# Supplementary material for: Integrative multiomics analysis identifies RARRES2 as a regulator of keloid pathogenesis through STAT3/HSPG2 signaling axis
Source: iScience. 2026 Apr 20;29(5):115797. doi: 10.1016/j.isci.2026.115797 (PMC13187529; doi:10.1016/j.isci.2026.115797)
Supplement: Table S1. 5909 SNPs related to 2940 plasma proteins were included as instrumental variables (UKB-PPP) [file mmc2.csv]

Table S1 5909 SNPs related to 2940 plasma proteins were included as instrumental variables (UKB-PPP)
SNP	effect_allele.exposure	other_allele.exposure	beta.exposure	beta.outcome	eaf.exposure	eaf.outcome	id.outcome	chr	pos	se.outcome	samplesize.outcome	pval.outcome	pos.exposure	se.exposure	samplesize.exposure	pval.exposure	R2	F
rs1265957	G	A	0.297273	0.0196	0.952234	0.937141	ebi-a-GCST90018874	19	58858676	0.0629	481912	0.755499	58347310	0.0166904	33995	5.80E-71	0.008039027	275.4852776
rs435442	A	G	0.303837	-0.0449	0.978647	0.915352	ebi-a-GCST90018874	19	58807827	0.0516	481912	0.3843	58296461	0.0252287	33995	2.10E-33	0.003858303	131.6632764
rs4801604	C	T	-0.060565	0.0076	0.321735	0.32207	ebi-a-GCST90018874	19	59050782	0.1041	481912	0.9416	58539415	0.0076864	33995	3.29E-15	0.001600926	54.50752701
rs112083647	A	T	-0.294208	-0.1821	0.0127324	0.0156143	ebi-a-GCST90018874	11	78192859	0.1996	481912	0.3618	78481813	0.0343515	33042	1.08E-17	0.002176126	72.05601793
rs58559272	T	C	0.121569	0.0038	0.638273	0.641532	ebi-a-GCST90018874	11	77691048	0.103	481912	0.9702	77980002	0.00807645	33042	3.33E-51	0.006824378	227.0267709
rs67930048	T	C	-0.420745	0.2675	0.0461641	0.0428181	ebi-a-GCST90018874	11	78410678	0.1448	481912	0.0647202	78699633	0.0187151	33042	6.30E-112	0.015589994	523.2508948
rs76470233	G	C	-0.658418	0.0137	0.0904457	0.104142	ebi-a-GCST90018874	11	76948914	0.0837	481912	0.8703	77237869	0.0133184	33042	1.00E-200	0.07132634	2537.621544
rs323500	T	C	0.131661	-0.0028	0.289876	0.261189	ebi-a-GCST90018874	17	41140545	0.0434	481912	0.948	42988528	0.00797006	33533	2.66E-61	0.00713659	241.0170379
rs113284266	T	C	-0.41661	-0.3873	0.0157488	0.0143196	ebi-a-GCST90018874	3	51134308	0.2827	481912	0.1708	51096877	0.0318264	33375	3.75E-39	0.00538075	180.5432204
rs190682742	T	C	-1.23987	-0.4378	0.0110262	0.0111435	ebi-a-GCST90018874	3	52087012	0.2735	481912	0.1095	52052996	0.0362523	33375	1.00E-200	0.033526865	1157.706346
rs2229067	T	C	-0.177497	0.1305	0.014016	0.020456	ebi-a-GCST90018874	9	133760592	0.1629	481912	0.423	130885205	0.0316278	33533	2.00E-08	0.000870775	29.22340585
rs139744914	G	C	-0.375853	0.1718	0.0111338	0.00956741	ebi-a-GCST90018874	9	136082450	0.3389	481912	0.612099	133207063	0.0383656	33985	1.16E-22	0.00311062	106.0380499
rs147043078	A	G	0.357813	-0.249	0.011252	0.0104467	ebi-a-GCST90018874	9	135899496	0.2863	481912	0.3845	133024109	0.0373531	33985	9.78E-22	0.002848771	97.08636798
rs7032782	T	G	-0.242099	-0.1746	0.0308165	0.026586	ebi-a-GCST90018874	9	136344568	0.1984	481912	0.379	133479446	0.0225186	33985	5.86E-27	0.003501106	119.3961176
rs75685923	T	C	-0.354562	-0.0145	0.0451523	0.0377974	ebi-a-GCST90018874	9	136275229	0.1778	481912	0.935	133410109	0.0183273	33985	2.20E-83	0.010839977	372.4118709
rs77607486	T	G	0.206802	0.118	0.0141101	0.0254363	ebi-a-GCST90018874	9	135938870	0.0967	481912	0.2225	133063483	0.0330018	33985	3.70E-10	0.001189866	40.48337852
rs7849542	A	G	0.342467	0.001	0.300708	0.233524	ebi-a-GCST90018874	9	136042530	0.0573	481912	0.9861	133167143	0.00832825	33985	1.00E-200	0.049325443	1763.197012
rs9411367	T	C	0.467294	0.0691	0.165219	0.251091	ebi-a-GCST90018874	9	136118513	0.0372	481912	0.0631393	133243126	0.01032	33985	1.00E-200	0.060234173	2178.13612
rs156265	G	C	-0.125267	0.0607	0.144316	0.198759	ebi-a-GCST90018874	3	38170810	0.0399	481912	0.1287	38129319	0.0108057	32907	4.49E-31	0.003875531	128.0205034
rs76649293	G	T	-0.157208	-0.1308	0.0563295	0.0559961	ebi-a-GCST90018874	3	38210794	0.2138	481912	0.5407	38169303	0.0165343	32907	1.94E-21	0.002627457	86.68421943
rs61797339	T	G	0.142001	0.0059	0.308149	0.223605	ebi-a-GCST90018874	1	76189946	0.0554	481912	0.9146	75724261	0.00828067	33335	6.45E-66	0.008597776	289.0750774
rs7894710	A	C	-0.15593	-0.0414	0.10852	0.081841	ebi-a-GCST90018874	10	124843464	0.0808	481912	0.6084	123083948	0.0121324	33942	8.34E-38	0.00470447	160.4244384
rs7913063	T	A	0.37434	-0.0732	0.0846732	0.0870871	ebi-a-GCST90018874	10	124798683	0.0956	481912	0.4442	123039167	0.0135833	33942	3.47E-167	0.02172124	753.5877546
rs142050326	T	C	-0.182576	-0.2549	0.0159441	0.0125532	ebi-a-GCST90018874	15	89391702	0.3041	481912	0.4019	88848471	0.0282461	33424	1.02E-10	0.001046013	34.99645878
rs377432141	T	C	-0.33223	-0.0477	0.00608652	0.0101059	ebi-a-GCST90018874	15	89449183	0.2252	481912	0.8323	88905952	0.0478669	33424	3.90E-12	0.001335443	44.69285724
rs4932196	C	T	0.134292	0.1231	0.191085	0.244206	ebi-a-GCST90018874	15	89253268	0.0438	481912	0.00497199	88710037	0.00887053	33424	8.94E-52	0.005575191	187.3787119
rs145898451	T	C	-0.261688	-0.102	0.010522	0.0118962	ebi-a-GCST90018874	17	61900877	0.2307	481912	0.6583	63823517	0.0377755	33985	4.28E-12	0.001425943	48.52700499
rs6504163	T	C	-0.359973	-0.0186	0.626506	0.617292	ebi-a-GCST90018874	17	61545779	0.0364	481912	0.609399	63468418	0.00782152	33985	1.00E-200	0.060642726	2193.863624
rs67817520	T	C	0.153392	-0.1112	0.138488	0.130242	ebi-a-GCST90018874	17	61709128	0.0844	481912	0.1877	63631768	0.0108843	33985	4.20E-45	0.005614472	191.8738591
rs75168245	A	G	-0.14033	-0.0321	0.0461233	0.042737	ebi-a-GCST90018874	17	61374714	0.1451	481912	0.8248	63297353	0.0178217	33985	3.43E-15	0.001732781	58.98730633
rs9890187	G	A	0.0939485	0.0069	0.841784	0.830727	ebi-a-GCST90018874	17	62343300	0.071	481912	0.9229	64265940	0.0103841	33985	1.47E-19	0.002351044	80.08381007
rs11979397	T	C	-0.0548031	0.0202	0.181522	0.168544	ebi-a-GCST90018874	7	99738879	0.0488	481912	0.6791	100141256	0.0093614	33187	4.79E-09	0.000892435	29.64190422
rs139972715	A	G	0.125606	0.3	0.0355144	0.0303862	ebi-a-GCST90018874	7	100848046	0.1844	481912	0.1038	101204765	0.0196349	33187	1.58E-10	0.001080814	35.90562277
rs314368	G	T	0.303196	0.0142	0.476713	0.574475	ebi-a-GCST90018874	7	100448445	0.0406	481912	0.7274	100850823	0.00727726	33187	1.00E-200	0.045864205	1595.164605
rs73170778	T	C	0.14423	-0.0123	0.0731033	0.0725186	ebi-a-GCST90018874	7	100333558	0.1896	481912	0.9481	100735935	0.0142113	33187	3.35E-24	0.002819094	93.81610293
rs79570624	C	G	0.257331	-0.2112	0.031604	0.0266422	ebi-a-GCST90018874	7	100660113	0.2068	481912	0.307	101016832	0.0216965	33187	1.90E-32	0.004053305	135.0563406
rs9358791	A	T	0.0675648	0.0107	0.236794	0.188002	ebi-a-GCST90018874	6	24675632	0.0569	481912	0.8504	24675404	0.00892358	33796	3.69E-14	0.001649998	55.8521934
rs10852766	C	T	0.0776409	0.0088	0.65913	0.692209	ebi-a-GCST90018874	17	73951864	0.0384	481912	0.8191	75955783	0.00808345	33693	7.62E-22	0.002708763	91.50880325
rs149642807	A	G	-0.48273	-0.1125	0.119306	0.119732	ebi-a-GCST90018874	19	11683849	0.1503	481912	0.454	11573034	0.0111908	33896	1.00E-200	0.048969526	1745.236508
rs34243815	T	C	0.0845528	0.0803	0.0719406	0.0618196	ebi-a-GCST90018874	19	11324965	0.1308	481912	0.5392	11214289	0.0138233	33896	9.55E-10	0.000954632	32.38720182
rs572779063	T	A	0.202936	-0.7358	0.0118736	0.0112563	ebi-a-GCST90018874	19	11575919	0.5083	481912	0.1478	11465104	0.0364804	33896	2.65E-08	0.000966369	32.78580271
rs74181615	A	T	0.259069	0.0591	0.0938474	0.0701188	ebi-a-GCST90018874	19	11944989	0.0829	481912	0.4761	11834174	0.0123028	33896	1.94E-98	0.011415225	391.3752758
rs8112501	C	A	-0.106278	0.0208	0.0533825	0.0613118	ebi-a-GCST90018874	19	11654660	0.0689	481912	0.7621	11543845	0.0161854	33896	5.16E-11	0.001141537	38.73548973
rs114677688	G	C	0.220885	-0.1614	0.0160736	0.0190612	ebi-a-GCST90018874	1	146556263	0.183	481912	0.3776	147084716	0.0315086	33906	2.38E-12	0.001543257	52.40345238
rs116509906	A	T	0.343026	-0.0825	0.0358965	0.0326025	ebi-a-GCST90018874	1	147323415	0.1644	481912	0.615601	147851279	0.0204796	33906	5.70E-63	0.008144414	278.3955794
rs137987097	A	T	-0.699115	-0.1553	0.0126291	0.0151134	ebi-a-GCST90018874	1	147119257	0.2121	481912	0.4641	147647455	0.0360587	33906	9.71E-84	0.012189334	418.3667774
rs146706258	A	G	-1.13388	0.1923	0.0194257	0.0164823	ebi-a-GCST90018874	1	147283599	0.2542	481912	0.4493	147811485	0.0279247	33906	1.00E-200	0.048980292	1746.155001
rs149184726	A	G	-0.854481	0.1082	0.0212504	0.0527918	ebi-a-GCST90018874	1	147334232	0.062	481912	0.0810196	147862100	0.0261951	33906	1.00E-200	0.030372009	1061.987289
rs190587447	T	C	0.345804	0.0196	0.0182092	0.0267515	ebi-a-GCST90018874	1	147308637	0.1424	481912	0.8908	147836502	0.0285866	33906	1.10E-33	0.004275627	145.5833292
rs35011601	C	G	-0.32252	-0.0359	0.055064	0.0435093	ebi-a-GCST90018874	1	147348339	0.1718	481912	0.8346	147876208	0.0165968	33906	4.09E-84	0.01082464	371.0146845
rs4950459	A	T	0.307023	-0.0305	0.396641	0.389538	ebi-a-GCST90018874	1	147010885	0.0377	481912	0.4195	147539064	0.00792855	33906	1.00E-200	0.04511752	1601.939947
rs587693404	T	C	-0.358657	0.1497	0.0107691	0.0109619	ebi-a-GCST90018874	1	146932032	0.265	481912	0.5721	147460286	0.0401399	33906	4.07E-19	0.002740727	93.1769645
rs60322015	T	A	0.424155	-0.1567	0.0180717	0.014751	ebi-a-GCST90018874	1	147163628	0.2832	481912	0.58	147691507	0.0295339	33906	9.01E-47	0.006384957	217.8666443
rs74660908	T	G	-0.243581	0.1208	0.0226903	0.0178458	ebi-a-GCST90018874	1	147387539	0.2659	481912	0.6498	147915412	0.0261455	33906	1.20E-20	0.002631414	89.450859
rs7959658	G	A	0.160696	0.0777	0.361059	0.249064	ebi-a-GCST90018874	12	6754191	0.0597	481912	0.1934	6645025	0.00782974	33777	1.32E-93	0.011914589	407.2676658
rs77322490	T	C	0.0657608	-0.0314	0.189053	0.191682	ebi-a-GCST90018874	11	125701344	0.0435	481912	0.4702	125831449	0.00628231	32981	1.22E-25	0.00132599	43.78788323
rs1324551	T	C	-0.0602131	-0.0155	0.498774	0.49557	ebi-a-GCST90018874	10	90751516	0.0346	481912	0.6548	88991759	0.00682485	33043	1.12E-18	0.001812798	60.00543004
rs145330457	G	C	-0.103689	-0.1232	0.0444789	0.040645	ebi-a-GCST90018874	12	52505094	0.1529	481912	0.4205	52111310	0.0178691	33372	6.53E-09	0.000913881	30.52410715
rs697628	G	T	-0.0650179	-0.0204	0.476704	0.431425	ebi-a-GCST90018874	12	52267781	0.0381	481912	0.5932	51873997	0.00736189	33372	1.03E-18	0.002109075	70.52859249
rs7313901	C	T	-0.0576585	-0.0493	0.142616	0.155946	ebi-a-GCST90018874	12	51924030	0.0456	481912	0.279	51530246	0.0104258	33372	3.20E-08	0.000813018	27.15249493
rs74492597	C	A	0.561081	-0.0878	0.0673233	0.0951833	ebi-a-GCST90018874	12	52285443	0.0531	481912	0.0980189	51891659	0.0145497	33372	1.00E-200	0.039534627	1373.574241
rs150416778	T	C	-0.462066	0.2818	0.0200859	0.0167476	ebi-a-GCST90018874	3	52016836	0.2683	481912	0.2934	51982820	0.0264537	33693	2.56E-68	0.008404605	285.5595741
rs2509717	C	T	0.235814	0.0595	0.0959488	0.101955	ebi-a-GCST90018874	11	67416375	0.056	481912	0.2878	67648904	0.0129485	32862	4.17E-74	0.00964721	320.0953536
rs3758938	G	T	0.274456	0.0729	0.312397	0.241227	ebi-a-GCST90018874	11	67402362	0.0477	481912	0.1266	67634891	0.00816017	32862	1.00E-200	0.032360861	1098.940566
rs77125470	G	T	0.0896272	-0.0245	0.0986326	0.0997678	ebi-a-GCST90018874	11	66480791	0.0671	481912	0.714399	66713320	0.0128346	32862	2.88E-12	0.001428341	47.00242935
rs68179743	A	C	0.165864	0.1947	0.0549437	0.0446239	ebi-a-GCST90018874	14	75507657	0.1028	481912	0.0582398	75040954	0.0164171	33058	5.35E-24	0.002856997	94.71149735
rs75948138	G	C	-1.26254	-0.0556	0.0110197	0.0108444	ebi-a-GCST90018874	14	75530041	0.2795	481912	0.8424	75063338	0.0357813	33058	1.00E-200	0.034743831	1189.831369
rs112239935	T	G	1.03292	-0.1327	0.0387824	0.0374082	ebi-a-GCST90018874	20	43107592	0.1464	481912	0.3647	44478952	0.0195805	34049	1.00E-200	0.07954626	2942.365694
rs117371410	T	C	1.08386	-0.0025	0.0195759	0.0177916	ebi-a-GCST90018874	20	43084336	0.2248	481912	0.9912	44455696	0.0273495	34049	1.00E-200	0.045093307	1607.792517
rs183214927	A	T	-0.230311	0.0955	0.0217611	0.0217736	ebi-a-GCST90018874	20	43115626	0.1922	481912	0.6193	44486986	0.0258425	34049	5.01E-19	0.002258318	77.0629919
rs3212183	T	C	-0.04983	0.0211	0.565083	0.67268	ebi-a-GCST90018874	20	43035138	0.0477	481912	0.6583	44406498	0.00750996	34049	3.24E-11	0.001220479	41.60443396
rs6103803	C	T	-0.181506	-0.051	0.559036	0.624763	ebi-a-GCST90018874	20	43273207	0.0381	481912	0.18	44644566	0.00749777	34049	1.84E-129	0.016242575	562.1415753
rs73113339	C	T	-0.17814	0.0145	0.0326148	0.0342343	ebi-a-GCST90018874	20	43260189	0.1477	481912	0.922	44631548	0.0208952	34049	1.52E-17	0.002002475	68.31505724
rs10427997	G	A	0.111343	-0.0016	0.36714	0.302875	ebi-a-GCST90018874	22	17659363	0.0509	481912	0.9751	17178473	0.00760686	33410	1.63E-48	0.005760964	193.5774881
rs737963	C	T	0.206755	0.0242	0.61157	0.687739	ebi-a-GCST90018874	22	17709771	0.0439	481912	0.581201	17228881	0.00757212	33410	3.72E-164	0.020309582	692.5682728
rs11244909	C	T	0.129391	-0.0216	0.609433	0.585435	ebi-a-GCST90018874	10	127944593	0.0349	481912	0.535499	126256024	0.00780317	32981	9.42E-62	0.007970024	264.9551312
rs7082031	C	T	-0.104229	-0.037	0.551224	0.550569	ebi-a-GCST90018874	10	128038717	0.0349	481912	0.2896	126350148	0.00766704	32981	4.32E-42	0.005374832	178.2144512
rs7895449	T	C	-0.0769405	-0.0397	0.370749	0.38603	ebi-a-GCST90018874	10	127656949	0.0358	481912	0.2684	125968380	0.00797068	32981	4.78E-22	0.002762129	91.34454704
rs112315110	C	T	-0.190952	-0.0452	0.0164816	0.0172613	ebi-a-GCST90018874	1	155962583	0.2107	481912	0.8303	155992792	0.0317209	33043	1.75E-09	0.001182116	39.10453725
rs11264327	A	G	-0.304527	-0.0367	0.39907	0.552199	ebi-a-GCST90018874	1	155095107	0.0472	481912	0.4369	155122631	0.00774236	33043	1.00E-200	0.044478955	1538.039527
rs138190332	A	G	-0.513268	0.061	0.022137	0.022361	ebi-a-GCST90018874	1	155601849	0.1807	481912	0.7356	155632058	0.0259079	33043	2.38E-87	0.011405522	381.1975972
rs2364407	C	T	-0.157651	-0.0923	0.89305	0.893071	ebi-a-GCST90018874	1	155970120	0.1572	481912	0.5574	156000329	0.0122798	33043	1.00E-37	0.004747664	157.6158893
rs56033137	C	T	0.0593696	-0.076	0.40744	0.370063	ebi-a-GCST90018874	1	154741357	0.0397	481912	0.0555597	154768881	0.00769816	33043	1.24E-14	0.001701979	56.33096733
rs143939037	T	C	-0.192506	0.1123	0.0286983	0.0263236	ebi-a-GCST90018874	7	86877513	0.193	481912	0.5606	87248197	0.0232262	33436	1.15E-16	0.002065993	69.21741428
rs17327624	T	G	-0.219194	0.0306	0.196958	0.157881	ebi-a-GCST90018874	7	87216817	0.054	481912	0.5716	87587501	0.00965512	33436	4.26E-114	0.015198447	515.9870695
rs2235048	A	G	-0.297982	-0.0208	0.453777	0.476105	ebi-a-GCST90018874	7	87138511	0.0351	481912	0.5535	87509195	0.00757417	33436	1.00E-200	0.044017211	1539.432973
rs28381736	G	A	-0.307297	0.2187	0.0172224	0.0206946	ebi-a-GCST90018874	7	87319005	0.1707	481912	0.2002	87689689	0.0291284	33436	5.09E-26	0.003196653	107.2196557
rs73210678	A	G	-0.193576	-0.1792	0.0497772	0.0496435	ebi-a-GCST90018874	7	88190468	0.1273	481912	0.1591	88561153	0.017461	33436	1.46E-28	0.003544777	118.9376845
rs75081745	A	G	-0.186706	0.2115	0.0128305	0.0217412	ebi-a-GCST90018874	7	88245256	0.1487	481912	0.1551	88615942	0.033737	33436	3.13E-08	0.000883043	29.54975355
rs114956296	A	G	-0.506363	0.0131	0.0328905	0.0280971	ebi-a-GCST90018874	2	206967730	0.1976	481912	0.9471	206103006	0.0212891	34049	4.76E-125	0.016311731	564.5746938
rs117203002	A	T	0.302088	0.0536	0.411177	0.411815	ebi-a-GCST90018874	2	207136818	0.0992	481912	0.5887	206272094	0.00767685	34049	1.00E-200	0.044188629	1574.045131
rs13408952	T	C	0.220408	0.0983	0.016619	0.0131803	ebi-a-GCST90018874	2	208153221	0.3192	481912	0.758099	207288497	0.0295166	34049	8.19E-14	0.001587857	54.14774816
rs141950547	T	C	-1.06438	-0.2535	0.0243764	0.0223559	ebi-a-GCST90018874	2	207381568	0.2031	481912	0.2119	206516844	0.0247643	34049	1.00E-200	0.053885916	1939.146474
rs148565219	G	A	-0.651248	-0.0022	0.0190491	0.0147174	ebi-a-GCST90018874	2	207591443	0.3061	481912	0.9944	206726719	0.0276577	34049	1.36E-122	0.015850557	548.3556622
rs4419219	A	G	-0.187922	-0.1597	0.0221005	0.0184727	ebi-a-GCST90018874	2	207296780	0.2402	481912	0.5062	206432056	0.0256629	34049	2.43E-13	0.001526446	52.05037409
rs540472572	T	G	0.536612	0.2638	0.00664618	0.00751663	ebi-a-GCST90018874	2	207544080	0.3117	481912	0.3974	206679356	0.0536915	34049	1.61E-23	0.003802129	129.9451465
rs71429735	A	G	-0.702321	0.3842	0.0119398	0.0119879	ebi-a-GCST90018874	2	207554468	0.2401	481912	0.1096	206689744	0.0357307	34049	5.14E-86	0.011638091	400.9078996
rs78652356	G	A	0.790707	-0.0603	0.0158969	0.0182911	ebi-a-GCST90018874	2	207529686	0.1906	481912	0.751799	206664962	0.0299802	34049	2.70E-153	0.019562043	679.3177137
rs10745296	A	G	-0.244253	0.2663	0.841049	0.840469	ebi-a-GCST90018874	10	135202333	0.1381	481912	0.0538902	133388829	0.0107329	33895	1.21E-114	0.015951237	549.3988728
rs111298409	A	G	-0.217736	0.4218	0.0284403	0.0257938	ebi-a-GCST90018874	10	135064745	0.2005	481912	0.0354103	133251241	0.0241872	33895	2.21E-19	0.002619957	89.03145668
rs118007277	A	G	-0.26953	-0.0122	0.0253088	0.0217938	ebi-a-GCST90018874	10	135080745	0.2109	481912	0.9537	133267241	0.0239456	33895	2.16E-29	0.003584122	121.9136095
rs12779986	C	A	-0.183143	0.2357	0.934493	0.943925	ebi-a-GCST90018874	10	135143906	0.1404	481912	0.093319	133330402	0.0160374	33895	3.33E-30	0.004106524	139.756344
rs141625332	T	C	0.357121	-0.2261	0.00781843	0.0148621	ebi-a-GCST90018874	10	135334259	0.1782	481912	0.2046	133520755	0.0461791	33895	1.05E-14	0.001978661	67.19572842
rs3008373	C	T	-0.538762	-0.0938	0.918793	0.921213	ebi-a-GCST90018874	10	135060872	0.0656	481912	0.1527	133247368	0.0137711	33895	1.00E-200	0.043314674	1534.53201
rs41299432	C	T	-0.269087	-0.0424	0.0147879	0.021651	ebi-a-GCST90018874	10	135349379	0.1653	481912	0.7976	133535875	0.0327925	33895	2.29E-16	0.00210985	71.66035371
rs112392635	G	T	0.206682	-0.0802	0.0236436	0.0210692	ebi-a-GCST90018874	8	38923649	0.2162	481912	0.710699	39066130	0.0250817	33796	1.72E-16	0.001972229	66.78120649
rs112991094	T	C	-0.142488	-0.1435	0.0225887	0.0189185	ebi-a-GCST90018874	8	38816065	0.2269	481912	0.5271	38958547	0.0258192	33796	3.42E-08	0.00089651	30.32384681
rs117318607	G	A	0.399152	0.0088	0.0221521	0.0209851	ebi-a-GCST90018874	8	38947274	0.2032	481912	0.9655	39089755	0.0257817	33796	4.59E-54	0.006902284	234.8769736
rs117392723	T	G	-0.124363	-0.1523	0.0348903	0.0302676	ebi-a-GCST90018874	8	39222895	0.1793	481912	0.3956	39365376	0.0204047	33796	1.10E-09	0.001041583	35.23594707
rs141636923	G	A	-0.148166	0.2197	0.0203515	0.0203622	ebi-a-GCST90018874	8	38930221	0.193	481912	0.2548	39072702	0.0269995	33796	4.07E-08	0.000875374	29.60831873
rs72640004	T	C	-0.115079	0.3609	0.0394721	0.0369201	ebi-a-GCST90018874	8	38938106	0.1521	481912	0.0176701	39080587	0.0190654	33796	1.58E-09	0.001004205	33.97021616
rs400852	G	A	0.0484363	-0.023	0.257298	0.216415	ebi-a-GCST90018874	21	28216059	0.0484	481912	0.634699	26843740	0.0088238	32981	4.04E-08	0.00089665	29.59715643
rs10901263	A	G	0.158927	0.0802	0.255567	0.214861	ebi-a-GCST90018874	9	136192872	0.0502	481912	0.1102	133326035	0.00848248	34090	2.53E-78	0.009610716	330.7892192
rs117134959	G	A	0.187194	0.1089	0.0199133	0.0260706	ebi-a-GCST90018874	9	136374057	0.1531	481912	0.4769	133508935	0.0282156	34090	3.26E-11	0.001367797	46.68931813
rs117993921	T	C	-0.217529	0.0766	0.0197859	0.0173036	ebi-a-GCST90018874	9	136006849	0.2529	481912	0.7621	133131462	0.0266456	34090	3.25E-16	0.001835444	62.68165493
rs1611115	C	T	0.0683977	-0.0409	0.793892	0.810424	ebi-a-GCST90018874	9	136500515	0.0456	481912	0.3695	133635393	0.00921826	34090	1.17E-13	0.001530979	52.26803736
rs34008151	T	C	-0.135043	0.4583	0.0298967	0.0231565	ebi-a-GCST90018874	9	136343587	0.2445	481912	0.0608597	133478465	0.0221595	34090	1.10E-09	0.001057829	36.09745297
rs4962130	C	T	-1.22647	0.1235	0.0160971	0.0187501	ebi-a-GCST90018874	9	136195607	0.1176	481912	0.2934	133328771	0.029857	34090	1.00E-200	0.047647897	1705.484252
rs3794132	C	G	0.0786467	0.0582	0.67513	0.673218	ebi-a-GCST90018874	11	130767752	0.0367	481912	0.1124	130897857	0.00808689	33533	2.35E-22	0.002713239	91.2251259
rs73044885	A	G	0.192702	0.1483	0.0548853	0.0544553	ebi-a-GCST90018874	11	130344063	0.1283	481912	0.2476	130474168	0.0173208	33533	9.43E-29	0.003852503	129.6778669
rs16875213	A	G	-0.0963434	0.0121	0.0682897	0.0752177	ebi-a-GCST90018874	5	5280451	0.0624	481912	0.8468	5280338	0.0140345	33043	6.66E-12	0.001181164	39.07297626
rs16875264	C	T	0.287411	0.052	0.0301308	0.0433695	ebi-a-GCST90018874	5	5290810	0.0741	481912	0.4824	5290697	0.0206472	33043	4.78E-44	0.004827926	160.2933849
rs40468	G	A	-0.122806	0.0159	0.338347	0.331531	ebi-a-GCST90018874	5	4982814	0.0371	481912	0.668299	4982701	0.00745287	33043	5.30E-61	0.006752456	224.6246776
rs6555331	C	T	0.0804541	-0.0225	0.454756	0.345557	ebi-a-GCST90018874	5	5154458	0.0436	481912	0.605701	5154345	0.00713201	33043	1.63E-29	0.003209931	106.400868
rs4656993	G	A	-0.118273	-0.0011	0.585738	0.673888	ebi-a-GCST90018874	1	161176137	0.0474	481912	0.9822	161206347	0.00765875	32981	8.42E-54	0.006788592	225.4112059
rs117056648	G	A	0.119126	-0.1278	0.0410068	0.0346231	ebi-a-GCST90018874	11	130052645	0.1764	481912	0.4688	130182750	0.019354	33822	7.50E-10	0.001116129	37.78967222
rs150289036	T	G	0.140964	-0.0523	0.0221716	0.0281208	ebi-a-GCST90018874	11	130129308	0.1482	481912	0.724299	130259413	0.0257603	33822	4.45E-08	0.000861601	29.16446808
rs17139325	C	T	0.215152	0.0445	0.0279256	0.029673	ebi-a-GCST90018874	11	130188919	0.1557	481912	0.7753	130319024	0.0227958	33822	3.79E-21	0.002513175	85.20973701
rs182462979	T	C	0.390077	-0.2095	0.00846636	0.0146488	ebi-a-GCST90018874	11	130266258	0.1809	481912	0.2468	130396363	0.0417746	33822	9.85E-21	0.00255467	86.62023747
rs188303660	T	C	0.362432	0.2571	0.00827402	0.00631457	ebi-a-GCST90018874	11	130272409	0.515	481912	0.6176	130402514	0.0456387	33822	2.00E-15	0.002155715	73.06378264
rs2282578	T	A	0.17262	0.0371	0.41643	0.416454	ebi-a-GCST90018874	11	130735691	0.0352	481912	0.2923	130865796	0.00760741	33822	5.48E-114	0.014482622	497.000131
rs55773438	G	A	0.407202	-0.0852	0.0107872	0.0301776	ebi-a-GCST90018874	11	130314740	0.0773	481912	0.2703	130444845	0.0367194	33822	1.41E-28	0.003538737	120.1050979
rs7130658	C	T	0.433065	0.0336	0.805016	0.801779	ebi-a-GCST90018874	11	130258023	0.0689	481912	0.626	130388128	0.00967721	33822	1.00E-200	0.058876184	2115.760449
rs1008250	G	A	0.10608	0.0398	0.282086	0.313793	ebi-a-GCST90018874	9	136397834	0.0372	481912	0.2851	133532712	0.0085307	33924	1.68E-35	0.004557755	155.3160565
rs1989787	T	C	-0.0474615	-0.0508	0.348872	0.247539	ebi-a-GCST90018874	9	136499412	0.0582	481912	0.383	133634290	0.0078063	33924	1.20E-09	0.0010234	34.75133844
rs2027962	A	C	-0.055328	0.0148	0.370608	0.387881	ebi-a-GCST90018874	9	136585641	0.0359	481912	0.679301	133720519	0.00768285	33924	5.96E-13	0.001428091	48.51299112
rs12044791	C	T	0.306096	0.0576	0.00781407	0.0556445	ebi-a-GCST90018874	1	150248436	0.0588	481912	0.327	150276027	0.0434215	33042	1.80E-12	0.001452833	48.07143876
rs12067556	A	G	0.188563	-0.0437	0.348122	0.359553	ebi-a-GCST90018874	1	150614535	0.0361	481912	0.226	150642059	0.00781546	33042	1.30E-128	0.016137667	541.9340675
rs4587566	G	C	-0.337518	-0.0336	0.0215094	0.0390783	ebi-a-GCST90018874	1	151193178	0.078	481912	0.666801	151220702	0.0258407	33042	5.47E-39	0.004795223	159.1975626
rs6664145	T	C	-0.32893	-0.1184	0.0114364	0.0127578	ebi-a-GCST90018874	1	150014600	0.2377	481912	0.618399	150042628	0.0374558	33042	1.61E-18	0.002446419	81.02792635
rs197198	C	T	0.325288	-0.0029	0.441194	0.439374	ebi-a-GCST90018874	19	1505874	0.0354	481912	0.9345	1505875	0.00759597	33942	1.00E-200	0.052174313	1868.271987
rs4807927	G	A	0.105299	0.0546	0.0768285	0.148577	ebi-a-GCST90018874	19	1423199	0.0435	481912	0.2093	1423200	0.0141641	33942	1.05E-13	0.001572835	53.46612154
rs60516720	T	C	-0.0567814	-0.0423	0.189737	0.329454	ebi-a-GCST90018874	19	1533297	0.0431	481912	0.327	1533298	0.00959959	33942	3.32E-09	0.000991335	33.67928074
rs1263339	C	G	-0.17659	0.0864	0.186454	0.28143	ebi-a-GCST90018874	4	2917974	0.0379	481912	0.0224502	2916247	0.00933079	33187	7.04E-80	0.009460542	316.9465796
rs79754580	A	C	0.0453627	-0.0292	0.290912	0.338425	ebi-a-GCST90018874	4	2766670	0.0365	481912	0.423	2764943	0.00805376	33187	1.78E-08	0.000848965	28.19682693
rs112376926	T	G	0.461543	0.1013	0.0272384	0.0248355	ebi-a-GCST90018874	6	70216648	0.1908	481912	0.5956	69506756	0.0234934	33372	6.30E-86	0.011288659	381.0035615
rs12196744	A	G	-0.248243	-0.0797	0.00717562	0.0179351	ebi-a-GCST90018874	6	70123560	0.0986	481912	0.4188	69413668	0.0452454	33372	4.10E-08	0.000878043	29.32605104
rs12200055	A	C	-0.507116	0.0298	0.13567	0.133471	ebi-a-GCST90018874	6	69299528	0.0815	481912	0.7149	68589636	0.0112678	33372	1.00E-200	0.060312598	2141.809479
rs1403923	A	G	-0.391254	0.0778	0.191504	0.139582	ebi-a-GCST90018874	6	69548206	0.0649	481912	0.2309	68838314	0.00973973	33372	1.00E-200	0.047402724	1660.543181
rs140418332	T	C	-0.233879	0.0438	0.0147402	0.0194213	ebi-a-GCST90018874	6	69293637	0.1702	481912	0.7969	68583745	0.0324612	33372	5.81E-13	0.00158879	53.1023022
rs142300612	A	C	-0.338607	-0.4977	0.0271944	0.0221479	ebi-a-GCST90018874	6	70233419	0.2375	481912	0.0361402	69523527	0.0247432	33372	1.25E-42	0.006066349	203.6696022
rs147466572	T	C	-0.279432	0.1821	0.0182702	0.0234315	ebi-a-GCST90018874	6	70185400	0.1597	481912	0.2543	69475508	0.0294672	33372	2.48E-21	0.002801029	93.73287421
rs147902843	A	G	0.506412	0.0295	0.00740739	0.00889807	ebi-a-GCST90018874	6	69592887	0.2621	481912	0.9103	68882995	0.0475054	33372	1.56E-26	0.003771154	126.3197665
rs148858078	G	C	-0.216369	0.1661	0.018446	0.0241255	ebi-a-GCST90018874	6	70629787	0.1572	481912	0.2908	69919895	0.0297817	33372	3.73E-13	0.001695261	56.66691198
rs76332952	A	G	-0.36527	0.7436	0.0110572	0.0090258	ebi-a-GCST90018874	6	69950218	0.3947	481912	0.0595594	69240326	0.0365847	33372	1.79E-23	0.002917926	97.65615961
rs78220871	T	C	0.324667	-0.3216	0.0114018	0.00916763	ebi-a-GCST90018874	6	70547493	0.3767	481912	0.3933	69837601	0.0360413	33372	2.09E-19	0.00237629	79.485694
rs78514750	C	T	1.09876	-0.2143	0.0287579	0.0283892	ebi-a-GCST90018874	6	69445778	0.1691	481912	0.205	68735886	0.0229408	33372	1.00E-200	0.067440432	2413.236971
rs10773846	C	T	0.232195	0.087	0.363626	0.287645	ebi-a-GCST90018874	12	131587669	0.0444	481912	0.0499505	131103124	0.00722881	33187	1.00E-200	0.024951869	849.217327
rs116945914	A	G	-0.425413	0.3417	0.0137403	0.0123912	ebi-a-GCST90018874	12	131673424	0.168	481912	0.0420204	131188879	0.0294917	33187	3.61E-47	0.004905	163.5747595
rs117117232	C	A	-0.405037	-0.4158	0.00927873	0.00731768	ebi-a-GCST90018874	12	131491458	0.4476	481912	0.3529	131006913	0.0360299	33187	2.55E-29	0.003016195	100.3952427
rs118088299	C	A	-0.196511	0.0807	0.0173902	0.0301901	ebi-a-GCST90018874	12	132103957	0.1264	481912	0.5232	131619412	0.0264711	33187	1.14E-13	0.001319743	43.85354968
rs79551144	G	A	-0.957406	-0.0082	0.0345578	0.0382911	ebi-a-GCST90018874	12	131447169	0.0878	481912	0.9256	130962624	0.0192108	33187	1.00E-200	0.061163827	2161.955039
rs147811291	G	A	-0.244031	-0.0994	0.0096123	0.0162175	ebi-a-GCST90018874	19	7104471	0.1744	481912	0.5687	7104460	0.039361	33796	5.65E-10	0.001133842	38.36055218
rs55712503	A	G	-0.0930568	0.0087	0.340865	0.382926	ebi-a-GCST90018874	19	6995192	0.0364	481912	0.811	6995181	0.00782806	33796	1.37E-32	0.003891195	132.0127348
rs59055395	C	T	0.443796	-0.0154	0.112525	0.120426	ebi-a-GCST90018874	19	6873522	0.0818	481912	0.8509	6873511	0.0117156	33796	1.00E-200	0.039337061	1383.790917
rs117132863	T	C	0.123594	-0.1098	0.0535925	0.0707173	ebi-a-GCST90018874	19	14607957	0.0947	481912	0.2463	14497145	0.0160889	33848	1.57E-14	0.001549555	52.52762885
rs28366013	A	C	0.181451	-0.0953	0.0958502	0.093374	ebi-a-GCST90018874	19	14492219	0.0984	481912	0.333	14381407	0.0130089	33848	3.23E-44	0.005706662	194.2562328
rs7251607	C	A	0.287087	-0.0175	0.75291	0.772307	ebi-a-GCST90018874	19	14506991	0.0445	481912	0.6936	14396179	0.00842229	33848	1.00E-200	0.03066587	1070.752581
rs139113505	T	C	-0.715177	-0.0763	0.0169479	0.0193955	ebi-a-GCST90018874	19	14499616	0.185	481912	0.6798	14388804	0.0280463	33898	1.98E-143	0.017043136	587.7105587
rs139874002	C	G	-0.11304	0.0254	0.0434824	0.0476236	ebi-a-GCST90018874	19	14407838	0.1217	481912	0.8349	14297026	0.0182072	33898	5.35E-10	0.00106292	36.06708827
rs58881629	G	A	0.22279	-0.1226	0.0616113	0.0578197	ebi-a-GCST90018874	19	14486544	0.1262	481912	0.3312	14375732	0.0150483	33898	1.36E-49	0.005739374	195.664814
rs71383252	A	G	-0.119513	0.0024	0.0384081	0.0380488	ebi-a-GCST90018874	16	57639653	0.141	481912	0.9864	57605741	0.0187476	33533	1.83E-10	0.001055052	35.41431638
rs733464	T	C	0.0710144	-0.0011	0.406603	0.329982	ebi-a-GCST90018874	16	57682275	0.0465	481912	0.9809	57648363	0.00735137	33533	4.46E-22	0.002433542	81.7981407
rs1229984	C	T	0.24475	-0.084	0.97728	0.782745	ebi-a-GCST90018874	4	100239319	0.0531	481912	0.1137	99318162	0.0248901	33187	8.10E-23	0.002660129	88.51184131
rs190913833	A	T	-0.333097	-0.336	0.00861998	0.0101286	ebi-a-GCST90018874	4	100034777	0.2539	481912	0.1858	99113626	0.0419904	33187	2.14E-15	0.001896347	63.04984676
rs1800759	G	T	0.130044	0.001	0.613069	0.668586	ebi-a-GCST90018874	4	100065509	0.0413	481912	0.9811	99144358	0.00746332	33043	5.38E-68	0.008023309	267.2423193
rs143257534	T	C	-0.614829	0.1281	0.0259864	0.0210974	ebi-a-GCST90018874	3	186551888	0.1429	481912	0.37	186834099	0.0204078	33995	2.14E-199	0.019135941	663.1785892
rs17366653	C	T	-0.637287	-0.3401	0.00946379	0.00851498	ebi-a-GCST90018874	3	186570816	0.3471	481912	0.3271	186853027	0.0361774	33995	1.87E-69	0.007614398	260.8222308
rs56211697	T	C	0.12772	-0.0447	0.123454	0.113218	ebi-a-GCST90018874	3	186429997	0.0932	481912	0.6316	186712208	0.010033	33995	4.03E-37	0.003530431	120.4351193
rs77772668	T	C	-0.145515	-0.1659	0.019112	0.0171038	ebi-a-GCST90018874	3	186546860	0.2332	481912	0.4769	186829071	0.0242551	33995	1.98E-09	0.00079391	27.00881331
rs34821293	A	C	-0.105743	0.1212	0.232545	0.232918	ebi-a-GCST90018874	11	10383237	0.1186	481912	0.307	10361690	0.00862506	33966	1.48E-34	0.003991105	136.0970751
rs7926490	T	C	0.159271	0.014	0.472363	0.362956	ebi-a-GCST90018874	11	10358459	0.0478	481912	0.769501	10336912	0.00705197	33966	6.04E-113	0.012644875	434.9706676
rs116794593	T	G	0.311413	0.074	0.0224174	0.0217694	ebi-a-GCST90018874	4	7661841	0.1865	481912	0.691399	7660114	0.0261381	33187	9.99E-33	0.004250521	141.655653
rs138169773	T	C	-0.363048	0.1124	0.0133778	0.0139656	ebi-a-GCST90018874	4	7841881	0.2293	481912	0.624001	7840154	0.0340118	33187	1.34E-26	0.003479314	115.8641764
rs149816740	T	G	0.347952	0.0715	0.011135	0.0100992	ebi-a-GCST90018874	4	8048830	0.3167	481912	0.8215	8047103	0.038033	33187	5.76E-20	0.002666219	88.71502714
rs16841175	T	C	-0.391342	-0.0231	0.201586	0.283158	ebi-a-GCST90018874	4	7775099	0.0367	481912	0.5302	7773372	0.00956045	33187	1.00E-200	0.049298241	1720.794272
rs2292735	A	G	-0.244277	-0.0169	0.0744279	0.149442	ebi-a-GCST90018874	4	7967875	0.0424	481912	0.6897	7966148	0.0146539	33187	2.17E-62	0.008221313	275.0858314
rs34786658	G	A	0.323838	-0.0658	0.50904	0.53502	ebi-a-GCST90018874	4	7727299	0.0355	481912	0.0632805	7725572	0.00765794	33187	1.00E-200	0.052418385	1835.730102
rs35920302	A	G	-0.279322	-0.2223	0.0182312	0.0179437	ebi-a-GCST90018874	4	7883387	0.208	481912	0.2851	7881660	0.0287731	33187	2.79E-22	0.00279296	92.94397659
rs13132712	C	T	0.336036	-0.0054	0.979125	0.983983	ebi-a-GCST90018874	4	74345896	0.1608	481912	0.9731	73480179	0.0262031	33995	1.20E-37	0.004616005	157.6395088
rs148208728	C	T	0.2201	0.1636	0.0234188	0.0228232	ebi-a-GCST90018874	4	74293130	0.19	481912	0.3893	73427413	0.0247411	33995	5.78E-19	0.002215864	75.4911389
rs12506899	G	T	-0.186045	0.0489	0.396859	0.389393	ebi-a-GCST90018874	4	74319283	0.0359	481912	0.1727	73453566	0.00713109	33307	4.83E-150	0.016569946	561.1604414
rs7692425	A	T	-0.27447	0.051	0.0399596	0.0670951	ebi-a-GCST90018874	4	74058988	0.0585	481912	0.3826	73193271	0.0179462	33307	8.38E-53	0.005780034	193.6231848
rs204993	G	A	-0.16995	0.0172	0.319897	0.318352	ebi-a-GCST90018874	6	32155581	0.0379	481912	0.6495	32187804	0.00787367	33578	2.51E-103	0.01256774	427.3452055
rs9266050	A	G	-0.122548	-0.0838	0.119329	0.141296	ebi-a-GCST90018874	6	31319045	0.047	481912	0.0743995	31351268	0.0122577	33578	1.56E-23	0.003156474	106.3173422
rs9274063	A	G	-0.116468	0.004	0.237013	0.0416606	ebi-a-GCST90018874	6	32630096	0.1148	481912	0.9723	32662319	0.0102099	33578	3.84E-30	0.004906056	165.5378881
rs7807123	T	C	0.107279	0.0257	0.566428	0.529109	ebi-a-GCST90018874	7	16856549	0.0347	481912	0.4587	16816925	0.00773052	32733	8.68E-44	0.005652823	186.0743879
rs112904239	T	C	-0.189573	0.3671	0.0384704	0.0332478	ebi-a-GCST90018874	1	1121557	0.1892	481912	0.0522998	1186177	0.0200037	33848	2.62E-21	0.002658718	90.22686673
rs2465141	G	A	-0.292268	-0.1736	0.394076	0.393915	ebi-a-GCST90018874	1	951564	0.0992	481912	0.0800608	1016184	0.00754993	33848	1.00E-200	0.040793472	1439.414577
rs16957040	T	C	-0.147956	-0.0999	0.0229095	0.0243643	ebi-a-GCST90018874	16	66859562	0.1725	481912	0.562501	66825659	0.024699	34049	2.09E-09	0.000980044	33.40029077
rs28765128	T	C	0.0823002	0.0405	0.093293	0.0774918	ebi-a-GCST90018874	16	67452679	0.0799	481912	0.611799	67418776	0.0126587	34049	7.95E-11	0.001145903	39.05931294
rs77115810	A	G	-0.259008	-0.049	0.0153025	0.0143098	ebi-a-GCST90018874	16	67475802	0.2511	481912	0.8453	67441899	0.0301088	34049	7.81E-18	0.002021723	68.97303529
rs11568019	T	A	-0.153401	-0.0201	0.0664017	0.0655821	ebi-a-GCST90018874	1	230850695	0.1125	481912	0.8581	230714949	0.0151943	33985	5.76E-24	0.002917599	99.43889562
rs12046036	T	C	0.462989	0.05	0.124048	0.147205	ebi-a-GCST90018874	1	230812329	0.0476	481912	0.2939	230676583	0.0113573	33985	1.00E-200	0.046584498	1660.431344
rs6672758	T	C	-0.0792375	0.007	0.798262	0.655702	ebi-a-GCST90018874	1	230303512	0.0389	481912	0.8578	230167766	0.0093574	33985	2.50E-17	0.002022203	68.85976373
rs7553239	G	A	0.12849	0.0569	0.189098	0.156549	ebi-a-GCST90018874	1	230917513	0.0551	481912	0.3023	230781767	0.00954784	33985	2.78E-41	0.005063187	172.9378981
rs375151540	G	A	-0.124786	-0.0823	0.654015	0.653192	ebi-a-GCST90018874	2	241848486	0.1032	481912	0.4249	240909069	0.00786316	33693	1.03E-56	0.007047039	239.1068012
rs55649245	A	G	-0.287678	0.0162	0.310011	0.282703	ebi-a-GCST90018874	2	241793545	0.0403	481912	0.687401	240854128	0.00802437	33693	1.00E-200	0.035404834	1236.606113
rs143272538	T	C	-1.33701	0.109	0.0156169	0.0141102	ebi-a-GCST90018874	20	32610044	0.2623	481912	0.677699	34022238	0.0310903	33693	1.00E-200	0.054961463	1959.398035
rs147689947	A	G	-0.25147	0.2614	0.00971975	0.0136933	ebi-a-GCST90018874	20	31930473	0.1981	481912	0.187	33342667	0.0402482	33693	4.16E-10	0.00121735	41.06373833
rs2378254	A	G	-0.0456646	-0.0188	0.35549	0.386185	ebi-a-GCST90018874	20	33283649	0.0356	481912	0.598	34695845	0.0078665	33693	6.44E-09	0.000955534	32.22370279
rs74853209	C	T	-0.473173	-0.2238	0.0280249	0.0193766	ebi-a-GCST90018874	11	62296601	0.1623	481912	0.168	62529129	0.0224177	33042	6.84E-99	0.012197452	407.9801313
rs11620866	G	C	-0.0879116	-0.0117	0.24086	0.252601	ebi-a-GCST90018874	14	105582926	0.0394	481912	0.766399	105116589	0.00885401	33042	3.11E-23	0.002826239	93.64360371
rs9805957	C	A	0.215521	-0.0325	0.642451	0.460688	ebi-a-GCST90018874	14	105437057	0.0509	481912	0.522801	104970720	0.00790973	33042	1.78E-163	0.021339526	720.4315933
rs11918665	G	A	0.351315	-0.0232	0.862857	0.891798	ebi-a-GCST90018874	3	186213784	0.0661	481912	0.7251	186495995	0.0110432	33985	1.00E-200	0.029210289	1022.521397
rs4686784	T	G	0.438829	-0.0164	0.760924	0.801083	ebi-a-GCST90018874	3	186233864	0.0505	481912	0.745101	186516075	0.00886466	33985	1.00E-200	0.070064479	2560.393866
rs61211338	C	G	0.158401	-0.1809	0.0995682	0.07156	ebi-a-GCST90018874	3	186474521	0.0931	481912	0.0520104	186756732	0.0125793	33985	2.33E-36	0.004499014	153.5809448
rs6444191	G	A	-0.0548927	0.031	0.400647	0.528658	ebi-a-GCST90018874	3	186699610	0.0399	481912	0.4367	186981822	0.0077105	33985	1.09E-12	0.001447117	49.24865858
rs72790561	A	C	0.117633	0.0742	0.034542	0.0375668	ebi-a-GCST90018874	16	31537624	0.1385	481912	0.592199	31526303	0.0199204	33620	3.52E-09	0.000922931	31.05575478
rs2261033	G	A	-0.111464	-0.0081	0.430668	0.563317	ebi-a-GCST90018874	6	31603591	0.0426	481912	0.8495	31635814	0.00775419	32907	7.46E-47	0.006092667	201.7081482
rs552547617	A	G	-0.0524421	0.0252	0.364886	0.516543	ebi-a-GCST90018874	6	32479301	0.0525	481912	0.6317	32511524	0.00853277	32907	7.95E-10	0.001274674	41.99667071
rs10901347	G	A	-0.156571	-0.0516	0.398898	0.378504	ebi-a-GCST90018874	9	133956182	0.0367	481912	0.16	131080795	0.0078364	33042	8.22E-89	0.011756084	393.0416438
rs7856365	A	G	-0.310504	0.0325	0.684455	0.64067	ebi-a-GCST90018874	9	133934926	0.0362	481912	0.3682	131059539	0.00828445	33042	1.00E-200	0.041645741	1435.768957
rs1555104	C	T	-0.113963	0.0922	0.952334	0.956823	ebi-a-GCST90018874	6	151614040	0.1562	481912	0.5549	151292905	0.0179964	33187	2.41E-10	0.001179114	39.17508498
rs2229542	C	T	-0.586504	0.0335	0.0135078	0.0131775	ebi-a-GCST90018874	7	134135621	0.2426	481912	0.8902	134450869	0.0333472	32907	3.05E-69	0.009167485	304.4471237
rs782545	G	A	0.149314	-0.4401	0.032857	0.0321094	ebi-a-GCST90018874	7	134187939	0.2748	481912	0.1092	134503187	0.0216739	32907	5.61E-12	0.001416934	46.69037418
rs11253048	G	A	-0.068129	-0.0386	0.177002	0.147991	ebi-a-GCST90018874	10	5261159	0.0548	481912	0.4813	5219196	0.0101002	33043	1.53E-11	0.001352294	44.74163514
rs12404783	C	A	0.0627152	0.0635	0.232206	0.245762	ebi-a-GCST90018874	1	19735885	0.0397	481912	0.1096	19409391	0.00904695	32981	4.14E-12	0.001402471	46.31703665
rs59622577	T	C	-0.316627	-0.041	0.097373	0.0641628	ebi-a-GCST90018874	1	19609013	0.1053	481912	0.696899	19282519	0.012902	32981	5.41E-133	0.017622713	591.605126
rs4515770	C	T	0.0647252	0.014	0.217936	0.223987	ebi-a-GCST90018874	1	243686913	0.0413	481912	0.7339	243523611	0.00927641	32734	3.01E-12	0.001428065	46.81028173
rs114487521	T	G	0.264683	-0.1466	0.0211451	0.0193042	ebi-a-GCST90018874	3	105073078	0.2086	481912	0.4823	105354234	0.0243765	34090	1.83E-27	0.002900081	99.14549727
rs183258379	T	G	-0.298584	0.6489	0.00823877	0.00776608	ebi-a-GCST90018874	3	105229077	0.3671	481912	0.0771099	105510233	0.038417	34090	7.71E-15	0.001456909	49.73559012
rs34926152	T	G	-0.30284	0.1336	0.0485333	0.0455116	ebi-a-GCST90018874	3	105264176	0.1403	481912	0.3409	105545332	0.0159911	34090	5.54E-80	0.008470126	291.1961331
rs7647426	G	C	0.1595	-0.0605	0.0285811	0.0565963	ebi-a-GCST90018874	3	105084990	0.0633	481912	0.3394	105366146	0.0207631	34090	1.57E-14	0.001412657	48.22278884
rs112596047	T	A	0.0908858	-0.0794	0.265491	0.265469	ebi-a-GCST90018874	9	75548526	0.1102	481912	0.4714	72933610	0.00817207	33687	9.86E-29	0.003221581	108.8696719
rs140206542	A	T	0.134234	0.0197	0.19347	0.19337	ebi-a-GCST90018874	17	20301993	0.1227	481912	0.8724	20398680	0.0093035	33593	3.43E-47	0.005623274	189.9595793
rs78391389	C	T	0.163331	0.1788	0.0512458	0.0469401	ebi-a-GCST90018874	17	19715582	0.1398	481912	0.201	19812269	0.0166094	33593	8.06E-23	0.002594055	87.36353671
rs8081130	A	G	0.350288	0.0872	0.63188	0.731053	ebi-a-GCST90018874	17	19603060	0.053	481912	0.1001	19699747	0.0076473	33593	1.00E-200	0.057082704	2033.545382
rs115456891	T	C	-0.237443	-0.3833	0.0113201	0.0101742	ebi-a-GCST90018874	6	24437204	0.2963	481912	0.1958	24436976	0.0365701	33874	8.42E-11	0.001261986	42.80001942
rs2744581	G	A	-0.141489	-0.0539	0.518923	0.456984	ebi-a-GCST90018874	6	24502484	0.0373	481912	0.1485	24502256	0.00761857	33874	5.45E-77	0.009995232	341.9766223
rs115141377	A	G	0.249836	-0.0865	0.0237756	0.0198978	ebi-a-GCST90018874	2	233079709	0.1565	481912	0.5805	232214999	0.0243274	33533	9.65E-25	0.002897485	97.4378897
rs11682750	G	C	-0.324803	-0.015	0.265458	0.33647	ebi-a-GCST90018874	2	233213862	0.0378	481912	0.6917	232349152	0.00836132	33533	1.00E-200	0.041141726	1438.714419
rs140148638	A	G	0.249447	-0.1436	0.0147184	0.0131494	ebi-a-GCST90018874	2	233445954	0.2735	481912	0.599601	232581244	0.0324304	33533	1.45E-14	0.00180471	60.62315432
rs141735273	A	G	0.209556	-0.2251	0.0370843	0.0371328	ebi-a-GCST90018874	2	233076512	0.1448	481912	0.1202	232211802	0.0199793	33533	9.74E-26	0.003136235	105.4919316
rs2853368	G	A	0.320036	0.0756	0.299358	0.392051	ebi-a-GCST90018874	2	233317190	0.0368	481912	0.0402402	232452480	0.00818003	33533	1.00E-200	0.042964988	1505.335761
rs73000817	A	G	0.0531116	-0.0424	0.194923	0.178202	ebi-a-GCST90018874	2	232779155	0.0489	481912	0.3861	231914445	0.00937714	33533	1.48E-08	0.000885338	29.71258556
rs1490481	T	C	0.0769408	0.044	0.716707	0.652657	ebi-a-GCST90018874	4	71261308	0.0355	481912	0.215	70395591	0.00857311	33084	2.84E-19	0.002403925	79.71827748
rs113974644	C	T	-0.055772	-0.0517	0.264511	0.224272	ebi-a-GCST90018874	9	117094073	0.0535	481912	0.334	114331793	0.00826728	33908	1.52E-11	0.00121027	41.08514669
rs141738059	C	T	0.41237	0.0237	0.0123865	0.0138236	ebi-a-GCST90018874	9	116832007	0.2093	481912	0.9098	114069727	0.0320336	33908	6.38E-38	0.004160445	141.6533765
rs3762058	T	C	0.116696	-0.1508	0.0486241	0.0600648	ebi-a-GCST90018874	9	116842333	0.0659	481912	0.02223	114080053	0.0166572	33908	2.46E-12	0.001259928	42.77300275
rs72759050	A	T	-0.214171	-0.1709	0.0272316	0.0435764	ebi-a-GCST90018874	9	116820327	0.0752	481912	0.0229499	114058047	0.0219302	33908	1.58E-22	0.002430155	82.59755333
rs13330457	T	A	-0.0513435	-0.1052	0.248285	0.184917	ebi-a-GCST90018874	16	56457333	0.0542	481912	0.0524904	56423421	0.00896611	32922	1.03E-08	0.000984022	32.42589916
rs2570972	G	A	0.0458459	0.0173	0.522258	0.47705	ebi-a-GCST90018874	1	110052139	0.0358	481912	0.6278	109509517	0.00779674	33017	4.10E-09	0.001048841	34.66383208
rs1917661	T	C	-0.0649885	0.0088	0.85493	0.863947	ebi-a-GCST90018874	12	47502419	0.0532	481912	0.8689	47108636	0.0107369	33533	1.42E-09	0.001047638	35.16518589
rs4768144	C	T	0.11646	-0.0109	0.304313	0.312605	ebi-a-GCST90018874	12	47609058	0.0373	481912	0.771299	47215275	0.0081965	33533	8.11E-46	0.005742724	193.6714877
rs138374750	A	G	0.391652	-0.1938	0.019253	0.0199735	ebi-a-GCST90018874	14	103658406	0.1967	481912	0.3245	103192069	0.0287394	33084	2.74E-42	0.005792767	192.7529046
rs139029213	G	A	-0.171832	-0.0058	0.0179472	0.0201867	ebi-a-GCST90018874	14	103219860	0.184	481912	0.9749	102753523	0.0291246	33084	3.64E-09	0.001040806	34.46780563
rs142283868	A	G	-0.233851	-0.0529	0.0146084	0.0137033	ebi-a-GCST90018874	14	103788386	0.2464	481912	0.8301	103322049	0.0327927	33084	9.95E-13	0.001574418	52.16701935
rs145444215	A	G	-0.259723	-0.3067	0.0265134	0.0212817	ebi-a-GCST90018874	14	103258906	0.2427	481912	0.2063	102792569	0.0241148	33084	4.76E-27	0.00348214	115.5986838
rs1803188	A	T	0.259555	0.0849	0.0272929	0.0228307	ebi-a-GCST90018874	14	103603694	0.2231	481912	0.7036	103137357	0.0240424	33084	3.61E-27	0.003577013	118.7595611
rs183344017	T	C	0.327239	-0.2167	0.0127198	0.0124517	ebi-a-GCST90018874	14	103291912	0.2475	481912	0.3812	102825575	0.0348646	33084	6.23E-21	0.002689557	89.21588958
rs2295828	C	T	0.675455	-0.0498	0.469753	0.4624	ebi-a-GCST90018874	14	103388999	0.0684	481912	0.4666	102922662	0.00839659	33084	1.00E-200	0.227284919	9730.675472
rs34334082	A	G	-0.441266	0.0222	0.0340587	0.0306707	ebi-a-GCST90018874	14	103450958	0.1705	481912	0.8964	102984621	0.0212829	33084	1.73E-95	0.012811788	429.3401723
rs34341375	A	C	0.344301	-0.175	0.0209126	0.0224913	ebi-a-GCST90018874	14	103202940	0.1789	481912	0.3279	102736603	0.0279835	33084	8.65E-35	0.004854406	161.3768332
rs72702761	T	C	0.388062	-0.0245	0.00849353	0.00620581	ebi-a-GCST90018874	14	103147309	0.4991	481912	0.9608	102680972	0.0418716	33084	1.90E-20	0.00253639	84.12221613
rs74621835	A	G	0.185532	-0.0207	0.016837	0.0195891	ebi-a-GCST90018874	14	102429049	0.1836	481912	0.9102	101962712	0.0298237	33084	4.94E-10	0.001139614	37.74373322
rs1353778	T	A	0.0610168	-0.0386	0.612658	0.701096	ebi-a-GCST90018874	3	134088443	0.0484	481912	0.425	134369601	0.00781582	33651	5.86E-15	0.00176702	59.56371793
rs117302185	C	A	-0.608213	0.1824	0.024695	0.0260633	ebi-a-GCST90018874	11	10481179	0.1688	481912	0.2799	10459632	0.024072	33853	7.48E-141	0.01781931	614.1450914
rs57738856	T	C	-0.13156	0.1013	0.114162	0.179245	ebi-a-GCST90018874	11	10405473	0.0462	481912	0.0281903	10383926	0.0113901	33853	7.35E-31	0.00350069	118.918138
rs61891766	A	G	-0.257948	-0.1233	0.0158681	0.0175664	ebi-a-GCST90018874	11	10340079	0.198	481912	0.533499	10318532	0.0303531	33853	1.92E-17	0.002078129	70.4932487
rs75317269	T	C	0.119626	0.0328	0.0309277	0.027267	ebi-a-GCST90018874	11	10546723	0.1934	481912	0.8655	10525176	0.0217047	33853	3.56E-08	0.000857798	29.06224513
rs79057673	C	G	-0.37818	0.0513	0.0207693	0.0238759	ebi-a-GCST90018874	11	10478269	0.1667	481912	0.7583	10456722	0.0257316	33853	6.73E-49	0.005817468	198.0794244
rs115741229	A	G	-0.402876	0.258	0.015468	0.0191396	ebi-a-GCST90018874	1	104958813	0.1774	481912	0.1459	104416191	0.0323425	31804	1.29E-35	0.004943526	157.9950541
rs12134741	A	C	-0.263048	-0.3607	0.00813178	0.00688182	ebi-a-GCST90018874	1	104056828	0.4057	481912	0.3739	103514206	0.0446092	31804	3.71E-09	0.001116194	35.53686077
rs141097223	T	C	-0.517952	-0.1066	0.0536403	0.0513509	ebi-a-GCST90018874	1	104393844	0.1289	481912	0.4081	103851222	0.0175533	31804	2.32E-191	0.027236824	890.4381765
rs142394676	C	T	0.19036	0.1536	0.0184771	0.0175899	ebi-a-GCST90018874	1	104780736	0.2247	481912	0.4941	104238114	0.0305693	31804	4.75E-10	0.001314364	41.85441378
rs17017163	C	G	0.154951	0.5665	0.0240545	0.0226542	ebi-a-GCST90018874	1	104576012	0.2008	481912	0.00478895	104033390	0.0263967	31804	4.36E-09	0.001127303	35.89094995
rs185455864	A	C	0.401289	-0.7196	0.010066	0.00853352	ebi-a-GCST90018874	1	104014588	0.3892	481912	0.0644703	103471966	0.0420414	31804	1.36E-21	0.00320928	102.390136
rs2646700	G	A	0.164655	0.0236	0.969462	0.861925	ebi-a-GCST90018874	1	104963207	0.0433	481912	0.5856	104420585	0.0227844	31804	4.95E-13	0.001605282	51.13324822
rs4344361	C	T	0.524205	-0.0888	0.09278	0.09142	ebi-a-GCST90018874	1	104036029	0.0981	481912	0.3656	103493407	0.0135431	31804	1.00E-200	0.046259326	1542.493798
rs4847148	A	C	-0.393303	-0.2228	0.0152934	0.0129594	ebi-a-GCST90018874	1	104449846	0.3002	481912	0.4579	103907224	0.0322468	31804	3.24E-34	0.004659029	148.8599821
rs544149998	G	A	0.274254	0.0688	0.0134489	0.0140365	ebi-a-GCST90018874	1	104428302	0.2338	481912	0.768399	103885680	0.035902	31804	2.19E-14	0.001995916	63.6010669
rs77395797	T	C	-0.514456	0.2374	0.0129229	0.00965534	ebi-a-GCST90018874	1	104412449	0.3702	481912	0.5213	103869827	0.0344815	31804	2.45E-50	0.006752079	216.189351
rs192796270	T	C	0.161403	-0.0641	0.0241091	0.0239197	ebi-a-GCST90018874	1	103234174	0.1864	481912	0.7312	102768618	0.0254727	32101	2.35E-10	0.001225845	39.39668451
rs1932471	A	C	-0.168855	-0.0623	0.418415	0.507373	ebi-a-GCST90018874	1	104674158	0.039	481912	0.1103	104131536	0.00791031	32101	4.23E-101	0.013876447	451.6879027
rs568166518	T	G	-0.332064	0.475	0.0197625	0.0197928	ebi-a-GCST90018874	1	104143715	0.3636	481912	0.1914	103601093	0.0289618	32101	1.96E-30	0.004272153	137.7201957
rs72688875	T	C	0.21481	-0.1492	0.14107	0.112007	ebi-a-GCST90018874	1	103700772	0.0725	481912	0.0395904	103235216	0.0111789	32101	2.74E-82	0.011182307	363.0000611
rs72692398	T	C	-0.371573	0.0166	0.250741	0.231299	ebi-a-GCST90018874	1	104024000	0.0439	481912	0.7051	103481378	0.00896991	32101	1.00E-200	0.051877091	1756.315272
rs72985866	A	G	0.385526	0.2461	0.00809175	0.0101376	ebi-a-GCST90018874	1	104588937	0.2465	481912	0.3181	104046315	0.0459664	32101	4.98E-17	0.002385895	76.76799908
rs1932471	A	C	-0.169286	-0.0623	0.418588	0.507373	ebi-a-GCST90018874	1	104674158	0.039	481912	0.1103	104131536	0.00805881	31042	5.74E-98	0.013948993	439.101761
rs568166518	T	G	-0.261299	0.475	0.0197417	0.0197928	ebi-a-GCST90018874	1	104143715	0.3636	481912	0.1914	103601093	0.0295075	31042	8.34E-19	0.002642595	82.2434771
rs72688875	T	C	0.220699	-0.1492	0.140843	0.112007	ebi-a-GCST90018874	1	103700772	0.0725	481912	0.0395904	103235216	0.0114071	31042	2.14E-83	0.011787957	370.2628132
rs72692398	T	C	-0.3649	0.0166	0.251141	0.231299	ebi-a-GCST90018874	1	104024000	0.0439	481912	0.7051	103481378	0.00913779	31042	1.00E-200	0.050083583	1636.55918
rs72985866	A	G	0.442361	0.2461	0.00806676	0.0101376	ebi-a-GCST90018874	1	104588937	0.2465	481912	0.3181	104046315	0.0468782	31042	3.86E-21	0.003131592	97.50999134
rs77135783	T	C	0.150285	-0.064	0.0241245	0.0239154	ebi-a-GCST90018874	1	103234926	0.1865	481912	0.731499	102769370	0.0259454	31042	6.94E-09	0.001063442	33.04439527
rs12433905	A	G	0.530444	-0.2579	0.143042	0.144126	ebi-a-GCST90018874	14	21158303	0.1388	481912	0.0631699	20690144	0.0105365	33541	1.00E-200	0.068981429	2484.986052
rs2873965	C	T	-0.0759262	0.0371	0.554471	0.553012	ebi-a-GCST90018874	14	21193321	0.0554	481912	0.503	20725162	0.00729462	33541	2.27E-25	0.002848185	95.79811524
rs4981311	A	G	0.587708	-0.0383	0.154822	0.114347	ebi-a-GCST90018874	14	21143013	0.0722	481912	0.5954	20674854	0.0102177	33541	1.00E-200	0.090392845	3332.961521
rs56067458	T	C	-0.130357	0.0141	0.076114	0.15879	ebi-a-GCST90018874	14	21096755	0.0437	481912	0.746299	20628596	0.0139392	33541	8.61E-21	0.002389911	80.34723183
rs61976936	A	G	-0.166229	0.0103	0.0156479	0.0142767	ebi-a-GCST90018874	14	21253680	0.1444	481912	0.9429	20785521	0.0295972	33541	1.95E-08	0.000851236	28.57393606
rs1319745	G	T	0.0560846	-0.0241	0.366072	0.341633	ebi-a-GCST90018874	8	108086226	0.0376	481912	0.522001	107073998	0.00775484	33537	4.75E-13	0.001459902	49.0293908
rs147187831	G	C	0.105975	-0.0151	0.043381	0.0312046	ebi-a-GCST90018874	8	108437380	0.1368	481912	0.9121	107425152	0.0183317	33537	7.43E-09	0.000932128	31.28806642
rs1968586	T	C	-0.156687	-0.0564	0.355439	0.271541	ebi-a-GCST90018874	8	6279511	0.0537	481912	0.2934	6421990	0.00780439	33966	1.18E-89	0.011249288	386.4177365
rs2959812	G	A	-0.140484	0.0133	0.720229	0.675822	ebi-a-GCST90018874	8	6391302	0.0361	481912	0.7116	6533781	0.008208	33966	1.14E-65	0.007953477	272.297602
rs73184454	A	G	0.0903131	-0.278	0.0738684	0.0726005	ebi-a-GCST90018874	8	6480894	0.1883	481912	0.1399	6623373	0.0141935	33966	1.98E-10	0.001115997	37.94605782
rs12753251	A	G	-0.284166	-0.0399	0.534054	0.501885	ebi-a-GCST90018874	1	178529898	0.0347	481912	0.2499	178560763	0.00751466	33118	1.00E-200	0.04018787	1386.585401
rs16852390	A	G	-0.072688	0.0021	0.127948	0.138874	ebi-a-GCST90018874	1	178023643	0.0505	481912	0.967	178054508	0.0113574	33118	1.55E-10	0.001179048	39.09142919
rs871632	C	T	0.214752	-0.0103	0.283205	0.267326	ebi-a-GCST90018874	1	178903766	0.0414	481912	0.8029	178934631	0.0084165	33118	1.32E-143	0.018724072	631.8980901
rs571858	G	A	-0.0548668	-0.0306	0.720972	0.746372	ebi-a-GCST90018874	9	129692832	0.0408	481912	0.4533	126930553	0.00818204	33720	2.00E-11	0.001211199	40.88872661
rs11807161	T	C	-0.0425817	0.1004	0.381136	0.370446	ebi-a-GCST90018874	1	63454597	0.0398	481912	0.0116799	62988926	0.00752009	33671	1.49E-08	0.000855364	28.82391948
rs192243749	A	C	0.227149	-0.1301	0.00930995	0.0101292	ebi-a-GCST90018874	1	62607231	0.2542	481912	0.6088	62141559	0.0370205	33671	8.48E-10	0.000951781	32.07602707
rs2012767	C	T	0.221353	0.153	0.0102847	0.0107713	ebi-a-GCST90018874	1	62883134	0.2606	481912	0.5571	62417463	0.0355718	33671	4.89E-10	0.000997477	33.61757364
rs626787	G	C	-0.288744	0.0549	0.354457	0.302735	ebi-a-GCST90018874	1	62901243	0.0404	481912	0.1739	62435572	0.00724519	33671	1.00E-200	0.038154403	1335.578819
rs2278236	A	G	0.279904	0.0476	0.514287	0.517619	ebi-a-GCST90018874	19	8431581	0.055	481912	0.3866	8366697	0.00751661	33784	1.00E-200	0.039141141	1376.129288
rs2967614	A	G	0.0478608	-7.00E-04	0.607256	0.561581	ebi-a-GCST90018874	19	8458145	0.0408	481912	0.9861	8393261	0.00775469	33784	6.75E-10	0.001092625	36.95144401
rs12074336	G	T	-0.360382	-0.0355	0.0352853	0.0592496	ebi-a-GCST90018874	1	11490914	0.0642	481912	0.5802	11430857	0.0199643	33966	7.70E-73	0.008841967	302.9875724
rs1884429	C	T	0.361523	0.034	0.765559	0.813974	ebi-a-GCST90018874	1	11112836	0.0537	481912	0.5268	11052779	0.00869344	33966	1.00E-200	0.046915256	1671.86577
rs4263998	T	C	-0.155376	-0.0877	0.0675651	0.0648808	ebi-a-GCST90018874	1	11664213	0.1212	481912	0.4693	11604156	0.0154439	33966	8.25E-24	0.003041857	103.62886
rs4719474	A	C	0.081885	0.0087	0.376146	0.38817	ebi-a-GCST90018874	7	16676955	0.0354	481912	0.806	16637330	0.00800392	32981	1.45E-24	0.003146865	104.1080754
rs35496925	G	A	0.143104	0.0687	0.0593553	0.0600814	ebi-a-GCST90018874	22	38424607	0.2077	481912	0.740901	38028600	0.0160721	32907	5.39E-19	0.00228675	75.41796584
rs11857014	T	C	-0.07399	0.0579	0.394807	0.346003	ebi-a-GCST90018874	15	90073539	0.0384	481912	0.1316	89530308	0.00776254	33745	1.55E-21	0.002616103	88.50669633
rs1966720	C	T	0.253246	-0.0272	0.282761	0.261688	ebi-a-GCST90018874	15	90369754	0.0408	481912	0.5051	89826522	0.008366	33745	1.00E-200	0.026013488	901.2169247
rs28698386	T	C	-0.349816	-0.0175	0.519361	0.405587	ebi-a-GCST90018874	15	90327226	0.0393	481912	0.6555	89783995	0.00754613	33745	1.00E-200	0.061093876	2195.630204
rs11936562	G	A	0.0503908	-0.0221	0.598234	0.512386	ebi-a-GCST90018874	4	169076192	0.0357	481912	0.535601	168155041	0.0076996	32922	5.97E-11	0.00122061	40.23157453
rs2784773	C	T	0.0662676	-0.0054	0.644151	0.721244	ebi-a-GCST90018874	10	81919800	0.0458	481912	0.9053	80160044	0.00788898	33657	4.46E-17	0.002013195	67.89076631
rs143857439	G	T	-0.172438	-0.008	0.017622	0.0218574	ebi-a-GCST90018874	15	60510982	0.1698	481912	0.9622	60218783	0.0300129	32531	9.17E-09	0.001029508	33.52338211
rs145847883	T	C	0.224018	-0.2421	0.0337511	0.0343186	ebi-a-GCST90018874	15	61006626	0.283	481912	0.3923	60714427	0.0224763	32531	2.13E-23	0.003273202	106.8236341
rs190776828	A	G	-0.187966	-0.0336	0.0423183	0.0406673	ebi-a-GCST90018874	15	60815053	0.1456	481912	0.8175	60522854	0.0198404	32531	2.70E-21	0.002863769	93.42308671
rs67827628	C	T	0.604168	0.0859	0.135686	0.108243	ebi-a-GCST90018874	15	60682220	0.0648	481912	0.1847	60390021	0.0110812	32531	1.00E-200	0.085615426	3045.747123
rs72744887	G	A	0.134232	-0.0071	0.105829	0.102114	ebi-a-GCST90018874	15	60636976	0.0927	481912	0.9388	60344777	0.0125524	32531	1.09E-26	0.003410102	111.3067809
rs9920880	C	T	0.126979	-0.0026	0.0739802	0.0798218	ebi-a-GCST90018874	15	60996364	0.0958	481912	0.9783	60704165	0.014539	32531	2.46E-18	0.002209172	72.02127074
rs17003342	T	G	-0.0906377	-0.0066	0.638049	0.636873	ebi-a-GCST90018874	4	79466991	0.057	481912	0.908	78545837	0.00773751	33895	1.08E-31	0.003794474	129.0959527
rs56398743	C	A	0.057062	-0.0169	0.204768	0.220357	ebi-a-GCST90018874	2	70018272	0.0413	481912	0.682299	69791140	0.00932264	33509	9.31E-10	0.001060425	35.56937527
rs2306411	G	A	-0.116734	0.0396	0.291401	0.236826	ebi-a-GCST90018874	4	122598635	0.0467	481912	0.3964	121677480	0.00845178	32861	2.16E-43	0.00562751	185.9608596
rs1049742	T	C	0.495049	0.2884	0.0810059	0.077954	ebi-a-GCST90018874	7	150554553	0.1051	481912	0.00607701	150857465	0.0140843	33084	1.00E-200	0.036488478	1252.825517
rs11768123	C	T	-0.0632227	-0.0534	0.147111	0.105215	ebi-a-GCST90018874	7	150599847	0.0727	481912	0.4629	150902759	0.0109456	33084	7.65E-09	0.00100303	33.21554024
rs7777104	G	C	-0.0856847	-0.0071	0.636441	0.614461	ebi-a-GCST90018874	7	150458525	0.0358	481912	0.842	150761437	0.00804777	33084	1.80E-26	0.003397579	112.781905
rs12948911	T	C	-0.377035	-0.06	0.188667	0.16442	ebi-a-GCST90018874	17	40598606	0.0503	481912	0.2322	42446588	0.00927326	33809	1.00E-200	0.043519953	1538.222409
rs141836654	A	G	0.162205	-0.4039	0.0210738	0.0183488	ebi-a-GCST90018874	17	40460428	0.2518	481912	0.1088	42308410	0.0260312	33809	4.63E-10	0.001085554	36.7391933
rs73307798	G	T	0.10947	-0.282	0.172421	0.169512	ebi-a-GCST90018874	17	40088795	0.1288	481912	0.0285601	41932542	0.00961247	33809	4.78E-30	0.003419951	116.0150411
rs76305463	C	A	-0.727222	0.0411	0.0178104	0.0181536	ebi-a-GCST90018874	17	41016886	0.3767	481912	0.9131	42864869	0.0281339	33809	2.52E-147	0.018502611	637.309662
rs76844890	T	G	-0.293126	0.395	0.0205271	0.0188426	ebi-a-GCST90018874	17	41043469	0.2214	481912	0.0743396	42891452	0.0255048	33809	1.43E-30	0.003455085	117.2110233
rs140983547	T	C	-0.526488	-0.0231	0.0107233	0.02658	ebi-a-GCST90018874	14	24035079	0.2155	481912	0.9146	23565870	0.0402414	33777	4.10E-39	0.005881027	199.8067618
rs28403575	T	C	-0.192051	-0.0179	0.0884882	0.138266	ebi-a-GCST90018874	14	24025340	0.0445	481912	0.6877	23556131	0.0131331	33777	1.99E-48	0.005949915	202.1612381
rs11746090	A	G	-0.0528314	0.0132	0.306136	0.225533	ebi-a-GCST90018874	5	77339846	0.0528	481912	0.8018	78044022	0.00812175	33796	7.77E-11	0.001185777	40.11971829
rs2017306	C	A	-0.0670109	-0.0027	0.184351	0.223103	ebi-a-GCST90018874	10	26595258	0.0396	481912	0.9448	26306329	0.00961761	33533	3.23E-12	0.001350423	45.34225199
rs2992335	G	C	-0.217354	-0.0166	0.600929	0.686557	ebi-a-GCST90018874	10	26727934	0.0432	481912	0.7009	26439005	0.00761735	33533	4.43E-179	0.022658888	777.3899824
rs12727188	G	T	0.192658	-0.0517	0.0899201	0.0979883	ebi-a-GCST90018874	1	159486328	0.0878	481912	0.556	159516538	0.0124766	33693	8.59E-54	0.006074918	205.9210034
rs36126250	G	T	-0.535152	0.14	0.0229999	0.023709	ebi-a-GCST90018874	1	159563701	0.1143	481912	0.2208	159593911	0.0235983	33693	7.46E-114	0.01287078	439.2833586
rs1130409	G	T	-0.388737	6.00E-04	0.480083	0.464738	ebi-a-GCST90018874	14	20925154	0.0349	481912	0.9852	20456995	0.00729531	33841	1.00E-200	0.075438336	2761.046604
rs1760927	C	T	-0.0586342	0.0507	0.641359	0.695626	ebi-a-GCST90018874	14	20956444	0.0399	481912	0.203	20488285	0.00779098	33841	5.23E-14	0.001581587	53.60410791
rs2727784	T	C	-0.0635894	-0.0212	0.649749	0.526386	ebi-a-GCST90018874	11	116711141	0.0378	481912	0.574601	116840425	0.00747609	33995	1.81E-17	0.001840452	62.67783439
rs4073054	A	C	0.0671418	-6.00E-04	0.626291	0.708469	ebi-a-GCST90018874	1	161200487	0.0482	481912	0.9901	161230697	0.00754407	33985	5.59E-19	0.00211021	71.8629134
rs112223196	C	A	-0.70601	0.0276	0.243913	0.23298	ebi-a-GCST90018874	16	28298418	0.0674	481912	0.6826	28287097	0.00902303	33042	1.00E-200	0.183847792	7442.644896
rs144619400	T	C	-0.215283	0.0603	0.0297762	0.0293383	ebi-a-GCST90018874	16	28089156	0.1705	481912	0.723701	28077835	0.0235371	33042	5.88E-20	0.002677877	88.71463127
rs4788120	T	C	0.15539	0.069	0.672513	0.671999	ebi-a-GCST90018874	16	29038452	0.0597	481912	0.2479	29027131	0.00855392	33042	9.60E-74	0.010635818	355.1850949
rs483082	T	G	0.0988073	-0.0148	0.2373	0.213127	ebi-a-GCST90018874	19	45416178	0.0455	481912	0.745399	44912921	0.00842705	33930	9.49E-32	0.003533943	120.3248403
rs62118471	C	T	0.139677	0.1077	0.026908	0.0256002	ebi-a-GCST90018874	19	45691049	0.1907	481912	0.5724	45187791	0.0234145	33930	2.44E-09	0.001021681	34.6990281
rs11185487	A	G	0.0517344	0.0149	0.500518	0.612165	ebi-a-GCST90018874	3	195603634	0.0435	481912	0.732099	195876763	0.00818346	32438	2.58E-10	0.001338223	43.46475492
rs139828053	C	T	-0.536629	-0.1416	0.0313123	0.0342202	ebi-a-GCST90018874	3	195298892	0.1445	481912	0.327	195572021	0.0220963	32438	2.76E-130	0.017469361	576.7109764
rs72499635	T	C	0.0805724	-0.0076	0.412043	0.413404	ebi-a-GCST90018874	3	195230362	0.1062	481912	0.9433	195492010	0.00827644	32438	2.14E-22	0.003145507	102.3496173
rs12972156	G	C	-0.779292	-0.0337	0.149617	0.157963	ebi-a-GCST90018874	19	45387459	0.0473	481912	0.4754	44884202	0.0106188	33995	1.00E-200	0.154534675	6213.26157
rs139326841	C	T	-0.350015	0.1085	0.021654	0.0226122	ebi-a-GCST90018874	19	45269725	0.1853	481912	0.558	44766468	0.02837	33995	5.69E-35	0.005190795	177.3714083
rs139995984	C	G	0.502625	-0.0757	0.0135843	0.01124	ebi-a-GCST90018874	19	45574482	0.3293	481912	0.8182	45071224	0.0361883	33995	7.37E-44	0.006770417	231.7155907
rs1836278	C	T	0.070828	0.0478	0.200706	0.192805	ebi-a-GCST90018874	19	44883547	0.045	481912	0.2876	44379387	0.00942313	33995	5.63E-14	0.001609559	54.80194108
rs56170641	A	G	-0.16939	-0.007	0.0366789	0.0360467	ebi-a-GCST90018874	19	45759600	0.1472	481912	0.9621	45256342	0.0200249	33995	2.70E-17	0.00202765	69.06593453
rs62117206	C	G	0.382649	0.1258	0.0727604	0.066654	ebi-a-GCST90018874	19	45255679	0.0754	481912	0.0950211	44752422	0.0145952	33995	1.68E-151	0.019756873	685.1314416
rs8106813	G	A	0.326195	0.0278	0.493728	0.491695	ebi-a-GCST90018874	19	45431658	0.057	481912	0.6256	44928401	0.00802716	33995	1.00E-200	0.053193218	1909.784637
rs2020854	C	T	-0.351487	0.2159	0.0696631	0.0573107	ebi-a-GCST90018874	12	56743367	0.0818	481912	0.00829297	56349583	0.0143282	33985	6.89E-133	0.016013696	553.0497938
rs117246909	T	C	-0.172986	0.0889	0.0163268	0.0119543	ebi-a-GCST90018874	17	64341229	0.1924	481912	0.643899	66345111	0.0297942	33687	6.40E-09	0.000961178	32.40843111
rs118088174	T	C	0.497873	-0.2198	0.0454896	0.0324854	ebi-a-GCST90018874	17	64221453	0.1285	481912	0.0871405	66225335	0.0183043	33687	6.53E-163	0.021525831	741.0493226
rs139464717	A	G	-1.50643	0.0136	0.0124293	0.0104527	ebi-a-GCST90018874	17	64316544	0.3054	481912	0.9644	66320426	0.0354532	33687	1.00E-200	0.055711234	1987.350658
rs6504456	C	T	-0.0501968	0.011	0.370548	0.45965	ebi-a-GCST90018874	17	64748672	0.037	481912	0.7655	66752554	0.0078802	33687	1.89E-10	0.001175409	39.64025842
rs73336725	A	G	-0.229675	0.0213	0.0157925	0.0171638	ebi-a-GCST90018874	17	64193595	0.1964	481912	0.9135	66197477	0.0306825	33687	7.13E-14	0.001639816	55.32791452
rs77620153	A	G	-0.696217	-0.0327	0.0555608	0.0669315	ebi-a-GCST90018874	17	64130794	0.0645	481912	0.612099	66134676	0.0165616	33687	1.00E-200	0.05087	1805.396469
rs8178860	T	G	-1.59083	-0.1355	0.0101422	0.00800562	ebi-a-GCST90018874	17	64210467	0.4409	481912	0.7586	66214349	0.0399803	33687	1.00E-200	0.050813899	1803.298834
rs136168	A	G	-0.317775	-0.0168	0.813258	0.824476	ebi-a-GCST90018874	22	36660842	0.0463	481912	0.716199	36264796	0.00879463	33985	1.00E-200	0.030671838	1075.302574
rs200697214	T	A	0.0751626	0.0166	0.102221	0.155225	ebi-a-GCST90018874	6	31973653	0.0634	481912	0.793	32005876	0.0130862	33742	9.27E-09	0.001036915	35.02182642
rs3129965	C	G	0.0732638	-0.0284	0.191861	0.162477	ebi-a-GCST90018874	6	32380830	0.0574	481912	0.621001	32413053	0.00936045	33742	5.00E-15	0.001664492	56.25358522
rs547636337	A	T	-0.0794592	-0.0185	0.368615	0.119059	ebi-a-GCST90018874	6	32592165	0.0604	481912	0.759	32624388	0.00847523	33742	6.89E-21	0.002938906	99.45095183
rs805258	T	C	-0.784462	-0.0338	0.0295922	0.0342694	ebi-a-GCST90018874	6	31633552	0.086	481912	0.6943	31665775	0.0217097	33742	1.00E-200	0.035343158	1236.168232
rs8131895	A	C	-0.0727454	-0.0342	0.654117	0.661933	ebi-a-GCST90018874	21	27503527	0.0367	481912	0.3515	26131210	0.00790977	33687	3.68E-20	0.00239456	80.85436386
rs10778371	A	G	0.128895	-0.0341	0.372231	0.403214	ebi-a-GCST90018874	12	105639324	0.0349	481912	0.3293	105245546	0.00780763	33187	3.17E-61	0.007764519	259.6818589
rs12596224	G	A	-0.0725376	0.0474	0.242878	0.329286	ebi-a-GCST90018874	16	88866686	0.0373	481912	0.2041	88800278	0.00871955	33436	8.87E-17	0.001935131	64.82461904
rs8062694	C	T	0.186513	0.2157	0.986519	0.983265	ebi-a-GCST90018874	16	89065316	0.2211	481912	0.3292	88998908	0.0323649	33436	8.27E-09	0.000925286	30.96464777
rs1691273	T	C	-0.177292	0.0189	0.692133	0.793273	ebi-a-GCST90018874	4	75323645	0.0622	481912	0.7614	74457928	0.00815605	33533	9.08E-105	0.013395563	455.265155
rs4619875	T	C	0.158521	0.0138	0.403525	0.448756	ebi-a-GCST90018874	4	153701130	0.0346	481912	0.690699	152779978	0.0076511	33874	2.35E-95	0.012096683	414.7560133
rs112035159	T	C	0.266093	-0.2069	0.0169294	0.0133972	ebi-a-GCST90018874	6	131977645	0.2996	481912	0.4898	131656505	0.0285039	33455	1.01E-20	0.002356802	79.02836461
rs2781668	T	C	-0.237197	-0.0095	0.166831	0.200735	ebi-a-GCST90018874	6	131897278	0.0409	481912	0.8161	131576138	0.00985627	33455	5.74E-128	0.015640774	531.5445742
rs9483226	G	C	-0.0447389	0.0317	0.6464	0.631629	ebi-a-GCST90018874	6	131473998	0.0564	481912	0.5743	131152858	0.0076781	33455	5.65E-09	0.000914985	30.6370418
rs61990120	A	G	0.0834862	0.1295	0.141866	0.145588	ebi-a-GCST90018874	14	68089420	0.0767	481912	0.0913209	67622703	0.0110515	33777	4.21E-14	0.001697043	57.41505918
rs13413887	G	A	0.105748	-0.067	0.758171	0.682767	ebi-a-GCST90018874	2	68996668	0.0365	481912	0.0665702	68769536	0.00888962	32907	1.25E-32	0.004100623	135.4865873
rs6730572	G	T	0.049192	0.0438	0.744276	0.747647	ebi-a-GCST90018874	2	69030150	0.1143	481912	0.701799	68803018	0.00894892	32907	3.86E-08	0.000921137	30.33797465
rs34593562	G	A	-0.0712126	-0.01	0.449393	0.347249	ebi-a-GCST90018874	19	1083556	0.0472	481912	0.8325	1083557	0.00754728	33187	3.89E-21	0.002509642	83.49199289
rs13273712	G	C	-0.0728161	-0.011	0.236826	0.230576	ebi-a-GCST90018874	8	2070472	0.0419	481912	0.793699	2122599	0.00874702	33874	8.46E-17	0.001916628	65.04468146
rs13281104	G	A	0.316776	0.0011	0.243527	0.271244	ebi-a-GCST90018874	8	1811923	0.0378	481912	0.9773	1863757	0.00868295	33874	1.00E-200	0.036972182	1300.400404
rs62477464	G	C	-0.250882	0.1433	0.744462	0.743305	ebi-a-GCST90018874	8	1764361	0.1125	481912	0.2027	1816195	0.00868127	33874	1.22E-183	0.023947878	831.0647437
rs13230714	G	T	0.247286	0.0196	0.303561	0.235572	ebi-a-GCST90018874	7	144174291	0.0502	481912	0.695799	144477198	0.00844884	32867	2.60E-188	0.025855808	872.3052857
rs6969385	A	G	-0.395552	0.0083	0.209926	0.143174	ebi-a-GCST90018874	7	143609715	0.0721	481912	0.9081	143912622	0.00954538	32867	1.00E-200	0.051900455	1799.081611
rs73159007	T	A	0.176607	-0.031	0.0823768	0.141251	ebi-a-GCST90018874	7	143836032	0.051	481912	0.5437	144138939	0.0142397	32867	2.54E-35	0.004715363	155.7046064
rs62037085	T	C	-0.105986	0.0594	0.0443821	0.0391402	ebi-a-GCST90018874	16	57415810	0.156	481912	0.703301	57381898	0.0186093	32862	1.23E-08	0.000952838	31.34012265
rs7198865	A	G	-0.746164	-0.2158	0.0352316	0.0270758	ebi-a-GCST90018874	16	57283730	0.2375	481912	0.3635	57249818	0.0208366	32862	1.00E-200	0.037848966	1292.642183
rs118119439	A	G	-0.303619	-0.0615	0.019096	0.0171668	ebi-a-GCST90018874	22	50973231	0.2374	481912	0.7957	50534802	0.0274105	33687	1.63E-28	0.003453479	116.7335714
rs13057207	G	A	-0.222777	-0.1386	0.0551493	0.0522894	ebi-a-GCST90018874	22	51087027	0.1299	481912	0.286	50648599	0.0164579	33687	9.57E-42	0.005172183	175.1307966
rs138508432	A	T	1.05324	0.6379	0.0145857	0.014179	ebi-a-GCST90018874	22	51005492	0.4248	481912	0.1332	50567063	0.0318383	33687	1.00E-200	0.03188826	1109.537248
rs142491424	A	G	0.31962	-0.1588	0.0053521	0.00863595	ebi-a-GCST90018874	22	50428268	0.1718	481912	0.3555	49989839	0.0529895	33687	1.62E-09	0.001087656	36.67757814
rs190070543	G	A	-0.154255	0.1599	0.0639445	0.0587652	ebi-a-GCST90018874	22	51032161	0.1271	481912	0.2082	50593732	0.0157415	33687	1.13E-22	0.002848481	96.22517011
rs77135372	A	G	1.29072	0.0717	0.0275245	0.0230926	ebi-a-GCST90018874	22	50984365	0.2191	481912	0.743599	50545936	0.0229406	33687	1.00E-200	0.089185075	3298.364103
rs11743362	A	G	-0.293751	0.048	0.43959	0.443893	ebi-a-GCST90018874	5	78176721	0.0357	481912	0.1794	78880898	0.00761574	33533	1.00E-200	0.04251502	1488.87048
rs12653089	T	C	-0.0765671	-0.025	0.254913	0.306727	ebi-a-GCST90018874	5	77683534	0.037	481912	0.498799	78387710	0.00868939	33533	1.23E-18	0.002226965	74.83902231
rs1402684	T	G	0.051624	-0.0747	0.266204	0.23579	ebi-a-GCST90018874	5	78280531	0.0454	481912	0.0997011	78984708	0.00865581	33533	2.46E-09	0.001041174	34.94798447
rs10009108	A	C	0.095251	-0.0299	0.380783	0.460532	ebi-a-GCST90018874	4	77027665	0.0357	481912	0.4018	76106512	0.00708137	33809	3.04E-41	0.00427848	145.2640826
rs145966904	A	G	-0.133609	0.3922	0.021659	0.0172862	ebi-a-GCST90018874	4	77412946	0.261	481912	0.1329	76491793	0.024271	33809	3.69E-08	0.000756537	25.5956048
rs17271582	T	A	-0.0964025	0.0687	0.0569779	0.0723195	ebi-a-GCST90018874	4	76290606	0.0618	481912	0.2669	75365396	0.0149248	33809	1.05E-10	0.0009987	33.79679195
rs4859610	G	A	-0.283109	-0.0101	0.770775	0.729599	ebi-a-GCST90018874	4	77000441	0.0378	481912	0.7903	76079288	0.00822487	33809	1.00E-200	0.028322198	985.397147
rs57661457	T	C	-0.0889611	0.0091	0.0860547	0.122285	ebi-a-GCST90018874	4	77398368	0.0471	481912	0.8463	76477215	0.0123415	33809	5.67E-13	0.001244873	42.13788125
rs111546099	A	G	-0.0673147	-0.0666	0.55759	0.48931	ebi-a-GCST90018874	11	3672311	0.0371	481912	0.07305	3651081	0.0080406	32867	5.67E-17	0.002235578	73.63687654
rs75902876	A	G	0.349806	0.1017	0.0812564	0.0731797	ebi-a-GCST90018874	11	3663021	0.0791	481912	0.1985	3641791	0.0153072	32867	1.38E-115	0.01826991	611.6147392
rs151142780	G	T	0.182996	-0.1118	0.030437	0.0268606	ebi-a-GCST90018874	8	17943221	0.1926	481912	0.5615	18085712	0.0226862	33610	7.24E-16	0.001976474	66.55688028
rs17126188	G	A	-0.899609	0.8914	0.00616559	0.00649211	ebi-a-GCST90018874	8	17915341	0.3327	481912	0.00737904	18057832	0.0493408	33610	2.85E-74	0.009918049	336.6648495
rs185743521	A	G	0.221048	-0.0929	0.0244519	0.0246818	ebi-a-GCST90018874	8	17887723	0.1811	481912	0.6081	18030214	0.0253023	33610	2.41E-18	0.002331119	78.52730921
rs187762605	A	G	0.202717	-0.1067	0.0151249	0.0177402	ebi-a-GCST90018874	8	17682455	0.1908	481912	0.575999	17824946	0.0320096	33610	2.40E-10	0.001224289	41.19634651
rs371092	C	G	-0.184047	-0.1028	0.0789774	0.0765759	ebi-a-GCST90018874	8	17771870	0.0665	481912	0.1223	17914361	0.0140852	33610	5.11E-39	0.004927885	166.4365531
rs73196083	G	A	0.218828	-0.2309	0.0302857	0.0296727	ebi-a-GCST90018874	8	17910731	0.3011	481912	0.4431	18053222	0.0227604	33610	6.95E-22	0.00281266	94.79449257
rs73584383	T	A	0.142602	-0.2528	0.0263552	0.0253771	ebi-a-GCST90018874	8	18181766	0.1788	481912	0.1574	18324257	0.0236165	33610	1.56E-09	0.001043634	35.11108445
rs7462730	C	A	0.977796	-0.0313	0.96381	0.962541	ebi-a-GCST90018874	8	17709403	0.1428	481912	0.8267	17851894	0.0208484	33610	1.00E-200	0.066697034	2401.743045
rs76745328	C	A	0.120402	0.1295	0.0339482	0.0346087	ebi-a-GCST90018874	8	17939675	0.1464	481912	0.3763	18082166	0.0208009	33610	7.11E-09	0.000950856	31.98676946
rs10857481	A	G	0.0675994	6.00E-04	0.228336	0.285782	ebi-a-GCST90018874	10	50591739	0.0367	481912	0.986	49383693	0.00897572	33436	5.02E-14	0.001610343	53.92703858
rs144502411	G	A	0.240257	-0.081	0.00979771	0.0106881	ebi-a-GCST90018874	10	52904990	0.2558	481912	0.7515	51145230	0.0404585	33436	2.88E-09	0.001120032	37.48915376
rs17497903	A	G	-0.103914	-0.0108	0.272808	0.26221	ebi-a-GCST90018874	10	52420020	0.0425	481912	0.7995	50660260	0.00849191	33436	1.98E-34	0.004284344	143.8590928
rs986315	A	G	-0.143852	0.0016	0.393491	0.485255	ebi-a-GCST90018874	10	52089351	0.0398	481912	0.9682	50329591	0.00769368	33436	5.20E-78	0.0098772	333.5286415
rs55714927	T	C	-0.19305	-0.0569	0.194969	0.232333	ebi-a-GCST90018874	17	7080316	0.0425	481912	0.1806	7176997	0.00938678	33436	5.52E-94	0.011698974	395.7736426
rs2304980	T	G	0.325192	-0.0508	0.289191	0.282082	ebi-a-GCST90018874	17	7012073	0.0395	481912	0.1989	7108754	0.00824786	33985	1.00E-200	0.043475781	1544.589711
rs72842814	A	G	0.134502	-0.0308	0.0281668	0.0301234	ebi-a-GCST90018874	17	7314137	0.1572	481912	0.8448	7410818	0.0239609	33985	1.98E-08	0.000990414	33.6906028
rs8071851	G	A	-0.0677419	0.0488	0.392058	0.464868	ebi-a-GCST90018874	17	6873831	0.0475	481912	0.304	6970512	0.00802266	33985	3.07E-17	0.002187546	74.50235585
rs149556327	A	G	-0.0824798	-0.1317	0.0739433	0.0678842	ebi-a-GCST90018874	9	95808378	0.074	481912	0.0752905	93046096	0.0141633	33942	5.76E-09	0.000931669	31.65033027
rs2295941	G	A	-0.257487	0.0193	0.327248	0.280141	ebi-a-GCST90018874	9	95036987	0.0412	481912	0.6385	92274705	0.00781739	33942	1.00E-200	0.029192589	1020.590129
rs10897270	T	C	0.0810428	0.0302	0.567888	0.583726	ebi-a-GCST90018874	11	62183007	0.0368	481912	0.4125	62415535	0.0076582	33042	3.59E-26	0.003223427	106.8464521
rs12798658	G	T	0.235779	0.2498	0.0158212	0.0166963	ebi-a-GCST90018874	11	62006407	0.2081	481912	0.2299	62238935	0.0307201	33042	1.65E-14	0.001731226	57.29889105
rs2513045	C	T	-0.133085	0.0254	0.970948	0.910775	ebi-a-GCST90018874	11	62236219	0.0531	481912	0.632	62468747	0.022309	33042	2.44E-09	0.000999218	33.0471819
rs55906750	T	C	-0.361421	0.0053	0.290945	0.306956	ebi-a-GCST90018874	11	62067517	0.037	481912	0.8863	62300045	0.00817283	33042	1.00E-200	0.053894889	1882.124006
rs10044368	A	G	-0.071774	0.0077	0.415589	0.371687	ebi-a-GCST90018874	5	151193637	0.0376	481912	0.8369	151814076	0.00762623	33822	4.89E-21	0.002502342	84.84152003
rs510379	C	T	0.11152	-0.0097	0.359785	0.279976	ebi-a-GCST90018874	1	28535233	0.0458	481912	0.8331	28208722	0.00786245	33848	1.15E-45	0.005729338	195.0325686
rs2239705	A	G	0.204384	-0.0098	0.157218	0.152505	ebi-a-GCST90018874	6	31513402	0.0481	481912	0.8391	31545625	0.0106679	32862	8.19E-82	0.011069839	367.8266907
rs1275530	G	A	-0.278873	-0.0087	0.707122	0.76675	ebi-a-GCST90018874	2	27432547	0.0475	481912	0.855	27209679	0.00811349	33796	1.00E-200	0.03221247	1124.821504
rs138043913	T	C	0.301043	0.3953	0.0199035	0.0177716	ebi-a-GCST90018874	2	26937897	0.2386	481912	0.097499	26715029	0.0275176	33796	7.42E-28	0.003535781	119.9121651
rs59284336	T	C	-0.111144	-0.0115	0.0379519	0.0522961	ebi-a-GCST90018874	2	26906436	0.0702	481912	0.8695	26683568	0.0194986	33796	1.20E-08	0.000902054	30.51152283
rs62130544	T	A	-0.162048	0.1036	0.0232607	0.0286455	ebi-a-GCST90018874	2	27310901	0.1455	481912	0.4763	27088033	0.0247807	33796	6.18E-11	0.001193215	40.37168766
rs117894413	A	G	-0.177542	-0.1743	0.0321812	0.0319514	ebi-a-GCST90018874	20	3816565	0.1599	481912	0.2757	3835918	0.020969	33995	2.52E-17	0.001963489	66.87619646
rs2787088	T	C	0.179204	-0.0089	0.548242	0.500525	ebi-a-GCST90018874	20	3645916	0.035	481912	0.7985	3665269	0.00749458	33995	2.34E-126	0.015907559	549.486653
rs59593045	C	G	-0.146049	0.0639	0.046671	0.09696	ebi-a-GCST90018874	20	3084918	0.116	481912	0.5817	3104272	0.0196424	33995	1.04E-13	0.001898091	64.64451626
rs77811530	G	A	-0.564358	-0.0766	0.0827414	0.0675235	ebi-a-GCST90018874	20	3213862	0.0902	481912	0.3956	3233216	0.0135462	33995	1.00E-200	0.048345274	1726.887754
rs138153	C	G	-0.106167	0.0326	0.706718	0.670154	ebi-a-GCST90018874	22	46107078	0.0364	481912	0.3706	45711198	0.00838143	32922	9.02E-37	0.004672407	154.5376954
rs497523	C	T	-0.0508032	-0.0066	0.352525	0.405624	ebi-a-GCST90018874	16	28577931	0.0387	481912	0.8639	28566610	0.00788585	33874	1.18E-10	0.001178216	39.95562179
rs2498824	A	C	-0.0638405	-0.0952	0.205515	0.161632	ebi-a-GCST90018874	14	92383089	0.0577	481912	0.0989008	91916745	0.00914406	33853	2.92E-12	0.001330919	45.11299719
rs55656743	G	A	-0.306859	-0.0753	0.244708	0.239894	ebi-a-GCST90018874	14	92540054	0.0651	481912	0.2477	92073710	0.00849727	33853	1.00E-200	0.034807335	1220.754317
rs11083613	C	T	-0.0668021	-0.0288	0.217662	0.289355	ebi-a-GCST90018874	19	41729505	0.0419	481912	0.493	41223600	0.00953238	33809	2.42E-12	0.001519803	51.45818271
rs338583	G	A	-0.0912701	-0.0298	0.279366	0.25663	ebi-a-GCST90018874	19	41712424	0.0422	481912	0.4802	41206519	0.00825464	33809	2.03E-28	0.003354095	113.7734934
rs66841352	C	G	-0.174151	-0.0031	0.40263	0.335818	ebi-a-GCST90018874	19	41739180	0.0403	481912	0.9382	41233275	0.00752715	33809	2.00E-118	0.0145892	500.5192628
rs113473264	T	C	-0.374795	0.3263	0.0106965	0.0137902	ebi-a-GCST90018874	2	231858401	0.2097	481912	0.1197	230993686	0.036128	33042	3.25E-25	0.002972958	98.51943551
rs11684589	T	G	0.140397	0.1208	0.0970586	0.0965581	ebi-a-GCST90018874	2	232254185	0.1663	481912	0.467599	231389474	0.0125199	33042	3.49E-29	0.00345493	114.5466345
rs140040124	C	T	0.239414	0.2417	0.0215766	0.0173565	ebi-a-GCST90018874	2	232268732	0.2785	481912	0.3855	231404021	0.0269303	33042	6.10E-19	0.002420131	80.15512291
rs144699115	A	G	0.165498	0.6854	0.0228397	0.023145	ebi-a-GCST90018874	2	231883660	0.3255	481912	0.0352103	231018945	0.0250805	33042	4.15E-11	0.001222564	40.44296811
rs1729080	C	G	-0.349312	-0.0153	0.338681	0.314037	ebi-a-GCST90018874	2	232193032	0.0391	481912	0.6955	231328320	0.00776253	33042	1.00E-200	0.054658642	1910.338026
rs4973432	C	T	-0.173085	-0.0482	0.83114	0.833039	ebi-a-GCST90018874	2	232383149	0.0463	481912	0.2975	231518438	0.00982775	33042	2.00E-69	0.008409106	280.1930367
rs7019909	T	C	0.331588	0.0109	0.10231	0.194259	ebi-a-GCST90018874	9	33113322	0.0401	481912	0.785899	33113324	0.0120316	33848	3.38E-167	0.020196312	697.6544337
rs10896113	T	C	-0.315543	-0.0464	0.221607	0.223828	ebi-a-GCST90018874	11	66117111	0.0416	481912	0.2646	66349640	0.00871286	33687	1.00E-200	0.034350218	1198.247129
rs368322	T	C	0.0413746	-0.0023	0.595217	0.662938	ebi-a-GCST90018874	21	30717151	0.042	481912	0.9569	29344830	0.00753995	33657	4.08E-08	0.000824888	27.78453869
rs35434411	A	G	0.177939	-0.0406	0.0311189	0.0327115	ebi-a-GCST90018874	10	121429394	0.1508	481912	0.7879	119669882	0.0216623	33372	2.14E-16	0.001909269	63.83416649
rs9989483	T	C	0.0952043	0.0734	0.172757	0.172704	ebi-a-GCST90018874	17	78971536	0.0497	481912	0.1395	80997736	0.0100281	32907	2.23E-21	0.002590669	85.46737134
rs332192	C	T	-0.0448458	0.0678	0.596623	0.598042	ebi-a-GCST90018874	10	28921939	0.1009	481912	0.5017	28633010	0.00787627	32907	1.24E-08	0.000968021	31.88358702
rs114649558	A	G	-0.156016	-0.1804	0.0343962	0.0305722	ebi-a-GCST90018874	4	102788800	0.1778	481912	0.3102	101867643	0.0204194	33657	2.16E-14	0.00161688	54.50421269
rs151290292	A	G	-0.144828	0.2222	0.0229575	0.0232063	ebi-a-GCST90018874	4	102826989	0.1811	481912	0.2198	101905832	0.0248621	33657	5.70E-09	0.000940964	31.69797755
rs4698973	A	G	-0.120382	-0.0229	0.034016	0.0251199	ebi-a-GCST90018874	4	102779173	0.1336	481912	0.8637	101858016	0.0206448	33657	5.51E-09	0.000952371	32.08260925
rs62324183	T	G	-0.348364	0.0629	0.0195697	0.0203261	ebi-a-GCST90018874	4	103024423	0.191	481912	0.7418	102103266	0.0270948	33657	7.84E-38	0.004656906	157.4614378
rs8065014	A	G	-0.112333	0.0788	0.0788245	0.122903	ebi-a-GCST90018874	17	6888605	0.0466	481912	0.0905107	6985286	0.0137575	33853	3.21E-16	0.001832518	62.14646058
rs10409076	T	G	0.118436	-0.0466	0.207013	0.225512	ebi-a-GCST90018874	19	45057224	0.0408	481912	0.2532	44553995	0.00901462	33687	1.99E-39	0.004605334	155.8484142
rs1135062	G	A	0.163852	-0.0546	0.291626	0.291945	ebi-a-GCST90018874	19	45322744	0.0604	481912	0.366	44819487	0.00786395	33687	2.05E-96	0.011092319	377.8358342
rs2376868	A	C	-0.0451862	0.0156	0.454787	0.406511	ebi-a-GCST90018874	19	45511140	0.0485	481912	0.7475	45007882	0.00719179	33687	3.32E-10	0.001012549	34.14227055
rs28399654	A	G	-0.654361	0.2265	0.0331879	0.0281499	ebi-a-GCST90018874	19	45316588	0.1951	481912	0.2456	44813331	0.019982	33687	1.00E-200	0.027478098	951.7520505
rs114551306	T	A	-0.0984796	-0.0203	0.0479361	0.0435754	ebi-a-GCST90018874	1	156778432	0.1504	481912	0.8925	156808640	0.0174883	33436	1.79E-08	0.00088522	29.62267664
rs2365715	G	A	-0.231316	0.0104	0.390314	0.399778	ebi-a-GCST90018874	1	156615114	0.0379	481912	0.783901	156645322	0.00783623	33436	1.65E-191	0.025466056	873.6813444
rs10505955	C	T	-0.0992144	-0.0493	0.431793	0.362958	ebi-a-GCST90018874	12	25094221	0.0399	481912	0.2164	24941287	0.00759285	33942	5.09E-39	0.004830161	164.7313381
rs11047639	T	G	0.28232	0.0431	0.295239	0.228431	ebi-a-GCST90018874	12	24951488	0.0497	481912	0.3861	24798554	0.00819217	33942	1.00E-200	0.033168732	1164.367369
rs2200509	G	T	0.259	-0.1088	0.863219	0.883467	ebi-a-GCST90018874	12	24970588	0.0585	481912	0.0630406	24817654	0.0109354	33942	5.20E-124	0.01584077	546.2893794
rs147045202	C	T	0.21681	0.0779	0.0176537	0.0147829	ebi-a-GCST90018874	3	165236801	0.2871	481912	0.7862	165519013	0.0292964	33359	1.36E-13	0.00163038	54.47341448
rs183246280	A	G	-0.435677	-0.2013	0.0137366	0.0108547	ebi-a-GCST90018874	3	165903820	0.2178	481912	0.3556	166186032	0.0325041	33359	5.75E-41	0.005143177	172.4478696
rs190751428	C	G	-0.140374	-0.0038	0.0379002	0.0425194	ebi-a-GCST90018874	3	166346513	0.128	481912	0.9765	166628725	0.0200468	33359	2.52E-12	0.001437027	48.00389746
rs193064888	C	T	0.222791	0.1594	0.0117321	0.0116259	ebi-a-GCST90018874	3	165783374	0.4932	481912	0.7466	166065586	0.0373649	33359	2.48E-09	0.001151001	38.43818502
rs697356	C	G	-0.403127	-0.0154	0.408749	0.373957	ebi-a-GCST90018874	3	165435938	0.0369	481912	0.6773	165718150	0.00752526	33359	1.00E-200	0.078549307	2843.526268
rs76761332	C	T	-0.3959	0.0696	0.0244424	0.0240758	ebi-a-GCST90018874	3	165283947	0.3294	481912	0.8327	165566159	0.0246763	33359	6.32E-58	0.007474769	251.2136259
rs9857802	G	A	-0.0702793	-0.0956	0.110878	0.118194	ebi-a-GCST90018874	3	164590527	0.0605	481912	0.1142	164872739	0.0116928	33359	1.85E-09	0.000973849	32.51634465
rs4987845	T	C	-0.0836381	-0.0707	0.0980051	0.0842667	ebi-a-GCST90018874	18	60795188	0.1133	481912	0.5326	63127955	0.0127266	33796	4.97E-11	0.001236776	41.84736604
rs10858024	A	C	-0.0416702	0.0498	0.421945	0.461036	ebi-a-GCST90018874	1	114457769	0.0355	481912	0.1611	113915147	0.00758113	32981	3.87E-08	0.000847044	27.95835904
rs1230715	C	A	0.177155	0.0582	0.673132	0.725486	ebi-a-GCST90018874	1	114428086	0.0426	481912	0.1721	113885464	0.00800455	32981	1.56E-108	0.013810502	461.8347167
rs142238209	G	C	-0.242725	-0.3205	0.0152051	0.0129624	ebi-a-GCST90018874	22	23453393	0.3053	481912	0.2938	23111206	0.031636	33657	1.69E-14	0.001764388	59.48543234
rs80238569	G	A	0.126056	-0.0089	0.0387674	0.0992951	ebi-a-GCST90018874	11	27777863	0.0483	481912	0.8536	27756316	0.0192213	33924	5.45E-11	0.001184274	40.22057589
rs12401854	T	C	-0.0867091	-0.0536	0.150119	0.174876	ebi-a-GCST90018874	1	156217401	0.0431	481912	0.2138	156247610	0.0103932	33924	7.25E-17	0.001918462	65.20314786
rs2246476	C	T	-0.113297	0.035	0.245514	0.219009	ebi-a-GCST90018874	1	156241701	0.0434	481912	0.4201	156271910	0.00860714	33924	1.43E-39	0.004755479	162.0861543
rs151268390	C	A	-0.211619	-0.096	0.0146507	0.0148678	ebi-a-GCST90018874	22	18217384	0.2299	481912	0.6761	17734618	0.0332145	33657	1.87E-10	0.001292968	43.57118649
rs74518580	T	A	-0.181608	0.0122	0.109113	0.0980757	ebi-a-GCST90018874	12	51705557	0.0999	481912	0.9031	51311773	0.0119373	33687	2.88E-52	0.006412082	217.3848706
rs150691077	T	A	0.409875	0.433	0.014472	0.0141123	ebi-a-GCST90018874	17	29119875	0.4328	481912	0.3171	30792857	0.0322506	34090	5.27E-37	0.00479215	164.1413891
rs150812480	A	C	-0.18264	0.1545	0.0178941	0.0188629	ebi-a-GCST90018874	17	28714226	0.2055	481912	0.4523	30387208	0.0294621	34090	5.68E-10	0.001172438	40.01298729
rs3794809	T	C	-0.294348	-0.0325	0.445121	0.539556	ebi-a-GCST90018874	17	28531258	0.04	481912	0.4159	30204240	0.00741917	34090	1.00E-200	0.0427985	1524.146446
rs9906015	C	T	0.351299	-0.3305	0.026299	0.0252891	ebi-a-GCST90018874	17	29297211	0.3252	481912	0.3095	30970193	0.0241166	34090	4.57E-48	0.00632046	216.8222502
rs55769428	C	A	-0.149364	-0.0544	0.0380811	0.0313549	ebi-a-GCST90018874	10	98005835	0.1234	481912	0.6594	96246079	0.0201358	32981	1.19E-13	0.001634443	53.99054391
rs143429527	C	T	-0.310427	0.0992	0.0126687	0.0117159	ebi-a-GCST90018874	19	41204986	0.2892	481912	0.7317	40699081	0.035617	33687	2.89E-18	0.002410704	81.40080497
rs191310325	G	A	-0.287066	0.0671	0.0130022	0.0111985	ebi-a-GCST90018874	19	41551108	0.2967	481912	0.821	41045203	0.0334288	33687	8.90E-18	0.002115079	71.39743826
rs74429191	C	T	-0.264426	-0.1015	0.0319411	0.0369445	ebi-a-GCST90018874	19	40882352	0.1353	481912	0.4529	40376445	0.0207321	33687	2.94E-37	0.004324043	146.2879279
rs138604474	T	C	-0.394113	0.0882	0.0132885	0.0147337	ebi-a-GCST90018874	2	68867078	0.2248	481912	0.6947	68639946	0.0330424	33187	8.51E-33	0.004073218	135.722571
rs34008398	A	G	-2.01935	-0.4698	0.0128062	0.0112729	ebi-a-GCST90018874	2	69093413	0.2916	481912	0.1072	68866281	0.0321256	33187	1.00E-200	0.10310409	3814.834228
rs4854519	T	G	0.0731797	-0.0167	0.341515	0.390591	ebi-a-GCST90018874	2	69024089	0.0354	481912	0.637699	68796957	0.00759089	33187	5.39E-22	0.002408612	80.12278672
rs111588693	A	G	0.134863	-0.038	0.468267	0.385461	ebi-a-GCST90018874	6	7727271	0.0473	481912	0.4216	7727038	0.00759336	32979	1.43E-70	0.009057384	301.4153972
rs35093544	C	T	-0.196997	0.3353	0.0179793	0.0157526	ebi-a-GCST90018874	6	7866645	0.259	481912	0.1954	7866412	0.0284721	32979	4.55E-12	0.001370385	45.25320523
rs117602704	G	A	0.208237	-0.1071	0.0221171	0.0175268	ebi-a-GCST90018874	7	33736563	0.2673	481912	0.6885	33696951	0.0257903	33187	6.79E-16	0.001875689	62.36170983
rs1861365	T	A	-0.13259	-0.0841	0.217475	0.182598	ebi-a-GCST90018874	7	34112572	0.0613	481912	0.1696	34072960	0.00945277	33187	1.07E-44	0.005983552	199.7594571
rs201897458	T	C	-0.323609	0.0164	0.0781486	0.0897421	ebi-a-GCST90018874	7	33783208	0.0574	481912	0.774901	33743596	0.0142604	33187	5.27E-114	0.015088751	508.3912002
rs34331367	C	T	0.104725	0.0335	0.0706871	0.0687565	ebi-a-GCST90018874	7	33890116	0.1108	481912	0.7626	33850504	0.0151326	33187	4.50E-12	0.001440897	47.88515648
rs3779916	A	C	0.0527466	0.0656	0.628052	0.702333	ebi-a-GCST90018874	8	26250906	0.0431	481912	0.1281	26393390	0.00785328	32981	1.86E-11	0.001299861	42.92389658
rs10511322	T	C	0.21307	0.0178	0.0382986	0.0248756	ebi-a-GCST90018874	3	112933627	0.157	481912	0.91	113214780	0.0197697	33043	4.39E-27	0.003344242	110.8678836
rs3856718	A	G	0.207404	-0.0563	0.170808	0.284163	ebi-a-GCST90018874	3	112996218	0.0367	481912	0.125	113277371	0.0100539	33043	1.50E-94	0.012185057	407.5727633
rs73220056	T	G	-0.19594	-0.0391	0.0144963	0.0226331	ebi-a-GCST90018874	3	112845034	0.1503	481912	0.7949	113126187	0.0316583	33043	6.05E-10	0.001096962	36.28452811
rs72708157	A	G	-0.192324	0.0775	0.0818024	0.0754457	ebi-a-GCST90018874	1	149874606	0.111	481912	0.4853	149903054	0.0135773	32867	1.51E-45	0.005556472	183.6338213
rs111894927	C	A	-0.382903	0.2125	0.0097274	0.0170914	ebi-a-GCST90018874	16	30361101	0.1691	481912	0.2088	30349780	0.040504	33042	3.28E-21	0.002824614	93.58959325
rs138384839	A	G	-0.208138	-0.2657	0.0127039	0.0128101	ebi-a-GCST90018874	16	30557711	0.2401	481912	0.2685	30546390	0.0341235	33042	1.06E-09	0.001086719	35.94425521
rs76840156	T	C	-0.206227	-0.0962	0.020934	0.0213165	ebi-a-GCST90018874	16	29965436	0.187	481912	0.6067	29954115	0.0264051	33042	5.71E-15	0.001743353	57.7009629
rs13043366	A	G	0.116409	-0.1013	0.053188	0.0540169	ebi-a-GCST90018874	20	31883429	0.2143	481912	0.6364	33295623	0.0162957	31836	9.09E-13	0.001364836	43.50757564
rs17305657	C	T	-0.0819612	0.0793	0.103672	0.0889037	ebi-a-GCST90018874	20	31806588	0.1106	481912	0.4731	33218782	0.0119383	31836	6.63E-12	0.001248461	39.79319435
rs548786826	T	C	0.211524	-0.3069	0.0129678	0.00972279	ebi-a-GCST90018874	20	31773419	0.3785	481912	0.4175	33185613	0.0327298	31836	1.03E-10	0.001145373	36.50361268
rs6059134	A	T	-0.350236	-0.032	0.0367094	0.0501616	ebi-a-GCST90018874	20	31754236	0.0697	481912	0.6457	33166430	0.0193388	31836	2.63E-73	0.008675333	278.5874012
rs11697797	G	A	0.222135	0.0616	0.271462	0.232555	ebi-a-GCST90018874	20	31846011	0.0448	481912	0.1688	33258205	0.00817659	33525	1.59E-162	0.019517547	667.3110016
rs11906622	A	T	-0.115214	-0.0744	0.0527698	0.0365897	ebi-a-GCST90018874	20	31611532	0.1291	481912	0.5644	33023726	0.0163254	33525	1.70E-12	0.001327032	44.54521627
rs149206379	T	C	-0.156105	-0.2492	0.0195201	0.0175519	ebi-a-GCST90018874	20	31590388	0.2391	481912	0.2972	33002582	0.0274107	33525	1.23E-08	0.000932791	31.2991489
rs6088084	A	C	0.301975	0.0521	0.368501	0.49385	ebi-a-GCST90018874	20	31647864	0.0389	481912	0.1811	33060058	0.00756307	33525	1.00E-200	0.042440776	1485.800658
rs79808586	A	T	0.203004	0.1176	0.0457604	0.0434773	ebi-a-GCST90018874	20	31276337	0.1448	481912	0.4168	32688535	0.017906	33525	8.58E-30	0.003599038	121.0863457
rs113894602	T	C	-0.137573	0.0035	0.0234281	0.0434966	ebi-a-GCST90018874	20	31496334	0.0725	481912	0.9611	32908528	0.0245251	33877	2.03E-08	0.00086604	29.3625174
rs2377736	C	T	0.265266	0.0415	0.402679	0.493084	ebi-a-GCST90018874	20	31582444	0.04	481912	0.2992	32994638	0.00751973	33877	1.00E-200	0.033850099	1186.846977
rs36106395	A	C	0.20893	-0.0923	0.248983	0.208695	ebi-a-GCST90018874	20	31592929	0.0499	481912	0.0642999	33005123	0.0084851	33877	7.13E-134	0.01632492	562.1842859
rs6059067	T	A	-0.0687685	-0.0517	0.370139	0.314927	ebi-a-GCST90018874	20	31659764	0.04	481912	0.1958	33071958	0.0076118	33877	1.65E-19	0.002205051	74.86117977
rs56321310	T	C	0.436428	-0.0365	0.184366	0.188786	ebi-a-GCST90018874	11	1245298	0.0704	481912	0.604	1224068	0.00994535	33874	1.00E-200	0.05728374	2058.217207
rs72847992	T	C	0.330099	-0.357	0.0192321	0.0208968	ebi-a-GCST90018874	11	1672571	0.1826	481912	0.0505801	1651341	0.0277224	33874	1.08E-32	0.004110658	139.8109288
rs76315991	G	A	-0.108853	0.1243	0.324886	0.326061	ebi-a-GCST90018874	11	1531473	0.1117	481912	0.266	1510243	0.00873721	33874	1.26E-35	0.005197792	176.9795199
rs78131782	C	T	0.393005	-0.3365	0.0320724	0.0328112	ebi-a-GCST90018874	11	1481681	0.2921	481912	0.2493	1460451	0.0234636	33874	5.70E-63	0.0095896	327.9639655
rs11574929	G	A	0.268347	0.171	0.0285604	0.0263769	ebi-a-GCST90018874	4	15841810	0.1874	481912	0.3616	15840187	0.0228248	33962	6.51E-32	0.003995798	136.2417095
rs13129093	A	G	0.320223	-0.1861	0.0230547	0.0185705	ebi-a-GCST90018874	4	15431781	0.2496	481912	0.456	15430157	0.0251826	33962	4.82E-37	0.004619179	157.5952689
rs140592625	C	T	0.485034	-0.5424	0.00794853	0.00961701	ebi-a-GCST90018874	4	15704663	0.2696	481912	0.0442802	15703040	0.0438864	33962	2.14E-28	0.003710183	126.467046
rs147988737	C	A	0.315701	0.0423	0.0134581	0.0153121	ebi-a-GCST90018874	4	15734381	0.215	481912	0.8442	15732758	0.0332882	33962	2.45E-21	0.002646557	90.11556025
rs148203544	G	A	0.349939	0.1327	0.0192137	0.0161096	ebi-a-GCST90018874	4	15775961	0.2597	481912	0.609399	15774338	0.0279369	33962	5.38E-36	0.004615302	157.4623781
rs149141906	A	G	0.172712	-0.2055	0.015558	0.0142227	ebi-a-GCST90018874	4	15309931	0.2387	481912	0.3891	15308307	0.0315505	33962	4.40E-08	0.000913732	31.05872442
rs181156997	C	A	-0.834697	-0.1035	0.0117368	0.0121283	ebi-a-GCST90018874	4	15797769	0.2564	481912	0.6864	15796146	0.0363497	33962	1.09E-116	0.016162555	557.8974324
rs547520087	A	G	0.351767	0.0066	0.0147843	0.0155749	ebi-a-GCST90018874	4	15791931	0.2229	481912	0.9763	15790308	0.0324041	33962	1.88E-27	0.003604726	122.8593742
rs562301411	A	G	0.741619	0.0767	0.0127819	0.0100217	ebi-a-GCST90018874	4	15561718	0.3542	481912	0.8285	15560095	0.0345685	33962	4.23E-102	0.013880344	478.0114304
rs61175291	C	T	0.34955	0.0211	0.00949815	0.00852478	ebi-a-GCST90018874	4	15535839	0.354	481912	0.9526	15534216	0.0392811	33962	5.65E-19	0.002299021	78.25465961
rs73235018	T	A	-1.26429	-0.0923	0.0303609	0.0280885	ebi-a-GCST90018874	4	15496630	0.1789	481912	0.6059	15495006	0.0221579	33962	1.00E-200	0.094112685	3528.106332
rs75980777	T	G	0.261182	-0.0825	0.0228988	0.0263389	ebi-a-GCST90018874	4	15449303	0.1558	481912	0.5963	15447679	0.0260227	33962	1.05E-23	0.003052592	103.9834412
rs76819934	C	T	-0.887699	0.0679	0.0362261	0.0801406	ebi-a-GCST90018874	4	15347249	0.0536	481912	0.2049	15345625	0.0201476	33962	1.00E-200	0.055024765	1977.449741
rs77194060	C	G	-0.780047	-0.0669	0.00793534	0.00881504	ebi-a-GCST90018874	4	15436150	0.273	481912	0.8065	15434526	0.0424167	33962	1.58E-75	0.009580255	328.4924919
rs78585552	T	C	0.32406	-0.0464	0.0254545	0.034928	ebi-a-GCST90018874	4	15781178	0.1275	481912	0.716101	15779555	0.0240723	33962	2.62E-41	0.005210118	177.8622837
rs78805834	C	T	0.300609	0.1586	0.0242438	0.0201119	ebi-a-GCST90018874	4	15553071	0.2388	481912	0.5067	15551448	0.024581	33962	2.17E-34	0.004275392	145.8157403
rs78925804	A	T	-0.647033	-0.026	0.0401677	0.0715191	ebi-a-GCST90018874	4	15753204	0.0562	481912	0.6434	15751581	0.0191706	33962	1.00E-200	0.03228161	1132.853812
rs79908138	C	T	0.22533	0.0571	0.0147344	0.0201832	ebi-a-GCST90018874	4	15508997	0.1691	481912	0.7358	15507374	0.032473	33962	3.95E-12	0.001474191	50.1374442
rs55761990	A	G	0.0585542	0.0056	0.408843	0.295671	ebi-a-GCST90018874	19	17544375	0.0509	481912	0.9131	17433566	0.00752628	33962	7.25E-15	0.001657317	56.37590729
rs8101243	C	T	-0.343639	0.0284	0.956749	0.841985	ebi-a-GCST90018874	19	17488793	0.0412	481912	0.4905	17377984	0.0182846	33962	8.47E-79	0.009773026	335.167568
rs13113204	T	C	0.081464	-0.0493	0.358721	0.445446	ebi-a-GCST90018874	4	75508315	0.0376	481912	0.1892	74583132	0.00798684	32907	1.99E-24	0.00305327	100.7755598
rs182168283	A	G	-0.262457	0.6358	0.00931055	0.00731123	ebi-a-GCST90018874	4	75874147	0.4458	481912	0.1538	74948937	0.0434032	32907	1.48E-09	0.001270747	41.86714204
rs28458910	G	A	-0.588842	-0.0371	0.132046	0.107224	ebi-a-GCST90018874	4	75688543	0.0662	481912	0.5754	74763333	0.0114821	32907	1.00E-200	0.079478473	2841.040721
rs62316317	A	G	0.572849	0.0063	0.0176033	0.0184364	ebi-a-GCST90018874	4	75719808	0.2038	481912	0.9755	74794598	0.0318756	32907	3.26E-72	0.011349881	377.7553047
rs146994962	G	A	-0.23947	0.0336	0.0191345	0.0143685	ebi-a-GCST90018874	3	14953443	0.3069	481912	0.9129	14911936	0.0278004	33995	7.06E-18	0.002152578	73.33041724
rs17556939	A	T	0.169327	0.0356	0.166726	0.181597	ebi-a-GCST90018874	3	15599055	0.0688	481912	0.6051	15557548	0.0100929	33995	3.61E-63	0.007966611	272.9837467
rs2174266	T	G	-0.223781	0.0597	0.0605448	0.0607255	ebi-a-GCST90018874	3	15498342	0.2153	481912	0.7815	15456835	0.0166643	33995	4.10E-41	0.005696779	194.7600994
rs35034250	T	C	-0.138978	0.3386	0.0288425	0.0237247	ebi-a-GCST90018874	3	15686534	0.2128	481912	0.1117	15645027	0.0223088	33995	4.67E-10	0.001082043	36.82174404
rs7621044	A	G	-0.438937	-0.0629	0.122577	0.112477	ebi-a-GCST90018874	3	15365686	0.0935	481912	0.5009	15324179	0.0113687	33995	1.00E-200	0.041443114	1469.684057
rs7635556	A	G	-0.0592875	0.0444	0.285969	0.247933	ebi-a-GCST90018874	3	14851100	0.0455	481912	0.3286	14809593	0.00835458	33995	1.28E-12	0.001435464	48.86587179
rs9821332	A	G	0.0556845	0.1287	0.220822	0.22088	ebi-a-GCST90018874	3	15986513	0.1184	481912	0.277	15945006	0.00908584	33995	8.86E-10	0.001067033	36.31038162
rs115973879	T	C	-0.162914	0.1724	0.0221929	0.0239504	ebi-a-GCST90018874	6	26472669	0.1781	481912	0.3331	26472441	0.0274234	33709	2.84E-09	0.001151898	38.87180475
rs12211201	G	A	0.300216	-0.0397	0.105827	0.108878	ebi-a-GCST90018874	6	26461461	0.0612	481912	0.5165	26461233	0.012365	33709	3.24E-130	0.017057513	584.9351156
rs113029277	C	T	-0.19037	-0.2754	0.0183399	0.0210909	ebi-a-GCST90018874	6	27139741	0.1878	481912	0.1425	27171962	0.0279727	33848	1.01E-11	0.001304924	44.22415662
rs114641217	C	T	-0.291534	-0.1905	0.014161	0.0114566	ebi-a-GCST90018874	6	27425585	0.3488	481912	0.585	27457806	0.0327958	33848	6.15E-19	0.002373058	80.50957185
rs115247877	A	G	-0.345187	-0.4131	0.0112078	0.0121255	ebi-a-GCST90018874	6	26384106	0.4474	481912	0.3559	26383878	0.034904	33848	4.62E-23	0.002640975	89.62312669
rs115862154	A	G	-0.164691	-0.1858	0.0244623	0.0271373	ebi-a-GCST90018874	6	27381733	0.1588	481912	0.242	27413954	0.0238186	33848	4.70E-12	0.001294527	43.87134958
rs12190171	C	T	0.117032	-0.0954	0.0459303	0.0441275	ebi-a-GCST90018874	6	25722968	0.1332	481912	0.4735	25722740	0.0179442	33848	6.94E-11	0.00120038	40.67687834
rs73395239	T	C	-0.232388	-0.7178	0.0083811	0.00886357	ebi-a-GCST90018874	6	26589319	0.5118	481912	0.1607	26589091	0.0408997	33848	1.33E-08	0.000897642	30.40889064
rs75782365	G	T	0.471708	0.2171	0.109593	0.0939115	ebi-a-GCST90018874	6	26408551	0.1118	481912	0.0521795	26408323	0.0117221	33848	1.00E-200	0.043425803	1536.514095
rs116418977	T	C	-0.652236	0.1587	0.0760132	0.064799	ebi-a-GCST90018874	6	25365888	0.1315	481912	0.2276	25365660	0.0142625	33657	1.00E-200	0.05975776	2138.967311
rs14232	G	C	0.292376	0.1018	0.127106	0.0955758	ebi-a-GCST90018874	6	26377941	0.0798	481912	0.202	26377713	0.0112655	33657	1.67E-148	0.01896885	650.7404353
rs41266837	A	G	0.435068	-0.0489	0.130874	0.123896	ebi-a-GCST90018874	6	26409729	0.0598	481912	0.4137	26409501	0.0110404	33657	1.00E-200	0.043060632	1514.417327
rs5030963	A	G	0.180854	0.0482	0.047462	0.0306896	ebi-a-GCST90018874	6	27215625	0.1506	481912	0.7491	27247846	0.0176233	33657	1.04E-24	0.002957431	99.8275636
rs1048104	C	G	-0.0578535	-0.0505	0.602727	0.581559	ebi-a-GCST90018874	19	30193182	0.0551	481912	0.3594	29702275	0.00772932	32922	7.16E-14	0.001602872	52.85127536
rs12060537	C	T	-0.470873	0.0262	0.110775	0.0883364	ebi-a-GCST90018874	1	22917559	0.0747	481912	0.7252	22591066	0.0118994	33925	1.00E-200	0.043680841	1549.467216
rs146907244	A	G	-0.121825	0.2409	0.055515	0.0556101	ebi-a-GCST90018874	1	22759693	0.1185	481912	0.0420001	22433200	0.0163896	33925	1.06E-13	0.001556353	52.87847717
rs74414073	C	T	0.119185	-0.3576	0.0395284	0.0396366	ebi-a-GCST90018874	1	23125568	0.1424	481912	0.0120301	22799075	0.019043	33925	3.88E-10	0.001078616	36.62940828
rs80352808	A	G	-0.168333	-0.0553	0.279211	0.340176	ebi-a-GCST90018874	1	22955229	0.0372	481912	0.1378	22628736	0.00829479	33925	1.46E-91	0.011405365	391.3678982
rs11693846	A	G	0.0683649	-4.00E-04	0.299545	0.288114	ebi-a-GCST90018874	2	119634677	0.0626	481912	0.9953	118877101	0.00797296	32981	9.94E-18	0.001961276	64.80802195
rs17798163	A	G	0.1378	-0.107	0.0518784	0.0559815	ebi-a-GCST90018874	2	119892556	0.1128	481912	0.343	119134980	0.0161653	32981	1.54E-17	0.001868009	61.72037448
rs34475538	A	G	-0.278571	0.0794	0.202466	0.317868	ebi-a-GCST90018874	2	119918265	0.0363	481912	0.0285299	119160689	0.00901313	32981	1.00E-200	0.025061272	847.7411642
rs3795891	G	A	0.11217	-0.0097	0.453822	0.442782	ebi-a-GCST90018874	2	120043214	0.0349	481912	0.781801	119285638	0.00720759	32981	1.30E-54	0.006237394	206.9941232
rs116539064	T	C	0.398118	-0.0485	0.0972553	0.0835249	ebi-a-GCST90018874	17	77018400	0.1147	481912	0.6724	79022318	0.0128129	33809	1.00E-200	0.027831195	967.82492
rs2509656	A	G	0.163496	-0.029	0.143369	0.12996	ebi-a-GCST90018874	11	119208576	0.0573	481912	0.6127	119337866	0.0104547	33187	3.98E-55	0.006565885	219.328998
rs5750394	T	C	-0.0707593	0.0221	0.236514	0.189588	ebi-a-GCST90018874	22	37589428	0.0508	481912	0.663599	37193388	0.00894494	33874	2.56E-15	0.001808235	61.35950404
rs1129021	A	G	0.464546	0.0012	0.340548	0.322475	ebi-a-GCST90018874	13	24879703	0.0384	481912	0.9758	24305565	0.00826071	33129	1.00E-200	0.096927937	3555.565386
rs12429192	C	T	0.104584	-0.0413	0.167014	0.21688	ebi-a-GCST90018874	13	25474443	0.0391	481912	0.2905	24900305	0.0102623	33129	2.17E-24	0.003043344	101.1246199
rs144919926	A	G	0.206182	0.0635	0.0494196	0.0714768	ebi-a-GCST90018874	13	25158491	0.0587	481912	0.2794	24584353	0.0181062	33129	4.83E-30	0.003994106	132.8433357
rs6490934	T	C	0.73579	-0.0188	0.948352	0.956027	ebi-a-GCST90018874	13	25019318	0.0936	481912	0.8405	24445180	0.0171937	33129	1.00E-200	0.053034787	1855.277653
rs78392586	G	A	-0.0597567	-0.0788	0.157784	0.14273	ebi-a-GCST90018874	13	24628704	0.0543	481912	0.1469	24054565	0.010581	33129	1.63E-08	0.000949051	31.46908592
rs79763908	T	C	-0.416893	0.232	0.044809	0.0328594	ebi-a-GCST90018874	13	24822256	0.1294	481912	0.0730802	24248118	0.018581	33129	1.73E-111	0.014877662	500.2955223
rs4963512	G	A	-0.0579347	-0.0948	0.588381	0.681375	ebi-a-GCST90018874	12	6942823	0.0523	481912	0.0697108	6833659	0.00770135	33995	5.37E-14	0.001625779	55.35510891
rs1047776	G	A	-0.0914437	-0.0763	0.647646	0.726303	ebi-a-GCST90018874	12	6948692	0.0553	481912	0.168	6839528	0.00781183	33933	1.19E-31	0.003816405	129.9905386
rs12424363	C	A	-0.152628	-0.0833	0.0214705	0.0488098	ebi-a-GCST90018874	12	6899690	0.0651	481912	0.2009	6790524	0.0269794	33933	1.54E-08	0.000978846	33.24577632
rs143703503	G	T	-0.208784	0.0311	0.0236793	0.0233156	ebi-a-GCST90018874	12	6998269	0.3362	481912	0.9263	6889105	0.0255493	33995	3.04E-16	0.002015514	68.65172979
rs146111161	T	C	-0.258273	-0.024	0.019676	0.0268744	ebi-a-GCST90018874	12	6909973	0.1433	481912	0.8668	6800807	0.0277777	33995	1.43E-20	0.002573324	87.70068267
rs115032094	G	A	-1.43038	0.3113	0.0102839	0.01385	ebi-a-GCST90018874	6	31340001	0.2804	481912	0.2669	31372224	0.0367133	33742	1.00E-200	0.041648689	1466.296071
rs183473609	A	G	-0.157255	0.0539	0.0487085	0.0476165	ebi-a-GCST90018874	6	31395404	0.2509	481912	0.8299	31427627	0.0192289	33742	2.88E-16	0.002291698	77.49947942
rs3906256	G	T	0.0566639	-0.0249	0.227899	0.220383	ebi-a-GCST90018874	6	31454177	0.0516	481912	0.630199	31486400	0.00916158	33742	6.21E-10	0.001129951	38.16766062
rs9270074	C	T	0.252258	-0.1252	0.845252	0.843733	ebi-a-GCST90018874	6	32554129	0.1331	481912	0.3471	32586352	0.0103628	33742	6.93E-131	0.016646815	571.1717157
rs640603	A	G	-0.0560174	0.0088	0.351749	0.399914	ebi-a-GCST90018874	11	118964330	0.0352	481912	0.8024	119093620	0.0081279	32861	5.50E-12	0.001431041	47.08995096
rs17629007	C	T	0.253144	0.005	0.0321955	0.0751852	ebi-a-GCST90018874	2	200721555	0.0538	481912	0.9259	199856832	0.021779	33017	3.14E-31	0.003993448	132.3723228
rs11569470	A	G	-0.166481	-0.012	0.136588	0.124593	ebi-a-GCST90018874	19	6698454	0.0584	481912	0.8378	6698443	0.0112225	32230	8.75E-50	0.006537173	212.0663234
rs2491396	C	T	-0.135446	-0.0583	0.237777	0.283227	ebi-a-GCST90018874	1	207302396	0.0374	481912	0.1193	207129051	0.00837212	33822	7.18E-59	0.006649887	226.4047395
rs3813948	C	T	-0.307177	-0.0131	0.0674857	0.100098	ebi-a-GCST90018874	1	207269858	0.0506	481912	0.7957	207096513	0.0141345	33822	1.01E-104	0.011876122	406.4778186
rs6696573	G	A	-0.0707306	0.0349	0.13264	0.126279	ebi-a-GCST90018874	1	207200549	0.054	481912	0.5181	207027204	0.0105452	33822	1.98E-11	0.001151115	38.97556299
rs4837810	C	T	-0.142986	-0.0228	0.577163	0.617411	ebi-a-GCST90018874	9	123881199	0.0376	481912	0.544	121118921	0.00765242	33995	6.55E-78	0.009979034	342.6364779
rs113816611	C	T	-0.19658	0.1738	0.0167435	0.0136893	ebi-a-GCST90018874	5	40488652	0.275	481912	0.5273	40488550	0.0294218	33182	2.37E-11	0.001272394	42.27183075
rs114822732	A	G	-0.251335	-0.0204	0.0516375	0.0661382	ebi-a-GCST90018874	5	41304780	0.0984	481912	0.8362	41304678	0.0172934	33182	7.42E-48	0.006186935	206.560463
rs115686032	T	C	-0.822966	0.1312	0.0120879	0.0197001	ebi-a-GCST90018874	5	40282865	0.1563	481912	0.4012	40282763	0.0350881	33182	1.20E-121	0.016175695	545.5339454
rs145095721	A	G	0.18335	0.0943	0.026875	0.0235493	ebi-a-GCST90018874	5	40938996	0.2094	481912	0.6526	40938894	0.0235621	33182	7.16E-15	0.001758365	58.44530495
rs149976817	T	C	0.15678	0.0742	0.0200965	0.0183578	ebi-a-GCST90018874	5	40537516	0.2309	481912	0.747799	40537414	0.027323	33182	9.58E-09	0.000968088	32.15230204
rs1501815	T	A	-0.411155	-0.0423	0.239547	0.243383	ebi-a-GCST90018874	5	40960166	0.0404	481912	0.2954	40960064	0.00879966	33182	1.00E-200	0.061589157	2177.647726
rs17263168	C	T	0.302731	0.0867	0.030932	0.0276752	ebi-a-GCST90018874	5	41284743	0.114	481912	0.4471	41284641	0.0218942	33182	1.75E-43	0.00549422	183.3053375
rs60670222	T	C	0.267176	0.258	0.0213099	0.0219984	ebi-a-GCST90018874	5	40895874	0.186	481912	0.1654	40895772	0.0260651	33182	1.18E-24	0.002977498	99.08842179
rs72758315	A	G	-0.167252	0.0698	0.0321136	0.0304356	ebi-a-GCST90018874	5	41452659	0.1689	481912	0.679301	41452557	0.0218817	33182	2.11E-14	0.001738946	57.79872655
rs7444800	A	G	-0.259547	-0.0088	0.736271	0.692832	ebi-a-GCST90018874	5	41217689	0.0366	481912	0.8106	41217587	0.0085349	33182	1.00E-200	0.026161197	891.3472149
rs112586741	G	A	-0.116763	0.0975	0.0679111	0.0579503	ebi-a-GCST90018874	1	57263628	0.1356	481912	0.472	56797955	0.0150154	33995	7.47E-15	0.001725991	58.77306192
rs17420649	A	T	-0.142113	-0.0225	0.0380291	0.0363796	ebi-a-GCST90018874	1	57601329	0.16	481912	0.888	57135656	0.0202219	33995	2.10E-12	0.001477664	50.30455399
rs6696924	G	T	0.346223	-0.0293	0.254307	0.28697	ebi-a-GCST90018874	1	57359928	0.0371	481912	0.4296	56894255	0.00854513	33995	1.00E-200	0.045463222	1619.037973
rs76141461	C	T	-0.203192	0.0783	0.0132814	0.0103596	ebi-a-GCST90018874	1	57418776	0.3507	481912	0.8233	56953103	0.0321718	33995	2.69E-10	0.001082132	36.824774
rs77710785	A	T	-0.150798	-0.0343	0.0929803	0.0580954	ebi-a-GCST90018874	1	57382632	0.1158	481912	0.766999	56916959	0.0128316	33995	6.89E-32	0.00383556	130.8842177
rs835904	T	G	0.312288	0.0466	0.0545227	0.048453	ebi-a-GCST90018874	1	57415595	0.0843	481912	0.580801	56949922	0.0162145	33995	1.17E-82	0.010054698	345.2608571
rs265721	A	G	0.163982	-0.2663	0.0319249	0.0292081	ebi-a-GCST90018874	5	39354069	0.1754	481912	0.129	39353967	0.0213534	33985	1.60E-14	0.001662115	56.57767702
rs62357812	A	G	-0.154795	0.0014	0.0213974	0.0254145	ebi-a-GCST90018874	5	39866875	0.1589	481912	0.993	39866773	0.0260884	33985	2.97E-09	0.001003486	34.13571202
rs696766	G	A	-0.205148	-0.0523	0.940227	0.879755	ebi-a-GCST90018874	5	39356126	0.0463	481912	0.2582	39356024	0.0158248	33985	1.97E-38	0.004730449	161.518897
rs12544332	A	C	-0.0887517	-0.0217	0.588965	0.546182	ebi-a-GCST90018874	8	86256210	0.0359	481912	0.5464	85343981	0.0074213	32848	5.82E-33	0.003813745	125.7458298
rs2617802	G	T	0.0768063	-0.038	0.201615	0.335538	ebi-a-GCST90018874	19	49114479	0.037	481912	0.3052	48611222	0.00963328	32907	1.55E-15	0.001899148	62.61038326
rs12708477	C	A	0.191636	0.0696	0.772238	0.796835	ebi-a-GCST90018874	15	63605954	0.0471	481912	0.1399	63313755	0.0089457	33533	8.32E-102	0.012918635	438.8440143
rs12916532	C	T	-0.294043	0.0421	0.274115	0.382295	ebi-a-GCST90018874	15	63674171	0.0367	481912	0.2511	63381972	0.00840932	33533	1.00E-200	0.034407436	1194.826654
rs72752943	A	G	0.0657906	0.0441	0.158038	0.133741	ebi-a-GCST90018874	15	64186370	0.0577	481912	0.4447	63894171	0.0102841	33533	1.58E-10	0.001151892	38.66862774
rs80317237	A	G	0.169155	-0.097	0.0165359	0.0140993	ebi-a-GCST90018874	15	63484767	0.2787	481912	0.727699	63192568	0.0294561	33533	9.32E-09	0.000930649	31.23466791
rs2403082	A	T	0.159948	-0.0183	0.734284	0.654652	ebi-a-GCST90018874	8	86079202	0.0378	481912	0.6291	85166967	0.00853274	33571	2.12E-78	0.009983191	338.5051113
rs56072918	T	C	-0.526215	0.0667	0.0682589	0.0627151	ebi-a-GCST90018874	8	86209408	0.121	481912	0.581201	85297179	0.0149007	33571	1.00E-200	0.035221754	1225.524176
rs11582094	T	G	0.074108	-0.0709	0.142818	0.143181	ebi-a-GCST90018874	1	150371394	0.0787	481912	0.3676	150398918	0.0102667	33966	5.26E-13	0.001344671	45.73191416
rs192504603	C	T	0.165152	0.0172	0.0160622	0.0141938	ebi-a-GCST90018874	1	149787813	0.274	481912	0.9501	149816259	0.0296422	33966	2.53E-08	0.000862125	29.3064865
rs6694357	C	A	-0.124292	0.0453	0.0714244	0.0538197	ebi-a-GCST90018874	1	151035628	0.091	481912	0.6187	151063152	0.0138448	33966	2.77E-19	0.002049181	69.74127934
rs117509145	A	G	-0.222571	-0.0319	0.00963419	0.00884918	ebi-a-GCST90018874	8	85738153	0.3421	481912	0.9256	84825918	0.0382385	33552	5.86E-09	0.000945318	31.74543342
rs2980370	G	A	0.101739	0.0374	0.520706	0.53719	ebi-a-GCST90018874	8	86860127	0.0357	481912	0.2955	85847898	0.00723348	33552	6.23E-45	0.005166536	174.2375029
rs143648905	A	G	0.131418	-0.1624	0.0318926	0.0299205	ebi-a-GCST90018874	8	86026201	0.1735	481912	0.3492	85113966	0.0206667	34024	2.03E-10	0.001066481	36.32255773
rs184726485	A	G	0.182804	0.2387	0.033702	0.0340181	ebi-a-GCST90018874	8	86057032	0.2766	481912	0.3881	85144797	0.0206455	34024	8.41E-19	0.002176547	74.21202334
rs2072696	C	G	-0.174144	0.0329	0.243145	0.322608	ebi-a-GCST90018874	8	86351051	0.0382	481912	0.3886	85438822	0.00833989	34024	8.00E-97	0.011161564	384.0250514
rs74709354	C	A	0.152686	0.0508	0.0512055	0.0444915	ebi-a-GCST90018874	8	86007015	0.1505	481912	0.735501	85094780	0.016328	34024	8.67E-21	0.002265256	77.2435002
rs117154637	T	A	-0.825377	0.0274	0.0349188	0.0394696	ebi-a-GCST90018874	17	58234154	0.0875	481912	0.7538	60156793	0.0204107	34090	1.00E-200	0.045915349	1640.485889
rs117561098	C	T	0.183142	-0.3473	0.0397554	0.0394918	ebi-a-GCST90018874	17	58538734	0.2512	481912	0.1667	60461373	0.0192664	34090	1.99E-21	0.002560849	87.51832798
rs140577562	C	A	0.172598	-0.2478	0.027003	0.0221134	ebi-a-GCST90018874	17	58576803	0.2252	481912	0.2712	60499442	0.0231539	34090	9.03E-14	0.001565399	53.44498127
rs147414880	T	C	-0.386925	-0.6217	0.0195234	0.0165446	ebi-a-GCST90018874	17	58251239	0.2646	481912	0.0187901	60173878	0.0272899	34090	1.25E-45	0.005731605	196.5052466
rs117615706	G	C	0.208443	0.3369	0.0191268	0.0165331	ebi-a-GCST90018874	16	87984422	0.2554	481912	0.1872	87950816	0.0272772	33043	2.14E-14	0.001630271	53.95374433
rs11865049	A	G	0.3669	0.016	0.0421875	0.0512354	ebi-a-GCST90018874	16	87874140	0.0733	481912	0.8275	87840534	0.0184495	33043	5.30E-88	0.010879018	363.4071589
rs144814524	A	G	0.590823	0.0515	0.00951092	0.00999683	ebi-a-GCST90018874	16	87892802	0.2697	481912	0.8485	87859196	0.039428	33043	9.22E-51	0.006576836	218.7438762
rs191779098	G	T	-0.234171	-0.037	0.034461	0.0349126	ebi-a-GCST90018874	16	87911053	0.1514	481912	0.8067	87877447	0.0215416	33043	1.59E-27	0.003649168	121.0137749
rs4843273	G	T	0.336414	-0.0724	0.336567	0.334953	ebi-a-GCST90018874	16	87899716	0.1066	481912	0.4968	87866110	0.00817293	33043	1.00E-200	0.050541336	1758.829901
rs74415695	T	C	0.0498641	-0.0127	0.358479	0.340961	ebi-a-GCST90018874	16	88228127	0.0604	481912	0.833	88194521	0.00790906	33043	2.89E-10	0.001143617	37.82950825
rs112491798	T	C	-0.324034	0.0372	0.370201	0.325374	ebi-a-GCST90018874	1	9010254	0.0414	481912	0.3681	8950195	0.00736967	33561	1.00E-200	0.048961049	1727.6725
rs114939101	T	C	0.232397	0.2617	0.0118821	0.00951283	ebi-a-GCST90018874	1	9077743	0.3525	481912	0.4578	9017684	0.0348774	33561	2.68E-11	0.001268215	42.61408227
rs143025859	A	G	0.171091	-0.1649	0.036158	0.0354928	ebi-a-GCST90018874	1	8326086	0.1617	481912	0.3076	8266026	0.0200767	33561	1.57E-17	0.002040303	68.61049948
rs17033013	T	C	0.18534	0.0251	0.137947	0.174482	ebi-a-GCST90018874	1	9066132	0.0429	481912	0.559	9006073	0.0105152	33561	1.56E-69	0.008169859	276.4306848
rs61747125	T	C	0.243134	-0.3408	0.0174677	0.0146408	ebi-a-GCST90018874	1	8395674	0.2755	481912	0.216	8335614	0.0271545	33561	3.44E-19	0.002029102	68.23309658
rs707468	T	A	0.0952406	-0.1131	0.931672	0.938765	ebi-a-GCST90018874	1	9078073	0.1301	481912	0.3849	9018014	0.0146803	33561	8.72E-11	0.001154878	38.80135138
rs728869	C	T	-0.0644309	-0.0075	0.310807	0.344885	ebi-a-GCST90018874	1	9159536	0.0361	481912	0.8351	9099477	0.00774918	33561	9.21E-17	0.001778484	59.79049173
rs10441686	A	G	-0.355872	0.2737	0.0260087	0.0181442	ebi-a-GCST90018874	9	35661088	0.1741	481912	0.1159	35661091	0.0233032	33966	1.19E-52	0.006416399	219.3339066
rs2145925	C	T	-0.0820283	0.0121	0.429665	0.485224	ebi-a-GCST90018874	9	35689373	0.0351	481912	0.730999	35689376	0.00744561	33966	3.16E-28	0.003297748	112.3752866
rs7040391	C	T	0.0478366	0.0294	0.704546	0.641925	ebi-a-GCST90018874	9	35480564	0.0365	481912	0.4211	35480567	0.00809832	33966	3.48E-09	0.000952686	32.38788645
rs7975385	C	T	0.119068	0.091	0.233276	0.163842	ebi-a-GCST90018874	12	49190992	0.0662	481912	0.1694	48797209	0.00886065	33874	3.63E-41	0.005071416	172.6546038
rs12565973	T	C	-0.17148	-0.0658	0.110675	0.13451	ebi-a-GCST90018874	1	173989219	0.047	481912	0.1613	174020081	0.0120672	33126	7.89E-46	0.005788513	192.8550325
rs418634	C	T	-0.0509289	0.0228	0.655184	0.601849	ebi-a-GCST90018874	8	90859697	0.0356	481912	0.5223	89847469	0.00777502	33533	5.74E-11	0.001171951	39.34278108
rs75641541	G	A	0.459651	0.0104	0.0102335	0.0080452	ebi-a-GCST90018874	8	91494621	0.3811	481912	0.9782	90482393	0.036748	33533	6.74E-36	0.004279996	144.1294177
rs1476089	A	G	-0.0693794	-0.0433	0.287668	0.392635	ebi-a-GCST90018874	16	71153772	0.0392	481912	0.2695	71119869	0.00841981	32922	1.72E-16	0.001972718	65.07025324
rs10766197	A	G	-0.101941	-0.005	0.453257	0.435097	ebi-a-GCST90018874	11	14921880	0.0351	481912	0.8868	14900334	0.006175	33375	3.18E-61	0.005150573	172.7799804
rs12295853	G	A	0.0725935	0.0022	0.427623	0.328728	ebi-a-GCST90018874	11	15179281	0.0441	481912	0.9599	15157735	0.00758524	33853	1.07E-21	0.002579697	87.55117841
rs4757282	T	G	-0.126775	0.0591	0.759872	0.763138	ebi-a-GCST90018874	11	15126744	0.0404	481912	0.1437	15105198	0.00883048	33853	9.70E-47	0.005865168	199.7131639
rs17102261	G	T	0.138691	0.009	0.150203	0.330018	ebi-a-GCST90018874	12	54126732	0.0389	481912	0.8182	53732948	0.0103195	33837	3.54E-41	0.004910439	166.9645864
rs606911	A	G	0.0754112	0.0028	0.158831	0.30777	ebi-a-GCST90018874	17	46908228	0.0408	481912	0.9453	48830866	0.0101917	33042	1.37E-13	0.001519568	50.28294537
rs140194483	T	C	0.188065	0.1125	0.0217449	0.0293828	ebi-a-GCST90018874	17	3774892	0.1013	481912	0.2668	3871598	0.0270786	32907	3.78E-12	0.001504719	49.58740328
rs753513	T	C	-0.296959	-0.0333	0.286672	0.296348	ebi-a-GCST90018874	17	3793472	0.0601	481912	0.5798	3890178	0.00842648	32907	1.00E-200	0.036065963	1231.153225
rs79414225	G	C	0.115828	-0.0816	0.0432962	0.104818	ebi-a-GCST90018874	17	3774687	0.0618	481912	0.1868	3871393	0.020761	32907	2.42E-08	0.001111436	36.61248819
rs17739056	C	T	-0.215409	-0.0053	0.1156	0.146328	ebi-a-GCST90018874	17	76995205	0.0449	481912	0.9058	78999123	0.011736	33693	3.04E-75	0.009487772	322.7143767
rs113194344	A	G	-0.310313	0.022	0.0673111	0.0596909	ebi-a-GCST90018874	2	85517194	0.1327	481912	0.8683	85290071	0.0158707	33390	3.92E-85	0.012090755	408.6267438
rs138511106	G	A	-0.17576	-0.0062	0.0234327	0.0149269	ebi-a-GCST90018874	2	85321956	0.2172	481912	0.9773	85094833	0.0254738	33390	5.21E-12	0.001413822	47.27150705
rs2271625	A	T	-0.490703	-0.0247	0.17982	0.238532	ebi-a-GCST90018874	2	85625513	0.0385	481912	0.5215	85398390	0.00970412	33390	1.00E-200	0.071025547	2552.708498
rs4832158	A	G	0.289873	0.0155	0.456466	0.60001	ebi-a-GCST90018874	2	85523476	0.0444	481912	0.726001	85296353	0.00751087	33390	1.00E-200	0.041694683	1452.670722
rs541182995	T	C	0.265429	-0.1417	0.0162683	0.0160683	ebi-a-GCST90018874	2	85147972	0.4043	481912	0.726001	84920848	0.0309401	33390	9.59E-18	0.002254995	75.45993364
rs72844426	T	G	0.239454	0.1634	0.0374312	0.0330958	ebi-a-GCST90018874	2	85732531	0.175	481912	0.3502	85505408	0.0198108	33390	1.24E-33	0.004131804	138.5250326
rs117170491	C	T	-0.158507	0.0222	0.0182329	0.0150886	ebi-a-GCST90018874	15	42480579	0.2855	481912	0.9381	42188381	0.0286437	33777	3.13E-08	0.000899479	30.40725982
rs143117009	A	G	0.313764	0.3341	0.0171329	0.0150143	ebi-a-GCST90018874	19	5914470	0.2687	481912	0.2137	5914459	0.0276249	33853	6.77E-30	0.003315598	112.6096843
rs74792734	A	G	-0.176771	-0.0112	0.108963	0.0790432	ebi-a-GCST90018874	19	5966134	0.0878	481912	0.8985	5966123	0.0114684	33853	1.32E-53	0.006067738	206.6529164
rs76684796	A	T	0.198504	0.3977	0.0137283	0.0137943	ebi-a-GCST90018874	19	5919579	0.2338	481912	0.0890307	5919568	0.0309231	33853	1.37E-10	0.001067043	36.15905023
rs12597479	T	G	-0.0776729	-0.0319	0.525945	0.521708	ebi-a-GCST90018874	16	8903589	0.0348	481912	0.3596	8809732	0.00740213	32922	9.27E-26	0.003008417	99.33594634
rs4619405	A	G	-0.0637433	-0.0323	0.40638	0.4311	ebi-a-GCST90018874	16	8962907	0.0687	481912	0.6382	8869050	0.00835523	32922	2.36E-14	0.001960379	64.66242332
rs498892	G	T	-0.0661008	0.0916	0.172669	0.183434	ebi-a-GCST90018874	11	104918417	0.069	481912	0.1841	105047690	0.00999227	32922	3.71E-11	0.001248352	41.14711743
rs7576306	G	A	0.182126	0.0162	0.494425	0.499395	ebi-a-GCST90018874	2	202074528	0.0968	481912	0.8669	201209805	0.00761951	32922	2.88E-126	0.016582878	555.1137289
rs62339863	C	A	-0.127988	0.006	0.260733	0.362047	ebi-a-GCST90018874	4	185570467	0.037	481912	0.8719	184649313	0.00849513	34090	2.71E-51	0.00631489	216.6299812
rs12762208	G	A	-0.127174	0.0666	0.2605	0.26126	ebi-a-GCST90018874	10	115492303	0.1105	481912	0.5464	113732544	0.0085298	33853	2.87E-50	0.006231213	212.2553839
rs34841024	G	T	0.310055	0.0229	0.136282	0.127148	ebi-a-GCST90018874	2	202151140	0.086	481912	0.79	201286417	0.0107477	33848	5.28E-183	0.02263174	783.7310659
rs12024833	G	A	-0.0814396	0.0388	0.524827	0.575152	ebi-a-GCST90018874	1	15866416	0.0358	481912	0.2777	15539921	0.0076792	32981	2.82E-26	0.003308028	109.4575459
rs208674	C	T	0.0967484	0.006	0.40644	0.491734	ebi-a-GCST90018874	11	34442452	0.0391	481912	0.8789	34420905	0.00733009	33453	8.91E-40	0.004516257	151.7586941
rs2284368	C	T	-0.18379	-0.0603	0.220608	0.278929	ebi-a-GCST90018874	11	34469295	0.0373	481912	0.1062	34447748	0.00862939	33453	1.18E-100	0.011615849	393.1282786
rs113185777	C	T	-0.345201	0.3543	0.0109052	0.0102935	ebi-a-GCST90018874	11	59055323	0.3017	481912	0.2402	59287850	0.0358929	33628	6.74E-22	0.002570666	86.6639963
rs12624596	A	G	0.187899	0.0378	0.286347	0.272179	ebi-a-GCST90018874	20	54290016	0.0397	481912	0.3419	55714960	0.00830958	33966	3.28E-113	0.014429745	497.2673112
rs13038911	T	G	0.0479487	0.0369	0.257141	0.232563	ebi-a-GCST90018874	20	54199470	0.0436	481912	0.3963	55624412	0.00861113	33966	2.57E-08	0.000878337	29.85807773
rs214402	G	T	-0.131807	0.0137	0.129615	0.094111	ebi-a-GCST90018874	20	54098080	0.0792	481912	0.8625	55481542	0.0112071	33966	6.19E-32	0.003919888	133.6589889
rs2870718	G	A	0.143439	-0.0331	0.701398	0.715482	ebi-a-GCST90018874	20	54754377	0.0388	481912	0.3946	56179321	0.00820962	33966	2.34E-68	0.008618302	295.2566338
rs6127453	G	A	0.106665	0.0088	0.611206	0.564087	ebi-a-GCST90018874	20	53863695	0.0353	481912	0.8033	55247156	0.00775493	33966	4.79E-43	0.005407307	184.6522492
rs6513122	G	A	-0.162248	0.0384	0.301755	0.221694	ebi-a-GCST90018874	20	54366006	0.0575	481912	0.505	55790950	0.00819259	33966	2.74E-87	0.011093051	380.9907334
rs11700748	T	C	0.0461965	0.0423	0.437208	0.468465	ebi-a-GCST90018874	21	44473062	0.0405	481912	0.2961	43052952	0.00763434	33042	1.44E-09	0.001050229	34.73605907
rs6586281	A	G	0.155739	0.1515	0.17596	0.176383	ebi-a-GCST90018874	21	44478393	0.1268	481912	0.2322	43058283	0.00996041	33042	4.15E-55	0.007033751	234.0413301
rs61740117	T	C	-0.325128	-0.4888	0.0135184	0.0111816	ebi-a-GCST90018874	19	14024269	0.3216	481912	0.1286	13913456	0.0319127	33436	2.24E-24	0.002819376	94.52953674
rs7250453	G	C	0.0740534	-0.0031	0.173699	0.141913	ebi-a-GCST90018874	19	14041891	0.0567	481912	0.9562	13931078	0.00982418	33436	4.78E-14	0.001574184	52.71426246
rs2669972	C	T	0.0796433	-0.0329	0.296522	0.349364	ebi-a-GCST90018874	3	191686360	0.0355	481912	0.3547	191968571	0.00822837	33874	3.70E-22	0.002646281	89.87265236
rs35380043	T	A	-0.419415	0.1128	0.0481582	0.0466473	ebi-a-GCST90018874	3	191087740	0.1327	481912	0.3951	191369951	0.0176004	33874	1.64E-125	0.016126976	555.2067264
rs6772337	G	A	-0.0698784	-0.0083	0.623862	0.592745	ebi-a-GCST90018874	3	112362188	0.035	481912	0.8121	112643341	0.00711606	33693	9.25E-23	0.002291668	77.38591948
rs79025050	A	T	0.0983708	0.2048	0.0446991	0.0431245	ebi-a-GCST90018874	3	112639549	0.2387	481912	0.3908	112920702	0.0165852	33693	3.01E-09	0.000826421	27.86598046
rs2287954	T	C	-0.507991	-0.156	0.00859512	0.0179004	ebi-a-GCST90018874	19	39308053	0.1101	481912	0.1566	38817413	0.0392611	33042	2.72E-38	0.004397897	145.9483743
rs140905292	A	G	-0.120636	3.00E-04	0.224055	0.196056	ebi-a-GCST90018874	17	32515534	0.0474	481912	0.9943	34188515	0.00854339	34049	2.85E-45	0.00506022	173.1615591
rs3136674	C	T	-0.462266	-0.0977	0.0537475	0.0644828	ebi-a-GCST90018874	17	32682616	0.0647	481912	0.131	34355597	0.0162166	33980	9.91E-179	0.021735979	754.9547792
rs8081032	A	G	0.204318	0.2688	0.0854777	0.0845669	ebi-a-GCST90018874	17	32566819	0.1742	481912	0.1229	34239800	0.0130306	33980	2.08E-55	0.006526651	223.2194181
rs144391957	C	T	0.355841	-0.2485	0.0170463	0.0149553	ebi-a-GCST90018874	17	34286849	0.265	481912	0.3483	35959845	0.0300658	33541	2.56E-32	0.004243314	142.9229709
rs41492346	C	T	-0.150223	0.0589	0.0238368	0.0328005	ebi-a-GCST90018874	17	34202936	0.1354	481912	0.6633	35875932	0.0262664	33541	1.07E-08	0.001050203	35.25978725
rs549630288	C	A	0.199446	0.8623	0.0248445	0.0248695	ebi-a-GCST90018874	17	34301434	0.3286	481912	0.00868001	35974404	0.024855	33541	1.02E-15	0.001927457	64.76983549
rs72820233	C	T	-0.187995	0.0723	0.0144731	0.0130969	ebi-a-GCST90018874	17	35003900	0.2615	481912	0.782299	36647444	0.0320643	33541	4.54E-09	0.001008214	33.84860937
rs76190126	A	C	-0.683125	-0.0067	0.0839397	0.0858924	ebi-a-GCST90018874	17	34310256	0.0655	481912	0.919	35983220	0.013532	33541	1.00E-200	0.07176651	2593.072775
rs1081697	A	G	0.167125	-0.0482	0.0358524	0.0615019	ebi-a-GCST90018874	17	33629999	0.0663	481912	0.467599	35302980	0.0198342	34090	3.57E-17	0.001930966	65.95011142
rs1470312	A	G	0.547047	-0.0322	0.0172575	0.0505711	ebi-a-GCST90018874	17	33867553	0.0629	481912	0.6087	35540534	0.0281985	34090	7.74E-84	0.010150721	349.5661307
rs1620728	C	G	0.0818678	-0.0801	0.30579	0.306399	ebi-a-GCST90018874	17	34411158	0.1117	481912	0.473	36083801	0.0084127	34090	2.21E-22	0.002845577	97.27684601
rs62078063	C	T	1.13315	-0.0115	0.0279261	0.0870344	ebi-a-GCST90018874	17	34286452	0.066	481912	0.8619	35959448	0.0224073	34090	1.00E-200	0.069713096	2554.4593
rs71381486	C	A	0.418899	-0.0247	0.143201	0.142986	ebi-a-GCST90018874	17	34301432	0.1403	481912	0.8605	35974402	0.0106774	34090	1.00E-200	0.043059962	1533.876664
rs72828026	A	T	-0.0806352	-0.1569	0.201917	0.144838	ebi-a-GCST90018874	17	33863162	0.0676	481912	0.02031	35536143	0.00917377	34090	1.50E-18	0.002095561	71.58348571
rs142033059	C	G	-0.254212	-0.218	0.0102494	0.0140099	ebi-a-GCST90018874	17	34978874	0.2032	481912	0.2833	36622436	0.0385053	34090	4.06E-11	0.001311132	44.75253273
rs144426878	A	G	-0.168556	-0.0421	0.0421395	0.0455065	ebi-a-GCST90018874	17	34166535	0.1269	481912	0.740399	35839531	0.0181497	34090	1.59E-20	0.00229356	78.36259634
rs145171343	T	C	0.168576	-0.3185	0.0160008	0.0161537	ebi-a-GCST90018874	17	33886764	0.22	481912	0.1476	35559745	0.0297121	34090	1.40E-08	0.000894866	30.53150816
rs4795104	T	A	-1.15322	-0.0521	0.0551104	0.0632182	ebi-a-GCST90018874	17	34287400	0.0665	481912	0.4335	35960396	0.0160495	34090	1.00E-200	0.138506119	5480.476035
rs72829950	T	A	-0.264867	-0.2359	0.0221228	0.0245476	ebi-a-GCST90018874	17	34109023	0.1356	481912	0.0820692	35782019	0.0245583	34090	4.04E-27	0.003035359	103.7843525
rs76570261	T	C	-1.15962	-0.1618	0.0131894	0.0166108	ebi-a-GCST90018874	17	34303283	0.1899	481912	0.3941	35976247	0.0314638	34090	1.00E-200	0.035004206	1236.506307
rs223895	C	T	-0.123142	0.0326	0.652185	0.562641	ebi-a-GCST90018874	16	57440896	0.0359	481912	0.3644	57406984	0.00760521	33586	5.76E-59	0.006879574	232.6440886
rs9302690	A	G	0.381022	0.0806	0.0810135	0.052943	ebi-a-GCST90018874	16	57442968	0.1132	481912	0.4761	57409056	0.0133624	33586	7.76E-179	0.02161706	742.0278012
rs140744153	A	G	-0.260819	0.0484	0.0122985	0.0169897	ebi-a-GCST90018874	17	34365735	0.1792	481912	0.7871	36038696	0.0346673	33226	5.33E-14	0.001652671	54.99922413
rs4251739	A	G	0.126368	-0.0747	0.0270062	0.0580281	ebi-a-GCST90018874	17	34148083	0.0597	481912	0.2106	35821079	0.0226755	33226	2.51E-08	0.000839224	27.90578948
rs62078244	A	G	0.221821	0.198	0.0299615	0.023885	ebi-a-GCST90018874	17	34261018	0.2302	481912	0.3899	35934014	0.0216366	33226	1.16E-24	0.002860144	95.29797653
rs766556	C	T	0.601035	-0.1072	0.0112412	0.00837713	ebi-a-GCST90018874	17	34398679	0.2326	481912	0.645	36071319	0.0349273	33226	2.31E-66	0.008030315	268.9589966
rs854643	A	G	-0.670387	-0.0488	0.894151	0.900133	ebi-a-GCST90018874	17	34365238	0.0638	481912	0.4442	36038199	0.0119979	33226	1.00E-200	0.085070462	3089.178892
rs10972202	T	C	0.105214	0.0254	0.122694	0.100844	ebi-a-GCST90018874	9	34707814	0.0709	481912	0.720299	34707817	0.0112366	33962	7.71E-21	0.002383151	81.12512708
rs12601658	A	T	-0.0678942	-9.00E-04	0.228723	0.238503	ebi-a-GCST90018874	17	32533423	0.0403	481912	0.9827	34206404	0.00843879	33372	8.59E-16	0.001626356	54.35990195
rs1395338	A	G	0.0934663	0.0775	0.60053	0.647958	ebi-a-GCST90018874	2	228648323	0.0375	481912	0.0387802	227783607	0.00762913	34049	1.65E-34	0.004191399	143.3052009
rs10814138	A	C	-0.103174	-0.0557	0.317122	0.30924	ebi-a-GCST90018874	9	34723035	0.0604	481912	0.3565	34723038	0.00794442	33848	1.45E-38	0.004610415	156.7668685
rs115567907	G	C	-0.0753037	0.008	0.243255	0.206935	ebi-a-GCST90018874	9	34893047	0.0535	481912	0.8807	34893050	0.00877973	33848	9.74E-18	0.002087728	70.8090796
rs12924504	C	T	-0.273448	0.147	0.0413934	0.0400388	ebi-a-GCST90018874	16	57345166	0.1455	481912	0.3127	57311254	0.0189538	33330	3.50E-47	0.005934047	198.9505145
rs72784878	G	A	0.185285	0.0551	0.113575	0.116805	ebi-a-GCST90018874	16	57384126	0.0832	481912	0.508	57350214	0.0117466	33330	4.74E-56	0.006912502	231.9834478
rs12942388	T	C	0.225993	-0.2273	0.0214956	0.0240489	ebi-a-GCST90018874	17	34333145	0.1707	481912	0.183	36006102	0.0268701	33848	4.08E-17	0.002148485	72.87419229
rs138286902	C	A	-0.170471	0.564	0.0219579	0.0218892	ebi-a-GCST90018874	17	34936613	0.1939	481912	0.00363597	36580183	0.0262471	33848	8.31E-11	0.001248186	42.29890595
rs150603274	A	G	0.34767	-0.3771	0.0191457	0.0171865	ebi-a-GCST90018874	17	34307421	0.2276	481912	0.0975102	35980385	0.0278077	33848	7.22E-36	0.004539836	154.3560462
rs16971918	A	G	0.261934	-0.1179	0.0110506	0.00834244	ebi-a-GCST90018874	17	34402826	0.2313	481912	0.6102	36075466	0.0359523	33848	3.20E-13	0.001499594	50.83148301
rs2073667	T	C	-0.162078	0.0079	0.0293075	0.0311039	ebi-a-GCST90018874	17	34308682	0.0958	481912	0.9346	35981646	0.0221216	33848	2.36E-13	0.001494647	50.66354024
rs854664	G	A	0.283869	0.0116	0.908165	0.854901	ebi-a-GCST90018874	17	34355778	0.0445	481912	0.793699	36028741	0.0130248	33848	2.61E-105	0.013441227	461.129928
rs862820	C	G	-0.88058	-0.1607	0.0276407	0.0264401	ebi-a-GCST90018874	17	34318927	0.1218	481912	0.1872	35991891	0.0228306	33848	1.00E-200	0.04168151	1472.112236
rs10954676	A	C	-0.267626	-0.0304	0.28941	0.362112	ebi-a-GCST90018874	7	75488824	0.0375	481912	0.4171	75859506	0.00836171	33784	1.00E-200	0.029459083	1025.393912
rs12530862	C	T	-0.496338	0.0066	0.302644	0.313102	ebi-a-GCST90018874	7	75422318	0.0593	481912	0.9109	75793000	0.00833753	33784	1.00E-200	0.10398523	3920.503517
rs185329774	A	G	0.693826	0.1246	0.0175338	0.0145	ebi-a-GCST90018874	7	76044842	0.2839	481912	0.6607	76415525	0.0291933	33784	7.40E-125	0.016585356	569.7357735
rs187272688	C	T	0.399493	0.3998	0.0151503	0.0154616	ebi-a-GCST90018874	7	76363835	0.4155	481912	0.3359	76734518	0.0330402	33784	1.18E-33	0.00476255	161.6583645
rs191733394	A	G	0.402265	-0.0012	0.0175191	0.0174659	ebi-a-GCST90018874	7	76110426	0.1401	481912	0.9934	76481109	0.0289191	33784	5.51E-44	0.005570452	189.235118
rs192702333	C	T	0.164171	-0.12	0.027945	0.0259572	ebi-a-GCST90018874	7	76233000	0.1909	481912	0.5294	76603683	0.0236025	33784	3.51E-12	0.001464259	49.53812657
rs531889443	A	G	-0.33829	-0.0172	0.0120808	0.0101957	ebi-a-GCST90018874	7	75744695	0.3348	481912	0.9591	76115377	0.0364705	33784	1.76E-20	0.002731652	92.53345087
rs76233862	A	G	0.850208	-0.0761	0.0398041	0.0391755	ebi-a-GCST90018874	7	75373952	0.1475	481912	0.6056	75744634	0.019561	33784	1.00E-200	0.055254547	1975.779947
rs76421761	A	G	0.168184	0.3907	0.0212379	0.0154346	ebi-a-GCST90018874	7	75168491	0.3076	481912	0.2041	75539171	0.0260986	33784	1.16E-10	0.001175948	39.77264114
rs117424304	A	G	0.377565	-0.0635	0.0108077	0.00995562	ebi-a-GCST90018874	19	7975087	0.3026	481912	0.8338	7910202	0.0366563	34049	7.04E-25	0.003048088	104.0955349
rs118101126	A	G	0.301336	-0.0176	0.0276223	0.0241894	ebi-a-GCST90018874	19	8320187	0.2072	481912	0.9321	8255303	0.0228937	34049	1.44E-39	0.004877832	166.8896146
rs3136652	T	C	0.291212	-0.0414	0.827411	0.835765	ebi-a-GCST90018874	19	8119056	0.0486	481912	0.3949	8054172	0.00965674	34049	8.85E-200	0.02422049	845.1038672
rs34557917	C	A	-0.392564	0.0585	0.0162626	0.0154013	ebi-a-GCST90018874	19	8033117	0.2388	481912	0.8066	7968233	0.0292386	34049	4.25E-41	0.004930831	168.7118856
rs35619681	T	C	-0.101848	0.1119	0.0752605	0.0761765	ebi-a-GCST90018874	19	8227286	0.0696	481912	0.1078	8162402	0.0139938	34049	3.39E-13	0.001443848	49.22977752
rs41285780	A	G	0.594311	-0.0905	0.0621234	0.0632122	ebi-a-GCST90018874	19	7974865	0.113	481912	0.4234	7909980	0.0154029	34049	1.00E-200	0.041158397	1461.471771
rs74176259	T	C	-0.357504	-0.1136	0.0166157	0.0208143	ebi-a-GCST90018874	19	8011142	0.1736	481912	0.5127	7946257	0.0292897	34049	2.90E-34	0.004176704	142.8006841
rs13340504	T	C	0.148269	0.0027	0.105592	0.190345	ebi-a-GCST90018874	7	75439696	0.0394	481912	0.9463	75810378	0.0121392	33657	2.61E-34	0.004152383	140.3311583
rs41463245	T	C	-1.01414	0.3374	0.00891345	0.0108243	ebi-a-GCST90018874	7	75401263	0.2483	481912	0.1742	75771945	0.0392916	33657	6.76E-147	0.018171184	622.8694878
rs2070074	G	A	-0.327598	-0.0506	0.0969934	0.0742908	ebi-a-GCST90018874	9	34649442	0.0855	481912	0.554201	34649445	0.0121713	33693	1.44E-159	0.018799469	645.5081266
rs3176820	C	T	0.0846886	-0.0453	0.270327	0.240358	ebi-a-GCST90018874	9	34686143	0.0438	481912	0.3009	34686146	0.00810386	33693	1.46E-25	0.002829421	95.5965126
rs1593971	A	G	-0.0570302	-0.0207	0.497518	0.388334	ebi-a-GCST90018874	5	43413444	0.0426	481912	0.6267	43413342	0.00738025	33528	1.10E-14	0.001626182	54.6081733
rs1719220	T	C	0.343642	-0.065	0.26429	0.269995	ebi-a-GCST90018874	17	34404277	0.0386	481912	0.0925209	36076917	0.00818228	33657	1.00E-200	0.045922959	1619.929116
rs76474979	C	G	0.260542	0.3346	0.0179309	0.0250796	ebi-a-GCST90018874	17	34935258	0.1502	481912	0.0258899	36578828	0.0271403	33657	8.01E-22	0.002390725	80.6526669
rs12950560	C	T	0.0909495	0.0665	0.419525	0.422265	ebi-a-GCST90018874	17	34405165	0.0352	481912	0.0589101	36077805	0.00731383	33719	1.68E-35	0.004028766	136.3873604
rs76474979	C	G	0.231244	0.3346	0.0180907	0.0250796	ebi-a-GCST90018874	17	34935258	0.1502	481912	0.0258899	36578828	0.026957	33719	9.63E-18	0.001899755	64.17597137
rs9330240	C	T	0.397639	0.0232	0.953617	0.954412	ebi-a-GCST90018874	17	34974689	0.1355	481912	0.8642	36618251	0.0171299	33719	3.36E-119	0.013987521	478.3075935
rs2107538	T	C	-0.220346	-0.0195	0.180238	0.225869	ebi-a-GCST90018874	17	34207780	0.0392	481912	0.6183	35880776	0.0096716	33809	6.79E-115	0.014347442	492.1044139
rs2041190	A	G	0.0494314	-0.0311	0.600612	0.542152	ebi-a-GCST90018874	17	32634541	0.0351	481912	0.3754	34307522	0.00744879	33657	3.22E-11	0.001172262	39.49879391
rs118181103	A	T	-0.813476	0.0187	0.0350711	0.0370885	ebi-a-GCST90018874	17	32543857	0.1423	481912	0.8953	34216838	0.0205738	33908	1.00E-200	0.04478826	1589.794873
rs190850301	T	C	-0.328345	-0.1185	0.00739443	0.00719392	ebi-a-GCST90018874	17	32515623	0.3738	481912	0.751201	34188604	0.0483392	33908	1.10E-11	0.001582604	53.74482318
rs527868298	A	G	-0.713186	0.0436	0.0457887	0.0433815	ebi-a-GCST90018874	17	32512520	0.1438	481912	0.7617	34185501	0.0182947	33908	1.00E-200	0.044446594	1577.103065
rs62054941	T	A	0.199517	-0.2459	0.0238374	0.0216852	ebi-a-GCST90018874	17	32655089	0.2131	481912	0.2485	34328070	0.0254162	33908	4.16E-15	0.001852554	62.92927292
rs62058978	A	C	-0.21789	0.192	0.0253278	0.009323	ebi-a-GCST90018874	17	32373508	0.3478	481912	0.580899	34046489	0.0269909	33908	6.87E-16	0.002344016	79.66295036
rs72825069	T	C	0.216201	-0.2277	0.020821	0.022533	ebi-a-GCST90018874	17	32600928	0.1798	481912	0.2054	34273909	0.0259222	33908	7.41E-17	0.001905939	64.74618052
rs76263310	A	G	0.291387	-0.1341	0.0150997	0.0163863	ebi-a-GCST90018874	17	32645129	0.2017	481912	0.506001	34318110	0.0304205	33908	9.83E-22	0.002525404	85.84314942
rs77770153	A	G	0.322646	0.2437	0.059109	0.042032	ebi-a-GCST90018874	17	32579349	0.1185	481912	0.0397503	34252330	0.016243	33908	8.40E-88	0.011579118	397.200822
rs1324899	T	C	0.0498106	-0.0154	0.461525	0.409782	ebi-a-GCST90018874	1	86472073	0.0363	481912	0.671001	86006390	0.0073439	33467	1.18E-11	0.001233202	41.32007019
rs4949896	T	G	-0.118465	-0.0849	0.261999	0.276833	ebi-a-GCST90018874	1	86062336	0.0381	481912	0.0258101	85596653	0.00834572	33467	9.88E-46	0.005427086	182.6084621
rs71502514	T	C	-0.148625	-0.0907	0.0397403	0.0526691	ebi-a-GCST90018874	1	85981725	0.0741	481912	0.2209	85516042	0.019657	33467	4.00E-14	0.001685907	56.5141503
rs146564696	C	T	0.863234	-0.3932	0.00938912	0.0118697	ebi-a-GCST90018874	6	132320307	0.238	481912	0.0985893	131999167	0.0393452	33654	1.08E-106	0.013861654	473.0293492
rs1974201	C	G	0.0618928	0.0392	0.179489	0.295098	ebi-a-GCST90018874	6	132211121	0.0387	481912	0.3111	131889981	0.0097933	33654	2.62E-10	0.001128321	38.01313451
rs9493157	T	C	-0.354432	0.0201	0.216969	0.269772	ebi-a-GCST90018874	6	132289157	0.0372	481912	0.5891	131968017	0.00916025	33654	1.00E-200	0.042684725	1500.473679
rs139806626	A	G	-0.310754	0.2228	0.0117677	0.011997	ebi-a-GCST90018874	8	120412374	0.2579	481912	0.3876	119400134	0.0338256	34029	4.04E-20	0.002246022	76.59744382
rs142952437	T	C	-0.259048	0.6224	0.0136161	0.0117627	ebi-a-GCST90018874	8	120804642	0.3214	481912	0.0528397	119792402	0.0312078	34029	1.03E-16	0.001802558	61.44639362
rs17789242	C	G	0.141865	-0.1151	0.0358985	0.0398563	ebi-a-GCST90018874	8	120349250	0.1333	481912	0.388	119337010	0.0190462	34029	9.44E-14	0.001393091	47.46884623
rs2279112	A	G	-0.273837	0.0279	0.258706	0.240223	ebi-a-GCST90018874	8	120429024	0.0416	481912	0.5033	119416784	0.00805297	34029	1.00E-200	0.028761481	1007.648357
rs72682425	A	C	0.0759344	0.0134	0.146378	0.169597	ebi-a-GCST90018874	8	120094476	0.0435	481912	0.7579	119082237	0.00997655	34029	2.71E-14	0.001440949	49.10191656
rs111948583	A	G	-0.335799	-0.1686	0.0201345	0.019857	ebi-a-GCST90018874	8	134272487	0.2041	481912	0.4087	133260244	0.0274423	33966	1.98E-34	0.004449345	151.7929421
rs112925596	A	T	-0.332292	-0.0587	0.0191825	0.0261153	ebi-a-GCST90018874	8	134198205	0.1483	481912	0.692299	133185962	0.0276886	33966	3.51E-33	0.004154925	141.7066503
rs117263638	A	G	0.378643	-0.1442	0.0146764	0.0116058	ebi-a-GCST90018874	8	134218826	0.3131	481912	0.645199	133206583	0.0309489	33966	2.03E-34	0.004146563	141.4202794
rs16893349	G	A	-0.204476	0.3509	0.0294854	0.0258516	ebi-a-GCST90018874	8	134207963	0.1931	481912	0.0692102	133195720	0.02202	33966	1.60E-20	0.002392896	81.46725312
rs2252553	T	G	0.327724	-0.041	0.459679	0.364599	ebi-a-GCST90018874	8	134064773	0.0416	481912	0.324	133052528	0.00748138	33966	1.00E-200	0.053352282	1914.182936
rs34386977	A	C	0.551871	0.092	0.0164724	0.019438	ebi-a-GCST90018874	8	134200209	0.1801	481912	0.6096	133187966	0.0292225	33966	1.51E-79	0.009868442	338.5123382
rs62514010	T	C	-0.430777	0.0782	0.0142264	0.0151104	ebi-a-GCST90018874	8	134213303	0.2278	481912	0.731301	133201060	0.0326875	33966	1.16E-39	0.005204838	177.702025
rs1061098	T	C	-0.135416	0.0525	0.33783	0.306766	ebi-a-GCST90018874	20	43356156	0.0395	481912	0.1836	44727515	0.00727043	33687	2.00E-77	0.008204227	278.6454596
rs1800961	T	C	-0.11163	0.0687	0.0321637	0.028414	ebi-a-GCST90018874	20	43042364	0.1174	481912	0.5586	44413724	0.0193737	33687	8.32E-09	0.000775818	26.15371402
rs61060559	A	G	-0.199209	-0.0672	0.411844	0.480802	ebi-a-GCST90018874	20	43322901	0.0354	481912	0.0575003	44694260	0.00698231	33687	4.90E-179	0.019225302	660.2987574
rs12577917	T	C	0.297369	0.0172	0.491958	0.518107	ebi-a-GCST90018874	11	66182417	0.0349	481912	0.621299	66414946	0.00748126	33436	1.00E-200	0.044202723	1546.221024
rs142808910	C	G	0.129371	-0.2029	0.0272515	0.0222031	ebi-a-GCST90018874	11	65836003	0.2424	481912	0.4024	66068532	0.0230538	33436	2.00E-08	0.00088735	29.69400163
rs143587522	C	T	-0.277749	0.2898	0.00828372	0.00666085	ebi-a-GCST90018874	11	67188922	0.4483	481912	0.518	67421451	0.0420281	33436	3.88E-11	0.0012675	42.43136592
rs506028	G	A	-0.273547	-0.0136	0.0847889	0.13826	ebi-a-GCST90018874	11	66468469	0.0444	481912	0.7586	66700998	0.0132559	33436	1.31E-94	0.011613261	392.839922
rs628770	A	T	-0.176923	0.0308	0.98592	0.971626	ebi-a-GCST90018874	11	67313763	0.084	481912	0.7136	67546292	0.0315411	33436	2.03E-08	0.000869046	29.08096683
rs75018337	T	C	0.20293	-0.0291	0.0651093	0.0468261	ebi-a-GCST90018874	11	66817171	0.1085	481912	0.788401	67049700	0.0152617	33436	2.42E-40	0.005013331	168.4602529
rs77705586	T	C	0.22817	-0.413	0.0207424	0.0166648	ebi-a-GCST90018874	11	66492705	0.2751	481912	0.1332	66725234	0.0263443	33436	4.67E-18	0.002114964	70.86158536
rs115071002	T	C	0.218666	-0.2487	0.0356279	0.0286699	ebi-a-GCST90018874	1	117385314	0.2065	481912	0.2284	116842692	0.0212707	33796	8.66E-25	0.003285696	111.4028465
rs148853734	A	G	0.565972	-0.118	0.0184474	0.0179744	ebi-a-GCST90018874	1	117628151	0.209	481912	0.5724	117085529	0.0285885	33796	3.15E-87	0.011600284	396.6209207
rs190301282	G	A	0.268977	0.2592	0.011577	0.0105077	ebi-a-GCST90018874	1	117523408	0.3043	481912	0.3944	116980786	0.0393802	33796	8.48E-12	0.001655767	56.04778429
rs531330176	C	T	0.3124	0.2969	0.0221194	0.0220864	ebi-a-GCST90018874	1	117519382	0.1867	481912	0.1118	116976760	0.0258475	33796	1.25E-33	0.004221932	143.2808871
rs56222153	G	C	-0.201239	0.0754	0.105503	0.113469	ebi-a-GCST90018874	1	117799597	0.0836	481912	0.3672	117256975	0.0124327	33796	6.30E-59	0.007643601	260.2974534
rs6668254	C	T	0.284592	-0.0805	0.0287221	0.0341328	ebi-a-GCST90018874	1	117607970	0.0886	481912	0.3634	117065348	0.0227199	33796	5.38E-36	0.004518924	153.4057575
rs72697399	G	A	-0.453012	0.0876	0.0334063	0.0335959	ebi-a-GCST90018874	1	117341002	0.1505	481912	0.5605	116798380	0.0211126	33796	3.94E-102	0.01325323	453.8952437
rs75567925	A	G	0.711102	-0.3091	0.0146209	0.0116185	ebi-a-GCST90018874	1	117523707	0.3503	481912	0.3776	116981085	0.0323058	33796	2.23E-107	0.014570392	499.6722631
rs76183878	G	T	0.383478	0.0385	0.0120872	0.0117008	ebi-a-GCST90018874	1	117648630	0.2645	481912	0.8843	117106008	0.034597	33796	1.50E-28	0.003512006	119.1030143
rs77524075	T	C	-0.868069	0.003	0.065065	0.0745459	ebi-a-GCST90018874	1	117395328	0.0985	481912	0.9757	116852706	0.0158471	33796	1.00E-200	0.091678467	3410.887004
rs116881804	T	C	-0.281758	-0.0225	0.0196468	0.0430269	ebi-a-GCST90018874	6	74613133	0.0774	481912	0.7712	73903417	0.0270389	33687	2.00E-25	0.003058137	103.3293318
rs118145760	T	C	0.194456	0.2019	0.0234215	0.0218413	ebi-a-GCST90018874	6	74827232	0.1975	481912	0.3068	74117516	0.0245452	33687	2.33E-15	0.001729795	58.36910019
rs140031328	G	T	0.261239	0.4011	0.0134053	0.0126209	ebi-a-GCST90018874	6	74251348	0.267	481912	0.133	73541625	0.0326951	33687	1.35E-15	0.001805183	60.91757098
rs143150833	C	T	-0.21275	-0.2966	0.0121603	0.0155098	ebi-a-GCST90018874	6	75413155	0.203	481912	0.144	74703439	0.0364576	33687	5.36E-09	0.001087426	36.66983623
rs145261698	C	T	-0.300814	0.0777	0.0253976	0.0263868	ebi-a-GCST90018874	6	74586574	0.1671	481912	0.6421	73876859	0.0246453	33687	2.90E-34	0.004479672	151.576774
rs9350493	C	T	-0.0775836	0.0412	0.354235	0.325834	ebi-a-GCST90018874	6	73949519	0.0391	481912	0.292	73239796	0.00785595	33687	5.30E-23	0.002753822	93.01864184
rs9350500	A	T	-0.573139	0.0084	0.686308	0.663135	ebi-a-GCST90018874	6	74409037	0.0374	481912	0.8216	73699314	0.00808757	33687	1.00E-200	0.141440057	5549.301906
rs9447083	A	G	-0.350698	-0.0765	0.0669029	0.0619381	ebi-a-GCST90018874	6	74670849	0.0746	481912	0.3053	73961133	0.014927	33687	4.69E-122	0.015355655	525.3219138
rs114727286	C	T	0.162403	-0.0131	0.0236337	0.0277602	ebi-a-GCST90018874	5	139882712	0.1497	481912	0.9302	140503127	0.0246318	32861	4.30E-11	0.001217202	40.04477691
rs246679	G	C	0.105047	-0.2856	0.0457838	0.0395647	ebi-a-GCST90018874	5	140433389	0.1648	481912	0.0831706	141053804	0.017955	32861	4.90E-09	0.000964175	31.7124069
rs5744441	A	G	-0.321281	0.0971	0.233134	0.246394	ebi-a-GCST90018874	5	140016847	0.0619	481912	0.1163	140637262	0.00885394	32861	1.00E-200	0.036908397	1259.249902
rs12213313	G	C	-0.149478	-0.0025	0.329912	0.364208	ebi-a-GCST90018874	6	109757893	0.0354	481912	0.9442	109436690	0.00800394	33687	7.83E-78	0.009879035	336.0955797
rs351716	G	A	0.0505272	0.0055	0.310526	0.303111	ebi-a-GCST90018874	6	109553764	0.0387	481912	0.887	109232561	0.00816435	33687	6.06E-10	0.001093192	36.86446208
rs147516474	A	G	0.116845	0.3754	0.050554	0.0435303	ebi-a-GCST90018874	1	26840069	0.1535	481912	0.0144901	26513578	0.017736	33017	4.46E-11	0.001310618	43.32683086
rs56362645	A	G	-0.0913376	-0.0564	0.180589	0.187698	ebi-a-GCST90018874	1	27744375	0.0695	481912	0.417	27417881	0.0099911	33017	6.14E-20	0.002469007	81.71601392
rs575669478	T	C	0.710397	-0.2918	0.0497298	0.049925	ebi-a-GCST90018874	1	27616194	0.1236	481912	0.01826	27289703	0.0181699	33017	1.00E-200	0.047697548	1653.607583
rs10425835	A	C	0.351377	-0.0096	0.410438	0.456288	ebi-a-GCST90018874	19	43864548	0.036	481912	0.7903	43360396	0.00809711	33628	1.00E-200	0.059752173	2136.911682
rs11673319	A	G	0.276998	-0.0251	0.197679	0.335368	ebi-a-GCST90018874	19	43827698	0.0405	481912	0.5352	43323546	0.00960854	33628	9.48E-183	0.024338396	838.8184069
rs117417670	T	G	-0.420731	-0.1937	0.0155605	0.0120613	ebi-a-GCST90018874	19	43047809	0.3517	481912	0.5818	42543657	0.0329442	33628	2.38E-37	0.00542315	183.3531866
rs138605473	T	G	1.24221	-0.2146	0.0204011	0.0262962	ebi-a-GCST90018874	19	43355653	0.1513	481912	0.156	42851501	0.0294795	33628	1.00E-200	0.061676811	2210.266649
rs141306577	C	G	0.347598	-0.3338	0.00749442	0.00791041	ebi-a-GCST90018874	19	43731099	0.5919	481912	0.5728	43226947	0.048336	33628	6.42E-13	0.001797445	60.54970757
rs142095392	G	T	-0.17503	-0.2687	0.0399939	0.0396606	ebi-a-GCST90018874	19	43292925	0.2607	481912	0.3026	42788773	0.0204149	33628	1.00E-17	0.002352463	79.29043564
rs144939066	T	A	-0.18085	-0.4738	0.0475576	0.0470911	ebi-a-GCST90018874	19	43709144	0.25	481912	0.0580898	43204992	0.0197996	33628	6.60E-20	0.002962959	99.92855052
rs7255285	C	A	0.652029	-0.3209	0.0129562	0.001581	ebi-a-GCST90018874	19	43784014	0.8185	481912	0.695	43279862	0.0343959	33628	3.89E-80	0.010873714	369.6590586
rs73038875	C	T	-0.134946	-0.0419	0.132865	0.169169	ebi-a-GCST90018874	19	44142882	0.0434	481912	0.3347	43638730	0.0112174	33628	2.47E-33	0.004196115	141.6931083
rs10218454	C	G	0.0807118	0.0991	0.0991737	0.10336	ebi-a-GCST90018874	1	158362442	0.0879	481912	0.2595	158392652	0.0119662	33822	1.53E-11	0.00116397	39.41132519
rs16839951	G	A	-0.146144	-0.0456	0.1108	0.178891	ebi-a-GCST90018874	1	158155967	0.0411	481912	0.267	158186177	0.0114234	33822	1.78E-37	0.004208537	142.9342788
rs857693	G	A	0.0453296	0.0715	0.268153	0.317617	ebi-a-GCST90018874	1	158556301	0.036	481912	0.0469797	158586511	0.0081116	33822	2.29E-08	0.000806486	27.29736476
rs142374557	G	C	0.228503	0.5373	0.0110462	0.00974406	ebi-a-GCST90018874	1	117297327	0.3108	481912	0.0837896	116754705	0.0368457	32862	5.59E-10	0.001140782	37.52891349
rs144983804	T	C	0.121714	6.00E-04	0.0314253	0.0388654	ebi-a-GCST90018874	3	112383959	0.1299	481912	0.9962	112665112	0.0221985	33657	4.18E-08	0.000901828	30.37841073
rs2399420	A	C	0.273824	-0.0038	0.902539	0.896812	ebi-a-GCST90018874	3	112069765	0.057	481912	0.9467	112350918	0.0123598	33657	9.46E-109	0.013190761	449.8691839
rs74642082	C	T	0.212396	0.1957	0.0360289	0.0548082	ebi-a-GCST90018874	3	112032685	0.07	481912	0.00517297	112313838	0.019849	33657	1.01E-26	0.003133558	105.7913838
rs7615462	C	T	-0.053926	-0.002	0.544951	0.583436	ebi-a-GCST90018874	3	112653153	0.0369	481912	0.9563	112934306	0.00738111	33657	2.75E-13	0.001442255	48.60919612
rs9854311	T	C	0.111558	-0.0418	0.962992	0.899343	ebi-a-GCST90018874	3	112185881	0.0473	481912	0.3766	112467034	0.0194219	33657	9.25E-09	0.000887053	29.88028517
rs138451569	A	G	-0.470814	0.0721	0.00814414	0.00859221	ebi-a-GCST90018874	3	112462343	0.1985	481912	0.7166	112743496	0.0431891	33520	1.14E-27	0.00358115	120.4643908
rs59093025	C	T	1.86497	0.0124	0.0285642	0.0630595	ebi-a-GCST90018874	3	112640100	0.057	481912	0.8278	112921253	0.0229314	33520	1.00E-200	0.193023357	8017.279007
rs62263720	A	G	-0.325814	0.05	0.28981	0.238496	ebi-a-GCST90018874	3	112514609	0.047	481912	0.2875	112795762	0.00843616	33520	1.00E-200	0.043697581	1531.581956
rs7651121	A	G	-0.0949991	-0.0201	0.206293	0.203544	ebi-a-GCST90018874	3	112129687	0.0686	481912	0.7692	112410840	0.00942233	33520	6.61E-24	0.002955382	99.35213012
rs79300718	C	G	-0.756442	3.00E-04	0.0250375	0.0221404	ebi-a-GCST90018874	3	112541741	0.2163	481912	0.999	112822894	0.0242108	33520	1.00E-200	0.027935737	963.2594047
rs820538	T	G	-0.250153	-0.2184	0.0155288	0.0123429	ebi-a-GCST90018874	3	112449153	0.3152	481912	0.4883	112730306	0.0306928	33520	3.63E-16	0.001913297	64.25281596
rs112032612	A	C	0.441255	-0.3392	0.0276582	0.0279659	ebi-a-GCST90018874	2	71146034	0.2982	481912	0.2552	70918904	0.0232829	32917	4.26E-80	0.010472543	348.3518759
rs13416314	T	C	-0.132809	-0.0708	0.0595761	0.056399	ebi-a-GCST90018874	2	70856338	0.1276	481912	0.579001	70629206	0.0161404	32917	1.90E-16	0.001976427	65.18291774
rs17656087	C	A	0.418979	-0.0175	0.271623	0.254878	ebi-a-GCST90018874	2	71040352	0.0652	481912	0.788401	70813220	0.00854383	32917	1.00E-200	0.069460399	2456.949736
rs527432263	A	T	-0.563875	-0.2749	0.0145752	0.0116229	ebi-a-GCST90018874	2	71134867	0.3317	481912	0.4072	70907737	0.0322293	32917	1.55E-68	0.009133425	303.3977583
rs75176658	C	T	0.264702	0.0775	0.0399292	0.0413639	ebi-a-GCST90018874	2	71181548	0.1359	481912	0.5683	70954418	0.0197623	32917	6.53E-41	0.005372029	177.7753335
rs1045997	T	C	-0.100142	-0.0754	0.170835	0.160131	ebi-a-GCST90018874	19	7833982	0.0487	481912	0.1219	7769096	0.00821675	33825	3.62E-34	0.00284106	96.36694005
rs4804774	C	G	-0.413514	0.0091	0.23677	0.266416	ebi-a-GCST90018874	19	7772173	0.0415	481912	0.8259	7707287	0.00754895	33825	1.00E-200	0.061800578	2227.97084
rs4804805	G	A	-0.073549	0.0291	0.323503	0.31138	ebi-a-GCST90018874	19	7816546	0.0608	481912	0.632	7751660	0.00663074	33825	1.37E-28	0.002367706	80.27297415
rs77509849	G	A	-0.0554326	-0.0478	0.143617	0.174593	ebi-a-GCST90018874	19	7752682	0.0441	481912	0.2777	7687796	0.00886416	33825	4.01E-10	0.000755848	25.58437973
rs10411704	T	G	-0.294694	-0.0905	0.785544	0.792754	ebi-a-GCST90018874	19	35800662	0.0441	481912	0.0401098	35309759	0.00868705	34049	1.00E-200	0.02926047	1026.26008
rs34826052	A	C	0.137464	-0.0696	0.0308526	0.0535802	ebi-a-GCST90018874	19	35836600	0.064	481912	0.2773	35345697	0.0204635	34049	1.85E-11	0.001130029	38.51762024
rs11877138	G	A	-0.441361	0.0852	0.980044	0.982186	ebi-a-GCST90018874	18	67574627	0.224	481912	0.7036	69907391	0.0276031	32981	1.51E-57	0.007619684	253.2190158
rs147877121	C	T	-0.167395	-0.0164	0.0237062	0.0194731	ebi-a-GCST90018874	18	67683362	0.2513	481912	0.9481	70016126	0.025305	32981	3.71E-11	0.001297052	42.8310366
rs485618	C	T	0.0535692	0.0099	0.444118	0.536998	ebi-a-GCST90018874	1	160800480	0.0374	481912	0.790801	160830690	0.00749145	34049	8.63E-13	0.001416907	48.30987856
rs117256790	T	A	-0.112551	0.0676	0.0328089	0.0282227	ebi-a-GCST90018874	11	65600224	0.1952	481912	0.7291	65832753	0.0200801	33924	2.08E-08	0.000803957	27.29376307
rs11064153	C	T	-0.0779084	-0.025	0.207128	0.322188	ebi-a-GCST90018874	12	6488450	0.0374	481912	0.5046	6379284	0.0090719	33822	8.86E-18	0.001993611	67.55861553
rs25680	A	G	0.293625	-0.0171	0.23946	0.170591	ebi-a-GCST90018874	12	6554628	0.0619	481912	0.7822	6445462	0.00864012	33822	1.00E-200	0.031402997	1096.482175
rs7132503	A	G	-0.415613	0.0424	0.00635844	0.0619871	ebi-a-GCST90018874	12	6561145	0.056	481912	0.4492	6451979	0.0474348	33822	1.92E-18	0.002182672	73.9794554
rs10435743	T	A	-0.0818363	0.0493	0.20151	0.190419	ebi-a-GCST90018874	9	5384069	0.0445	481912	0.268	5384069	0.00931285	33436	1.53E-18	0.002155202	72.21266825
rs7025653	C	A	0.158714	0.1098	0.143347	0.142208	ebi-a-GCST90018874	9	5505508	0.0516	481912	0.0335398	5505508	0.0107864	33436	5.22E-49	0.006186628	208.1313593
rs822335	C	T	0.311107	0.0781	0.660823	0.579849	ebi-a-GCST90018874	9	5448218	0.036	481912	0.0299102	5448218	0.00797119	33436	1.00E-200	0.043387148	1516.398106
rs184790191	T	C	-0.190778	0.5158	0.0210245	0.0186903	ebi-a-GCST90018874	15	74357818	0.2419	481912	0.0329397	74065477	0.0266245	33649	7.75E-13	0.001498249	50.48723607
rs1963477	A	G	0.0921586	0.0471	0.0753033	0.107288	ebi-a-GCST90018874	15	74091872	0.0498	481912	0.3443	73799531	0.0142352	33649	9.55E-11	0.00118281	39.84514297
rs4082420	T	C	-0.232478	-0.0983	0.0186335	0.0241157	ebi-a-GCST90018874	15	74480840	0.1576	481912	0.5327	74188499	0.0272353	33649	1.39E-17	0.001976603	66.63846873
rs74023531	A	G	-0.533811	-2.00E-04	0.064663	0.0699816	ebi-a-GCST90018874	15	74063328	0.0662	481912	0.997	73770987	0.015233	33649	1.00E-200	0.034469025	1201.182883
rs8025183	T	C	-0.398934	0.0108	0.166713	0.15966	ebi-a-GCST90018874	15	73715330	0.058	481912	0.853	73422989	0.0100869	33649	1.00E-200	0.044217702	1556.623339
rs8026559	T	A	0.100539	0.0104	0.718575	0.737029	ebi-a-GCST90018874	15	72976511	0.0402	481912	0.7964	72684170	0.00819368	33649	1.31E-34	0.004088217	138.1208918
rs13406632	C	G	-0.260668	-0.1226	0.167567	0.125976	ebi-a-GCST90018874	2	204649338	0.0653	481912	0.0601894	203784615	0.0100966	32907	5.64E-147	0.018955848	635.7941975
rs3116482	A	T	0.0579818	0.0128	0.201757	0.343185	ebi-a-GCST90018874	2	204553757	0.0395	481912	0.745501	203689034	0.00944675	32907	8.37E-10	0.001082872	35.67052887
rs7422945	G	A	0.0487831	-0.0098	0.460768	0.509901	ebi-a-GCST90018874	2	204494698	0.0358	481912	0.784599	203629975	0.00753634	32907	9.61E-11	0.00118257	38.9585276
rs10807355	C	T	0.0865366	-0.028	0.64774	0.545071	ebi-a-GCST90018874	6	47600753	0.0367	481912	0.4459	47633017	0.00767708	33693	1.80E-29	0.003417383	115.5298723
rs1385742	T	A	-0.285552	0.0309	0.644572	0.697902	ebi-a-GCST90018874	6	47595155	0.0498	481912	0.5357	47627419	0.00771142	33693	1.00E-200	0.037361429	1307.59763
rs112302595	A	G	0.227803	-0.1832	0.0108173	0.0150231	ebi-a-GCST90018874	17	72474082	0.1897	481912	0.3342	74477943	0.0349621	33187	7.23E-11	0.001110566	36.89509756
rs62087202	A	G	-0.62258	0.0467	0.0485431	0.036028	ebi-a-GCST90018874	17	72459919	0.1183	481912	0.693201	74463780	0.0167105	33187	1.00E-200	0.035804446	1232.29206
rs9912017	G	T	-0.0988003	0.017	0.282064	0.288945	ebi-a-GCST90018874	17	72483856	0.0388	481912	0.661601	74487717	0.0080563	33187	1.42E-34	0.003953483	131.7170862
rs2001742	G	A	0.568069	-0.0227	0.111535	0.164709	ebi-a-GCST90018874	17	72499456	0.0434	481912	0.6009	74503317	0.0116029	33962	1.00E-200	0.06395635	2320.359367
rs2272111	A	G	-0.227661	-0.0395	0.20202	0.20011	ebi-a-GCST90018874	17	72469966	0.0433	481912	0.3616	74473827	0.00908205	33962	1.14E-138	0.016710662	577.1384368
rs62087199	T	C	-0.374953	-0.0437	0.0324419	0.0256993	ebi-a-GCST90018874	17	72454913	0.1257	481912	0.7281	74458774	0.0206114	33962	6.02E-74	0.008826062	302.4021002
rs79659787	G	T	0.118327	0.0451	0.0728594	0.0704809	ebi-a-GCST90018874	17	72664773	0.0727	481912	0.5351	74668634	0.0143133	33962	1.37E-16	0.001891598	64.36041909
rs2293192	T	C	-0.0689992	0.0099	0.209532	0.263426	ebi-a-GCST90018874	17	72470542	0.0378	481912	0.7934	74474403	0.00891475	33840	9.95E-15	0.001577076	53.44940815
rs2655606	G	A	-0.303147	-0.0285	0.664473	0.633551	ebi-a-GCST90018874	17	72570682	0.0357	481912	0.4243	74574543	0.00769914	33840	1.00E-200	0.040977113	1445.829468
rs510043	G	A	-0.206232	-0.0233	0.455509	0.429099	ebi-a-GCST90018874	17	72620355	0.0415	481912	0.5745	74624216	0.00731285	33840	5.62E-175	0.02109744	729.2811571
rs1026074	C	T	-0.99852	-0.1586	0.0239584	0.0255184	ebi-a-GCST90018874	17	72711428	0.1175	481912	0.1769	74715289	0.0248615	33966	1.00E-200	0.046630457	1661.220302
rs11655369	A	G	0.307896	-0.0048	0.519116	0.398238	ebi-a-GCST90018874	17	72671314	0.0483	481912	0.9216	74675175	0.00781024	33966	1.00E-200	0.04733069	1687.405611
rs117827586	A	G	-0.334468	0.3683	0.0205219	0.0164883	ebi-a-GCST90018874	17	73036710	0.2914	481912	0.2063	75040615	0.0271153	33966	5.87E-35	0.004497296	153.4361976
rs2177258	T	C	-0.0738637	-0.03	0.367293	0.418181	ebi-a-GCST90018874	17	72471409	0.0351	481912	0.3936	74475270	0.00778942	33966	2.48E-21	0.002535756	86.34335093
rs34074270	T	A	-1.19531	0.239	0.0174167	0.0174065	ebi-a-GCST90018874	17	72702419	0.3867	481912	0.5365	74706280	0.0299139	33966	1.00E-200	0.04890197	1746.30421
rs534847354	C	T	-0.304473	0.1464	0.0467242	0.0412132	ebi-a-GCST90018874	17	72491636	0.1622	481912	0.3669	74495497	0.0189777	33966	6.33E-58	0.00825825	282.8187813
rs895692	A	G	-0.167616	0.0552	0.534903	0.477161	ebi-a-GCST90018874	17	72766252	0.0364	481912	0.129	74770113	0.0075544	33966	4.50E-109	0.01397911	481.5176694
rs76868109	C	A	-0.797899	0.0882	0.0338706	0.0334219	ebi-a-GCST90018874	17	41776943	0.155	481912	0.5695	43699575	0.0196817	33687	1.00E-200	0.041666213	1464.548563
rs1425047	A	G	0.0566423	-0.0179	0.580011	0.584821	ebi-a-GCST90018874	2	160374457	0.0352	481912	0.6122	159517946	0.00723605	33533	4.96E-15	0.001563097	52.49425571
rs148377852	T	C	0.256196	-0.1449	0.0341696	0.0423448	ebi-a-GCST90018874	2	160265314	0.1204	481912	0.229	159408803	0.0197793	33533	2.27E-38	0.004332269	145.8973907
rs2556106	T	G	-0.419387	-0.0189	0.872712	0.82374	ebi-a-GCST90018874	2	160654524	0.042	481912	0.652501	159798013	0.0107109	33533	1.00E-200	0.039076741	1363.565908
rs11881372	A	C	0.313681	-0.0168	0.350585	0.29266	ebi-a-GCST90018874	19	51860656	0.0512	481912	0.742499	51357402	0.00801027	33822	1.00E-200	0.044804545	1586.366117
rs12972472	A	G	0.0638096	-0.028	0.215773	0.189903	ebi-a-GCST90018874	19	52026953	0.0527	481912	0.5946	51523699	0.00930643	33822	7.06E-12	0.001377974	46.66737713
rs1404320	T	C	-0.054895	-0.0106	0.353429	0.245982	ebi-a-GCST90018874	19	51566146	0.0539	481912	0.8444	51062889	0.00807594	33822	1.07E-11	0.001377254	46.64296259
rs34681424	G	C	-0.215642	-0.0342	0.105604	0.123561	ebi-a-GCST90018874	19	51640330	0.0804	481912	0.6709	51137073	0.0133131	33822	5.23E-59	0.008784295	299.717667
rs4802771	C	T	0.358045	0.022	0.323129	0.261959	ebi-a-GCST90018874	19	51677669	0.0447	481912	0.6223	51174413	0.00816922	33822	1.00E-200	0.056077296	2009.204941
rs8108954	G	T	0.0876812	-0.1162	0.0666249	0.0595227	ebi-a-GCST90018874	19	51888106	0.1279	481912	0.3637	51384852	0.0153344	33822	1.08E-08	0.000956171	32.36866653
rs6671850	T	C	0.12253	-0.1127	0.0639804	0.0624983	ebi-a-GCST90018874	1	208057800	0.1151	481912	0.3275	207884455	0.0150618	33901	4.11E-16	0.001798236	61.0682269
rs35424583	G	A	0.105075	-0.0019	0.0818359	0.135069	ebi-a-GCST90018874	7	80336310	0.0474	481912	0.9681	80706994	0.013676	32981	1.55E-14	0.001659178	54.808967
rs6961069	T	C	0.273148	0.0142	0.403097	0.495867	ebi-a-GCST90018874	7	80218961	0.0375	481912	0.704301	80589645	0.00765071	32981	1.00E-200	0.035903714	1228.164234
rs144737584	C	T	0.220188	-0.643	0.009948	0.00808033	ebi-a-GCST90018874	4	15430210	0.4059	481912	0.1132	15428586	0.0321078	33533	6.99E-12	0.000955017	32.05328415
rs187637227	T	C	-0.176171	0.0761	0.0119253	0.0110504	ebi-a-GCST90018874	4	16167174	0.4848	481912	0.8753	16165551	0.0291971	33533	1.60E-09	0.000731405	24.54269183
rs2532069	G	A	-0.0928927	-0.0505	0.58554	0.517848	ebi-a-GCST90018874	4	15911315	0.0365	481912	0.1664	15909692	0.00634984	33533	1.83E-48	0.004188248	141.0267889
rs7674301	C	A	0.291717	0.0963	0.766895	0.77005	ebi-a-GCST90018874	4	15753251	0.1159	481912	0.4059	15751628	0.0073522	33533	1.00E-200	0.030425727	1052.219609
rs147914326	A	G	-0.229529	0.0581	0.0130153	0.0136607	ebi-a-GCST90018874	12	6802777	0.2439	481912	0.8119	6693611	0.034509	33592	2.91E-11	0.001353536	45.52688782
rs57497751	G	A	0.207916	-0.0963	0.0309867	0.0313337	ebi-a-GCST90018874	12	6927274	0.2793	481912	0.730299	6818108	0.021453	33592	3.27E-22	0.002596037	87.42784995
rs73053728	G	A	-0.359292	-0.0169	0.302319	0.223544	ebi-a-GCST90018874	12	6896546	0.0569	481912	0.7669	6787380	0.0080763	33592	1.00E-200	0.054456212	1934.531415
rs117191103	T	C	0.239771	0.1435	0.0203536	0.0227199	ebi-a-GCST90018874	20	44464356	0.1744	481912	0.4107	45835717	0.0265893	33655	1.92E-19	0.00229263	77.33115414
rs12624433	A	G	-0.361877	0.0644	0.257061	0.267494	ebi-a-GCST90018874	20	44680853	0.0388	481912	0.0964095	46052214	0.00863575	33655	1.00E-200	0.050019726	1771.946095
rs45456397	A	C	-0.0918421	-0.1338	0.0733854	0.0592157	ebi-a-GCST90018874	20	44981692	0.092	481912	0.1457	46353053	0.0144014	33655	1.80E-10	0.001147156	38.64957174
rs1970530	A	G	-0.0889131	0.0046	0.594732	0.675012	ebi-a-GCST90018874	1	207924066	0.045	481912	0.9181	207750721	0.00765588	33420	3.51E-31	0.003810879	127.8391223
rs143010323	C	T	-0.226587	-0.1725	0.00967221	0.0100378	ebi-a-GCST90018874	1	161105199	0.2685	481912	0.5206	161135409	0.0394984	33784	9.66E-09	0.000983569	33.25962774
rs352681	A	G	-0.172602	-0.0424	0.356771	0.412176	ebi-a-GCST90018874	1	160678922	0.0371	481912	0.2527	160709132	0.00792278	33784	3.18E-105	0.013673409	468.3186154
rs55857101	T	G	-0.70772	0.1778	0.182719	0.145392	ebi-a-GCST90018874	1	160651980	0.0573	481912	0.00192398	160682190	0.00996238	33784	1.00E-200	0.149591889	5942.456475
rs6427541	T	C	0.105092	-0.0218	0.295952	0.31148	ebi-a-GCST90018874	1	160683911	0.0402	481912	0.5872	160714121	0.00826864	33784	5.22E-37	0.00460249	156.2002289
rs7555419	A	C	0.0858363	-0.0864	0.1489	0.280851	ebi-a-GCST90018874	1	160938269	0.0437	481912	0.0479402	160968479	0.0108304	33784	2.27E-15	0.001867443	63.20397574
rs477537	C	A	0.092093	-0.1154	0.575467	0.705752	ebi-a-GCST90018874	11	60859624	0.0572	481912	0.0436004	61092152	0.00755774	33908	3.72E-34	0.004143956	141.089635
rs4939490	G	C	-0.136162	0.0433	0.391368	0.345176	ebi-a-GCST90018874	11	60793651	0.0377	481912	0.2504	61026179	0.00751943	33908	2.75E-73	0.008832465	302.1422256
rs77696239	T	C	0.166679	0.1005	0.0254365	0.0333757	ebi-a-GCST90018874	11	60875201	0.1315	481912	0.4449	61107729	0.02322	33908	7.06E-13	0.001377397	46.7664527
rs1890866	G	A	0.111435	0.0658	0.944123	0.933578	ebi-a-GCST90018874	1	207162896	0.0996	481912	0.5088	206989551	0.0167513	32408	2.89E-11	0.001310192	42.51377787
rs601356	G	T	-0.139847	-0.0064	0.195656	0.214344	ebi-a-GCST90018874	1	207752550	0.0414	481912	0.8774	207579205	0.00948447	32408	3.32E-49	0.006155613	200.7143114
rs6666604	G	T	-0.43399	0.038	0.159479	0.152212	ebi-a-GCST90018874	1	207345819	0.0514	481912	0.4592	207172474	0.0103465	32408	1.00E-200	0.050494202	1723.333458
rs78692538	G	A	0.114777	0.1701	0.0528727	0.0688346	ebi-a-GCST90018874	1	207048528	0.064	481912	0.00783394	206875183	0.0168945	32408	1.09E-11	0.001319409	42.81326961
rs10801908	T	C	-0.257695	-0.0454	0.12022	0.263225	ebi-a-GCST90018874	1	117090493	0.0392	481912	0.2472	116547871	0.0112915	33586	2.77E-115	0.014047298	478.4858819
rs55982573	T	C	0.190343	0.2091	0.0173882	0.0175051	ebi-a-GCST90018874	1	117075478	0.2147	481912	0.3301	116532856	0.0279499	33586	9.75E-12	0.001238056	41.63042581
rs77858427	A	C	-0.154854	0.0496	0.0215227	0.023454	ebi-a-GCST90018874	1	117259240	0.1804	481912	0.783401	116716618	0.0260296	33586	2.70E-09	0.001010002	33.95421075
rs10836121	T	C	-0.0739657	-0.0707	0.527912	0.421522	ebi-a-GCST90018874	11	33869713	0.0431	481912	0.1008	33848167	0.0075332	32390	9.36E-23	0.002726938	88.56156383
rs4756046	A	C	0.0860808	-0.0071	0.938213	0.872063	ebi-a-GCST90018874	11	33842571	0.0449	481912	0.875	33821025	0.0148648	32390	7.00E-09	0.000859095	27.84828989
rs704701	G	T	-0.245528	0.0201	0.320835	0.339695	ebi-a-GCST90018874	11	33743679	0.0362	481912	0.578699	33722133	0.00760095	32390	1.00E-200	0.026271755	873.847096
rs113224872	T	C	-0.181681	0.3162	0.0237747	0.0191558	ebi-a-GCST90018874	1	157895452	0.2524	481912	0.2103	157925662	0.0252615	33799	6.38E-13	0.001532195	51.86306859
rs115729754	C	G	-0.245235	0.0296	0.0377378	0.02466	ebi-a-GCST90018874	1	157917892	0.2184	481912	0.8922	157948102	0.0196579	33799	1.02E-35	0.004367822	148.2668747
rs2765501	A	G	0.199657	0.0462	0.401454	0.420281	ebi-a-GCST90018874	1	157804648	0.0354	481912	0.1915	157834858	0.00759591	33799	2.86E-152	0.019157216	660.1021554
rs59656423	T	C	-0.257813	-0.1207	0.00793793	0.021917	ebi-a-GCST90018874	1	157506574	0.0895	481912	0.1776	157536784	0.041902	33799	7.62E-10	0.001046853	35.41757018
rs10792299	G	T	0.394396	0.144	0.759563	0.829294	ebi-a-GCST90018874	11	60721699	0.0631	481912	0.0226199	60954227	0.00866919	33988	1.00E-200	0.056814619	2047.213294
rs140976433	A	G	-0.448201	-0.2458	0.00614343	0.00526136	ebi-a-GCST90018874	11	60727841	0.4321	481912	0.5695	60960369	0.0469072	33988	1.24E-21	0.002453072	83.57511496
rs2232142	T	A	-0.0978519	-0.0688	0.0918334	0.0865477	ebi-a-GCST90018874	11	60899815	0.1029	481912	0.5037	61132343	0.0126902	33988	1.25E-14	0.00159711	54.36619445
rs412334	T	C	-0.0719434	-0.1674	0.161837	0.154144	ebi-a-GCST90018874	11	61560261	0.0802	481912	0.0368197	61792789	0.00987029	33988	3.13E-13	0.001404165	47.78906351
rs4938994	C	A	-0.455695	0.0183	0.121925	0.144294	ebi-a-GCST90018874	11	60819393	0.0461	481912	0.6912	61051921	0.0112412	33988	1.00E-200	0.044463424	1581.450622
rs139996303	G	A	-0.281884	0.2585	0.00752373	0.00596262	ebi-a-GCST90018874	12	56144742	0.4412	481912	0.5579	55750958	0.0466551	33372	1.52E-09	0.001186654	39.64569636
rs117376412	T	C	-0.979812	0.4379	0.00697493	0.00757578	ebi-a-GCST90018874	17	80301743	0.3081	481912	0.1552	82343867	0.0466068	32913	4.05E-98	0.013298895	443.5790579
rs73366267	T	C	-1.07968	0.0663	0.0406152	0.0379779	ebi-a-GCST90018874	17	80237196	0.1494	481912	0.657301	82279320	0.0192147	32913	1.00E-200	0.090845107	3288.552173
rs9747926	G	C	0.0877067	0.0099	0.178214	0.178206	ebi-a-GCST90018874	17	80212790	0.1369	481912	0.9426	82254914	0.0106813	32913	2.19E-16	0.002253181	74.32190286
rs147963927	T	C	0.50076	-0.0739	0.108562	0.117767	ebi-a-GCST90018874	19	6599506	0.0842	481912	0.3797	6599495	0.0121768	33657	1.00E-200	0.048535358	1716.782102
rs1862509	G	A	-0.175678	-0.0526	0.830027	0.747616	ebi-a-GCST90018874	19	6675230	0.038	481912	0.1668	6675219	0.00964516	33657	3.99E-74	0.008708371	295.6548913
rs190818389	T	C	0.285595	0.1162	0.022638	0.0297514	ebi-a-GCST90018874	19	6636644	0.0899	481912	0.1961	6636633	0.024433	33657	1.45E-31	0.003609314	121.9114892
rs345597	T	C	-0.393216	-0.0278	0.39408	0.390084	ebi-a-GCST90018874	19	6569189	0.1019	481912	0.784701	6569178	0.00754631	33657	1.00E-200	0.07384006	2683.216047
rs76496011	T	C	-0.123958	-0.0812	0.0446697	0.0445222	ebi-a-GCST90018874	19	6342368	0.2585	481912	0.7533	6342357	0.0190757	33657	8.13E-11	0.001311432	44.19419434
rs17259350	T	C	0.114902	0.0023	0.0945623	0.063283	ebi-a-GCST90018874	9	35682585	0.0981	481912	0.9813	35682588	0.0128625	33187	4.14E-19	0.002260798	75.19458345
rs869487	G	C	-0.166377	-0.0338	0.219874	0.257639	ebi-a-GCST90018874	9	35615896	0.0382	481912	0.3767	35615899	0.00908428	33187	6.30E-75	0.009496317	318.1565955
rs79078220	A	G	-0.0870348	0.0468	0.110344	0.155797	ebi-a-GCST90018874	5	149793650	0.045	481912	0.2984	150414087	0.0111797	33962	6.97E-15	0.001487259	50.58255625
rs12946669	T	C	-0.163364	0.0237	0.394182	0.395279	ebi-a-GCST90018874	17	62006007	0.0352	481912	0.5014	63928647	0.00742789	34049	3.33E-107	0.012746228	439.5737234
rs2029034	A	G	-0.0697816	1.00E-04	0.384978	0.421661	ebi-a-GCST90018874	3	119112898	0.0356	481912	0.9984	119394051	0.00742918	33942	5.84E-21	0.002305889	78.44275427
rs538136	G	A	-0.191772	-0.0216	0.199085	0.272683	ebi-a-GCST90018874	3	119309260	0.0377	481912	0.5665	119590413	0.00901594	33942	2.14E-100	0.011728038	402.7733445
rs549572704	C	T	0.161641	-0.0846	0.017633	0.0204646	ebi-a-GCST90018874	3	120095562	0.1723	481912	0.6236	120376715	0.0277347	33942	5.61E-09	0.000905176	30.74950679
rs66604554	G	A	0.574151	-1.00E-04	0.10953	0.128955	ebi-a-GCST90018874	3	119276377	0.0501	481912	0.999	119557530	0.0116108	33942	1.00E-200	0.064303502	2332.445266
rs12526086	A	G	0.199606	-0.1565	0.22253	0.159976	ebi-a-GCST90018874	6	14105897	0.0667	481912	0.0189898	14105666	0.00881486	33657	1.59E-113	0.013786353	470.4657085
rs138419919	G	A	-0.16356	-0.2717	0.0167956	0.0176381	ebi-a-GCST90018874	6	14211585	0.2066	481912	0.1884	14211354	0.0291412	33657	1.99E-08	0.000883535	29.76165065
rs2804924	A	G	-0.0446066	-0.0252	0.314096	0.275264	ebi-a-GCST90018874	6	13574342	0.0424	481912	0.552	13574110	0.00790567	33657	1.68E-08	0.000857342	28.87859591
rs12072476	G	A	-0.205581	0.0679	0.917989	0.869225	ebi-a-GCST90018874	1	160556712	0.0449	481912	0.1305	160586922	0.0136188	33657	1.74E-51	0.006363639	215.5398856
rs111753425	A	G	0.184007	0.0991	0.0941412	0.075387	ebi-a-GCST90018874	3	121766503	0.0844	481912	0.2401	122047656	0.0126485	33796	6.04E-48	0.005774826	196.2880078
rs12488828	G	C	0.4436	-1.0374	0.00591434	0.00448046	ebi-a-GCST90018874	3	121721990	0.5727	481912	0.0700906	122003143	0.0486421	33796	7.54E-20	0.002313892	78.37703712
rs75937181	G	T	-0.110116	0.1021	0.084158	0.0837604	ebi-a-GCST90018874	3	121783015	0.0991	481912	0.3026	122064168	0.0132417	33796	9.11E-17	0.001869161	63.28473092
rs115055789	G	A	-0.173917	-0.2341	0.0195071	0.0167259	ebi-a-GCST90018874	2	87044805	0.2357	481912	0.3208	86817682	0.0262876	33962	3.69E-11	0.001157048	39.33885379
rs17509566	G	A	-0.0767133	0.1905	0.0933838	0.11189	ebi-a-GCST90018874	2	86300972	0.0798	481912	0.0169602	86073849	0.0125004	33962	8.42E-10	0.000996475	33.87404067
rs3020726	G	A	0.362018	-0.0684	0.160963	0.118442	ebi-a-GCST90018874	2	87016506	0.0655	481912	0.2968	86789383	0.0099016	33962	1.00E-200	0.03539953	1246.285976
rs111978771	C	T	-0.199954	-0.1531	0.0178745	0.0188639	ebi-a-GCST90018874	1	21025910	0.1963	481912	0.4356	20699417	0.0299717	33873	2.53E-11	0.001403754	47.61339704
rs139670343	T	C	0.315697	-0.0955	0.0120343	0.0143782	ebi-a-GCST90018874	1	20838103	0.2143	481912	0.655901	20511610	0.0353485	33873	4.22E-19	0.00236992	80.4622346
rs150625070	A	G	0.125123	-0.0492	0.331814	0.318921	ebi-a-GCST90018874	1	20948206	0.0441	481912	0.2652	20621713	0.00775343	33873	1.38E-58	0.006942188	236.7826395
rs199951062	C	T	-0.179392	0.0269	0.021319	0.037059	ebi-a-GCST90018874	1	21809850	0.0881	481912	0.7603	21483357	0.0271563	33873	3.95E-11	0.001342901	45.5465778
rs657624	A	G	-0.436996	-0.0492	0.330229	0.273726	ebi-a-GCST90018874	1	20888348	0.0425	481912	0.2474	20561855	0.00783034	33873	1.00E-200	0.084474663	3125.245359
rs79702286	G	A	0.136035	-0.0291	0.101789	0.109342	ebi-a-GCST90018874	17	45296616	0.0538	481912	0.5883	47219250	0.0125701	32907	2.71E-27	0.003383846	111.7234935
rs17077267	T	C	-0.172791	-0.0368	0.149989	0.147327	ebi-a-GCST90018874	3	45138515	0.079	481912	0.641599	45097023	0.00929239	33436	3.54E-77	0.007613006	256.4858802
rs2276862	G	C	-0.302893	-0.0999	0.171792	0.147422	ebi-a-GCST90018874	3	45187785	0.056	481912	0.0745006	45146293	0.00869495	33436	1.00E-200	0.026106631	896.247083
rs75734530	A	G	-0.0489421	-0.0465	0.19676	0.156717	ebi-a-GCST90018874	3	45456540	0.0545	481912	0.3934	45415048	0.00827258	33436	3.29E-09	0.000757142	25.33346661
rs2011779	G	A	-0.0474596	0.0459	0.387224	0.342855	ebi-a-GCST90018874	16	68837496	0.0393	481912	0.2426	68803593	0.00742155	32416	1.61E-10	0.001068913	34.6848049
rs117015331	G	A	0.172859	0.1983	0.0177012	0.0162342	ebi-a-GCST90018874	16	89439053	0.2334	481912	0.3956	89372645	0.0255075	33901	1.23E-11	0.001039107	35.26133176
rs145028526	G	A	0.394428	-0.2225	0.00754632	0.0115018	ebi-a-GCST90018874	16	89821252	0.2161	481912	0.3032	89754844	0.0380093	33901	3.15E-25	0.002330295	79.17918673
rs146983261	A	G	-0.114623	0.1401	0.0329453	0.0327695	ebi-a-GCST90018874	16	89670994	0.1581	481912	0.3754	89604586	0.0183648	33901	4.34E-10	0.000837178	28.40329114
rs4592657	G	A	-0.212655	0.0188	0.0981633	0.261215	ebi-a-GCST90018874	16	89244086	0.0409	481912	0.645	89177678	0.0109289	33901	2.50E-84	0.008006786	273.6128143
rs4782465	C	T	-0.324249	0.0449	0.795812	0.711368	ebi-a-GCST90018874	16	89163502	0.0372	481912	0.2278	89097094	0.00806861	33901	1.00E-200	0.034168663	1199.260639
rs117650688	C	T	-0.154813	0.2601	0.0196183	0.0167011	ebi-a-GCST90018874	8	94850208	0.2412	481912	0.2807	93837980	0.0243859	33693	2.17E-10	0.000921937	31.08965444
rs2251734	A	G	0.190536	-0.0108	0.282866	0.238118	ebi-a-GCST90018874	8	95158259	0.0439	481912	0.8066	94146031	0.00747855	33693	3.49E-143	0.014728725	503.6434911
rs60945589	C	T	-0.272184	0.0076	0.473033	0.411973	ebi-a-GCST90018874	8	95203722	0.0367	481912	0.8353	94191494	0.00674826	33693	1.00E-200	0.036934314	1292.075915
rs75912292	T	C	-0.135787	0.0955	0.0286631	0.0362891	ebi-a-GCST90018874	8	95931344	0.13	481912	0.4629	94919116	0.0207739	33693	6.30E-11	0.00102669	34.62577043
rs12454164	A	G	-0.101206	0.0013	0.310984	0.21387	ebi-a-GCST90018874	18	25690927	0.0594	481912	0.9821	28110963	0.00745171	33693	5.15E-42	0.004389448	148.5368739
rs28894788	G	A	-0.0928347	0.0977	0.0539412	0.0878873	ebi-a-GCST90018874	18	25821295	0.0525	481912	0.0627798	28241331	0.0154913	33693	2.06E-09	0.000879608	29.66097922
rs524047	T	C	-0.103312	0.0141	0.906801	0.842298	ebi-a-GCST90018874	18	25653947	0.0426	481912	0.740399	28073983	0.0119957	33693	7.15E-18	0.001804076	60.89096911
rs10999818	C	G	-0.0920703	-0.0048	0.0571146	0.0503515	ebi-a-GCST90018874	10	73216167	0.0855	481912	0.9555	71456410	0.0165809	33853	2.81E-08	0.000913009	30.93451857
rs2166631	T	C	-0.167542	-0.0374	0.214057	0.256525	ebi-a-GCST90018874	10	73472882	0.0387	481912	0.334	71713125	0.00933285	33853	4.65E-72	0.009444911	322.7682002
rs1111720	T	C	-0.0646996	-0.0309	0.241089	0.18944	ebi-a-GCST90018874	16	68698886	0.0511	481912	0.545801	68664983	0.00863875	33962	6.92E-14	0.001531798	52.0996581
rs187870274	C	G	0.112117	-0.079	0.12903	0.135071	ebi-a-GCST90018874	16	68620210	0.0782	481912	0.3124	68586307	0.0110872	33962	4.87E-24	0.002825315	96.21953704
rs10852432	C	T	0.0533904	-0.0203	0.451687	0.445906	ebi-a-GCST90018874	16	66402515	0.0362	481912	0.5747	66368612	0.00685154	34090	6.57E-15	0.00141196	48.19895695
rs16956504	C	T	0.308351	0.1388	0.1044	0.116297	ebi-a-GCST90018874	16	66432381	0.0807	481912	0.0853002	66398478	0.0111324	34090	7.26E-169	0.017780145	617.0610218
rs1039325	G	T	0.327	-0.002	0.583576	0.421124	ebi-a-GCST90018874	5	30761421	0.0524	481912	0.969	30761314	0.00762943	33693	1.00E-200	0.051970713	1846.931648
rs1276221	C	T	0.0887408	-0.0176	0.269714	0.279229	ebi-a-GCST90018874	5	30933213	0.039	481912	0.6517	30933106	0.00860089	33693	5.87E-25	0.003102224	104.8422697
rs13354267	C	T	0.739766	-0.1252	0.0798979	0.0500026	ebi-a-GCST90018874	5	31108407	0.1253	481912	0.3174	31108300	0.0138153	33693	1.00E-200	0.080461869	2948.04613
rs4130585	T	C	0.200819	-0.0129	0.192199	0.232266	ebi-a-GCST90018874	5	31196568	0.0393	481912	0.7433	31196461	0.00947762	33693	1.21E-99	0.012522617	427.2497827
rs62350373	C	G	-0.117503	0.0806	0.0676616	0.062952	ebi-a-GCST90018874	5	31294591	0.077	481912	0.2956	31294484	0.0150014	33693	4.77E-15	0.001741982	58.79153984
rs12244900	G	A	-0.129588	-0.153	0.0403074	0.0394964	ebi-a-GCST90018874	10	85534857	0.1473	481912	0.2991	83775101	0.0195524	32922	3.41E-11	0.001299201	42.82535096
rs2505780	T	C	0.0584377	0.0366	0.535666	0.52456	ebi-a-GCST90018874	10	86460169	0.0358	481912	0.3072	84700413	0.00785244	32922	9.92E-14	0.001698794	56.01947346
rs60440425	C	A	-0.137532	-0.2473	0.0692916	0.0698082	ebi-a-GCST90018874	10	85854394	0.2033	481912	0.2239	84094638	0.0160702	32922	1.15E-17	0.002439674	80.51047594
rs76833981	T	C	-0.120163	-0.0385	0.0567138	0.101239	ebi-a-GCST90018874	10	85888300	0.0488	481912	0.4305	84128544	0.0166109	32922	4.69E-13	0.001544912	50.93719678
rs7916271	T	C	0.22561	0.0124	0.499095	0.460048	ebi-a-GCST90018874	10	85954220	0.0386	481912	0.7474	84194464	0.0077243	32922	1.54E-187	0.025449853	859.6880851
rs2963680	T	C	-0.101995	-0.0639	0.502087	0.484365	ebi-a-GCST90018874	5	175942948	0.0351	481912	0.0687607	176515947	0.006414	33533	6.14E-57	0.005201399	175.3200325
rs236419	T	C	0.0566053	0.003	0.755501	0.720375	ebi-a-GCST90018874	6	36744778	0.0375	481912	0.9355	36777001	0.0087276	33533	8.83E-11	0.00118374	39.73902625
rs3176345	C	G	-0.267767	0.0609	0.0647067	0.174287	ebi-a-GCST90018874	6	36650565	0.0417	481912	0.1435	36682788	0.0151597	33533	8.07E-70	0.00867843	293.5439447
rs5030394	A	G	-0.296912	-0.512	0.00529329	0.00486281	ebi-a-GCST90018874	19	10389149	0.7013	481912	0.4654	10278473	0.0520021	33533	1.13E-08	0.000928338	31.15703321
rs118110536	C	T	0.305052	-0.3025	0.0172858	0.0172717	ebi-a-GCST90018874	10	15135769	0.2158	481912	0.1611	15093770	0.0288406	33533	3.80E-26	0.003161509	106.3447785
rs150874520	T	A	0.234431	-0.0081	0.0108358	0.0231457	ebi-a-GCST90018874	10	14983567	0.0927	481912	0.9305	14941568	0.0372371	33533	3.06E-10	0.00117812	39.55012901
rs183225093	C	T	0.245308	0.7267	0.0135129	0.0137461	ebi-a-GCST90018874	10	14858983	0.4218	481912	0.0849005	14816984	0.0327267	33533	6.60E-14	0.001604329	53.8811937
rs41284453	A	G	0.453477	0.0722	0.00618429	0.00433921	ebi-a-GCST90018874	10	14888274	0.6057	481912	0.9051	14846275	0.0475441	33533	1.46E-21	0.002527762	84.97318922
rs61738953	G	C	-1.12945	-0.1931	0.0348155	0.0380933	ebi-a-GCST90018874	10	14862082	0.1377	481912	0.1608	14820083	0.0213057	33533	1.00E-200	0.085732797	3144.273789
rs75573076	G	C	-0.145707	-0.4427	0.0316554	0.0251478	ebi-a-GCST90018874	10	14849605	0.22	481912	0.0442405	14807606	0.0210875	33533	4.86E-12	0.001301573	43.69992677
rs607980	A	G	-0.181058	0.0386	0.905108	0.79174	ebi-a-GCST90018874	11	126002683	0.0406	481912	0.3421	126132788	0.0125689	33715	4.80E-47	0.005631128	190.9173146
rs7104745	A	G	-0.0860727	0.064	0.538974	0.605273	ebi-a-GCST90018874	11	125873102	0.0398	481912	0.1074	126003207	0.00737634	33715	1.84E-31	0.003681748	124.5814544
rs74612335	C	T	-0.0907722	-0.0446	0.133163	0.205067	ebi-a-GCST90018874	11	126238633	0.0395	481912	0.2583	126368738	0.0108581	33715	6.28E-17	0.001902202	64.25116886
rs1264457	A	G	0.295792	0.0217	0.606443	0.511665	ebi-a-GCST90018874	6	30458064	0.0368	481912	0.5562	30490287	0.00753114	33990	1.00E-200	0.041763845	1481.335834
rs2596496	G	C	0.237841	-0.048	0.672346	0.711538	ebi-a-GCST90018874	6	31322782	0.0485	481912	0.3216	31355005	0.00782577	33990	1.00E-200	0.024923655	868.7578238
rs4711253	A	C	-0.443162	0.0365	0.162592	0.18837	ebi-a-GCST90018874	6	31007081	0.0435	481912	0.4012	31039304	0.0099852	33990	1.00E-200	0.053479988	1920.379719
rs10416089	G	C	-0.482528	-0.0861	0.0850585	0.0788014	ebi-a-GCST90018874	19	43002369	0.068	481912	0.205	42498217	0.0134478	33822	1.00E-200	0.036239824	1271.717677
rs139592609	T	A	0.272229	-0.4688	0.0120096	0.0100017	ebi-a-GCST90018874	19	42842042	0.337	481912	0.1642	42337890	0.0351529	33822	9.62E-15	0.001758653	59.582413
rs150697550	T	C	-0.3999	0.3434	0.0111535	0.010118	ebi-a-GCST90018874	19	43324656	0.3125	481912	0.2717	42820504	0.0393643	33822	3.02E-24	0.003527547	119.7239846
rs111371860	T	A	-0.166593	-0.1092	0.0634019	0.0589383	ebi-a-GCST90018874	19	45345787	0.0861	481912	0.2048	44842530	0.0152803	33796	1.12E-27	0.00329609	111.7564188
rs11669609	T	C	-0.0512289	-0.0515	0.270776	0.320976	ebi-a-GCST90018874	19	45474876	0.0361	481912	0.1539	44971619	0.00825415	33796	5.42E-10	0.001036409	35.06074329
rs2965155	C	T	-0.1336	-0.0037	0.49704	0.49674	ebi-a-GCST90018874	19	45188471	0.0354	481912	0.9173	44685199	0.00737227	33796	2.14E-73	0.008924167	304.2989218
rs7248283	T	G	-0.334488	-0.0537	0.381513	0.404521	ebi-a-GCST90018874	19	45208682	0.0361	481912	0.1363	44705412	0.00766339	33796	1.00E-200	0.052799644	1883.77376
rs2965158	C	T	0.178231	-0.191	0.982812	0.983088	ebi-a-GCST90018874	19	45195928	0.219	481912	0.3832	44692658	0.0294011	33796	1.34E-09	0.001073229	36.30765718
rs62119322	C	G	0.623089	0.1131	0.0293929	0.0238986	ebi-a-GCST90018874	19	45175069	0.2183	481912	0.604399	44671797	0.0220035	33796	2.09E-176	0.022152159	765.5690785
rs10414398	A	G	-0.283467	0.0659	0.079751	0.0864021	ebi-a-GCST90018874	19	45021210	0.0578	481912	0.2544	44517149	0.0140009	33335	3.82E-91	0.011794418	397.8355621
rs111657077	A	G	0.225971	0.2817	0.0122712	0.0107469	ebi-a-GCST90018874	19	44897757	0.3042	481912	0.3544	44393593	0.0346193	33335	6.70E-11	0.001237828	41.3116441
rs111638712	A	G	0.299677	0.3384	0.023742	0.0230498	ebi-a-GCST90018874	19	42956113	0.1996	481912	0.0900596	42451961	0.0265614	33657	1.60E-29	0.004163118	140.6954701
rs12972687	A	G	-0.303704	0.0477	0.0186291	0.05073	ebi-a-GCST90018874	19	42059990	0.1517	481912	0.753199	41553620	0.0278417	33657	1.05E-27	0.003372532	113.8866483
rs138326109	A	G	-0.205666	0.3615	0.02636	0.0209953	ebi-a-GCST90018874	19	42304300	0.2571	481912	0.1597	41800368	0.0248168	33657	1.16E-16	0.002171195	73.23056255
rs138387338	A	G	-0.283016	-0.2247	0.0146633	0.011742	ebi-a-GCST90018874	19	41880487	0.3354	481912	0.5029	41374582	0.0340781	33657	9.99E-17	0.00231456	78.07721471
rs139990910	G	T	-0.191556	0.0777	0.0478983	0.0384626	ebi-a-GCST90018874	19	42449161	0.1752	481912	0.6574	41945009	0.0180185	33657	2.14E-26	0.003346763	113.0135374
rs144859514	C	A	-0.186246	0.1143	0.0198847	0.0312229	ebi-a-GCST90018874	19	41865328	0.1314	481912	0.3844	41359423	0.0281464	33657	3.67E-11	0.001352073	45.56562231
rs148020420	A	G	-0.302836	-0.0599	0.00877148	0.0087711	ebi-a-GCST90018874	19	41908035	0.3104	481912	0.8469	41402130	0.0445874	33657	1.11E-11	0.001594747	53.756923
rs149687121	C	T	0.739244	0.13	0.0140259	0.0143015	ebi-a-GCST90018874	19	41888445	0.2309	481912	0.5732	41382540	0.033837	33657	8.26E-106	0.015114781	516.4946562
rs151272674	C	T	1.56883	0.1689	0.011604	0.0146002	ebi-a-GCST90018874	19	41864582	0.201	481912	0.4007	41358677	0.0382599	33657	1.00E-200	0.056457347	2013.763772
rs4803482	A	G	-0.325121	0.0984	0.0514307	0.0454273	ebi-a-GCST90018874	19	42066641	0.1484	481912	0.5073	41560271	0.0176629	33657	1.16E-75	0.01031363	350.7224333
rs58622181	C	G	1.04364	-0.0078	0.00564943	0.097305	ebi-a-GCST90018874	19	42272234	0.0486	481912	0.8726	41768325	0.054155	33657	9.35E-83	0.012237018	416.9389182
rs7259458	G	T	-0.877321	-0.0218	0.953386	0.957427	ebi-a-GCST90018874	19	41952052	0.0966	481912	0.8213	41446147	0.0184571	33657	1.00E-200	0.068411984	2471.484492
rs74328649	T	C	0.822421	-0.1263	0.0301385	0.0299852	ebi-a-GCST90018874	19	42124108	0.1586	481912	0.4258	41617764	0.0225268	33657	1.00E-200	0.03954119	1385.544828
rs77636080	C	T	-0.295122	0.1091	0.0121591	0.0109382	ebi-a-GCST90018874	19	42237872	0.2966	481912	0.712901	41733952	0.0367827	33657	1.03E-15	0.002092289	70.56361413
rs112791665	A	G	-0.175518	-0.2457	0.0318523	0.0276376	ebi-a-GCST90018874	19	42203274	0.1984	481912	0.2156	41699361	0.0215022	32480	3.27E-16	0.001900009	61.82597305
rs4803508	A	G	-0.111688	0.0376	0.390019	0.448144	ebi-a-GCST90018874	19	42264649	0.0357	481912	0.291	41760741	0.00794861	32480	7.57E-45	0.005935333	193.91872
rs12459454	G	A	-0.120252	-0.019	0.29177	0.232021	ebi-a-GCST90018874	19	42263143	0.051	481912	0.7097	41759235	0.00809709	33924	6.83E-50	0.005976261	203.9455625
rs12459454	G	A	-0.130572	-0.019	0.292134	0.232021	ebi-a-GCST90018874	19	42263143	0.051	481912	0.7097	41759235	0.00804995	33043	3.63E-59	0.007051204	234.6332714
rs77640507	G	A	-0.0754781	-0.1501	0.139345	0.117393	ebi-a-GCST90018874	19	43053998	0.0769	481912	0.0509894	42549846	0.0106995	33043	1.73E-12	0.001366446	45.21051235
rs4811031	G	A	-0.0508616	-0.0155	0.347986	0.461267	ebi-a-GCST90018874	20	48956954	0.0393	481912	0.6933	50340417	0.00784822	33043	9.13E-11	0.001173894	38.8322024
rs11579489	A	G	0.11959	-0.1422	0.0779119	0.0659658	ebi-a-GCST90018874	1	15790639	0.1235	481912	0.2497	15464144	0.0137904	33924	4.25E-18	0.002054925	69.85069806
rs571101860	A	T	-0.17656	-0.2713	0.0218558	0.0230438	ebi-a-GCST90018874	1	16045957	0.1789	481912	0.1294	15719462	0.0271542	33924	7.92E-11	0.001332859	45.27358829
rs60610707	G	A	-0.181696	-0.0153	0.0470537	0.0588803	ebi-a-GCST90018874	1	15744951	0.066	481912	0.8171	15418455	0.0180118	33924	6.27E-24	0.002960622	100.7284323
rs11589764	A	C	0.131104	0.0123	0.8915	0.637142	ebi-a-GCST90018874	1	22334381	0.0422	481912	0.7712	22007888	0.0116436	34026	2.07E-29	0.003325163	113.5128014
rs34262568	A	G	0.237276	-0.0064	0.230959	0.260999	ebi-a-GCST90018874	1	22313371	0.0392	481912	0.871	21986878	0.00861166	34026	4.09E-167	0.019999632	694.3543105
rs113519150	T	A	-0.211129	0.0067	0.0749791	0.0724804	ebi-a-GCST90018874	1	110067789	0.1077	481912	0.95	109525167	0.0143622	33187	6.41E-49	0.006183261	206.4681469
rs114202167	T	C	-0.215113	-0.2062	0.0108905	0.0111439	ebi-a-GCST90018874	1	109729936	0.2613	481912	0.4299	109187314	0.0370281	33187	6.27E-09	0.000996909	33.11543713
rs115458560	C	T	0.18637	0.2854	0.0187121	0.0143146	ebi-a-GCST90018874	1	110061974	0.317	481912	0.3679	109519352	0.0278624	33187	2.25E-11	0.00127556	42.38352989
rs188280505	T	C	-0.262887	-0.1169	0.0172163	0.0177324	ebi-a-GCST90018874	1	109758568	0.2056	481912	0.569799	109215946	0.0291343	33187	1.83E-19	0.002338654	77.79015899
rs4970834	T	C	0.407185	-0.0641	0.187908	0.154174	ebi-a-GCST90018874	1	109814880	0.0562	481912	0.2533	109272258	0.00974498	33187	1.00E-200	0.050601576	1768.712949
rs10781037	A	G	0.0653626	0.0443	0.530186	0.55778	ebi-a-GCST90018874	9	74298081	0.036	481912	0.2189	71683165	0.00789134	32981	1.20E-16	0.002128349	70.34053092
rs12237141	G	A	-0.178958	0.0484	0.0184538	0.0450263	ebi-a-GCST90018874	9	74630706	0.0711	481912	0.4962	72015790	0.0296042	32981	1.49E-09	0.001160189	38.30631937
rs191912523	G	T	0.25381	0.1503	0.0833358	0.0834628	ebi-a-GCST90018874	9	74346987	0.1756	481912	0.3922	71732071	0.0140673	32981	9.03E-73	0.009842135	327.8101334
rs3790647	C	A	-0.125887	-0.0678	0.0500075	0.0628896	ebi-a-GCST90018874	1	214818945	0.0643	481912	0.2922	214645602	0.0167943	33335	6.59E-14	0.00150573	50.26618315
rs12938334	C	A	-0.229079	0.0365	0.432721	0.584086	ebi-a-GCST90018874	17	63934200	0.0565	481912	0.5177	65938082	0.00789455	32862	3.97E-185	0.025763522	868.9772449
rs144558955	G	A	0.103797	-0.1226	0.124826	0.115076	ebi-a-GCST90018874	17	64258499	0.0573	481912	0.0322701	66262381	0.0117859	32862	1.29E-18	0.00235396	77.53363324
rs77379665	T	C	0.156936	0.086	0.0332987	0.0363789	ebi-a-GCST90018874	15	49082509	0.1351	481912	0.5243	48790312	0.0216604	32704	4.32E-13	0.001585604	51.93477028
rs12741781	G	T	0.0709513	0.0667	0.327689	0.28421	ebi-a-GCST90018874	1	243428152	0.0416	481912	0.109	243264850	0.00802737	33042	9.69E-19	0.002218109	73.44922387
rs74009487	T	C	-0.216287	0.0566	0.0563859	0.0946624	ebi-a-GCST90018874	16	15965897	0.0525	481912	0.2815	15872040	0.0166506	32907	1.40E-38	0.00497801	164.6209047
rs2237276	T	C	0.0652832	0.0067	0.454698	0.422358	ebi-a-GCST90018874	6	167442115	0.0355	481912	0.8509	167028627	0.0075844	32852	7.46E-18	0.002113455	69.57403727
rs111486799	A	G	-0.0546293	0.0122	0.197862	0.203638	ebi-a-GCST90018874	1	26577985	0.0674	481912	0.856	26251494	0.00942492	32907	6.78E-09	0.000947311	31.20083772
rs11247922	G	A	0.146493	0.0582	0.939417	0.796682	ebi-a-GCST90018874	1	26667787	0.0412	481912	0.1579	26341296	0.015619	32907	6.65E-21	0.002442716	80.57438192
rs10942737	C	T	0.100668	-0.0246	0.0819824	0.077034	ebi-a-GCST90018874	5	74682813	0.0669	481912	0.713001	75386988	0.0139091	32922	4.57E-13	0.001525403	50.29297406
rs189826478	A	G	0.122038	0.1423	0.0438159	0.0403507	ebi-a-GCST90018874	16	55866016	0.1521	481912	0.3496	55832104	0.0185786	33780	5.07E-11	0.001247939	42.20555896
rs41516245	G	C	-0.514326	-0.0537	0.00477339	0.00577613	ebi-a-GCST90018874	16	55729014	0.3266	481912	0.8693	55695102	0.0567909	33780	1.35E-19	0.002513367	85.11041323
rs71387104	A	G	-0.863413	0.1587	0.0243267	0.0259852	ebi-a-GCST90018874	16	55856421	0.1621	481912	0.3274	55822509	0.0242214	33780	1.00E-200	0.035387899	1239.184601
rs74021211	G	T	-0.17103	0.2858	0.0145327	0.0121065	ebi-a-GCST90018874	16	55560089	0.3176	481912	0.3682	55526177	0.0312818	33780	4.57E-08	0.000837844	28.3244228
rs75043441	T	C	-0.905397	0.3269	0.0284636	0.0217696	ebi-a-GCST90018874	16	55752844	0.2428	481912	0.1782	55718932	0.0223331	33780	1.00E-200	0.045337441	1604.135475
rs192044330	C	T	-0.185665	0.6739	0.0133122	0.0112482	ebi-a-GCST90018874	16	66825803	0.3235	481912	0.03724	66791900	0.0334116	33533	2.75E-08	0.000905565	30.39202497
rs74909952	A	G	-0.334298	0.0209	0.0133233	0.0190211	ebi-a-GCST90018874	16	66923052	0.1686	481912	0.9012	66889149	0.0329196	33533	3.15E-24	0.002938219	98.81176765
rs118161478	A	G	0.111964	-0.0184	0.0737632	0.0676022	ebi-a-GCST90018874	16	67559336	0.1167	481912	0.875	67525433	0.0143327	33533	5.64E-15	0.001712965	57.53599959
rs575602246	G	A	-0.237419	0.3892	0.0105327	0.0100317	ebi-a-GCST90018874	16	67853796	0.4837	481912	0.421	67819893	0.036725	33533	1.01E-10	0.001174903	39.44202089
rs61743167	T	C	-0.296689	-0.1094	0.0232905	0.0279332	ebi-a-GCST90018874	16	67003618	0.1479	481912	0.459701	66969715	0.0246964	33533	3.02E-33	0.004004766	134.8237351
rs71647892	C	T	-0.854256	-0.2307	0.012689	0.00998852	ebi-a-GCST90018874	16	66997756	0.3368	481912	0.4935	66963853	0.0332745	33533	2.34E-145	0.018284683	624.5229222
rs4873	G	C	-0.173267	-0.0162	0.276571	0.234102	ebi-a-GCST90018874	5	89703641	0.0441	481912	0.713001	90407824	0.00846441	33796	3.98E-93	0.012013354	410.9157492
rs114400264	A	C	-0.707122	-0.0416	0.0495419	0.0451136	ebi-a-GCST90018874	6	31846073	0.0881	481912	0.636499	31878296	0.0172042	33379	1.00E-200	0.047089527	1649.375455
rs1269853	C	G	0.583246	-0.2081	0.0555704	0.0564911	ebi-a-GCST90018874	6	32073913	0.2086	481912	0.3185	32106136	0.0164098	33379	1.00E-200	0.035706448	1235.903843
rs149717632	G	A	0.126303	0.1779	0.221993	0.221189	ebi-a-GCST90018874	6	32548921	0.1239	481912	0.1512	32581144	0.00957642	33379	1.02E-39	0.005510362	184.9384226
rs181705462	T	G	0.346591	0.9385	0.0100032	0.00981499	ebi-a-GCST90018874	6	31947027	0.4942	481912	0.0575705	31979250	0.0376367	33379	3.30E-20	0.002379235	79.60110914
rs2072634	T	C	0.768558	0.0177	0.0169418	0.0370633	ebi-a-GCST90018874	6	31917291	0.074	481912	0.8114	31949514	0.0289669	33379	4.11E-155	0.019675332	669.8837444
rs59918538	C	T	0.173125	-0.0364	0.789135	0.686124	ebi-a-GCST90018874	6	32457989	0.0565	481912	0.5196	32490212	0.00973631	33379	9.86E-71	0.009974827	336.2841791
rs62405785	T	C	0.234196	-0.0381	0.0202348	0.0238878	ebi-a-GCST90018874	6	32319189	0.1199	481912	0.750601	32351412	0.0266299	33379	1.44E-18	0.002174753	72.74492129
rs1451915	A	C	0.0901523	0.0279	0.106854	0.164945	ebi-a-GCST90018874	1	196027132	0.0455	481912	0.5394	196058002	0.013256	31982	1.04E-11	0.001551304	49.68777675
rs1694446	G	C	-0.174731	0.0438	0.198745	0.300104	ebi-a-GCST90018874	1	196777717	0.0441	481912	0.3205	196808587	0.0100349	31982	6.65E-68	0.009723819	314.0212305
rs2019727	A	T	0.42075	0.025	0.194094	0.146603	ebi-a-GCST90018874	1	196674714	0.0585	481912	0.6697	196705584	0.0096842	31982	1.00E-200	0.055382779	1874.983046
rs114957568	G	A	0.282147	-0.1024	0.0225901	0.0186473	ebi-a-GCST90018874	1	197457536	0.2509	481912	0.6832	197488406	0.0266056	33730	2.83E-26	0.003515408	118.9859707
rs115987516	C	T	-0.305092	-0.3982	0.0189917	0.0150052	ebi-a-GCST90018874	1	197306247	0.2873	481912	0.1657	197337117	0.0287957	33730	3.14E-26	0.003468392	117.3890721
rs12727325	A	G	0.367978	0.001	0.2416	0.207229	ebi-a-GCST90018874	1	196223735	0.0493	481912	0.984	196254605	0.00894787	33730	1.00E-200	0.049621394	1761.014358
rs141784076	C	T	-0.707447	-0.0347	0.00818967	0.00940261	ebi-a-GCST90018874	1	196173285	0.2801	481912	0.9013	196204155	0.0454998	33730	1.63E-54	0.008130417	276.4705401
rs144856539	T	C	-0.513031	0.2988	0.0189033	0.0246543	ebi-a-GCST90018874	1	197318153	0.1574	481912	0.0577604	197349023	0.0288682	33730	1.18E-70	0.009762626	332.5201206
rs147220943	A	G	0.412298	0.2196	0.020124	0.0242355	ebi-a-GCST90018874	1	197051071	0.1641	481912	0.1809	197081941	0.0278999	33730	2.04E-49	0.00670406	227.6406463
rs149838812	C	T	-0.724073	-0.1214	0.0146178	0.0184669	ebi-a-GCST90018874	1	197659619	0.1809	481912	0.5022	197690489	0.0320138	33730	2.91E-113	0.015103633	517.2273538
rs61822069	C	T	-0.170117	0.2252	0.0176697	0.0141182	ebi-a-GCST90018874	1	196082250	0.2885	481912	0.4349	196113120	0.0288344	33730	3.64E-09	0.001004644	33.91870496
rs11588705	T	C	-0.668193	-0.2556	0.0206861	0.0205157	ebi-a-GCST90018874	1	196087110	0.1981	481912	0.1969	196117980	0.0278832	33935	6.61E-127	0.018089825	625.1509197
rs139045233	T	A	0.719203	-0.1304	0.0159341	0.0160208	ebi-a-GCST90018874	1	197262266	0.2249	481912	0.5622	197293136	0.0311585	33935	7.01E-118	0.016221264	559.5121521
rs149927582	G	C	0.212819	-0.2279	0.024001	0.0199567	ebi-a-GCST90018874	1	196263479	0.2456	481912	0.3535	196294349	0.0253676	33935	4.89E-17	0.002121922	72.15630358
rs17616291	A	T	-0.507642	0.1648	0.0678688	0.0688149	ebi-a-GCST90018874	1	197166386	0.1077	481912	0.1262	197197256	0.015229	33935	1.00E-200	0.032605608	1143.697036
rs200227895	G	C	0.680867	0.0153	0.0562669	0.0635805	ebi-a-GCST90018874	1	196912946	0.0816	481912	0.8508	196943816	0.0165998	33935	1.00E-200	0.04923305	1757.134166
rs535173560	A	C	0.660999	0.184	0.015538	0.0159971	ebi-a-GCST90018874	1	197592500	0.2194	481912	0.4018	197623370	0.0319731	33935	5.99E-95	0.013366745	459.7187134
rs72732281	T	C	-0.486598	-0.0977	0.0160601	0.01667	ebi-a-GCST90018874	1	196529723	0.2059	481912	0.6351	196560593	0.0302376	33935	2.88E-58	0.007483202	255.8420011
rs76907927	A	G	0.656666	0.0766	0.0131438	0.01635	ebi-a-GCST90018874	1	196435827	0.1943	481912	0.6934	196466697	0.0343456	33935	1.74E-81	0.011186491	383.8855269
rs76962463	G	A	0.52925	0.0577	0.0986	0.0893579	ebi-a-GCST90018874	1	196213536	0.1064	481912	0.5877	196244406	0.0130804	33935	1.00E-200	0.049790467	1778.070889
rs79474525	A	G	-0.687814	0.0552	0.0603049	0.060888	ebi-a-GCST90018874	1	196442222	0.1173	481912	0.637699	196473092	0.0161566	33935	1.00E-200	0.05361812	1922.504756
rs112105931	T	G	0.200226	-0.1162	0.0156432	0.0212407	ebi-a-GCST90018874	1	196386390	0.1609	481912	0.47	196417260	0.0317202	33541	2.75E-10	0.001234665	41.46061415
rs150232052	C	T	0.169057	0.0356	0.0291981	0.0283176	ebi-a-GCST90018874	1	196502405	0.1713	481912	0.8352	196533275	0.0230397	33541	2.17E-13	0.001620248	54.42969063
rs185840287	C	T	-0.270754	0.2946	0.0254569	0.024352	ebi-a-GCST90018874	1	196734777	0.1901	481912	0.1211	196765647	0.0245236	33541	2.44E-28	0.00363736	122.4387821
rs34650634	G	A	0.35569	-0.0035	0.113627	0.10501	ebi-a-GCST90018874	1	196944683	0.096	481912	0.9707	196975553	0.0119881	33541	1.85E-193	0.025484221	877.0666544
rs431408	G	T	-0.170961	0.0382	0.209057	0.300825	ebi-a-GCST90018874	1	196764663	0.0436	481912	0.3812	196795533	0.00979811	33541	3.54E-68	0.009665715	327.3424213
rs71633808	T	C	0.18678	0.0433	0.0166477	0.016748	ebi-a-GCST90018874	1	197767035	0.2289	481912	0.8501	197797905	0.0314561	33541	2.89E-09	0.001142231	38.35310899
rs72732226	A	C	-0.86252	-0.1155	0.0344355	0.045806	ebi-a-GCST90018874	1	196241504	0.1129	481912	0.3064	196272374	0.0207034	33541	1.00E-200	0.049471608	1745.585169
rs7532441	A	G	-0.27308	-0.0457	0.0144463	0.0140454	ebi-a-GCST90018874	1	196952569	0.241	481912	0.8496	196983439	0.0323598	33541	3.20E-17	0.002123473	71.37070862
rs10033900	C	T	0.216076	0.0352	0.516267	0.468884	ebi-a-GCST90018874	4	110659067	0.0353	481912	0.318	109737911	0.00737671	33995	1.32E-188	0.02331971	811.6339611
rs2031365	T	C	0.0380282	0.0044	0.282367	0.284058	ebi-a-GCST90018874	6	87805592	0.0383	481912	0.9076	87095874	0.0060166	33687	2.61E-10	0.000586081	19.75372637
rs7252920	C	A	-0.0613247	0.1308	0.485616	0.485021	ebi-a-GCST90018874	19	49504260	0.0976	481912	0.1803	49001003	0.00704969	33985	3.35E-18	0.001878803	63.96755274
rs114308869	A	G	-0.175875	0.5473	0.020479	0.0172496	ebi-a-GCST90018874	2	28019824	0.2473	481912	0.0268602	27796957	0.0260718	33693	1.52E-11	0.001240968	41.8614142
rs115358438	T	G	0.368695	-0.1547	0.0262072	0.0209999	ebi-a-GCST90018874	2	26955029	0.2417	481912	0.5221	26732161	0.0231361	33693	3.57E-57	0.006938278	235.3907178
rs138043913	T	C	0.277417	0.3953	0.0200492	0.0177716	ebi-a-GCST90018874	2	26937897	0.2386	481912	0.097499	26715029	0.0273201	33693	3.17E-24	0.003024109	102.194307
rs142624934	G	C	0.408731	-0.3165	0.0149378	0.0150266	ebi-a-GCST90018874	2	27297324	0.2239	481912	0.1575	27074456	0.0315904	33693	2.73E-38	0.004916493	166.4599729
rs145430594	C	T	0.467318	0.2358	0.0197547	0.0169909	ebi-a-GCST90018874	2	27102547	0.2677	481912	0.3784	26879679	0.0276496	33693	4.39E-64	0.008457855	287.384238
rs181485076	C	A	-0.295187	0.035	0.0200753	0.0206169	ebi-a-GCST90018874	2	27273638	0.1875	481912	0.8519	27050770	0.027216	33693	2.08E-27	0.003428303	115.9002978
rs4665940	C	G	0.410611	-0.0705	0.0790596	0.0987716	ebi-a-GCST90018874	2	27269514	0.0535	481912	0.1881	27046646	0.0138336	33693	1.31E-193	0.024551458	847.9823847
rs56091605	T	C	0.20478	1.1518	0.0197074	0.0158647	ebi-a-GCST90018874	2	28059434	0.2924	481912	8.20E-05	27836567	0.0265023	33693	1.10E-14	0.00162028	54.6774535
rs62129550	A	G	-0.679617	-0.076	0.0482593	0.0437636	ebi-a-GCST90018874	2	26938494	0.1465	481912	0.604	26715626	0.0172239	33693	1.00E-200	0.042428543	1492.797272
rs72806904	T	C	0.371719	-0.1505	0.0303179	0.029007	ebi-a-GCST90018874	2	27193078	0.1713	481912	0.3795	26970210	0.021533	33693	8.97E-67	0.008124339	275.9590739
rs77290326	T	C	0.416716	-0.0477	0.00845254	0.0110057	ebi-a-GCST90018874	2	27370940	0.2345	481912	0.8387	27148072	0.0415745	33693	1.20E-23	0.002910791	98.35376147
rs8179242	T	G	-0.312112	0.0184	0.0186252	0.0200991	ebi-a-GCST90018874	2	27742971	0.1829	481912	0.9197	27520104	0.028446	33693	5.21E-28	0.003561121	120.4065224
rs78694551	G	A	-0.149236	0.0906	0.269597	0.272585	ebi-a-GCST90018874	2	53978813	0.1085	481912	0.404	53751676	0.00851316	32907	8.46E-69	0.008771115	291.1673978
rs192432846	C	T	-0.719508	-1.1859	0.00532812	0.00491238	ebi-a-GCST90018874	17	48825696	0.7573	481912	0.1173	50748335	0.0556978	33187	3.56E-38	0.005487254	183.0992461
rs9907393	C	G	0.0592912	0.0422	0.23671	0.187743	ebi-a-GCST90018874	17	48536877	0.0517	481912	0.4136	50459516	0.00859158	33187	5.16E-12	0.00127033	42.20953076
rs34284791	A	G	-0.118256	-0.0152	0.106556	0.14525	ebi-a-GCST90018874	22	24166789	0.0456	481912	0.739399	23824602	0.0112612	33853	8.53E-26	0.002662696	90.37557027
rs5751766	C	A	-0.0613607	-0.0497	0.586182	0.561607	ebi-a-GCST90018874	22	24249616	0.0351	481912	0.1564	23907429	0.007058	33853	3.51E-18	0.001826638	61.94667338
rs9863101	C	T	-0.305642	-0.0433	0.172707	0.195317	ebi-a-GCST90018874	3	126408304	0.0418	481912	0.3008	126689461	0.00990836	33777	1.00E-200	0.026694719	926.3425844
rs2402211	C	G	-0.0991666	0.0088	0.189263	0.180109	ebi-a-GCST90018874	14	93353785	0.0738	481912	0.9055	92887440	0.00942615	33924	6.96E-26	0.003017912	102.6834968
rs729940	T	C	-0.245571	-0.0286	0.157108	0.161109	ebi-a-GCST90018874	14	93399101	0.0466	481912	0.539699	92932756	0.0101481	33924	2.30E-129	0.015971819	550.5899741
rs117254866	G	A	-0.373607	0.0931	0.0232567	0.0334489	ebi-a-GCST90018874	20	5925200	0.129	481912	0.4704	5944554	0.025556	33837	2.12E-48	0.006341449	215.9322666
rs17220251	T	C	-0.364646	-0.2215	0.0218104	0.0214294	ebi-a-GCST90018874	20	5932650	0.1387	481912	0.1104	5952004	0.0253509	33837	6.53E-47	0.005673611	193.0619954
rs2284660	T	C	-0.41445	0.0147	0.0372541	0.0563287	ebi-a-GCST90018874	20	5899272	0.0641	481912	0.8187	5918626	0.0195888	33837	2.35E-99	0.012321399	422.095356
rs6053779	T	C	-0.451437	0.0112	0.266807	0.395956	ebi-a-GCST90018874	20	5866892	0.0403	481912	0.7822	5886246	0.00865559	33837	1.00E-200	0.079733316	2931.51627
rs73072360	G	T	-0.338078	-0.0501	0.00983578	0.00741464	ebi-a-GCST90018874	20	6019763	0.436	481912	0.9086	6039117	0.0375844	33837	2.36E-19	0.00222628	75.49426681
rs78714507	T	C	-0.17137	0.4272	0.0247996	0.0243946	ebi-a-GCST90018874	20	6062584	0.1817	481912	0.0187098	6081937	0.024029	33837	9.91E-13	0.00142049	48.13064328
rs12143972	T	C	-0.167198	-0.0186	0.0761706	0.0767962	ebi-a-GCST90018874	1	203053889	0.1043	481912	0.8587	203084761	0.0145547	32849	1.52E-30	0.003934335	129.7415399
rs1891814	A	T	-0.0606831	-0.0278	0.123128	0.226389	ebi-a-GCST90018874	1	203546181	0.0406	481912	0.4938	203577053	0.0111272	32849	4.94E-08	0.000795167	26.13964742
rs4950928	C	G	0.671982	0.0574	0.792657	0.795503	ebi-a-GCST90018874	1	203155882	0.0449	481912	0.2007	203186754	0.00903308	32849	1.00E-200	0.148429407	5725.257282
rs6427989	G	A	0.0615005	-0.0271	0.360837	0.349007	ebi-a-GCST90018874	1	203019737	0.0383	481912	0.4791	203050609	0.00768954	32849	1.27E-15	0.001744657	57.40689345
rs77452745	A	G	0.373697	0.1171	0.0149624	0.0128742	ebi-a-GCST90018874	1	203109402	0.2936	481912	0.6899	203140274	0.0303192	32849	6.61E-35	0.004116454	135.7720706
rs79410290	T	C	0.273914	0.0326	0.0213857	0.0840075	ebi-a-GCST90018874	1	203218689	0.051	481912	0.5232	203249561	0.0252396	32849	1.94E-27	0.003140462	103.4797153
rs872129	G	A	0.184067	0.0102	0.0931505	0.201975	ebi-a-GCST90018874	1	203169391	0.0417	481912	0.8074	203200263	0.0129252	32849	5.10E-46	0.005724035	189.0997877
rs10920585	A	C	-0.953798	-0.0374	0.012896	0.0553584	ebi-a-GCST90018874	1	203190663	0.0611	481912	0.541101	203221535	0.03267	33767	2.25E-187	0.023161183	800.5797339
rs11586183	T	A	-0.883492	0.3264	0.0164598	0.0177196	ebi-a-GCST90018874	1	203183572	0.197	481912	0.0975102	203214444	0.0287805	33767	1.00E-200	0.025272715	875.4584495
rs148541330	G	A	0.733298	0.2325	0.0131448	0.0175501	ebi-a-GCST90018874	1	203209474	0.1859	481912	0.2112	203240346	0.0328235	33767	1.49E-110	0.013950778	477.7124636
rs149751318	T	G	0.25128	-0.5632	0.0100484	0.0113596	ebi-a-GCST90018874	1	203171417	0.247	481912	0.0225902	203202289	0.0380206	33767	3.87E-11	0.001256194	42.46873982
rs2252365	G	T	-0.790383	0.0041	0.0252007	0.059929	ebi-a-GCST90018874	1	203169592	0.0623	481912	0.9474	203200464	0.0235154	33767	1.00E-200	0.030692551	1069.148901
rs3766562	T	C	-0.669263	0.0288	0.0465056	0.129711	ebi-a-GCST90018874	1	203111883	0.0437	481912	0.5101	203142755	0.0172922	33767	1.00E-200	0.039723456	1396.746074
rs56152830	T	C	-0.963	-0.0289	0.0218843	0.017567	ebi-a-GCST90018874	1	203191527	0.2632	481912	0.9124	203222399	0.02558	33767	1.00E-200	0.039701367	1395.937271
rs76499133	T	C	0.357743	0.1357	0.0468505	0.0395723	ebi-a-GCST90018874	1	203189093	0.0932	481912	0.1451	203219965	0.0172027	33767	4.73E-96	0.011430034	390.3973687
rs77190654	T	C	0.352847	0.1475	0.0129148	0.011907	ebi-a-GCST90018874	1	203177311	0.2929	481912	0.614601	203208183	0.032603	33767	2.69E-27	0.00317428	107.5208523
rs78377813	G	A	-0.232449	0.0949	0.0166603	0.0219759	ebi-a-GCST90018874	1	203285976	0.1644	481912	0.5636	203316848	0.0291328	33767	1.48E-15	0.001770401	59.88362218
rs34427386	A	G	-0.243883	-0.0719	0.0116311	0.0130589	ebi-a-GCST90018874	16	89866177	0.2358	481912	0.760599	89799769	0.0358594	33436	1.04E-11	0.001367518	45.78419303
rs460879	T	C	-0.0950999	-0.0059	0.427056	0.438134	ebi-a-GCST90018874	16	89712889	0.0348	481912	0.8655	89646481	0.00769624	33436	4.48E-35	0.004425752	148.6284004
rs56239087	T	C	0.202837	0.0774	0.172029	0.172042	ebi-a-GCST90018874	17	78970499	0.0496	481912	0.1188	80996699	0.00990465	33942	3.31E-93	0.011720365	402.5067199
rs6565519	C	T	-0.0617311	0.0065	0.464603	0.437041	ebi-a-GCST90018874	17	78976854	0.0371	481912	0.8616	81003054	0.00754525	33942	2.80E-16	0.001895815	64.46617932
rs11602237	A	C	0.180749	0.0357	0.397104	0.340702	ebi-a-GCST90018874	11	74385691	0.0386	481912	0.3547	74674646	0.00743168	33693	1.16E-130	0.015643303	535.4141786
rs574672574	A	G	-0.66723	-0.307	0.0411933	0.0416932	ebi-a-GCST90018874	11	74432187	0.2447	481912	0.2097	74721142	0.0184776	33693	1.00E-200	0.035167279	1228.006452
rs6592563	G	T	-0.0556954	0.0227	0.294141	0.311477	ebi-a-GCST90018874	11	74186012	0.037	481912	0.5396	74474967	0.0079665	33693	2.73E-12	0.001288078	43.45260713
rs686402	T	C	0.055789	0.0215	0.528259	0.47163	ebi-a-GCST90018874	16	57486613	0.0358	481912	0.547599	57452701	0.00747579	33822	8.48E-14	0.001551235	52.54428624
rs2073708	A	G	-0.290781	-0.0687	0.632479	0.507986	ebi-a-GCST90018874	15	65493852	0.0392	481912	0.0795207	65201514	0.00753838	33924	1.00E-200	0.039308848	1387.995238
rs2919349	A	G	0.0863942	-0.2231	0.870821	0.868934	ebi-a-GCST90018874	15	65341676	0.1444	481912	0.1222	65049338	0.0108769	33924	1.98E-15	0.001679268	57.05994413
rs17527306	C	T	-0.203512	-0.0203	0.0172041	0.0134837	ebi-a-GCST90018874	12	120247144	0.1802	481912	0.9101	119809340	0.0288511	33017	1.74E-12	0.001400572	46.30472647
rs36054900	T	C	0.0997623	-0.0216	0.0514583	0.0443517	ebi-a-GCST90018874	12	120313953	0.1531	481912	0.888	119876149	0.0169234	33017	3.75E-09	0.000971571	32.10762778
rs118008684	C	A	0.445663	-0.2946	0.0166563	0.0160314	ebi-a-GCST90018874	12	106632873	0.2272	481912	0.1948	106239095	0.0281147	33861	1.37E-56	0.006506194	221.7358895
rs2704895	A	G	0.223303	-0.0506	0.221934	0.328874	ebi-a-GCST90018874	12	106649988	0.0382	481912	0.1847	106256210	0.00870419	33861	3.75E-145	0.017221041	593.3045338
rs690604	T	G	-0.291008	0.0825	0.0808903	0.0806855	ebi-a-GCST90018874	15	43834864	0.1859	481912	0.656999	43542666	0.0144199	33526	1.44E-90	0.012592259	427.526414
rs112098798	A	T	-0.293117	-0.2187	0.00592496	0.0058582	ebi-a-GCST90018874	19	40004609	0.6384	481912	0.732	39513969	0.0483984	33693	1.39E-09	0.001012084	34.13267053
rs10459916	A	G	0.321446	0.026	0.301192	0.301264	ebi-a-GCST90018874	17	7017420	0.0374	481912	0.4875	7114101	0.00818459	33436	1.00E-200	0.043495802	1520.3683
rs11652868	T	C	-0.0763158	0.0688	0.689715	0.721566	ebi-a-GCST90018874	17	6939522	0.0411	481912	0.0944191	7036203	0.00819705	33436	1.28E-20	0.002492811	83.55292809
rs1222778	T	C	-0.110277	0.057	0.559615	0.588902	ebi-a-GCST90018874	17	7015276	0.0358	481912	0.1113	7111957	0.00758873	33436	7.63E-48	0.005994069	201.6141963
rs415704	T	C	0.465439	0.0068	0.336908	0.348163	ebi-a-GCST90018874	17	6977694	0.0368	481912	0.8539	7074375	0.00803177	33436	1.00E-200	0.096792264	3582.954877
rs79715480	C	G	-0.112496	0.0316	0.0989382	0.0780459	ebi-a-GCST90018874	17	7092852	0.0836	481912	0.7053	7189533	0.0128679	33436	2.28E-18	0.002256435	75.6122467
rs113870266	A	G	-0.353052	-0.0966	0.022951	0.0249501	ebi-a-GCST90018874	19	51206089	0.1736	481912	0.5777	50702832	0.0274303	33626	6.56E-38	0.005590174	189.02066
rs141369989	A	G	0.820278	-0.0713	0.0285219	0.028662	ebi-a-GCST90018874	19	51226507	0.1649	481912	0.6652	50723250	0.0226868	33626	1.00E-200	0.037287528	1302.315981
rs34734775	T	G	-0.0739068	-0.0018	0.339163	0.4178	ebi-a-GCST90018874	19	51255758	0.0696	481912	0.9794	50752501	0.00901923	33626	2.52E-16	0.002448508	82.53072625
rs138668985	A	G	0.33096	0.302	0.0543137	0.0511625	ebi-a-GCST90018874	12	10003356	0.1332	481912	0.0233502	9850757	0.0180352	32981	3.25E-75	0.011252201	375.3094081
rs28588142	T	C	0.452924	-0.04	0.188707	0.270055	ebi-a-GCST90018874	12	10097609	0.038	481912	0.2925	9945010	0.00987724	32981	1.00E-200	0.062812547	2210.331536
rs4764196	C	G	-0.112491	0.0287	0.258011	0.322937	ebi-a-GCST90018874	12	10177975	0.0395	481912	0.4668	10025376	0.00946358	32981	1.39E-32	0.004845083	160.5639447
rs10151239	A	C	0.084058	0.0283	0.403523	0.327435	ebi-a-GCST90018874	14	38972370	0.0452	481912	0.5307	38503166	0.00730156	33687	1.14E-30	0.00340134	114.9651869
rs113296851	C	T	-0.225205	-0.1386	0.0321092	0.0288999	ebi-a-GCST90018874	12	10129253	0.174	481912	0.4257	9976654	0.0204965	33043	4.39E-28	0.003152404	104.4879761
rs61919791	T	C	-0.054673	0.0577	0.236205	0.24363	ebi-a-GCST90018874	12	10390401	0.0635	481912	0.3632	10237802	0.00858491	33043	1.91E-10	0.001078554	35.67496444
rs7961483	T	C	-0.316654	-0.0259	0.619965	0.492822	ebi-a-GCST90018874	12	10230460	0.043	481912	0.5466	10077861	0.00751234	33043	1.00E-200	0.047248793	1638.567723
rs10505741	T	C	-0.159309	-0.1147	0.0377333	0.153077	ebi-a-GCST90018874	12	10079527	0.0422	481912	0.00653401	9926928	0.0196675	33962	5.49E-16	0.001843023	62.70464293
rs659928	A	G	0.167157	-0.0561	0.253937	0.230617	ebi-a-GCST90018874	12	10148703	0.0428	481912	0.1893	9996104	0.0086174	33962	8.08E-84	0.010587188	363.388158
rs115446723	A	G	0.425128	-0.3725	0.00813138	0.0068754	ebi-a-GCST90018874	3	45063036	0.3994	481912	0.351	45021544	0.0413935	33196	9.58E-25	0.002915331	97.0544323
rs13065490	T	A	0.237963	0.0245	0.269137	0.278157	ebi-a-GCST90018874	3	45057108	0.0604	481912	0.6848	45015616	0.00838984	33196	5.74E-177	0.022277079	756.3138319
rs144706330	C	T	-0.111382	-0.1224	0.0750248	0.0684955	ebi-a-GCST90018874	3	45119390	0.1174	481912	0.2969	45077898	0.0141723	33196	3.87E-15	0.001721849	57.25362355
rs73491778	A	G	0.146472	-0.2103	0.0328627	0.0377324	ebi-a-GCST90018874	19	7772999	0.134	481912	0.1167	7708113	0.0207046	33657	1.50E-12	0.001363737	45.95924196
rs76560987	T	C	0.374421	0.1151	0.0709042	0.0737208	ebi-a-GCST90018874	19	7799452	0.1045	481912	0.271	7734566	0.0142879	33657	2.30E-151	0.018470679	633.3286993
rs117594958	G	T	-0.12159	-0.1655	0.0271168	0.02698	ebi-a-GCST90018874	19	7865421	0.1721	481912	0.336	7800535	0.0192876	33865	2.90E-10	0.000780054	26.43560114
rs12977324	C	T	-0.250568	-0.0694	0.28452	0.251295	ebi-a-GCST90018874	19	7829129	0.0433	481912	0.109	7764243	0.00687835	33865	1.00E-200	0.025561804	888.3060884
rs35898243	C	T	0.205661	-0.2962	0.0203121	0.02103	ebi-a-GCST90018874	19	7798920	0.2376	481912	0.2125	7734034	0.024325	33865	2.80E-17	0.001683358	57.09966652
rs4804774	C	G	-0.364179	0.0091	0.236973	0.266416	ebi-a-GCST90018874	19	7772173	0.0415	481912	0.8259	7707287	0.00750199	33865	1.00E-200	0.047962142	1705.963669
rs72992137	C	T	0.132491	-0.1965	0.019807	0.018753	ebi-a-GCST90018874	19	7879904	0.2131	481912	0.3564	7815018	0.0229102	33865	7.34E-09	0.000681605	23.09694813
rs10215743	A	G	-0.130714	0.0062	0.678566	0.677657	ebi-a-GCST90018874	7	141798110	0.0592	481912	0.9161	142098310	0.00790402	33564	1.96E-61	0.007453463	252.0316415
rs10252783	G	T	-0.0976827	-0.2879	0.0669021	0.0565439	ebi-a-GCST90018874	7	141573946	0.1406	481912	0.0405005	141874146	0.0146764	33564	2.82E-11	0.001191331	40.03112525
rs6962383	C	A	0.285861	-0.0309	0.297121	0.344178	ebi-a-GCST90018874	7	141661450	0.0364	481912	0.3965	141961650	0.00791678	33564	1.00E-200	0.034131371	1185.996757
rs116860640	G	A	-0.209835	0.1268	0.0208672	0.0293647	ebi-a-GCST90018874	12	10016495	0.1398	481912	0.3644	9863896	0.0270814	34049	9.31E-15	0.00179925	61.36950086
rs1352478	T	C	0.694559	-0.0567	0.863997	0.888344	ebi-a-GCST90018874	12	10178500	0.066	481912	0.3906	10025901	0.0115105	34049	1.00E-200	0.113372835	4353.582934
rs140036415	A	G	0.164186	0.0391	0.0313841	0.0315062	ebi-a-GCST90018874	12	10585178	0.2909	481912	0.893	10432579	0.0228292	34049	6.39E-13	0.001638942	55.89265389
rs140180900	A	G	-0.372086	-0.061	0.0181833	0.0206124	ebi-a-GCST90018874	12	10504179	0.1781	481912	0.7319	10351580	0.0292872	34049	5.57E-37	0.004943332	169.1417464
rs2010655	T	C	0.340664	0.0387	0.653953	0.577346	ebi-a-GCST90018874	12	10318348	0.0356	481912	0.2776	10165749	0.00788034	34049	1.00E-200	0.052524763	1887.448395
rs114434632	A	G	1.0588	0.1369	0.0137112	0.0106833	ebi-a-GCST90018874	4	141247393	0.3555	481912	0.7001	140326239	0.0339593	33017	1.00E-200	0.030320575	1032.334755
rs115886004	T	G	0.235672	0.2652	0.0143144	0.0114689	ebi-a-GCST90018874	4	141291432	0.3008	481912	0.3779	140370278	0.0326589	33017	5.35E-13	0.001567319	51.82628096
rs116652557	G	A	0.96638	-0.1798	0.0292629	0.0244303	ebi-a-GCST90018874	4	141189581	0.2051	481912	0.3806	140268427	0.0231467	33017	1.00E-200	0.053057264	1849.83264
rs1241048	A	G	-0.391836	-0.0677	0.0139838	0.0142566	ebi-a-GCST90018874	4	141435124	0.2274	481912	0.766099	140513970	0.033297	33017	5.71E-32	0.004233971	140.3789257
rs17005684	C	T	0.336361	-0.1125	0.0481375	0.0374026	ebi-a-GCST90018874	4	141205306	0.1029	481912	0.2742	140284152	0.0182791	33017	1.28E-75	0.010368096	345.8889027
rs17006311	T	G	0.266812	-0.2532	0.0231699	0.0244149	ebi-a-GCST90018874	4	141591858	0.1706	481912	0.1378	140670704	0.0257238	33017	3.32E-25	0.003222433	106.7325662
rs56155169	G	T	1.11944	-0.035	0.0325287	0.0315603	ebi-a-GCST90018874	4	141321182	0.1591	481912	0.8261	140400028	0.0215719	33017	1.00E-200	0.078874467	2827.02023
rs72714282	T	C	-0.195628	-0.3658	0.0169197	0.0131375	ebi-a-GCST90018874	4	141227560	0.3365	481912	0.2771	140306406	0.0314162	33017	4.76E-10	0.001273133	42.08605764
rs72714294	C	T	-0.130842	0.2348	0.030878	0.0263073	ebi-a-GCST90018874	4	141242185	0.1955	481912	0.2298	140321031	0.0223846	33017	5.06E-09	0.001024594	33.86167713
rs77740942	C	T	-0.372408	-0.0382	0.0180113	0.0167452	ebi-a-GCST90018874	4	141380438	0.1346	481912	0.776699	140459284	0.0287526	33017	2.28E-38	0.00490591	162.7671294
rs2022423	G	A	-0.120676	0.056	0.358559	0.296729	ebi-a-GCST90018874	6	46046859	0.044	481912	0.2031	46079122	0.00804824	33017	8.02E-51	0.006698679	222.6483294
rs117471007	T	C	0.249947	-0.1064	0.0629494	0.0646287	ebi-a-GCST90018874	7	73696488	0.0735	481912	0.1481	74282158	0.0154491	33657	7.12E-59	0.007370221	249.886495
rs58862688	T	C	0.123417	-0.0036	0.0391746	0.0340537	ebi-a-GCST90018874	7	73698544	0.1058	481912	0.9725	74284214	0.0191286	33657	1.10E-10	0.001146645	38.63464045
rs10790538	A	C	0.21969	0.0105	0.96824	0.864258	ebi-a-GCST90018874	11	122703051	0.0442	481912	0.812	122832343	0.0200041	33966	4.65E-28	0.002968343	101.1169524
rs11219040	C	T	0.305117	0.0431	0.569783	0.58688	ebi-a-GCST90018874	11	123040913	0.0364	481912	0.2362	123170205	0.00710014	33966	1.00E-200	0.045641495	1624.303372
rs11822892	A	T	-0.0613185	-0.0325	0.205798	0.200721	ebi-a-GCST90018874	11	122992031	0.0431	481912	0.4504	123121323	0.00856445	33966	8.09E-13	0.001229094	41.79632679
rs4435015	C	T	0.104106	0.0124	0.34421	0.351597	ebi-a-GCST90018874	11	123011703	0.0363	481912	0.733301	123140995	0.00733695	33966	1.07E-45	0.004892939	167.0009007
rs114189274	C	A	-0.187487	-0.1935	0.0159091	0.0143229	ebi-a-GCST90018874	6	36005284	0.2559	481912	0.4495	36037507	0.0311253	33620	1.71E-09	0.00110066	37.0427559
rs114592113	T	C	0.476756	-0.1406	0.0241319	0.0265403	ebi-a-GCST90018874	6	36229488	0.1634	481912	0.3894	36261711	0.0254334	33620	2.12E-78	0.010705451	363.7903928
rs2817045	C	T	0.32662	-0.0012	0.583236	0.533511	ebi-a-GCST90018874	6	35725138	0.0352	481912	0.9726	35757361	0.0077718	33620	1.00E-200	0.051862096	1838.867466
rs6457854	C	T	0.349408	0.1823	0.256588	0.186171	ebi-a-GCST90018874	6	35763828	0.0811	481912	0.02452	35796051	0.00907259	33620	1.00E-200	0.046575936	1642.280578
rs74904577	C	T	-0.253462	0.0113	0.0199006	0.0204716	ebi-a-GCST90018874	6	36002590	0.1929	481912	0.9534	36034813	0.0276033	33620	4.22E-20	0.002506063	84.46049311
rs79834165	C	T	-0.192432	0.0422	0.033953	0.041124	ebi-a-GCST90018874	6	34889423	0.1237	481912	0.7331	34921646	0.0209949	33620	4.92E-20	0.002429187	81.86327812
rs116698986	A	G	-0.178431	0.0171	0.0171664	0.0184231	ebi-a-GCST90018874	3	140175016	0.2009	481912	0.932	140456174	0.0287399	34049	5.35E-10	0.001074311	36.61638842
rs144571735	A	G	-0.3214	-0.2406	0.0388396	0.0457711	ebi-a-GCST90018874	3	139715293	0.1199	481912	0.0448095	139996451	0.0197888	34049	2.57E-59	0.00771245	264.6267036
rs1511384	G	A	0.44958	0.0066	0.00739704	0.051604	ebi-a-GCST90018874	3	140892680	0.0584	481912	0.9107	141173838	0.0439432	34049	1.44E-24	0.002968093	101.3554926
rs16849559	C	T	-0.365914	0.0092	0.223124	0.253757	ebi-a-GCST90018874	3	139612162	0.0385	481912	0.8106	139893320	0.00900336	34049	1.00E-200	0.046417959	1657.32174
rs62268002	T	C	0.499758	0.221	0.0220385	0.0190958	ebi-a-GCST90018874	3	140012081	0.2457	481912	0.3685	140293239	0.0259081	34049	6.56E-83	0.010765973	370.5382958
rs664012	G	A	-0.20251	0.0809	0.983406	0.985681	ebi-a-GCST90018874	3	138878981	0.2687	481912	0.7633	139160139	0.029269	34049	4.55E-12	0.001338465	45.63178003
rs71314515	A	C	0.128896	-0.0945	0.131224	0.130457	ebi-a-GCST90018874	3	139246767	0.1443	481912	0.5124	139527925	0.0111375	34049	5.64E-31	0.003788174	129.4664146
rs75667199	C	T	-0.228662	0.101	0.0443481	0.0563206	ebi-a-GCST90018874	3	139473759	0.0689	481912	0.1424	139754917	0.0184771	34049	3.55E-35	0.004431928	151.5655946
rs188343194	A	G	-0.192328	-0.1915	0.0163005	0.0215346	ebi-a-GCST90018874	12	6889495	0.1695	481912	0.2585	6780329	0.0323959	33853	2.91E-09	0.001186256	40.20364193
rs1110610	A	C	-0.0659336	-0.0227	0.844728	0.765807	ebi-a-GCST90018874	8	27273629	0.0383	481912	0.5524	27416112	0.0102124	33995	1.07E-10	0.001140391	38.80955409
rs553014	T	C	0.094191	-0.0302	0.512897	0.49738	ebi-a-GCST90018874	8	27566514	0.0354	481912	0.3938	27708997	0.00751843	33995	5.25E-36	0.004433021	151.3626717
rs370517451	A	G	-0.31394	-0.0876	0.0145748	0.0134969	ebi-a-GCST90018874	3	28283101	0.275	481912	0.7502	28241610	0.0336111	33942	9.60E-21	0.002831063	96.35908524
rs1017284	A	G	0.104114	-0.1201	0.807444	0.861459	ebi-a-GCST90018874	18	72081635	0.0666	481912	0.0715402	74414400	0.0103021	33809	5.19E-24	0.003370682	114.3380292
rs148000502	C	T	0.183424	-0.0867	0.035166	0.029066	ebi-a-GCST90018874	18	72249678	0.1921	481912	0.6517	74582442	0.0202658	33809	1.42E-19	0.002283063	77.36012728
rs17817077	A	G	0.294253	0.0245	0.393086	0.306148	ebi-a-GCST90018874	18	72209543	0.045	481912	0.5862	74542308	0.00760046	33809	1.00E-200	0.04131298	1456.854946
rs58692747	C	T	-0.230526	-0.0396	0.208079	0.313876	ebi-a-GCST90018874	18	72232737	0.0373	481912	0.2882	74565502	0.0091219	33809	6.53E-141	0.017513782	602.6429817
rs8091941	G	A	-0.0793021	-0.0771	0.101085	0.0817736	ebi-a-GCST90018874	18	72036249	0.0753	481912	0.3061	74369014	0.0123095	33809	1.18E-10	0.001142891	38.68191651
rs62076888	C	T	0.0853263	0.0407	0.72629	0.749265	ebi-a-GCST90018874	17	40103698	0.0435	481912	0.3501	41951679	0.0084227	32975	4.05E-24	0.002894653	95.72248618
rs144305120	G	T	-0.335065	0.019	0.0706001	0.0540846	ebi-a-GCST90018874	7	99745585	0.0915	481912	0.8351	100147962	0.0148172	33533	3.21E-113	0.014733165	501.4050511
rs76702812	G	C	-0.153768	0.059	0.0376668	0.0245352	ebi-a-GCST90018874	7	99720309	0.1658	481912	0.7218	100122686	0.0198192	33533	8.59E-15	0.001714139	57.57549863
rs10878949	C	A	0.131356	0.0023	0.165912	0.165867	ebi-a-GCST90018874	12	41036856	0.0469	481912	0.9617	40643054	0.0092745	34090	1.55E-45	0.004775507	163.5686099
rs11177604	A	C	0.19899	0.0302	0.383452	0.389555	ebi-a-GCST90018874	12	41045385	0.0356	481912	0.3956	40651583	0.0070555	34090	5.28E-175	0.018722783	650.3995106
rs438175	G	T	-0.284135	0.3786	0.0435275	0.044949	ebi-a-GCST90018874	12	41469507	0.2346	481912	0.1066	41075705	0.0166376	34090	2.17E-65	0.006722266	230.6994166
rs7315459	T	C	0.106068	-0.0319	0.92775	0.929781	ebi-a-GCST90018874	12	40465786	0.0673	481912	0.6357	40071984	0.0131993	34090	9.29E-16	0.00150823	51.49020271
rs12025272	G	A	0.13059	-0.0094	0.0819807	0.176395	ebi-a-GCST90018874	1	204869559	0.0404	481912	0.8164	204900431	0.0134703	33966	3.18E-22	0.002566926	87.40742786
rs12060823	T	C	1.00746	0.0502	0.0437051	0.0363483	ebi-a-GCST90018874	1	204987953	0.1081	481912	0.6428	205018825	0.0179402	33966	1.00E-200	0.084841742	3148.70669
rs2802854	G	A	0.603974	-0.0842	0.102947	0.104104	ebi-a-GCST90018874	1	204901408	0.0891	481912	0.3443	204932280	0.012191	33966	1.00E-200	0.067374923	2453.635373
rs4951007	A	G	0.0730484	-0.0069	0.169187	0.160557	ebi-a-GCST90018874	1	205476556	0.0773	481912	0.9284	205507428	0.00972668	33966	5.91E-14	0.001500105	51.0261138
rs61823960	G	A	-0.295763	0.029	0.126416	0.12611	ebi-a-GCST90018874	1	205146799	0.0839	481912	0.73	205177671	0.0109792	33966	7.80E-160	0.019320768	669.1388582
rs1101696	A	C	0.12312	-0.0426	0.0521197	0.081667	ebi-a-GCST90018874	3	74368725	0.0548	481912	0.4363	74319574	0.0158888	33687	9.27E-15	0.001497761	50.52776898
rs4677414	G	A	-0.511985	0.0898	0.929147	0.946078	ebi-a-GCST90018874	3	74607020	0.0926	481912	0.3319	74557869	0.0136916	33687	1.00E-200	0.034513352	1204.141217
rs549560	G	A	-0.24389	0.0064	0.289132	0.3107	ebi-a-GCST90018874	3	74398369	0.037	481912	0.8619	74349218	0.00773909	33687	1.00E-200	0.024451365	844.2882286
rs77510786	A	G	-0.250893	0.1399	0.023466	0.0342429	ebi-a-GCST90018874	3	74550090	0.0855	481912	0.1018	74500939	0.0231488	33687	2.27E-27	0.002884918	97.45963629
rs1178531	G	T	0.0966788	-0.0282	0.347971	0.388007	ebi-a-GCST90018874	3	2280464	0.0425	481912	0.5063	2238780	0.00791104	33687	2.41E-34	0.004241334	143.4778692
rs13071423	A	C	0.299417	-0.0627	0.18827	0.259295	ebi-a-GCST90018874	3	2140378	0.0395	481912	0.1122	2098694	0.00971617	33687	1.00E-200	0.027401581	949.0271064
rs1499127	T	A	-0.540287	0.0848	0.0262994	0.0158141	ebi-a-GCST90018874	3	3035638	0.2071	481912	0.682299	2993954	0.0230641	33687	2.36E-121	0.014950314	511.244589
rs163352	C	G	-0.31554	-0.0041	0.814869	0.81132	ebi-a-GCST90018874	3	3098041	0.0473	481912	0.9313	3056357	0.00950592	33687	1.00E-200	0.030040405	1043.250711
rs975334	A	G	0.052396	0.011	0.372384	0.503427	ebi-a-GCST90018874	3	2846316	0.0404	481912	0.785001	2804632	0.00756727	33687	4.39E-12	0.00128325	43.28181854
rs10501955	G	C	0.142182	0.074	0.394716	0.284343	ebi-a-GCST90018874	11	100081589	0.0521	481912	0.1558	100210857	0.00720015	33837	8.49E-87	0.009659689	330.0235127
rs111951842	A	G	0.316026	0.0258	0.016498	0.0182545	ebi-a-GCST90018874	11	99085530	0.1847	481912	0.8889	99214799	0.0283016	33837	5.96E-29	0.003241023	110.0165942
rs113481656	G	A	-0.258927	-0.0165	0.040306	0.0436762	ebi-a-GCST90018874	11	99193561	0.0841	481912	0.8444	99322830	0.0178931	33837	1.85E-47	0.005186653	176.4053418
rs143187810	G	A	-0.31436	0.6951	0.0128863	0.0102245	ebi-a-GCST90018874	11	99297227	0.3673	481912	0.05844	99426496	0.0336297	33837	8.96E-21	0.002514085	85.27846646
rs1940514	C	T	-0.647303	-0.1395	0.924095	0.915815	ebi-a-GCST90018874	11	98986362	0.0925	481912	0.1317	99115632	0.013273	33837	1.00E-200	0.05878036	2113.038647
rs61894112	A	C	0.194645	0.055	0.172195	0.265763	ebi-a-GCST90018874	11	99376355	0.038	481912	0.1476	99505624	0.00938558	33837	1.55E-95	0.010801028	369.4431396
rs139413256	A	G	-0.185491	-0.3307	0.0410585	0.0342126	ebi-a-GCST90018874	7	145879644	0.1837	481912	0.0718092	146182552	0.0190874	33657	2.53E-22	0.002709386	91.43210891
rs186163700	T	C	0.338605	-0.0922	0.00705017	0.020194	ebi-a-GCST90018874	7	145552911	0.14	481912	0.510301	145855818	0.0448044	33657	4.11E-14	0.001605253	54.11166934
rs62504964	G	A	0.417251	-0.0179	0.262296	0.299264	ebi-a-GCST90018874	7	145173976	0.037	481912	0.6296	145476883	0.00833503	33657	1.00E-200	0.067374968	2431.314282
rs73158559	C	A	0.32088	-0.0732	0.0458597	0.0533175	ebi-a-GCST90018874	7	145439719	0.1122	481912	0.5139	145742626	0.0175024	33657	4.47E-75	0.009010704	306.0126459
rs73459818	C	G	0.15965	-0.388	0.0185231	0.016997	ebi-a-GCST90018874	7	144820233	0.221	481912	0.0791699	145123140	0.0272051	33657	4.40E-09	0.000926748	31.21863127
rs7798155	C	A	-0.0874765	0.0106	0.287417	0.233881	ebi-a-GCST90018874	7	145067739	0.0486	481912	0.8268	145370646	0.00814148	33657	6.29E-27	0.003134445	105.8214496
rs4300675	C	T	0.0484086	0.0226	0.596064	0.677705	ebi-a-GCST90018874	16	76426434	0.0491	481912	0.6455	76392537	0.00790892	33017	9.31E-10	0.001128445	37.29770852
rs1124181	C	G	0.119687	-0.0417	0.630213	0.630238	ebi-a-GCST90018874	14	31346566	0.0436	481912	0.3386	30877360	0.00863068	33942	9.95E-44	0.006676717	228.1309337
rs179524	C	A	-0.196367	0.0076	0.217595	0.228917	ebi-a-GCST90018874	14	31242851	0.0452	481912	0.8672	30773645	0.00909197	33942	1.88E-103	0.01312948	451.5430865
rs1950663	C	T	0.0497919	-0.0173	0.560243	0.50679	ebi-a-GCST90018874	14	30955218	0.0413	481912	0.675199	30486012	0.00752301	33942	3.63E-11	0.001221621	41.51253923
rs34826120	G	A	-0.290501	0.0082	0.557142	0.602932	ebi-a-GCST90018874	14	31304944	0.0363	481912	0.8205	30835738	0.00738476	33942	1.00E-200	0.041644308	1474.825927
rs73264730	T	G	-0.151029	-0.0383	0.198412	0.264711	ebi-a-GCST90018874	14	31269381	0.038	481912	0.314	30800175	0.00911165	33942	1.05E-61	0.007255542	248.0528366
rs10819566	C	T	0.189483	-0.0188	0.364679	0.489241	ebi-a-GCST90018874	9	101763477	0.0385	481912	0.625801	99001195	0.00764437	33924	1.23E-135	0.016636979	573.9076885
rs71501884	C	T	0.104187	0.0124	0.269293	0.326405	ebi-a-GCST90018874	9	101704066	0.0367	481912	0.7357	98941784	0.00821518	33924	7.42E-37	0.004271942	145.5345472
rs12483377	A	G	0.146767	-0.0606	0.0886316	0.0602784	ebi-a-GCST90018874	21	46931109	0.1017	481912	0.5514	45511195	0.0126002	33769	2.35E-31	0.003479921	117.9168338
rs9976834	T	C	-0.197366	0.0416	0.183894	0.162702	ebi-a-GCST90018874	21	46897214	0.0518	481912	0.4224	45477300	0.00939622	33769	5.92E-98	0.011692	399.4744171
rs2586490	T	C	0.0466301	0.0102	0.696094	0.663176	ebi-a-GCST90018874	17	48269426	0.0365	481912	0.780001	50192065	0.0080688	34090	7.51E-09	0.000919962	31.38853841
rs11161756	C	T	-0.257368	-0.0246	0.0921833	0.132125	ebi-a-GCST90018874	1	86616339	0.0458	481912	0.5911	86150656	0.013112	33796	8.84E-86	0.011086374	378.8530154
rs147783303	G	A	-0.507733	-0.0516	0.00527918	0.0217025	ebi-a-GCST90018874	1	86210343	0.1328	481912	0.697599	85744660	0.0551525	33796	3.39E-20	0.0027075	91.74565443
rs56025146	C	A	-0.116389	-0.0913	0.0517409	0.0586568	ebi-a-GCST90018874	1	86112709	0.1101	481912	0.4071	85647026	0.0171895	33796	1.28E-11	0.001329275	44.98131501
rs13312659	A	G	-0.494802	0.01	0.714328	0.669435	ebi-a-GCST90018874	7	7534979	0.036	481912	0.7815	7495348	0.00846334	33017	1.00E-200	0.099921337	3665.127378
rs16877600	C	G	0.471945	0.0903	0.142753	0.121756	ebi-a-GCST90018874	7	7361181	0.0625	481912	0.1486	7321550	0.0110462	33017	1.00E-200	0.054513491	1903.531015
rs2965474	G	A	0.0488756	0.0628	0.670928	0.684871	ebi-a-GCST90018874	7	7108923	0.0604	481912	0.298	7069292	0.00817144	33017	2.21E-09	0.001054827	34.86187133
rs7784370	A	C	-0.0978037	-0.0204	0.398325	0.379721	ebi-a-GCST90018874	7	7330622	0.0362	481912	0.5724	7290991	0.00783262	33017	8.82E-36	0.004585008	152.0712868
rs116982128	A	G	-0.22523	-0.1032	0.0250074	0.0225837	ebi-a-GCST90018874	12	49278034	0.2062	481912	0.6167	48884251	0.0250867	33042	2.76E-19	0.00247373	81.93472995
rs12721364	A	G	-0.183219	0.0288	0.151679	0.261755	ebi-a-GCST90018874	12	48231430	0.0385	481912	0.4545	47837647	0.0107925	33042	1.23E-64	0.008638865	287.9153615
rs145086213	A	T	0.289193	0.302	0.00893842	0.00873274	ebi-a-GCST90018874	12	48896555	0.5135	481912	0.5564	48502772	0.0407092	33042	1.21E-12	0.001481723	49.02876643
rs4506714	T	C	0.369322	0.0167	0.307872	0.310203	ebi-a-GCST90018874	12	48347133	0.0594	481912	0.7792	47953350	0.00830933	33042	1.00E-200	0.058129551	2039.134311
rs7484942	A	C	-0.525625	-0.0355	0.153073	0.175643	ebi-a-GCST90018874	12	48570422	0.0433	481912	0.4119	48176639	0.0105234	33042	1.00E-200	0.071635219	2549.458673
rs34139968	A	G	0.120873	0.0832	0.0364491	0.0252847	ebi-a-GCST90018874	2	189823217	0.1509	481912	0.5815	188958491	0.0201052	33924	1.83E-09	0.001026243	34.84796636
rs113573025	A	G	0.0889572	-0.0196	0.127292	0.0851898	ebi-a-GCST90018874	13	110940386	0.1428	481912	0.891	110288039	0.0110858	33693	1.02E-15	0.001758176	59.3390258
rs652572	G	A	0.184238	-0.0035	0.660583	0.669764	ebi-a-GCST90018874	13	110819457	0.0375	481912	0.9254	110167110	0.00780284	33693	2.92E-123	0.015221218	520.7444129
rs9559793	A	G	-0.0934743	-0.0594	0.0985999	0.195171	ebi-a-GCST90018874	13	111059567	0.0389	481912	0.1269	110407220	0.0124496	33693	5.99E-14	0.001553133	52.40798451
rs12002679	G	C	0.236004	0.0211	0.281517	0.296969	ebi-a-GCST90018874	9	137533634	0.0597	481912	0.723199	134641788	0.0085354	33187	2.79E-168	0.022531487	764.9426767
rs138033448	T	C	0.182948	0.2974	0.0216406	0.0178094	ebi-a-GCST90018874	9	137679375	0.2417	481912	0.2186	134787529	0.0264902	33187	4.98E-12	0.001417271	47.09890598
rs2157770	G	A	0.0558972	0.0776	0.283979	0.38398	ebi-a-GCST90018874	9	136921464	0.0353	481912	0.0280602	134056342	0.00837208	33187	2.45E-11	0.001270639	42.21979233
rs3118555	G	A	0.16866	-0.0224	0.714207	0.684879	ebi-a-GCST90018874	9	137359044	0.0375	481912	0.5508	134467198	0.00838347	33187	5.11E-90	0.011612611	389.8921612
rs3132304	A	G	-0.0620207	0.0505	0.688315	0.685864	ebi-a-GCST90018874	9	137443896	0.0591	481912	0.3928	134552050	0.00821986	33187	4.52E-14	0.001650466	54.86124527
rs1050785	A	C	0.091672	-0.004	0.600759	0.60227	ebi-a-GCST90018874	2	238232752	0.101	481912	0.9685	237324109	0.00761966	34090	2.44E-33	0.004031242	137.9731674
rs3863910	T	C	0.0459675	0.0104	0.291854	0.338441	ebi-a-GCST90018874	2	238326433	0.0358	481912	0.771101	237417790	0.00811371	34090	1.47E-08	0.000873414	29.79896824
rs3806105	A	G	-0.224735	0.0188	0.0786201	0.182314	ebi-a-GCST90018874	6	71006718	0.0415	481912	0.651499	70297015	0.0135944	33657	2.18E-61	0.00731718	248.0749081
rs6923114	G	T	0.157422	-0.0327	0.302148	0.224459	ebi-a-GCST90018874	6	70946816	0.0551	481912	0.5534	70237113	0.00798585	33657	1.68E-86	0.010450664	355.4316042
rs55677935	T	C	-0.672825	0.0259	0.0173823	0.0225498	ebi-a-GCST90018874	2	62228013	0.159	481912	0.8706	62000878	0.0296295	33042	3.74E-114	0.01546415	518.9608112
rs117844523	C	G	0.135946	-0.1069	0.0470316	0.0620153	ebi-a-GCST90018874	19	18861244	0.0989	481912	0.2794	18750434	0.0177612	33282	1.95E-14	0.001656651	55.22484495
rs12974746	G	A	-0.579389	0.0216	0.03016	0.0293269	ebi-a-GCST90018874	19	18906548	0.1739	481912	0.9012	18795739	0.0216929	33282	3.72E-157	0.019638211	666.6514962
rs138462992	G	A	0.202002	-0.4776	0.0228978	0.0180422	ebi-a-GCST90018874	19	18928265	0.2866	481912	0.0956005	18817456	0.0248133	33282	3.92E-16	0.001825892	60.87683994
rs116931143	T	C	0.238549	-0.3977	0.0110501	0.007364	ebi-a-GCST90018874	22	20270469	0.4006	481912	0.3208	20282946	0.0406406	32800	4.37E-09	0.001243729	40.84261474
rs11705021	A	G	-0.167171	0.0756	0.179992	0.136359	ebi-a-GCST90018874	22	20109677	0.0603	481912	0.2099	20122154	0.00997614	32800	5.03E-63	0.008249415	272.8148867
rs117246610	T	G	0.179339	-0.1813	0.0177441	0.0167679	ebi-a-GCST90018874	22	19816108	0.2269	481912	0.4242	19828585	0.0297979	32800	1.76E-09	0.001121136	36.81227379
rs174695	T	C	-0.334351	-0.0176	0.464254	0.416423	ebi-a-GCST90018874	22	19947469	0.0379	481912	0.6418	19959946	0.00772039	32800	1.00E-200	0.055609609	1931.281774
rs5993819	T	G	-0.112652	-0.0663	0.0727632	0.0719797	ebi-a-GCST90018874	22	19736162	0.1081	481912	0.5392	19748639	0.014605	32800	1.23E-14	0.00171242	56.26028813
rs11074359	T	C	-0.121032	0.0195	0.639035	0.70056	ebi-a-GCST90018874	16	19085298	0.0418	481912	0.6414	19073976	0.00782947	33042	6.62E-54	0.006758031	224.8045674
rs13226219	C	T	0.2555	0.0025	0.128528	0.136686	ebi-a-GCST90018874	7	130019491	0.0489	481912	0.9598	130379650	0.0110747	34090	9.16E-118	0.014623893	505.8974447
rs113556837	C	T	-0.115735	0.1169	0.0729582	0.0736241	ebi-a-GCST90018874	7	129635160	0.185	481912	0.5276	129995320	0.0144569	33831	1.19E-15	0.001811894	61.40583263
rs149137066	T	C	0.35476	-0.0109	0.217092	0.149526	ebi-a-GCST90018874	7	129858660	0.0674	481912	0.8709	130218820	0.00914784	33831	1.00E-200	0.042781286	1511.930465
rs75222399	G	A	-0.136337	0.0454	0.0973368	0.0797647	ebi-a-GCST90018874	7	129931774	0.1231	481912	0.7122	130291934	0.0126494	33831	4.37E-27	0.003266332	110.8588313
rs78619193	G	A	-0.132958	-0.0826	0.0433672	0.045444	ebi-a-GCST90018874	7	129559268	0.1273	481912	0.5164	129919428	0.0185544	33831	7.73E-13	0.001466782	49.69265904
rs79633204	T	C	0.299405	0.0679	0.0764354	0.0592679	ebi-a-GCST90018874	7	129798615	0.0893	481912	0.4476	130158775	0.014183	33831	6.43E-99	0.012656392	433.6414171
rs117521177	T	A	-0.261984	0.2459	0.0223176	0.0193474	ebi-a-GCST90018874	7	129803034	0.2282	481912	0.2812	130163194	0.0258844	32508	4.44E-24	0.002995193	97.65423866
rs137902837	T	C	0.48246	-0.2462	0.0153503	0.0144776	ebi-a-GCST90018874	7	129941049	0.2368	481912	0.2984	130301209	0.0315148	32508	6.66E-53	0.007036412	230.3464104
rs139527997	T	C	-0.300984	-0.0131	0.0220889	0.0200752	ebi-a-GCST90018874	7	130130888	0.2141	481912	0.9513	130491047	0.0258654	32508	2.69E-31	0.003913725	127.7193955
rs148224884	C	T	0.20695	0.2449	0.0208235	0.0317841	ebi-a-GCST90018874	7	130153973	0.0853	481912	0.00407596	130514132	0.0270167	32508	1.86E-14	0.001746528	56.87196946
rs56155312	T	C	-0.446854	0.0413	0.251298	0.258027	ebi-a-GCST90018874	7	129932122	0.0639	481912	0.5176	130292282	0.00932036	32508	1.00E-200	0.075137946	2640.863115
rs62489471	T	C	0.167997	0.0625	0.0361783	0.033472	ebi-a-GCST90018874	7	129927283	0.1723	481912	0.716901	130287443	0.0219144	32508	1.77E-14	0.001968239	64.10576291
rs13318853	A	G	0.128591	0.0101	0.23729	0.227729	ebi-a-GCST90018874	3	148562399	0.0418	481912	0.8081	148844612	0.00864128	34090	4.38E-50	0.005985356	205.2573694
rs17522766	A	G	0.198598	0.0477	0.226843	0.182463	ebi-a-GCST90018874	13	46696087	0.0569	481912	0.4018	46121952	0.00888528	33930	1.17E-110	0.013834798	475.9719906
rs61949185	C	T	0.0827544	0.05	0.190318	0.194004	ebi-a-GCST90018874	13	46812339	0.0702	481912	0.4768	46238204	0.00991591	33930	7.08E-17	0.002110603	71.7599926
rs8002144	C	T	0.0763465	-0.0739	0.511354	0.394466	ebi-a-GCST90018874	13	46379393	0.0489	481912	0.1304	45805258	0.00748202	33930	1.90E-24	0.002912891	99.11729101
rs9316176	G	A	-0.333477	-0.0397	0.316472	0.25928	ebi-a-GCST90018874	13	46497190	0.0459	481912	0.3868	45923055	0.00820055	33930	1.00E-200	0.048111995	1714.848564
rs11723867	T	C	-0.0829812	0.0831	0.207323	0.178777	ebi-a-GCST90018874	4	166318397	0.0496	481912	0.0937109	165397245	0.00941409	33719	1.20E-18	0.002263253	76.48321184
rs1550270	C	T	0.255847	0.0391	0.300855	0.308723	ebi-a-GCST90018874	4	166261800	0.037	481912	0.2905	165340648	0.00825542	33719	1.00E-200	0.027536906	954.7528001
rs35349609	A	G	0.0806329	0.0541	0.115378	0.122515	ebi-a-GCST90018874	4	166440542	0.0526	481912	0.3032	165519390	0.0118568	33719	1.04E-11	0.001327197	44.80856134
rs11177460	A	T	-0.125845	-0.0152	0.188388	0.240156	ebi-a-GCST90018874	12	69421651	0.0387	481912	0.6953	69027871	0.00926628	33761	5.19E-42	0.004842879	164.2863722
rs6581841	C	T	0.0512994	0.0565	0.450332	0.427276	ebi-a-GCST90018874	12	69367332	0.0353	481912	0.1093	68973552	0.00733638	33761	2.70E-12	0.00130283	44.03962216
rs7978197	T	C	-0.475495	1.1002	0.0140695	0.0089986	ebi-a-GCST90018874	12	69326547	0.2833	481912	0.000102901	68932767	0.0307585	33761	6.56E-54	0.00627259	213.0929956
rs137960554	T	A	0.335061	0.0687	0.00782288	0.0070849	ebi-a-GCST90018874	3	98691736	0.383	481912	0.8577	98972892	0.0452988	32981	1.40E-13	0.001742744	57.57429645
rs1729988	T	C	-0.156986	0.0106	0.131005	0.16111	ebi-a-GCST90018874	3	98318393	0.0449	481912	0.8133	98599549	0.0112786	32981	4.86E-44	0.005611216	186.0965226
rs9836703	C	G	0.0625694	-0.0421	0.159508	0.193126	ebi-a-GCST90018874	3	98273692	0.0413	481912	0.3084	98554848	0.010475	32981	2.33E-09	0.001049712	34.65481911
rs117918498	A	T	-0.409285	0.1115	0.026825	0.022157	ebi-a-GCST90018874	16	12936037	0.2414	481912	0.644	12842180	0.0247004	33962	1.15E-61	0.008746057	299.636752
rs148919501	C	T	0.854154	-0.1927	0.0384566	0.0380971	ebi-a-GCST90018874	16	12919480	0.2599	481912	0.4584	12825623	0.0199861	33962	1.00E-200	0.053956296	1936.861702
rs1864022	A	C	-0.181234	0.0416	0.560759	0.518975	ebi-a-GCST90018874	16	12793839	0.0349	481912	0.2325	12699982	0.00744211	33962	5.46E-131	0.016180371	558.5224955
rs3762532	T	G	0.706165	0.0285	0.0250632	0.0712532	ebi-a-GCST90018874	16	12898130	0.054	481912	0.5981	12804273	0.0238681	33962	2.26E-192	0.02436999	848.2773819
rs7193741	G	T	-0.344309	0.0044	0.609217	0.608456	ebi-a-GCST90018874	16	12851942	0.0356	481912	0.9005	12758085	0.00758329	33962	1.00E-200	0.056446163	2031.586968
rs9926024	A	G	0.0641127	0.0103	0.493463	0.502742	ebi-a-GCST90018874	16	12719053	0.0365	481912	0.7783	12625196	0.0073898	33962	4.10E-18	0.002054868	69.92700304
rs13272005	G	A	-0.284867	0.2044	0.0126383	0.0105843	ebi-a-GCST90018874	8	97968804	0.3276	481912	0.5327	96956576	0.033124	33859	7.97E-18	0.002025253	68.70813147
rs142049763	C	G	-1.02518	-0.1264	0.0175111	0.0161447	ebi-a-GCST90018874	8	97749838	0.2391	481912	0.5971	96737610	0.0273981	33859	1.00E-200	0.036163572	1270.329735
rs181863725	A	C	0.406252	0.854	0.00794471	0.00485132	ebi-a-GCST90018874	8	98074363	0.3937	481912	0.0300898	97062135	0.0401066	33859	4.10E-24	0.002601567	88.31098685
rs2704248	G	C	0.255932	-0.0135	0.9556	0.869507	ebi-a-GCST90018874	8	97657415	0.0436	481912	0.7567	96645187	0.0174034	33859	5.91E-49	0.005558253	189.2375921
rs6468525	G	A	0.648028	8.00E-04	0.0350106	0.0578168	ebi-a-GCST90018874	8	98018834	0.062	481912	0.9897	97006606	0.0194485	33859	1.00E-200	0.028375246	988.7569232
rs72680187	G	A	-0.639986	-0.1067	0.0147226	0.0160118	ebi-a-GCST90018874	8	97644451	0.2021	481912	0.5974	96632223	0.0296959	33859	5.15E-103	0.011882668	407.1495262
rs77777221	T	C	-0.145215	0.0074	0.0300318	0.0259229	ebi-a-GCST90018874	8	98247555	0.1888	481912	0.9687	97235327	0.0208459	33859	3.26E-12	0.001228547	41.64608356
rs150789461	A	G	-0.0833763	0.0977	0.928654	0.88738	ebi-a-GCST90018874	1	1284490	0.0548	481912	0.0743105	1349110	0.0152561	32862	4.63E-08	0.000921168	30.29748628
rs11980173	T	C	-0.537457	-0.1247	0.0802482	0.079102	ebi-a-GCST90018874	7	29142768	0.1804	481912	0.4895	29103152	0.0133245	33903	1.00E-200	0.042640608	1509.944192
rs138978539	C	T	-0.783599	0.0018	0.01589	0.0178401	ebi-a-GCST90018874	7	29162155	0.2008	481912	0.9929	29122539	0.0307946	33903	7.82E-143	0.019203716	663.7720809
rs2192507	C	G	0.365381	0.0662	0.0195317	0.0257436	ebi-a-GCST90018874	7	29161573	0.0965	481912	0.4926	29121957	0.0263217	33903	8.22E-44	0.005113232	174.2345877
rs534630353	C	G	-0.248887	-0.0575	0.0139833	0.0140913	ebi-a-GCST90018874	7	29099816	0.4464	481912	0.8974	29060200	0.0340338	33903	2.61E-13	0.001708159	58.00739395
rs6956175	G	A	0.10416	-0.0336	0.772386	0.714378	ebi-a-GCST90018874	7	28904493	0.04	481912	0.4006	28864876	0.00877788	33903	1.77E-32	0.003814743	129.8188332
rs73089018	G	A	-0.663078	0.1741	0.0612925	0.0427277	ebi-a-GCST90018874	7	29157532	0.1122	481912	0.1207	29117916	0.0151021	33903	1.00E-200	0.050593748	1806.580336
rs77148220	C	A	0.198427	-0.0081	0.0446126	0.0375212	ebi-a-GCST90018874	7	28975900	0.1696	481912	0.9617	28936283	0.0175225	33903	9.96E-30	0.00335636	114.1671558
rs80113962	A	G	0.23482	0.152	0.0142854	0.0167513	ebi-a-GCST90018874	7	29021711	0.1998	481912	0.4467	28982095	0.0311167	33903	4.47E-14	0.001552901	52.72677481
rs2002697	T	C	-0.0889077	0.0133	0.257348	0.292725	ebi-a-GCST90018874	20	2718493	0.0375	481912	0.723401	2737847	0.00860779	33822	5.22E-25	0.003021446	102.4950015
rs215543	A	G	0.357885	0.0492	0.768668	0.721122	ebi-a-GCST90018874	20	2780151	0.0371	481912	0.1855	2799505	0.00887838	33822	1.00E-200	0.045550327	1614.031745
rs28661325	A	G	-0.317586	-0.0443	0.628684	0.644498	ebi-a-GCST90018874	10	125624799	0.0585	481912	0.4485	123865283	0.00759773	33942	1.00E-200	0.047090008	1677.214941
rs374390078	C	G	-0.200415	-0.0157	0.137847	0.118729	ebi-a-GCST90018874	10	125719207	0.0637	481912	0.8054	123959691	0.0106882	33942	1.89E-78	0.009547114	327.1524075
rs4980164	A	G	0.114976	0.0072	0.231509	0.306753	ebi-a-GCST90018874	10	125554524	0.0383	481912	0.8511	123795008	0.00877376	33942	3.10E-39	0.004703824	160.4022862
rs735632	T	C	0.102497	-0.1009	0.227113	0.21787	ebi-a-GCST90018874	10	125503464	0.0686	481912	0.141	123743948	0.00882008	33942	3.23E-31	0.003688165	125.639688
rs11118328	T	C	-0.314436	2.00E-04	0.814256	0.850108	ebi-a-GCST90018874	1	207850539	0.059	481912	0.9969	207677194	0.00956536	33849	1.00E-200	0.029906823	1043.462904
rs12404815	G	A	-0.22058	0.1699	0.0535752	0.054824	ebi-a-GCST90018874	1	207879360	0.2311	481912	0.4623	207706015	0.017829	33849	3.71E-35	0.004934148	167.8342268
rs4844599	G	T	-0.442853	0.0128	0.166844	0.182785	ebi-a-GCST90018874	1	207679229	0.0437	481912	0.769501	207505884	0.0099733	33849	1.00E-200	0.054523798	1951.891517
rs694409	C	T	0.0573108	0.0286	0.206024	0.228965	ebi-a-GCST90018874	1	208176628	0.0404	481912	0.4795	208003283	0.00936417	33849	9.34E-10	0.001074554	36.40954336
rs579475	C	T	0.0670011	0.0312	0.867906	0.853429	ebi-a-GCST90018874	1	208071459	0.0475	481912	0.5117	207898114	0.0108058	33809	5.63E-10	0.001029318	34.83401501
rs61821111	C	T	-0.282721	0.0836	0.113731	0.074769	ebi-a-GCST90018874	1	207595899	0.0992	481912	0.399	207422554	0.011464	33809	2.75E-134	0.016113525	553.671529
rs679515	C	T	-0.118274	0.0408	0.82519	0.856031	ebi-a-GCST90018874	1	207750568	0.0596	481912	0.4942	207577223	0.00964274	33809	1.39E-34	0.004035792	136.990893
rs79112133	T	G	-0.153411	-0.1378	0.0295483	0.0255214	ebi-a-GCST90018874	1	207207634	0.2015	481912	0.4942	207034289	0.0215254	33809	1.03E-12	0.001349738	45.69225959
rs6489498	G	A	-0.13434	-0.0678	0.342568	0.357254	ebi-a-GCST90018874	12	3902269	0.0358	481912	0.0581206	3793103	0.00788769	32907	4.79E-65	0.008129022	269.6776948
rs7960633	C	T	0.0864498	0.0176	0.662148	0.644774	ebi-a-GCST90018874	12	3862942	0.0362	481912	0.6261	3753776	0.00795675	32907	1.69E-27	0.003343794	110.3966938
rs9788233	C	T	-0.0884133	0.0701	0.114076	0.14232	ebi-a-GCST90018874	12	3806147	0.046	481912	0.1276	3696981	0.0117879	32907	6.37E-14	0.001579996	52.07203735
rs56944668	T	C	-0.100031	-6.00E-04	0.156959	0.21315	ebi-a-GCST90018874	12	94243853	0.0394	481912	0.9873	93850077	0.0104112	33375	7.40E-22	0.002648099	88.60963844
rs1229429	T	C	-0.0901406	-0.0121	0.709143	0.716656	ebi-a-GCST90018874	1	167505066	0.039	481912	0.7563	167535829	0.00792775	33263	5.88E-30	0.003351847	111.8607332
rs7513428	C	T	-0.254494	0.096	0.84085	0.893177	ebi-a-GCST90018874	1	167515272	0.0821	481912	0.242	167546035	0.00988307	33263	3.18E-146	0.017334458	586.7320844
rs1056286	T	C	-0.286858	0.0061	0.49203	0.388515	ebi-a-GCST90018874	3	9957455	0.0457	481912	0.8943	9915771	0.00751817	33187	1.00E-200	0.041133302	1423.564542
rs147764624	C	G	0.186437	-0.5321	0.0171318	0.0171358	ebi-a-GCST90018874	3	9352212	0.2169	481912	0.0141501	9310528	0.0295339	33187	2.74E-10	0.001170557	38.89045045
rs17032403	C	T	0.680995	0.0812	0.0271423	0.0233788	ebi-a-GCST90018874	3	10155882	0.2072	481912	0.695	10114198	0.0232654	33187	2.45E-188	0.024491411	833.1525611
rs279546	A	C	-0.409107	-0.0049	0.818916	0.817687	ebi-a-GCST90018874	3	9970769	0.0483	481912	0.9193	9929085	0.0100724	33187	1.00E-200	0.049639026	1733.310949
rs472306	C	G	-0.0889664	-0.0214	0.236324	0.271769	ebi-a-GCST90018874	3	10468933	0.0378	481912	0.5716	10427249	0.00896975	33187	3.46E-23	0.002856926	95.07872438
rs567238463	G	A	0.336347	-0.1406	0.0297443	0.0191212	ebi-a-GCST90018874	3	10267528	0.1883	481912	0.4553	10225844	0.0222935	33187	1.97E-51	0.006529728	218.1132323
rs77385091	A	G	0.512302	0.354	0.0159433	0.012844	ebi-a-GCST90018874	3	10427414	0.3325	481912	0.287	10385730	0.031494	33187	1.70E-59	0.008235319	275.5583802
rs117712591	C	G	0.195886	-0.1925	0.0208568	0.0185862	ebi-a-GCST90018874	22	49998490	0.2268	481912	0.3961	49604842	0.0267425	33784	2.39E-13	0.001567223	53.02701837
rs34655450	T	C	-0.0669591	-0.0782	0.126214	0.136792	ebi-a-GCST90018874	22	50707522	0.0498	481912	0.116	50269093	0.011229	33784	2.48E-09	0.000988922	33.44081683
rs537830596	T	C	0.388564	-0.0977	0.0131215	0.0134958	ebi-a-GCST90018874	22	50159526	0.4349	481912	0.8223	49765878	0.0333978	33784	2.75E-31	0.00391023	132.6139369
rs7410416	C	G	0.434891	0.0821	0.114135	0.131155	ebi-a-GCST90018874	22	50321921	0.0771	481912	0.2869	49928273	0.012002	33784	1.00E-200	0.038245225	1343.377991
rs74510325	G	C	-0.812982	-0.0606	0.0348094	0.0320277	ebi-a-GCST90018874	22	50315382	0.1666	481912	0.716199	49921734	0.0201768	33784	1.00E-200	0.044412117	1570.059824
rs117909821	A	G	-0.267684	-0.0784	0.0441275	0.0459378	ebi-a-GCST90018874	8	67317507	0.1252	481912	0.5309	66405272	0.0181406	32848	2.81E-49	0.00604483	199.7559871
rs59104426	A	T	-0.680558	0.0821	0.033408	0.0471636	ebi-a-GCST90018874	8	67172949	0.0761	481912	0.2805	66260714	0.0207994	32848	1.00E-200	0.029912586	1012.804388
rs72652725	G	A	-0.219517	-0.0103	0.0208807	0.0165321	ebi-a-GCST90018874	8	67293306	0.2737	481912	0.9699	66381071	0.0263872	32848	8.87E-17	0.001970366	64.84642381
rs1501787	A	G	-0.0676378	0.0365	0.237896	0.170431	ebi-a-GCST90018874	5	75890239	0.0627	481912	0.560701	76594414	0.00871685	33649	8.53E-15	0.001658862	55.90848244
rs55717373	G	T	0.102517	0.0097	0.154825	0.153702	ebi-a-GCST90018874	5	76398183	0.051	481912	0.8499	77102358	0.0103077	33649	2.64E-23	0.002750486	92.80086389
rs72761032	G	T	-0.120662	0.062	0.114454	0.110899	ebi-a-GCST90018874	5	75988322	0.0895	481912	0.4885	76692497	0.0117465	33649	9.41E-25	0.002951298	99.59627866
rs77255160	C	T	-0.210721	-0.1177	0.0144879	0.0123821	ebi-a-GCST90018874	5	76375326	0.311	481912	0.7052	77079501	0.0330081	33649	1.73E-10	0.001267982	42.71795054
rs7736104	G	T	-0.480614	0.0174	0.597998	0.627476	ebi-a-GCST90018874	5	76160677	0.0374	481912	0.641201	76864852	0.00758154	33649	1.00E-200	0.111058237	4203.623525
rs10221948	T	C	-0.147446	0.0555	0.201567	0.35972	ebi-a-GCST90018874	2	36576964	0.0399	481912	0.1649	36349821	0.00913119	33848	1.18E-58	0.006997677	238.5124109
rs57947134	G	C	-0.109284	-0.0213	0.156473	0.174256	ebi-a-GCST90018874	2	36641844	0.0444	481912	0.6312	36414701	0.0100572	33848	1.67E-27	0.003152692	107.043492
rs848560	G	T	0.147932	0.0322	0.0469515	0.0758843	ebi-a-GCST90018874	2	36694330	0.0558	481912	0.564	36467187	0.0173252	33848	1.36E-17	0.001958478	66.41672663
rs56013805	A	G	-0.196221	0.3346	0.0155655	0.0163753	ebi-a-GCST90018874	14	105929505	0.2176	481912	0.1242	105463168	0.0296076	33436	3.42E-11	0.00117997	39.49771404
rs80324969	C	G	0.183384	0.006	0.171047	0.177343	ebi-a-GCST90018874	14	105917816	0.072	481912	0.9336	105451479	0.0100244	33436	9.28E-75	0.009536703	321.9201777
rs112882808	G	T	0.159797	0.0391	0.0255361	0.0235075	ebi-a-GCST90018874	6	49317208	0.193	481912	0.8396	49349532	0.0210828	33966	3.47E-14	0.00127083	43.21740262
rs114977030	G	A	-0.481388	0.3118	0.0172394	0.0131322	ebi-a-GCST90018874	6	50365217	0.3311	481912	0.3463	50397504	0.0253085	33966	1.15E-80	0.007852183	268.8022193
rs11751969	T	C	0.339029	0.2545	0.0574791	0.0507941	ebi-a-GCST90018874	6	49139313	0.1386	481912	0.0663697	49171677	0.0141612	33966	1.15E-126	0.012453879	428.3177637
rs62413604	T	C	0.384881	0.0305	0.0269669	0.0211695	ebi-a-GCST90018874	6	49652991	0.1319	481912	0.8172	49685278	0.0200211	33966	2.34E-82	0.007773947	266.1030088
rs72862005	T	A	0.445838	-0.0244	0.0298412	0.0272326	ebi-a-GCST90018874	6	49677544	0.1816	481912	0.893	49709831	0.0190754	33966	8.17E-121	0.011509151	395.4480596
rs73431965	C	A	-1.09723	0.2208	0.0211813	0.0200462	ebi-a-GCST90018874	6	49517951	0.2036	481912	0.2782	49550238	0.0225105	33966	1.00E-200	0.049920648	1784.592913
rs75843067	A	G	0.136074	0.2522	0.0256463	0.0206736	ebi-a-GCST90018874	6	48957283	0.2539	481912	0.3206	48989646	0.0206389	33966	4.31E-11	0.000925383	31.4588297
rs10484667	T	G	0.134388	-0.1842	0.025583	0.0219804	ebi-a-GCST90018874	6	50437287	0.2181	481912	0.3983	50469574	0.0242091	33678	2.84E-08	0.000900424	30.35002314
rs114877636	G	A	0.496241	0.0658	0.0152622	0.0168293	ebi-a-GCST90018874	6	48733538	0.2001	481912	0.742099	48765901	0.0302815	33678	2.34E-60	0.007402067	251.1309076
rs116373480	T	A	0.236535	0.1472	0.0313117	0.0286173	ebi-a-GCST90018874	6	50013690	0.1796	481912	0.4124	50045977	0.0214591	33678	2.97E-28	0.003393998	114.6855031
rs72866738	G	A	0.198051	-0.2453	0.0119605	0.0129931	ebi-a-GCST90018874	6	50044880	0.2371	481912	0.301	50077167	0.0345491	33678	9.90E-09	0.00092706	31.24863289
rs75880945	C	T	-0.185723	-0.0808	0.0294852	0.0322074	ebi-a-GCST90018874	6	50498764	0.1463	481912	0.580899	50531051	0.0219509	33678	2.65E-17	0.001974093	66.61105354
rs77870172	A	G	-0.217762	0.3828	0.0195974	0.0150978	ebi-a-GCST90018874	6	48873147	0.3043	481912	0.2084	48905510	0.0266434	33678	3.00E-16	0.001822204	61.47657957
rs962952	G	A	-0.616223	0.0366	0.169745	0.233683	ebi-a-GCST90018874	6	49666617	0.0383	481912	0.3395	49698904	0.00991525	33678	1.00E-200	0.107032161	4036.444422
rs112857958	C	T	-1.01241	0.0835	0.0146673	0.0149101	ebi-a-GCST90018874	1	152260815	0.2307	481912	0.7173	152288339	0.0319857	32659	1.00E-200	0.029626198	997.0412859
rs114085900	C	A	-0.919597	0.5801	0.0109083	0.00962595	ebi-a-GCST90018874	1	152539736	0.3322	481912	0.0808202	152567260	0.0367505	32659	3.46E-138	0.018248145	607.0064051
rs115007802	T	C	-0.957902	-0.247	0.0248461	0.0213614	ebi-a-GCST90018874	1	152195559	0.2288	481912	0.2802	152223083	0.0244335	32659	1.00E-200	0.04446349	1519.611415
rs115548193	A	G	0.237969	-0.3916	0.0414459	0.0426092	ebi-a-GCST90018874	1	152266747	0.2478	481912	0.114	152294271	0.0188753	32659	1.92E-36	0.004499549	147.6059268
rs142543701	T	C	0.26077	-0.1065	0.0197805	0.0182482	ebi-a-GCST90018874	1	152398798	0.2207	481912	0.6295	152426322	0.0264092	32659	5.38E-23	0.002636974	86.34334608
rs149817134	T	G	-1.06377	-0.0746	0.0105965	0.0115286	ebi-a-GCST90018874	1	152281724	0.2534	481912	0.7683	152309248	0.0362045	32659	9.25E-190	0.023728012	793.7190706
rs1781409	A	G	0.182835	-0.0502	0.0154108	0.0846459	ebi-a-GCST90018874	1	151696875	0.0492	481912	0.3071	151724399	0.0298293	32659	8.82E-10	0.001014446	33.1624034
rs34364956	A	G	0.336607	-0.0376	0.0231177	0.0216658	ebi-a-GCST90018874	1	152514764	0.1205	481912	0.755299	152542288	0.0242698	32659	9.71E-44	0.005117562	167.9839032
rs56406499	A	G	0.367153	-0.0067	0.0278987	0.0276108	ebi-a-GCST90018874	1	152483959	0.1673	481912	0.9679	152511483	0.0230288	32659	3.18E-57	0.007311722	240.5376376
rs568450351	A	C	0.356608	-0.1705	0.0187291	0.0188543	ebi-a-GCST90018874	1	152373743	0.2059	481912	0.4077	152401267	0.029958	32659	1.13E-32	0.004674315	153.36599
rs79939183	A	G	-0.173268	0.0636	0.0203772	0.0171589	ebi-a-GCST90018874	1	153136788	0.2583	481912	0.8055	153164312	0.0259001	32659	2.23E-11	0.001198589	39.18927705
rs111970298	T	C	-0.0747531	-0.0037	0.0903014	0.141988	ebi-a-GCST90018874	10	100354995	0.0505	481912	0.941	98595238	0.0121409	34090	7.41E-10	0.00091808	31.32426157
rs117781346	T	C	-0.23285	0.138	0.0150631	0.0146564	ebi-a-GCST90018874	10	99909766	0.2404	481912	0.5659	98150009	0.027613	34090	3.38E-17	0.001608812	54.92954855
rs2282373	C	T	-0.0815107	0.0163	0.72813	0.605387	ebi-a-GCST90018874	10	99343081	0.038	481912	0.667	97583324	0.00765546	34090	1.79E-26	0.002630446	89.9031416
rs36182127	T	C	-0.279311	-0.3064	0.0360743	0.0356663	ebi-a-GCST90018874	10	99804304	0.2836	481912	0.28	98044547	0.0195334	34090	2.21E-46	0.005425597	185.9566829
rs684225	A	C	-0.290256	0.0297	0.424377	0.483269	ebi-a-GCST90018874	10	99642362	0.0352	481912	0.3992	97882605	0.00682551	34090	1.00E-200	0.041160665	1463.315807
rs7078809	T	G	-0.310944	-0.0053	0.306964	0.318191	ebi-a-GCST90018874	10	99559595	0.037	481912	0.8862	97799838	0.00730386	34090	1.00E-200	0.041137472	1462.455877
rs71486144	A	C	-0.251228	0.0944	0.0278674	0.0295198	ebi-a-GCST90018874	10	99865374	0.1576	481912	0.549099	98105617	0.0204478	34090	1.07E-34	0.0034197	116.970746
rs111925642	T	A	-0.106443	0.2181	0.0493897	0.0440764	ebi-a-GCST90018874	11	123218241	0.15	481912	0.1461	123347533	0.0173699	33436	8.90E-10	0.001063906	35.60850532
rs113735401	A	T	-0.287679	-0.2694	0.0226782	0.0222844	ebi-a-GCST90018874	11	122669936	0.1948	481912	0.1667	122799228	0.0255587	33436	2.17E-29	0.003668533	123.1053636
rs2370794	G	A	0.313207	0.0543	0.336568	0.374874	ebi-a-GCST90018874	11	122714782	0.0353	481912	0.1241	122844074	0.0078	33436	1.00E-200	0.04380888	1531.813119
rs7121176	G	A	-0.193282	0.0886	0.0188316	0.0661407	ebi-a-GCST90018874	11	122820728	0.0552	481912	0.1083	122950020	0.0273089	33436	1.47E-12	0.001380523	46.22020811
rs4822754	G	A	-0.156797	-0.0119	0.528339	0.617166	ebi-a-GCST90018874	22	27012894	0.0401	481912	0.767701	26616930	0.00743711	33942	1.14E-98	0.012253161	421.0312393
rs142223592	G	A	0.164929	-0.0733	0.0258901	0.0251057	ebi-a-GCST90018874	2	209682445	0.3201	481912	0.8189	208817721	0.0243883	33853	1.36E-11	0.001372037	46.5086263
rs143650449	T	C	0.397351	-0.0359	0.0142883	0.0111745	ebi-a-GCST90018874	2	209196144	0.3579	481912	0.9202	208331420	0.0323786	33853	1.28E-34	0.00444743	151.2224928
rs150534820	A	T	0.528382	-0.1312	0.00656257	0.00796491	ebi-a-GCST90018874	2	209422587	0.2793	481912	0.6386	208557862	0.0482603	33853	6.75E-28	0.003640328	123.6789684
rs150780055	T	C	-0.225591	0.1289	0.012845	0.0132952	ebi-a-GCST90018874	2	209601728	0.2368	481912	0.5861	208737004	0.0341808	33853	4.11E-11	0.001290604	43.74469165
rs34700923	G	T	0.348455	0.0518	0.439718	0.437895	ebi-a-GCST90018874	2	208958809	0.1022	481912	0.6122	208094085	0.00790961	33853	1.00E-200	0.059827976	2154.113041
rs569989061	T	C	-0.318971	0.8392	0.0269051	0.0269298	ebi-a-GCST90018874	2	209634988	0.3294	481912	0.01086	208770264	0.02527	33853	1.59E-36	0.005327485	181.3065891
rs62192855	A	G	0.36859	-0.0934	0.0502844	0.0595206	ebi-a-GCST90018874	2	208992771	0.0695	481912	0.1787	208128047	0.0172296	33853	1.56E-101	0.012976093	445.0284416
rs75091295	G	A	-0.179378	0.0759	0.0166012	0.0167253	ebi-a-GCST90018874	2	209744370	0.2188	481912	0.7286	208879646	0.0291757	33853	7.84E-10	0.0010506	35.6012723
rs78714708	A	G	0.902123	0.2522	0.0257308	0.0298919	ebi-a-GCST90018874	2	209075459	0.1501	481912	0.0929908	208210735	0.0251987	33853	1.00E-200	0.040803157	1439.983551
rs79522001	T	C	-0.369386	-0.3917	0.0158266	0.0176151	ebi-a-GCST90018874	2	209127455	0.1964	481912	0.0461296	208262731	0.0315006	33853	9.35E-32	0.004250599	144.5012341
rs149008753	T	C	-0.240181	-0.3229	0.0190944	0.0198292	ebi-a-GCST90018874	16	21382339	0.1932	481912	0.0947305	21371018	0.0298466	32867	8.47E-16	0.002160929	71.17273496
rs35367858	A	T	-0.0854736	0.0062	0.0734653	0.0688637	ebi-a-GCST90018874	16	21333870	0.1182	481912	0.958	21322549	0.0149909	32867	1.19E-08	0.000994576	32.71927888
rs6497543	G	A	-0.391453	-0.0304	0.249558	0.261664	ebi-a-GCST90018874	16	21262485	0.0614	481912	0.619699	21251164	0.00897106	32867	1.00E-200	0.057395504	2001.160886
rs77964417	A	G	0.065988	0.0031	0.135083	0.127067	ebi-a-GCST90018874	16	21197905	0.0586	481912	0.9575	21186584	0.0114087	32867	7.29E-09	0.001017501	33.47424685
rs112063648	T	C	-0.156212	0.3102	0.0234521	0.0186673	ebi-a-GCST90018874	21	34522195	0.2546	481912	0.223	33149889	0.0261772	33042	2.41E-09	0.001117723	36.97088101
rs13050238	T	C	-0.370247	0.12	0.0316415	0.0292228	ebi-a-GCST90018874	21	34997018	0.1786	481912	0.501601	33624712	0.0214894	33042	1.60E-66	0.008400523	279.9046248
rs11577194	C	T	-0.186628	0.0061	0.524063	0.439658	ebi-a-GCST90018874	1	110500175	0.039	481912	0.8756	109957553	0.00746752	33848	7.46E-138	0.01737467	598.4611489
rs7538029	A	C	0.067631	-0.0039	0.200282	0.341208	ebi-a-GCST90018874	1	110474695	0.038	481912	0.9183	109932073	0.00933948	33848	4.44E-13	0.001465212	49.66432698
rs10079250	C	T	-0.397015	0.0512	0.068236	0.115929	ebi-a-GCST90018874	5	149450132	0.0472	481912	0.2784	150070569	0.0143501	33985	1.78E-168	0.020043027	695.0531601
rs71586151	G	A	0.136137	-0.0426	0.0410883	0.0563809	ebi-a-GCST90018874	5	149440739	0.0664	481912	0.5212	150061176	0.0182743	33985	9.36E-14	0.001460425	49.70219532
rs7736526	T	C	-0.098846	0.0895	0.322765	0.259422	ebi-a-GCST90018874	5	149489242	0.0458	481912	0.0504406	150109679	0.00780796	33985	9.89E-37	0.004271437	145.7789353
rs10051679	A	T	0.0659097	-0.0159	0.652821	0.584679	ebi-a-GCST90018874	5	131570931	0.0348	481912	0.647201	132235238	0.00809789	32862	3.98E-16	0.001969138	64.83355231
rs25882	C	T	0.243807	-0.0602	0.206606	0.333871	ebi-a-GCST90018874	5	131411460	0.0365	481912	0.0987507	132075767	0.00938271	32862	7.38E-149	0.019487413	653.0832781
rs138804374	T	A	-0.367396	-0.0296	0.0230561	0.0189722	ebi-a-GCST90018874	22	37393586	0.2418	481912	0.9025	36997545	0.0257734	32981	4.18E-46	0.00608071	201.7626061
rs145153480	C	T	-0.169319	-0.0789	0.0204854	0.026408	ebi-a-GCST90018874	22	37235241	0.1527	481912	0.6053	36839198	0.0285002	32981	2.83E-09	0.001150527	37.98692902
rs148550682	T	C	0.198028	0.3153	0.0224874	0.0175328	ebi-a-GCST90018874	22	37466156	0.2799	481912	0.26	37070116	0.0274067	32981	4.99E-13	0.00172403	56.95497597
rs2072706	G	A	-0.369124	0.0306	0.663075	0.687966	ebi-a-GCST90018874	22	37266979	0.0387	481912	0.428	36870937	0.0081532	32981	1.00E-200	0.060879413	2137.896001
rs2072707	G	T	-0.382181	0.0483	0.642106	0.722484	ebi-a-GCST90018874	22	37319081	0.0475	481912	0.31	36923039	0.00805459	32981	1.00E-200	0.06713196	2373.266967
rs62229127	T	C	-0.293397	0.0512	0.0347025	0.0413957	ebi-a-GCST90018874	22	37359616	0.1257	481912	0.684	36963575	0.0213875	32981	7.90E-43	0.005767177	191.2989841
rs62229129	A	G	0.214035	0.0475	0.0180232	0.0176215	ebi-a-GCST90018874	22	37371532	0.2263	481912	0.8339	36975491	0.0290465	32981	1.72E-13	0.001621559	53.56424742
rs73160052	A	G	0.11511	0.2597	0.0446131	0.0487076	ebi-a-GCST90018874	22	37474521	0.1205	481912	0.0311	37078481	0.0189646	32981	1.28E-09	0.00112953	37.29289479
rs78996523	C	G	0.251525	-0.4866	0.0249922	0.0225964	ebi-a-GCST90018874	22	37514022	0.2042	481912	0.0171799	37117982	0.0251248	32981	1.36E-23	0.003083223	101.9960766
rs3859192	T	C	0.0740586	-0.0166	0.477424	0.485647	ebi-a-GCST90018874	17	38128648	0.0346	481912	0.6321	39972395	0.00745144	33084	2.82E-23	0.002736747	90.78553136
rs138707712	C	T	0.22114	0.3783	0.0139579	0.0130391	ebi-a-GCST90018874	1	36913124	0.2539	481912	0.1362	36447523	0.0331745	32981	2.63E-11	0.001346109	44.45315919
rs148363675	T	C	-0.150542	0.0251	0.0346883	0.012	ebi-a-GCST90018874	1	36996929	0.3249	481912	0.9384	36531328	0.0246198	32981	9.68E-10	0.001517735	50.12946533
rs3917922	T	C	-0.864196	-0.1357	0.0113366	0.0117408	ebi-a-GCST90018874	1	36945713	0.2501	481912	0.5874	36480112	0.0361768	32981	4.06E-126	0.016741169	561.5072998
rs3917999	T	C	1.13229	0.0848	0.010561	0.0307451	ebi-a-GCST90018874	1	36933317	0.0812	481912	0.2966	36467716	0.037578	32981	1.86E-199	0.026794114	907.9713863
rs3918018	T	C	-0.471665	0.1031	0.0309724	0.0287321	ebi-a-GCST90018874	1	36937878	0.1789	481912	0.5644	36472277	0.0221591	32981	1.55E-100	0.013353906	446.3590912
rs11854097	G	A	-0.134289	-0.0142	0.255693	0.220548	ebi-a-GCST90018874	15	75995221	0.0457	481912	0.756599	75702880	0.00810958	33924	1.37E-61	0.006864072	234.4523411
rs150728342	A	G	-0.27595	0.2617	0.00566276	0.0116182	ebi-a-GCST90018874	15	75733375	0.1958	481912	0.1813	75441034	0.0482783	33924	1.09E-08	0.000857537	29.11432235
rs117360132	G	A	0.377297	0.185	0.0189897	0.0228234	ebi-a-GCST90018874	20	23711589	0.1665	481912	0.2665	23730952	0.029073	29561	1.64E-38	0.005303815	157.6114106
rs13036683	C	G	-0.481878	0.1007	0.0466195	0.0522579	ebi-a-GCST90018874	20	23731806	0.0775	481912	0.1939	23751169	0.0186173	29561	1.03E-147	0.020641349	622.9971266
rs147903026	T	C	-0.234068	0.3306	0.0149872	0.012501	ebi-a-GCST90018874	20	23823058	0.3178	481912	0.2982	23842421	0.0339312	29561	5.26E-12	0.00161762	47.89269663
rs2424595	A	G	0.38573	-0.0775	0.223855	0.203207	ebi-a-GCST90018874	20	23644387	0.0495	481912	0.1178	23663750	0.00964922	29561	1.00E-200	0.051701899	1611.578074
rs78898336	G	A	-0.185703	0.1285	0.019673	0.0165438	ebi-a-GCST90018874	20	24064812	0.2751	481912	0.6404	24084176	0.0285209	29561	7.46E-11	0.001330177	39.37106853
rs79228684	A	G	0.161075	-0.0185	0.0633681	0.0855982	ebi-a-GCST90018874	20	24106882	0.086	481912	0.8293	24126246	0.016389	29561	8.51E-23	0.003079824	91.3177618
rs73102389	A	C	0.110051	0.0596	0.175459	0.170622	ebi-a-GCST90018874	20	23635691	0.0465	481912	0.2006	23655054	0.00922127	33743	7.82E-33	0.003504337	118.6556505
rs911119	T	C	0.328497	0.0066	0.776543	0.801134	ebi-a-GCST90018874	20	23612737	0.0466	481912	0.8871	23632100	0.00848367	33743	1.00E-200	0.03745004	1312.764892
rs113642949	G	C	-0.203482	-0.0593	0.0203409	0.0188257	ebi-a-GCST90018874	20	23328966	0.2318	481912	0.7982	23348329	0.0263449	33048	1.13E-14	0.001650164	54.62145696
rs2038584	G	A	-0.274211	-0.0701	0.902651	0.834378	ebi-a-GCST90018874	20	23943083	0.0418	481912	0.0932803	23962446	0.0125588	33048	1.10E-105	0.013214511	442.5346155
rs2892183	T	A	0.0758229	-0.011	0.6043	0.625716	ebi-a-GCST90018874	20	24452407	0.038	481912	0.7719	24471771	0.00798708	33048	2.24E-21	0.002749473	91.10958026
rs4378871	G	A	0.411171	4.00E-04	0.353551	0.332641	ebi-a-GCST90018874	20	23746806	0.0379	481912	0.992	23766169	0.00783684	33048	1.00E-200	0.077278963	2767.641043
rs6049095	C	A	0.094984	0.0043	0.608511	0.589712	ebi-a-GCST90018874	20	23753425	0.0351	481912	0.9013	23772788	0.00761208	33048	9.83E-36	0.00429852	142.6621117
rs6083363	T	A	-0.102689	0.0071	0.187281	0.245126	ebi-a-GCST90018874	20	24045468	0.04	481912	0.86	24064831	0.00959235	33048	9.61E-27	0.003210051	106.4209732
rs12577165	C	T	0.613071	0.0161	0.024002	0.0554357	ebi-a-GCST90018874	11	65776429	0.0608	481912	0.7906	66008958	0.0236152	32681	1.37E-148	0.017609536	585.7772776
rs142954287	A	C	0.67244	-0.0845	0.00841531	0.00874055	ebi-a-GCST90018874	20	24770718	0.2915	481912	0.771999	24790082	0.0419574	33719	8.31E-58	0.007546351	256.3750154
rs4815316	C	T	0.416053	-0.0272	0.810976	0.839693	ebi-a-GCST90018874	20	24794975	0.0528	481912	0.6071	24814339	0.00970409	33719	1.00E-200	0.053070388	1889.659219
rs6049607	T	A	-0.0609599	-0.0306	0.384412	0.363073	ebi-a-GCST90018874	20	24316982	0.0369	481912	0.406	24336346	0.00790478	33719	1.24E-14	0.001758756	59.40445085
rs6115010	T	C	-0.305023	-0.0111	0.130774	0.133331	ebi-a-GCST90018874	20	25020441	0.0802	481912	0.8895	25039805	0.0113183	33719	5.78E-160	0.021151895	728.5895027
rs73101307	G	A	0.17406	-0.0154	0.0848941	0.155447	ebi-a-GCST90018874	20	24472591	0.0437	481912	0.724399	24491955	0.0141999	33719	1.52E-34	0.004707354	159.4685145
rs9927	G	A	-0.0954155	-0.0333	0.496378	0.606535	ebi-a-GCST90018874	20	25277244	0.0447	481912	0.4565	25296608	0.00756001	33719	1.62E-36	0.00455182	154.1754923
rs111964977	G	C	-0.320504	0.0979	0.0494605	0.0492493	ebi-a-GCST90018874	21	45522595	0.23	481912	0.6704	44102714	0.0176829	33261	2.02E-73	0.009658853	324.3769146
rs143470409	A	G	-0.208988	-0.3488	0.0128107	0.0133445	ebi-a-GCST90018874	21	44809491	0.4366	481912	0.4244	43389611	0.034917	33261	2.16E-09	0.001104704	36.78198941
rs2276528	A	G	-0.438218	0.0183	0.145831	0.208325	ebi-a-GCST90018874	21	45152500	0.0393	481912	0.6413	43732619	0.0106372	33261	1.00E-200	0.047841422	1671.10594
rs2838414	T	C	-0.237962	-0.0482	0.112579	0.117341	ebi-a-GCST90018874	21	45252438	0.0527	481912	0.3607	43832557	0.0118816	33261	3.15E-89	0.01131442	380.6127145
rs57785757	T	G	0.285262	-0.0314	0.0382269	0.0344002	ebi-a-GCST90018874	21	45192054	0.1761	481912	0.8587	43772173	0.0217568	33261	2.83E-39	0.005983559	200.2051141
rs9983695	C	T	0.0743404	-0.0101	0.110623	0.175754	ebi-a-GCST90018874	21	45711808	0.0428	481912	0.8135	44291925	0.0120362	33261	6.56E-10	0.001087455	36.20702388
rs113979928	G	T	1.152	-0.1262	0.0201848	0.0162644	ebi-a-GCST90018874	1	84860362	0.2733	481912	0.6443	84394679	0.0266017	33487	1.00E-200	0.052493264	1855.118148
rs12032915	C	T	-0.304588	-0.0262	0.00554214	0.020865	ebi-a-GCST90018874	1	85417378	0.0931	481912	0.778099	84951695	0.0515184	33487	3.38E-09	0.001022632	34.27789192
rs142997632	A	T	1.38239	-0.4535	0.0121149	0.0125101	ebi-a-GCST90018874	1	84928082	0.4422	481912	0.3051	84462399	0.0337683	33487	1.00E-200	0.04574224	1605.099778
rs17111303	C	T	-0.420492	0.1212	0.0116548	0.0137827	ebi-a-GCST90018874	1	85015707	0.2101	481912	0.5639	84550024	0.0342251	33487	1.08E-34	0.004073418	136.9562741
rs17374048	T	C	-0.569525	-0.0448	0.0796921	0.0804105	ebi-a-GCST90018874	1	84945339	0.1016	481912	0.6594	84479656	0.0134778	33487	1.00E-200	0.047577761	1672.725888
rs74843170	C	T	-0.918967	0.1719	0.00498701	0.00939957	ebi-a-GCST90018874	1	84925021	0.2201	481912	0.4349	84459338	0.0516382	33487	7.55E-71	0.008381057	283.0116456
rs11150601	A	G	0.0536321	-0.0311	0.627603	0.705803	ebi-a-GCST90018874	16	30977799	0.0456	481912	0.4948	30966478	0.00791981	33043	1.27E-11	0.001344531	44.48445592
rs2469977	T	C	0.0470014	0.01	0.465024	0.554801	ebi-a-GCST90018874	8	104530581	0.0401	481912	0.8033	103518353	0.00671204	33924	2.51E-12	0.001099161	37.32676243
rs62527645	A	G	0.0642228	0.0149	0.159494	0.107016	ebi-a-GCST90018874	8	104189122	0.0778	481912	0.8484	103176894	0.0091799	33924	2.63E-12	0.001105843	37.55394909
rs117441205	G	A	-0.139012	-0.0777	0.0241912	0.0193695	ebi-a-GCST90018874	16	76012124	0.256	481912	0.7615	75978226	0.0252439	33687	3.66E-08	0.00091234	30.76023706
rs117979227	A	G	0.461276	0.323	0.0187609	0.0172409	ebi-a-GCST90018874	16	75097142	0.2292	481912	0.1589	75063244	0.0279207	33687	2.59E-61	0.00783394	265.9698527
rs37596	A	C	-0.265806	0.0114	0.164446	0.224825	ebi-a-GCST90018874	16	75498320	0.0387	481912	0.7683	75464422	0.010271	33687	1.14E-147	0.019415894	666.9742916
rs71394237	C	T	-0.285813	-0.0507	0.0196246	0.0317775	ebi-a-GCST90018874	16	75803981	0.1255	481912	0.6862	75770083	0.0277282	33687	6.51E-25	0.00314331	106.2162575
rs7205074	A	C	0.41586	0.0177	0.799137	0.812968	ebi-a-GCST90018874	16	75220009	0.0462	481912	0.7019	75186111	0.00963119	33687	1.00E-200	0.055519491	1980.10869
rs111778267	A	G	0.171103	-0.223	0.0168682	0.0136266	ebi-a-GCST90018874	1	15785229	0.3065	481912	0.4669	15458734	0.0278195	33653	7.72E-10	0.000971015	32.70736935
rs113295825	C	A	-0.233106	-0.0648	0.0192879	0.07936	ebi-a-GCST90018874	1	15620030	0.1277	481912	0.611799	15293534	0.0297258	33653	4.44E-15	0.002055717	69.31944222
rs113585544	T	C	-0.185636	-9.00E-04	0.0416986	0.0400268	ebi-a-GCST90018874	1	15708274	0.1449	481912	0.9949	15381778	0.0182129	33653	2.14E-24	0.002754089	92.93380236
rs545634	A	G	-0.568286	0.1346	0.0975396	0.103075	ebi-a-GCST90018874	1	15770102	0.088	481912	0.1262	15443607	0.0119553	33653	1.00E-200	0.056855572	2028.583112
rs7531327	G	A	-0.0487278	-0.0174	0.218798	0.146253	ebi-a-GCST90018874	1	16357450	0.1113	481912	0.876	16030955	0.00871965	33653	2.29E-08	0.00081169	27.3363753
rs20549	G	A	0.0894944	-0.0073	0.16698	0.166267	ebi-a-GCST90018874	16	67969930	0.0468	481912	0.8763	67936027	0.00983876	33853	9.36E-20	0.002228136	75.5930471
rs10102524	G	A	-0.309806	-0.0751	0.549735	0.662903	ebi-a-GCST90018874	8	11534907	0.0476	481912	0.1145	11677398	0.00766996	33714	1.00E-200	0.047515053	1681.735222
rs1065712	C	G	-0.577589	0.0076	0.0471496	0.061989	ebi-a-GCST90018874	8	11702122	0.1008	481912	0.9402	11844613	0.0182666	33714	1.00E-200	0.029975784	1041.771563
rs113628575	A	G	-0.318265	0.4267	0.0194288	0.017566	ebi-a-GCST90018874	8	11705884	0.2351	481912	0.0695296	11848375	0.0279847	33714	5.71E-30	0.003859516	130.6161256
rs117467361	T	C	-0.170111	0.0925	0.0174	0.0160139	ebi-a-GCST90018874	8	11370618	0.244	481912	0.704601	11513109	0.0294455	33714	7.60E-09	0.000989511	33.3914493
rs117611393	A	C	0.159902	-0.1503	0.02334	0.0198698	ebi-a-GCST90018874	8	10997589	0.2357	481912	0.5236	11140079	0.025834	33714	6.03E-10	0.001165687	39.34351024
rs60724206	G	A	-0.178905	0.3275	0.0266951	0.0166462	ebi-a-GCST90018874	8	11128374	0.199	481912	0.099901	11270865	0.0234449	33714	2.33E-14	0.001663242	56.16462591
rs6730	A	G	0.399851	-0.08	0.992258	0.984495	ebi-a-GCST90018874	8	11702204	0.113	481912	0.4791	11844695	0.0430525	33714	1.58E-20	0.002456429	83.01504139
rs11019953	T	C	-0.444713	0.2628	0.0124154	0.0104545	ebi-a-GCST90018874	11	88180758	0.3633	481912	0.4695	88447590	0.0352997	33598	2.16E-36	0.004849809	163.7282475
rs112033114	A	G	-0.654839	-0.0567	0.0563598	0.0562872	ebi-a-GCST90018874	11	88143605	0.119	481912	0.6337	88410437	0.0161069	33598	1.00E-200	0.045611562	1605.599963
rs17809993	T	C	0.729592	-0.075	0.0761149	0.0701094	ebi-a-GCST90018874	11	87937129	0.1147	481912	0.5133	88203961	0.0142484	33598	1.00E-200	0.074864817	2718.692827
rs1875564	C	G	0.0840985	0.0604	0.0919967	0.162281	ebi-a-GCST90018874	11	89079321	0.043	481912	0.1601	89346153	0.013001	33598	9.89E-11	0.001181588	39.7436001
rs2941563	G	T	0.375276	-0.0044	0.932859	0.937764	ebi-a-GCST90018874	11	88242024	0.1217	481912	0.971	88508856	0.0150519	33598	3.34E-137	0.017641495	603.3272647
rs554076563	C	T	-0.278132	0.5329	0.0240309	0.023014	ebi-a-GCST90018874	11	88041674	0.351	481912	0.129	88308506	0.0260705	33598	1.43E-26	0.003628591	122.3501012
rs74383493	G	C	0.137647	-0.0219	0.0251801	0.0285903	ebi-a-GCST90018874	11	87225875	0.1004	481912	0.8272	87514833	0.0237399	33598	6.70E-09	0.000930134	31.27786104
rs12801744	T	C	-0.09326	0.0502	0.0853077	0.151636	ebi-a-GCST90018874	11	1493132	0.0462	481912	0.2771	1471902	0.0135214	31259	5.30E-12	0.001357326	42.48359366
rs34393565	T	G	-0.123434	0.0229	0.156924	0.150106	ebi-a-GCST90018874	11	1674207	0.05	481912	0.6474	1652977	0.0102593	31259	2.43E-33	0.004031398	126.5194639
rs72850955	C	T	-0.519372	0.0948	0.0865499	0.0596148	ebi-a-GCST90018874	11	1777037	0.0973	481912	0.3297	1755807	0.0132731	31259	1.00E-200	0.042651908	1392.566282
rs148097044	T	C	-0.268211	0.0307	0.0173379	0.0143738	ebi-a-GCST90018874	1	205831920	0.3065	481912	0.9203	205862792	0.0320274	33187	5.55E-17	0.002451229	81.54391348
rs41297620	A	G	-0.186487	-0.344	0.0252345	0.0207797	ebi-a-GCST90018874	1	206654571	0.2328	481912	0.1394	206481229	0.0249426	33187	7.62E-14	0.00171089	56.87317354
rs7538261	A	G	-0.115153	0.2576	0.0543647	0.0532718	ebi-a-GCST90018874	1	206622658	0.2212	481912	0.2443	206449312	0.0170119	33187	1.30E-11	0.001363393	45.30597918
rs1044522	A	G	0.216981	-0.0466	0.240657	0.233178	ebi-a-GCST90018874	11	66335832	0.0414	481912	0.2604	66568361	0.00842135	33822	2.16E-146	0.017207188	592.1360912
rs181934483	A	T	0.170843	0.1018	0.0149339	0.016939	ebi-a-GCST90018874	11	67286097	0.199	481912	0.6089	67518626	0.0305117	33822	2.15E-08	0.000858743	29.06763491
rs577949342	A	G	-0.233688	0.601	0.0237302	0.0242732	ebi-a-GCST90018874	11	67330318	0.3223	481912	0.06221	67562847	0.0243566	33822	8.44E-22	0.002530312	85.79223246
rs114131019	T	G	1.13029	0.2025	0.0172486	0.0215073	ebi-a-GCST90018874	15	79034151	0.1695	481912	0.2324	78741809	0.0293263	32979	1.00E-200	0.043311905	1492.959625
rs118019212	T	C	0.702014	-0.0659	0.0270251	0.0520421	ebi-a-GCST90018874	15	79139602	0.0692	481912	0.3409	78847260	0.0235722	32979	6.79E-195	0.025917344	877.4165503
rs140840125	A	C	1.31449	-0.1325	0.0150282	0.0136768	ebi-a-GCST90018874	15	79141107	0.2617	481912	0.6125	78848765	0.0317606	32979	1.00E-200	0.051153497	1777.831164
rs143762923	C	T	0.278676	-0.1054	0.0265848	0.0295156	ebi-a-GCST90018874	15	79164379	0.1533	481912	0.491801	78872037	0.0237026	32979	6.48E-32	0.004019395	133.0824893
rs144430606	T	C	0.677098	-0.0238	0.0182936	0.0194273	ebi-a-GCST90018874	15	79258837	0.1308	481912	0.8556	78966495	0.0313409	32979	1.64E-103	0.016466976	552.1232761
rs191392179	T	C	-0.609067	0.0766	0.0252542	0.0310164	ebi-a-GCST90018874	15	79067958	0.1402	481912	0.584901	78775616	0.0250982	32979	4.34E-130	0.018263547	613.4813292
rs4389111	A	G	-1.06394	-0.0657	0.978861	0.952019	ebi-a-GCST90018874	15	79122225	0.0653	481912	0.3146	78829883	0.0264966	32979	1.00E-200	0.0468457	1620.756107
rs73467256	T	C	-0.323114	0.4808	0.015707	0.0135124	ebi-a-GCST90018874	15	78978554	0.2743	481912	0.0796398	78686212	0.0306646	32979	5.83E-26	0.003228191	106.8008194
rs75926015	T	C	-0.219976	-0.3271	0.0166621	0.0164175	ebi-a-GCST90018874	15	79239974	0.2153	481912	0.1288	78947632	0.0297808	32979	1.51E-13	0.001585671	52.37372346
rs77719589	T	C	1.03587	0.0512	0.0205131	0.0756984	ebi-a-GCST90018874	15	79238656	0.0519	481912	0.324	78946314	0.0268556	32979	1.00E-200	0.043119174	1486.01683
rs80218258	A	G	-1.16205	0.0246	0.0230598	0.0229858	ebi-a-GCST90018874	15	79242557	0.1812	481912	0.8919	78950215	0.0270231	32979	1.00E-200	0.060841953	2136.36573
rs12647431	T	C	0.0488641	0.0178	0.57017	0.61744	ebi-a-GCST90018874	4	156777878	0.0371	481912	0.6304	155856726	0.00749214	34049	6.93E-11	0.001170337	39.89314815
rs2334114	A	C	-0.218357	0.074	0.213307	0.161318	ebi-a-GCST90018874	4	156856193	0.058	481912	0.2019	155935041	0.00905252	34049	1.50E-128	0.016002013	553.6805504
rs58375831	C	G	-0.0908392	-0.0016	0.0933276	0.0768763	ebi-a-GCST90018874	4	157111249	0.0715	481912	0.9818	156190097	0.0125921	34049	5.43E-13	0.001396488	47.61270462
rs76943790	G	C	-0.0892386	-0.009	0.0878324	0.0698013	ebi-a-GCST90018874	4	157120545	0.0832	481912	0.9141	156199393	0.0130154	34049	7.06E-12	0.001276042	43.50090246
rs114221421	A	G	0.237257	0.2893	0.0269946	0.0242747	ebi-a-GCST90018874	1	150726559	0.2057	481912	0.1597	150754083	0.0265254	26225	3.74E-19	0.002957061	77.77297725
rs114413720	T	C	-0.350056	0.2097	0.00544193	0.00509001	ebi-a-GCST90018874	1	150336356	0.4173	481912	0.615399	150363880	0.0619256	26225	1.58E-08	0.001326442	34.82947818
rs138605093	A	G	0.250103	-0.0408	0.018989	0.0163881	ebi-a-GCST90018874	1	151084979	0.2477	481912	0.8692	151112503	0.0325214	26225	1.47E-14	0.002330471	61.25470273
rs138914578	A	G	0.379206	-0.4661	0.00749175	0.0106719	ebi-a-GCST90018874	1	150387925	0.224	481912	0.0374602	150415449	0.0495697	26225	2.01E-14	0.002138444	56.19657945
rs148634917	G	A	0.263672	-0.1826	0.0185827	0.0188073	ebi-a-GCST90018874	1	150916222	0.2007	481912	0.363	150943746	0.0316139	26225	7.40E-17	0.002535832	66.66618745
rs267732	T	A	-0.268788	-0.2078	0.594918	0.594943	ebi-a-GCST90018874	1	150957668	0.1057	481912	0.0492402	150985192	0.00920759	26225	2.44E-187	0.034821687	946.0729423
rs6668850	T	A	0.282966	0.0846	0.0165403	0.013865	ebi-a-GCST90018874	1	150521099	0.2743	481912	0.7576	150548623	0.0337259	26225	4.85E-17	0.002604944	68.48786398
rs72700829	T	C	-0.675714	-0.0235	0.0699862	0.0671124	ebi-a-GCST90018874	1	150540181	0.1128	481912	0.8349	150567705	0.0166563	26225	1.00E-200	0.059437103	1657.113169
rs10820362	A	G	-0.120797	0.1387	0.0652869	0.0668838	ebi-a-GCST90018874	9	99085947	0.1092	481912	0.204	96323665	0.0144729	33840	7.03E-17	0.001780929	60.37060017
rs10979490	A	G	-0.204669	0.1012	0.0112052	0.111992	ebi-a-GCST90018874	9	99659871	0.0511	481912	0.0478498	96897589	0.0346223	33840	3.39E-09	0.000928239	31.43894181
rs12686511	T	C	0.256728	0.0559	0.206793	0.316856	ebi-a-GCST90018874	9	99909044	0.038	481912	0.1418	97146762	0.00879989	33840	4.14E-187	0.021622148	747.8197246
rs144388525	A	C	0.222061	-0.3275	0.0196138	0.0189987	ebi-a-GCST90018874	9	99765972	0.2039	481912	0.1083	97003690	0.0264578	33840	4.74E-17	0.001896416	64.29283566
rs551110657	A	T	-0.239967	0.4407	0.00822065	0.0092094	ebi-a-GCST90018874	9	99280125	0.5036	481912	0.3816	96517843	0.0402238	33840	2.43E-09	0.000938975	31.80291505
rs143309663	T	C	0.177932	-0.3552	0.016064	0.0138955	ebi-a-GCST90018874	20	57571949	0.2682	481912	0.1854	58996894	0.0298789	33681	2.60E-09	0.001000826	33.7405938
rs148370779	T	C	-1.69956	-0.0402	0.00977091	0.0100263	ebi-a-GCST90018874	20	57602212	0.2935	481912	0.891	59027157	0.0376665	33681	1.00E-200	0.055895094	1993.942476
rs16921241	G	A	-0.0577482	-0.0392	0.682452	0.583512	ebi-a-GCST90018874	11	94707809	0.0365	481912	0.2833	94974645	0.00807839	33600	8.77E-13	0.001445401	48.63288143
rs683544	T	C	-0.212176	-0.0698	0.572668	0.560368	ebi-a-GCST90018874	16	57408778	0.0353	481912	0.0479204	57374866	0.00762524	33436	2.13E-170	0.022033873	753.2781458
rs78751841	G	A	0.12509	0.0259	0.0281732	0.0265122	ebi-a-GCST90018874	16	57183274	0.1847	481912	0.8886	57149362	0.0225673	33436	2.97E-08	0.000856841	28.67218891
rs8052631	A	G	-0.150871	-0.1046	0.951092	0.957743	ebi-a-GCST90018874	16	57167230	0.0956	481912	0.2738	57133318	0.017548	33436	8.14E-18	0.0021176	70.95008842
rs2849900	C	T	-0.123515	0.0211	0.668064	0.714309	ebi-a-GCST90018874	21	18936119	0.0421	481912	0.616401	17563801	0.00784562	33657	7.65E-56	0.006766153	229.2661357
rs9978504	C	T	-0.0423696	0.0012	0.526243	0.562732	ebi-a-GCST90018874	21	18817058	0.0355	481912	0.9733	17444740	0.0073969	33657	1.02E-08	0.000895119	30.1522142
rs10023573	C	G	0.218153	-0.3418	0.0154829	0.0119151	ebi-a-GCST90018874	4	74592950	0.3384	481912	0.3124	73727233	0.0306576	33650	1.11E-12	0.001450868	48.88974415
rs114862057	T	C	0.35349	-0.3277	0.0196434	0.0174084	ebi-a-GCST90018874	4	74968642	0.2351	481912	0.1633	74102925	0.0273692	33650	3.67E-38	0.004812658	162.7194282
rs115214168	T	C	0.92692	0.1567	0.0290704	0.0268193	ebi-a-GCST90018874	4	74698118	0.1809	481912	0.3864	73832401	0.0232045	33650	1.00E-200	0.048501286	1715.158658
rs147508818	A	G	0.263018	-0.0266	0.0128115	0.0131955	ebi-a-GCST90018874	4	75038422	0.2543	481912	0.9167	74172705	0.0359971	33650	2.74E-13	0.001749851	58.98218782
rs148746966	G	A	0.314137	0.3971	0.0234441	0.0196534	ebi-a-GCST90018874	4	75035371	0.1448	481912	0.00609902	74169654	0.0252705	33650	1.77E-35	0.004518548	152.7302053
rs61710848	C	A	0.503442	-0.099	0.0211616	0.0171868	ebi-a-GCST90018874	4	74713831	0.1458	481912	0.4971	73848114	0.026733	33650	4.11E-79	0.010499978	357.0522962
rs72649177	C	T	0.251896	0.0293	0.0083746	0.0103499	ebi-a-GCST90018874	4	74573296	0.2368	481912	0.9014	73707579	0.0434339	33650	6.65E-09	0.001053863	35.49779989
rs74451052	G	A	-0.250231	0.1478	0.0699885	0.0701072	ebi-a-GCST90018874	4	74586608	0.1106	481912	0.1816	73720891	0.0154051	33650	2.49E-59	0.008151306	276.5292355
rs75255850	C	G	-0.211344	-0.0692	0.0260624	0.0261196	ebi-a-GCST90018874	4	74879817	0.1745	481912	0.691801	74014100	0.0238303	33650	7.40E-19	0.002267542	76.47166296
rs77495523	A	T	-0.256113	0.1344	0.0123078	0.0115155	ebi-a-GCST90018874	4	75011128	0.3018	481912	0.6561	74145411	0.0365191	33650	2.33E-12	0.00159476	53.74619214
rs77675911	A	G	-0.158492	0.2075	0.0207321	0.0140653	ebi-a-GCST90018874	4	74758863	0.2102	481912	0.3234	73893146	0.026659	33650	2.76E-09	0.001019975	34.35515813
rs143799975	G	A	0.328441	-0.0086	0.0114836	0.0106189	ebi-a-GCST90018874	4	76807015	0.3021	481912	0.9773	75885862	0.0336655	33848	1.74E-22	0.002449101	83.09577609
rs369112747	A	C	0.0682039	-0.1212	0.472521	0.474643	ebi-a-GCST90018874	4	76948812	0.0997	481912	0.224	76027659	0.00742208	33848	3.95E-20	0.002318861	78.6665837
rs56896076	G	C	0.0828545	-0.0146	0.0886303	0.180851	ebi-a-GCST90018874	4	77161632	0.0402	481912	0.715899	76240479	0.0126998	33848	6.84E-11	0.001109019	37.57753262
rs11727191	T	C	-0.275201	-0.2047	0.0208755	0.0158114	ebi-a-GCST90018874	4	77423100	0.2876	481912	0.4766	76501947	0.026116	33962	5.79E-26	0.003096028	105.4676259
rs143655258	C	T	0.362378	-0.118	0.00921618	0.00947836	ebi-a-GCST90018874	4	77100807	0.2732	481912	0.6658	76179654	0.03879	33962	9.45E-21	0.00239819	81.63829954
rs35170645	G	A	-0.224373	-0.0526	0.513606	0.616838	ebi-a-GCST90018874	4	76964956	0.0459	481912	0.2518	76043803	0.00748791	33962	2.83E-197	0.025152982	876.2352024
rs11239028	T	C	0.195376	-0.1555	0.338507	0.339241	ebi-a-GCST90018874	10	44883165	0.1023	481912	0.1286	44387717	0.00810884	33084	2.88E-128	0.017094851	575.3676996
rs117874844	T	C	0.156039	0.0359	0.0285183	0.0298407	ebi-a-GCST90018874	10	45125718	0.1545	481912	0.8165	44630270	0.0230284	33084	1.24E-11	0.001349132	44.69229364
rs72790881	A	C	0.181506	0.1755	0.026145	0.0231911	ebi-a-GCST90018874	10	44926661	0.2024	481912	0.3858	44431213	0.0241119	33084	5.17E-14	0.001677625	55.59245646
rs2053526	G	A	-0.054512	-0.0058	0.397441	0.448613	ebi-a-GCST90018874	4	78426029	0.0347	481912	0.8672	77504875	0.00770465	33962	1.49E-12	0.001423267	48.40304811
rs60002745	G	A	0.0571575	0.0366	0.235877	0.166128	ebi-a-GCST90018874	5	135029824	0.067	481912	0.584901	135694135	0.00836839	33084	8.48E-12	0.001177675	39.00576767
rs11668599	G	A	0.117925	-0.0252	0.0780617	0.107277	ebi-a-GCST90018874	19	42955136	0.0507	481912	0.619699	42450984	0.0123771	34049	1.61E-21	0.00200162	68.28583779
rs138268738	A	T	0.55795	0.0394	0.0157533	0.020142	ebi-a-GCST90018874	4	74885369	0.1187	481912	0.74	74019652	0.0298094	33558	3.58E-78	0.009653751	327.0989839
rs2367549	G	A	-0.0968351	-0.0702	0.06456	0.0707637	ebi-a-GCST90018874	4	75087740	0.1052	481912	0.5041	74222023	0.0159188	33558	1.18E-09	0.001132596	38.04848856
rs560601467	G	T	0.252385	-0.4525	0.0119478	0.0154161	ebi-a-GCST90018874	4	75311220	0.2009	481912	0.0242801	74445503	0.0345591	33558	2.81E-13	0.001503921	50.54157028
rs56078309	A	G	0.494705	0.1357	0.0948587	0.093175	ebi-a-GCST90018874	4	74736180	0.0972	481912	0.1627	73870463	0.0125779	33558	1.00E-200	0.042025815	1472.083771
rs10021230	A	T	0.125749	0.0561	0.212171	0.261368	ebi-a-GCST90018874	4	74745550	0.0376	481912	0.1354	73879833	0.00922342	34049	2.53E-42	0.005286364	180.9413564
rs10031141	G	A	0.46201	0.0159	0.405177	0.361295	ebi-a-GCST90018874	4	74594043	0.0377	481912	0.672201	73728326	0.00780562	34049	1.00E-200	0.102888133	3904.788663
rs1534450	C	A	0.0643539	0.016	0.427694	0.461487	ebi-a-GCST90018874	4	74014809	0.0347	481912	0.645	73149092	0.00759633	34049	2.42E-17	0.002027408	69.16739695
rs57952055	A	G	0.0661034	0.098	0.234161	0.282916	ebi-a-GCST90018874	4	75271356	0.0369	481912	0.00786991	74405639	0.00883852	34049	7.49E-14	0.001567219	53.44285532
rs13138765	C	T	-0.0538504	-0.0206	0.559255	0.596937	ebi-a-GCST90018874	4	74612020	0.0362	481912	0.5697	73746303	0.00745207	33374	4.97E-13	0.001429569	47.77587675
rs79656070	T	C	-0.172524	0.0262	0.0541113	0.108484	ebi-a-GCST90018874	4	74591328	0.0479	481912	0.5836	73725611	0.0167324	33374	6.30E-25	0.003046892	101.9916321
rs11730284	A	C	-0.0532458	-0.0208	0.558668	0.597004	ebi-a-GCST90018874	4	74617654	0.0362	481912	0.565599	73751937	0.00750995	32624	1.34E-12	0.001398041	45.67074466
rs74468557	A	G	-0.173298	0.0167	0.0543506	0.103412	ebi-a-GCST90018874	4	74591403	0.0488	481912	0.731499	73725686	0.016843	32624	7.90E-25	0.003087106	101.0194411
rs13138765	C	T	-0.0540719	-0.0206	0.558904	0.596937	ebi-a-GCST90018874	4	74612020	0.0362	481912	0.5697	73746303	0.00752126	32612	6.52E-13	0.001441596	47.07831617
rs80154360	G	A	-0.174002	0.031	0.054596	0.108838	ebi-a-GCST90018874	4	74591077	0.0477	481912	0.515	73725360	0.016762	32612	3.03E-25	0.00312548	102.2414593
rs11730284	A	C	-0.0539653	-0.0208	0.559206	0.597004	ebi-a-GCST90018874	4	74617654	0.0362	481912	0.565599	73751937	0.00741233	33451	3.33E-13	0.00143571	48.09210552
rs74468557	A	G	-0.180273	0.0167	0.0543904	0.103412	ebi-a-GCST90018874	4	74591403	0.0488	481912	0.731499	73725686	0.0166288	33451	2.20E-27	0.003342916	112.1922541
rs13118503	T	C	-0.149477	-0.0216	0.241048	0.274918	ebi-a-GCST90018874	4	76860470	0.0375	481912	0.5642	75939317	0.00804664	33848	4.99E-77	0.008175166	278.9773571
rs10839812	C	T	-0.141229	0.0253	0.471907	0.434248	ebi-a-GCST90018874	11	7585535	0.0362	481912	0.4852	7564304	0.00756018	33438	7.12E-78	0.009941332	335.7360529
rs1491823	G	T	0.110514	0.0156	0.336638	0.411578	ebi-a-GCST90018874	11	6948139	0.0414	481912	0.705601	6926908	0.00795508	33438	7.05E-44	0.005454794	183.3868151
rs61683338	G	C	-0.38536	0.0472	0.111914	0.237185	ebi-a-GCST90018874	11	7686858	0.0401	481912	0.2394	7665627	0.0119064	33438	1.00E-200	0.029519072	1017.021224
rs114048005	T	C	0.514116	0.0021	0.0181278	0.0154868	ebi-a-GCST90018874	4	5034621	0.2651	481912	0.9938	5032894	0.0285805	33924	2.40E-72	0.009409191	322.2103275
rs114280118	C	T	0.541287	0.1766	0.010741	0.00855071	ebi-a-GCST90018874	4	5000971	0.3517	481912	0.615601	4999244	0.0356748	33924	5.36E-52	0.006226442	212.5366978
rs114743484	G	A	0.189289	0.0741	0.0153101	0.0134547	ebi-a-GCST90018874	4	5088600	0.2919	481912	0.7995	5086873	0.0307973	33924	7.93E-10	0.001080335	36.68674212
rs11722554	A	G	-1.31722	0.0922	0.0379377	0.0457233	ebi-a-GCST90018874	4	5016883	0.1175	481912	0.4326	5015156	0.0188905	33924	1.00E-200	0.126654558	4919.446185
rs140416734	T	C	0.268805	-0.0925	0.0248188	0.0273214	ebi-a-GCST90018874	4	4997167	0.1612	481912	0.5661	4995440	0.0235834	33924	4.27E-30	0.003497605	119.0621947
rs147070150	C	A	0.408269	0.0831	0.0114353	0.0131213	ebi-a-GCST90018874	4	4995993	0.2349	481912	0.723401	4994266	0.0357874	33924	3.81E-30	0.00376856	128.3206862
rs34727841	A	G	-0.0590602	0.0172	0.33558	0.316129	ebi-a-GCST90018874	4	4786601	0.0382	481912	0.6531	4784874	0.00768992	33924	1.59E-14	0.001555459	52.84648326
rs11711536	T	C	0.0595172	-0.0349	0.304806	0.267709	ebi-a-GCST90018874	3	49391240	0.0477	481912	0.4643	49353807	0.00816607	33848	3.14E-13	0.001501221	50.88670347
rs1380841	C	T	0.321141	-0.1287	0.397335	0.28728	ebi-a-GCST90018874	15	64261912	0.0561	481912	0.0217701	63969713	0.0077976	32981	1.00E-200	0.049391737	1713.524021
rs138881558	A	G	-0.150993	0.2151	0.0246225	0.0242216	ebi-a-GCST90018874	15	64721718	0.1808	481912	0.2341	64429519	0.024957	32981	1.45E-09	0.001095087	36.15445641
rs512127	G	T	0.158026	0.3754	0.981834	0.983891	ebi-a-GCST90018874	15	64806155	0.2416	481912	0.1202	64513956	0.0285984	32981	3.28E-08	0.000890809	29.40417479
rs71394560	T	C	-0.17623	0.0064	0.0244362	0.0233015	ebi-a-GCST90018874	15	64766654	0.193	481912	0.9734	64474455	0.0247523	32981	1.08E-12	0.001480741	48.90576567
rs72748948	T	C	-0.105173	0.0107	0.0781155	0.0703536	ebi-a-GCST90018874	15	63672925	0.1179	481912	0.9277	63380726	0.0145212	32981	4.40E-13	0.001593134	52.62379611
rs75205705	T	C	0.150846	0.2882	0.0269107	0.0261376	ebi-a-GCST90018874	15	63475939	0.1759	481912	0.1014	63183740	0.0238229	32981	2.42E-10	0.001191723	39.34872226
rs76498583	A	T	0.123857	0.0345	0.0738465	0.0791547	ebi-a-GCST90018874	15	64370622	0.0629	481912	0.5831	64078423	0.0145681	32981	1.87E-17	0.002098379	69.34796994
rs7688733	G	A	-0.0998252	-0.0652	0.477704	0.507932	ebi-a-GCST90018874	4	100752652	0.0347	481912	0.0602504	99831495	0.00754748	33657	6.19E-40	0.004972628	168.1901346
rs145152200	T	G	-0.414842	0.2409	0.00430056	0.00517971	ebi-a-GCST90018874	2	136438190	0.3552	481912	0.4976	135680620	0.0576569	33375	6.25E-13	0.001473834	49.25887707
rs2304371	A	G	-0.0889138	0.0107	0.874172	0.853781	ebi-a-GCST90018874	2	136561557	0.0463	481912	0.8166	135803987	0.0113316	33375	4.28E-15	0.001739172	58.14250555
rs10821537	G	A	-0.332258	0.1551	0.637049	0.638124	ebi-a-GCST90018874	9	136486824	0.0595	481912	0.00910605	133621702	0.00848222	33916	1.00E-200	0.051050703	1824.474222
rs148652520	T	C	0.257539	-0.1427	0.065309	0.056766	ebi-a-GCST90018874	9	136683217	0.1395	481912	0.3062	133818095	0.0163601	33916	7.80E-56	0.008097615	276.8644416
rs2027963	G	T	0.212741	-0.0312	0.587787	0.616162	ebi-a-GCST90018874	9	136584196	0.0364	481912	0.3907	133719074	0.0076919	33916	2.25E-168	0.021931788	760.4732127
rs2519144	A	G	-0.363355	0.0558	0.397531	0.543947	ebi-a-GCST90018874	9	136511927	0.0453	481912	0.2174	133646805	0.00785921	33916	1.00E-200	0.063240892	2289.544425
rs62574238	A	G	0.157425	0.0518	0.138978	0.115091	ebi-a-GCST90018874	9	136440078	0.1091	481912	0.635	133574956	0.0119822	33916	1.99E-39	0.005931134	202.348621
rs647564	C	A	-0.132711	0.1023	0.723213	0.765765	ebi-a-GCST90018874	9	136612240	0.045	481912	0.0231499	133747118	0.00845389	33916	1.55E-55	0.007051082	240.8284888
rs116099306	A	G	-0.187786	-0.2058	0.0244423	0.0220321	ebi-a-GCST90018874	2	120265412	0.2053	481912	0.316	119507836	0.024648	33507	2.56E-14	0.001681711	56.44065491
rs141459998	G	A	0.244632	-0.235	0.0239774	0.0207976	ebi-a-GCST90018874	2	120239536	0.2194	481912	0.2843	119481960	0.0259191	33507	3.79E-21	0.002801035	94.11227957
rs150656546	A	G	-0.0904263	0.1733	0.0713877	0.0744016	ebi-a-GCST90018874	2	120954314	0.1029	481912	0.0922593	120196738	0.014677	33507	7.23E-10	0.00108412	36.36286089
rs72833212	G	T	-0.326142	-0.017	0.20501	0.214199	ebi-a-GCST90018874	2	120136467	0.0411	481912	0.680201	119378891	0.00941493	33507	1.00E-200	0.034672102	1203.413646
rs2544809	C	T	-0.046919	0.0277	0.565795	0.43542	ebi-a-GCST90018874	5	176885499	0.0407	481912	0.4967	177458498	0.00759549	32981	6.52E-10	0.001081637	35.70992199
rs7799945	G	A	0.057692	0.0295	0.327059	0.274823	ebi-a-GCST90018874	7	44109802	0.0437	481912	0.5004	44070203	0.0079418	33848	3.75E-13	0.00146509	49.66018993
rs12487717	A	G	-1.09115	0.1721	0.0130819	0.00973101	ebi-a-GCST90018874	3	98605007	0.3915	481912	0.660201	98886163	0.0321138	33822	1.00E-200	0.030743326	1072.718207
rs73136073	G	A	0.119782	-0.0412	0.0379011	0.034769	ebi-a-GCST90018874	3	98517685	0.1604	481912	0.7973	98798841	0.0190591	33822	3.28E-10	0.001046368	35.42524986
rs79795371	A	G	-0.506791	0.1689	0.050498	0.0447867	ebi-a-GCST90018874	3	98662972	0.0963	481912	0.0795005	98944128	0.0164561	33822	1.00E-200	0.024629628	854.0079013
rs16953485	T	G	0.050662	0.0064	0.30678	0.324749	ebi-a-GCST90018874	18	49052690	0.0364	481912	0.8605	51526320	0.00820606	33017	6.67E-10	0.001091674	36.08099058
rs17748946	A	T	-0.055152	-0.0113	0.340177	0.243988	ebi-a-GCST90018874	18	50134026	0.0569	481912	0.8427	52607656	0.00799258	33017	5.19E-12	0.001365479	45.14292042
rs9807459	A	G	0.246506	-0.0532	0.306941	0.3038	ebi-a-GCST90018874	18	49481736	0.0376	481912	0.1572	51955366	0.00825123	33017	4.14E-196	0.025852949	876.1871462
rs7954702	C	T	-0.0935049	-0.0057	0.0645558	0.0580368	ebi-a-GCST90018874	12	91530866	0.0767	481912	0.9407	91137089	0.0145174	33043	1.19E-10	0.001055971	34.92721177
rs146094440	G	C	-0.520335	0.2916	0.0132456	0.0102985	ebi-a-GCST90018874	16	30435601	0.389	481912	0.4535	30424280	0.0350451	33693	7.21E-50	0.00707745	240.1459736
rs4482345	A	G	0.0816175	-0.0322	0.400817	0.544503	ebi-a-GCST90018874	17	80152919	0.0439	481912	0.4631	82195043	0.00722669	33822	1.41E-29	0.003199648	108.5594435
rs11161622	C	T	0.0828288	0.0358	0.366443	0.461113	ebi-a-GCST90018874	1	85956591	0.0363	481912	0.3245	85490908	0.00786165	33533	5.91E-26	0.003185553	107.1561349
rs1498374	T	C	-0.186237	-0.0887	0.206692	0.171072	ebi-a-GCST90018874	1	85787334	0.0535	481912	0.0971896	85321651	0.0092604	33533	5.90E-90	0.011374372	385.7821
rs2785082	A	T	-0.0572715	-0.0703	0.844442	0.878096	ebi-a-GCST90018874	1	86170061	0.0626	481912	0.2613	85704378	0.0104397	33533	4.11E-08	0.000861726	28.91946123
rs117912838	T	C	0.139301	0.3041	0.0359089	0.0310504	ebi-a-GCST90018874	7	50481934	0.1847	481912	0.0996506	50414236	0.0203525	33628	7.68E-12	0.001343565	45.23949443
rs12113897	G	A	-1.26411	-0.3648	0.0175793	0.016293	ebi-a-GCST90018874	7	50476736	0.2315	481912	0.1151	50409038	0.0287194	33628	1.00E-200	0.055194882	1964.408404
rs2167368	A	G	-0.174504	-0.0457	0.0436976	0.0301747	ebi-a-GCST90018874	7	50621430	0.1437	481912	0.750601	50553732	0.0184916	33628	3.84E-21	0.002545034	85.79767333
rs7791875	T	C	0.232072	-0.0339	0.093878	0.0901348	ebi-a-GCST90018874	7	50570888	0.0605	481912	0.5752	50503190	0.0129773	33628	1.60E-71	0.009162753	310.955952
rs12056698	G	C	-0.108912	0.0349	0.241673	0.25326	ebi-a-GCST90018874	8	38107873	0.0392	481912	0.3727	38250355	0.00860017	33874	9.37E-37	0.004347766	147.9105945
rs41270291	A	G	-0.264148	-0.0297	0.0112695	0.00849763	ebi-a-GCST90018874	1	15994251	0.376	481912	0.9371	15667756	0.034661	33187	2.52E-14	0.001554917	51.68028118
rs1611305	C	G	0.0463372	-0.031	0.691916	0.655989	ebi-a-GCST90018874	6	29902005	0.0456	481912	0.4967	29934228	0.00833774	33962	2.74E-08	0.000915402	31.11555171
rs1819786	A	C	0.135279	0.0357	0.226984	0.234062	ebi-a-GCST90018874	6	30969304	0.0427	481912	0.4025	31001527	0.00876877	33962	1.07E-53	0.006422062	219.5028858
rs2255314	G	A	0.106015	-0.0991	0.112366	0.152587	ebi-a-GCST90018874	6	31022354	0.0439	481912	0.0240902	31054577	0.0116514	33962	9.12E-20	0.002241989	76.30903112
rs3094110	T	C	-0.298683	-0.017	0.594831	0.530967	ebi-a-GCST90018874	6	30799043	0.0364	481912	0.6407	30831266	0.00758748	33962	1.00E-200	0.043001223	1525.938771
rs1006771	T	G	-0.20559	-0.0485	0.64503	0.63204	ebi-a-GCST90018874	22	24314006	0.0387	481912	0.2096	23971817	0.00766121	33924	1.26E-158	0.019355551	669.5382743
rs17004186	T	C	-0.12895	0.2385	0.0336795	0.0333071	ebi-a-GCST90018874	22	24262015	0.1561	481912	0.1264	23919828	0.020469	33924	2.98E-10	0.00108233	36.75456365
rs1133071	G	A	0.28884	0.0082	0.298761	0.243549	ebi-a-GCST90018874	9	32455674	0.047	481912	0.8611	32455676	0.00832598	32907	1.00E-200	0.034957039	1191.927616
rs77597613	G	A	-0.136591	0.2722	0.0317714	0.02311	ebi-a-GCST90018874	9	32294450	0.2282	481912	0.2329	32294452	0.0218547	32907	4.11E-10	0.001147859	37.81369476
rs78022636	G	C	-0.0969702	0.0596	0.599266	0.600069	ebi-a-GCST90018874	9	32520851	0.1005	481912	0.5536	32520853	0.00788369	32907	9.04E-35	0.004516296	149.2829292
rs117462290	G	A	-0.163638	0.0471	0.0260273	0.0302417	ebi-a-GCST90018874	8	91167635	0.1464	481912	0.747699	90155407	0.0236612	33657	4.65E-12	0.001357607	45.75239365
rs542474823	G	T	-0.220252	-0.6697	0.0105379	0.0107534	ebi-a-GCST90018874	8	91097643	0.4989	481912	0.1795	90085415	0.039056	33657	1.71E-08	0.001011633	34.0809834
rs148574320	G	C	-0.170213	-0.1234	0.0163049	0.0152547	ebi-a-GCST90018874	8	6732856	0.2401	481912	0.6074	6875334	0.0309582	32978	3.84E-08	0.000929382	30.67579898
rs4332159	A	G	0.183659	-0.1324	0.939676	0.924379	ebi-a-GCST90018874	8	6882849	0.0586	481912	0.0238798	7025327	0.0160377	32978	2.30E-30	0.003824042	126.5856893
rs7017864	G	C	-0.148112	-0.0388	0.0236746	0.0243953	ebi-a-GCST90018874	8	6901838	0.1778	481912	0.8271	7044316	0.0265985	32978	2.57E-08	0.001014116	33.47544427
rs183772362	T	C	0.399541	-0.3434	0.0305778	0.0247037	ebi-a-GCST90018874	8	7243016	0.2192	481912	0.1172	7385494	0.0210443	32867	2.24E-80	0.009463938	314.0040447
rs370953550	A	G	-0.154702	0.0022	0.0762446	0.08696	ebi-a-GCST90018874	8	7156243	0.1296	481912	0.9865	7298721	0.0161952	32867	1.27E-21	0.003371227	111.1701388
rs62495147	G	C	0.286167	-0.0694	0.0180666	0.0158827	ebi-a-GCST90018874	8	8104446	0.2479	481912	0.779399	8246924	0.0282216	32867	3.67E-24	0.002905545	95.76898712
rs117797877	T	C	0.232609	0.064	0.0242995	0.0319058	ebi-a-GCST90018874	8	8164592	0.143	481912	0.654201	8307070	0.02599	33218	3.56E-19	0.002565647	85.43973625
rs190536783	C	A	-0.231606	0.125	0.0186987	0.0193245	ebi-a-GCST90018874	8	8112652	0.2016	481912	0.5354	8255130	0.0275564	33218	4.29E-17	0.001968536	65.51586731
rs78566330	G	A	-0.17247	-0.0448	0.0286445	0.0232204	ebi-a-GCST90018874	8	8385074	0.2321	481912	0.847	8527564	0.0224443	33218	1.54E-14	0.001655299	55.07358995
rs430899	C	A	0.13142	0.0459	0.627876	0.455376	ebi-a-GCST90018874	22	18896530	0.062	481912	0.4592	18909017	0.00800348	32867	1.37E-60	0.008070761	267.4037105
rs9618419	T	G	-0.0554049	0.0134	0.17768	0.128635	ebi-a-GCST90018874	22	18907405	0.092	481912	0.8838	18919892	0.0101613	32867	4.97E-08	0.000897027	29.50727679
rs146691898	G	A	-0.651476	0.0225	0.0522648	0.0711666	ebi-a-GCST90018874	14	24477942	0.08	481912	0.778099	24008733	0.0171713	33853	1.00E-200	0.042045851	1485.76431
rs1885806	A	G	-0.298986	0.2745	0.0368189	0.0343661	ebi-a-GCST90018874	14	24435086	0.1642	481912	0.0945497	23965877	0.0202594	33853	2.74E-49	0.00634031	215.9952963
rs189126740	A	G	0.215061	-0.1836	0.0248755	0.025891	ebi-a-GCST90018874	14	24479264	0.3241	481912	0.5711	24010055	0.0264696	33853	4.48E-16	0.002243805	76.12587098
rs72692127	C	G	-0.195105	-0.161	0.0172463	0.020688	ebi-a-GCST90018874	14	24485008	0.1204	481912	0.1812	24015799	0.0296471	33853	4.68E-11	0.00129035	43.73606181
rs1159798	C	A	0.100784	-0.0469	0.779577	0.771983	ebi-a-GCST90018874	10	54412493	0.0411	481912	0.254	52652733	0.00896489	33962	2.53E-29	0.003490833	118.9639807
rs7097068	G	T	-0.102764	0.0044	0.434695	0.384533	ebi-a-GCST90018874	10	54119880	0.0377	481912	0.9081	52360120	0.0075648	33962	4.95E-42	0.005190145	177.1768886
rs10734190	C	T	0.274257	0.1197	0.842512	0.838278	ebi-a-GCST90018874	11	12001587	0.073	481912	0.1009	11980040	0.00991132	34090	1.56E-168	0.019960389	694.2675916
rs11022114	A	G	0.372418	-0.003	0.315324	0.36201	ebi-a-GCST90018874	11	12038874	0.0354	481912	0.9329	12017327	0.00775873	34090	1.00E-200	0.059887124	2171.475704
rs77203322	C	T	-0.54982	-0.0662	0.0498367	0.0406565	ebi-a-GCST90018874	8	42147164	0.179	481912	0.7115	42289646	0.0170318	33370	1.00E-200	0.028629818	983.4765313
rs1175814	T	C	0.429724	0.0462	0.29292	0.229986	ebi-a-GCST90018874	19	49738014	0.0499	481912	0.3547	49234757	0.00817621	33533	1.00E-200	0.076493898	2777.368656
rs117883662	G	C	0.32907	-0.2939	0.00578278	0.012158	ebi-a-GCST90018874	19	49553051	0.1898	481912	0.1214	49049794	0.0521112	33533	2.71E-10	0.001245158	41.80345116
rs143005749	A	G	-0.441521	-0.2297	0.0219451	0.0189526	ebi-a-GCST90018874	19	49988353	0.2338	481912	0.3259	49485096	0.0258941	33533	3.43E-65	0.008368228	282.9629634
rs150032686	C	T	-0.884458	0.0232	0.0325081	0.0323017	ebi-a-GCST90018874	19	49781808	0.1572	481912	0.8826	49278551	0.0212703	33533	1.00E-200	0.049206599	1735.336479
rs183382087	G	T	0.273411	0.1266	0.0241731	0.0304616	ebi-a-GCST90018874	19	49985128	0.1421	481912	0.3729	49481871	0.0253433	33533	3.91E-27	0.003526688	118.6719096
rs187826563	A	G	0.47069	0.4414	0.00882217	0.00818402	ebi-a-GCST90018874	19	49586812	0.5405	481912	0.4142	49083555	0.0404509	33533	2.70E-31	0.003874601	130.4245756
rs7247379	G	A	0.47928	-0.1722	0.0212595	0.0207109	ebi-a-GCST90018874	19	49712744	0.1998	481912	0.3889	49209487	0.0269189	33533	6.51E-71	0.009559369	323.6288813
rs73046787	C	T	-0.362997	-0.297	0.00894641	0.00742714	ebi-a-GCST90018874	19	49598014	0.3787	481912	0.4329	49094757	0.0395417	33533	4.31E-20	0.002336587	78.53160322
rs73066912	A	G	-0.914274	-0.2035	0.0170715	0.0185919	ebi-a-GCST90018874	19	49859960	0.1873	481912	0.2772	49356703	0.0290715	33533	1.00E-200	0.028052808	967.7878849
rs75580952	A	G	-0.119478	0.1358	0.038902	0.0364376	ebi-a-GCST90018874	19	49514689	0.1552	481912	0.3815	49011432	0.0191354	33533	4.27E-10	0.001067445	35.83074396
rs117671229	T	C	0.127159	-0.0134	0.0311822	0.0311833	ebi-a-GCST90018874	14	101261031	0.2801	481912	0.9619	100794694	0.0209372	34090	1.25E-09	0.000976952	33.33489404
rs187787744	T	A	-0.371581	0.0241	0.110442	0.0806319	ebi-a-GCST90018874	14	101239264	0.1056	481912	0.8191	100772927	0.0117736	34090	1.00E-200	0.027129733	950.5875396
rs559550905	C	A	-0.256602	-0.2977	0.0125916	0.0135977	ebi-a-GCST90018874	14	101035541	0.238	481912	0.2109	100569204	0.0359122	34090	8.98E-13	0.001637298	55.90375496
rs72698753	G	T	0.243408	-0.2277	0.0169338	0.015289	ebi-a-GCST90018874	14	101249543	0.2563	481912	0.3744	100783206	0.0302647	34090	8.79E-16	0.00197259	67.37455881
rs8006440	C	T	0.159844	-0.1005	0.956707	0.892105	ebi-a-GCST90018874	14	101216405	0.0463	481912	0.0300497	100750068	0.0179259	34090	4.79E-19	0.002116505	72.30044801
rs8008285	C	T	-0.424984	0.0769	0.149624	0.115856	ebi-a-GCST90018874	14	101146514	0.0707	481912	0.2762	100680177	0.01031	34090	1.00E-200	0.045960782	1642.187358
rs2747759	C	T	0.146596	0.0541	0.942038	0.778866	ebi-a-GCST90018874	6	170593730	0.0414	481912	0.1914	170284642	0.0159232	33822	3.37E-20	0.002346854	79.55730215
rs78605788	A	G	-0.0909463	-0.1173	0.0704316	0.0685405	ebi-a-GCST90018874	6	170356888	0.0698	481912	0.0927897	170041664	0.014488	33822	3.44E-10	0.001083051	36.66850413
rs9356631	G	A	0.15688	-0.0462	0.408903	0.577079	ebi-a-GCST90018874	6	170587470	0.0552	481912	0.4021	170278382	0.00739947	33822	9.25E-100	0.011897185	407.2074131
rs9459966	A	G	-0.0606964	-0.0496	0.309301	0.287455	ebi-a-GCST90018874	6	170492177	0.0411	481912	0.2275	170176953	0.00796103	33822	2.46E-14	0.001574077	53.31921762
rs10021236	C	G	-0.0552216	-0.0268	0.309687	0.231551	ebi-a-GCST90018874	4	88771879	0.0529	481912	0.6123	87850727	0.00796102	33042	4.02E-12	0.001303818	43.13438829
rs11635166	T	C	0.156735	0.0144	0.178629	0.137975	ebi-a-GCST90018874	15	78538899	0.0573	481912	0.802	78246557	0.00949318	33853	3.09E-61	0.007208639	245.7914762
rs7183765	T	C	0.0879226	0.049	0.219252	0.182936	ebi-a-GCST90018874	15	78601654	0.051	481912	0.3363	78309312	0.00878695	33853	1.43E-23	0.002646583	89.82720923
rs11085896	C	A	-0.0537297	-0.0041	0.605932	0.537168	ebi-a-GCST90018874	19	14651886	0.0373	481912	0.9117	14541074	0.00761558	33533	1.72E-12	0.00137865	46.29131779
rs55797991	T	C	-0.0691933	-0.0539	0.14108	0.166436	ebi-a-GCST90018874	4	100771395	0.044	481912	0.221	99850238	0.0108786	33796	2.01E-10	0.001160316	39.25726689
rs117701681	A	G	-0.112001	-0.1729	0.0427553	0.0430056	ebi-a-GCST90018874	7	157047763	0.1394	481912	0.2148	157255069	0.0189706	32868	3.55E-09	0.001026802	33.78156297
rs12668458	C	T	0.190996	0.056	0.458314	0.461894	ebi-a-GCST90018874	7	157145474	0.035	481912	0.1098	157352780	0.00775248	32868	5.11E-134	0.018112954	606.2818888
rs35176895	C	T	-0.107348	0.0174	0.441899	0.350504	ebi-a-GCST90018874	5	34930387	0.0437	481912	0.6911	34930282	0.00754932	33853	6.92E-46	0.005683996	193.5088371
rs7527768	G	A	0.0794664	0.0363	0.584923	0.663193	ebi-a-GCST90018874	1	65758036	0.0497	481912	0.4644	65292353	0.00759324	33042	1.25E-25	0.003066369	101.6244559
rs11891954	A	G	0.0659431	-0.0466	0.612644	0.516334	ebi-a-GCST90018874	2	230471524	0.0385	481912	0.2266	229606808	0.00765854	33593	7.28E-18	0.002063893	69.47161313
rs12052464	G	T	-0.128764	-0.0207	0.542646	0.47936	ebi-a-GCST90018874	2	230524304	0.0353	481912	0.5568	229659588	0.00744122	33593	4.37E-67	0.008229776	278.7403685
rs17483170	T	C	0.0837993	0.0102	0.458198	0.45793	ebi-a-GCST90018874	2	230205033	0.0352	481912	0.7723	229340317	0.00744384	33593	2.13E-29	0.00348662	117.5288181
rs34412673	T	A	-0.280264	-0.0503	0.331787	0.297317	ebi-a-GCST90018874	2	230592359	0.0395	481912	0.203	229727643	0.00791054	33593	1.00E-200	0.034828832	1212.153185
rs35032874	G	T	-0.147498	0.0095	0.295833	0.253974	ebi-a-GCST90018874	2	230309360	0.0468	481912	0.8397	229444644	0.00826679	33593	3.32E-71	0.009064097	307.2570907
rs140241011	C	A	-0.150796	0.0631	0.0265727	0.0238236	ebi-a-GCST90018874	9	130867689	0.1978	481912	0.749601	128105410	0.0243129	33796	5.56E-10	0.001176383	39.8015186
rs3003572	A	G	-0.267004	0.1153	0.981283	0.9806	ebi-a-GCST90018874	9	130971428	0.195	481912	0.554201	128209149	0.0284331	33796	5.96E-21	0.002618762	88.73081115
rs3003599	G	A	0.321361	-0.0303	0.802861	0.793925	ebi-a-GCST90018874	9	130979181	0.0665	481912	0.6481	128216902	0.00947188	33796	1.00E-200	0.032691078	1142.098743
rs11190375	A	G	0.0451265	-0.0279	0.417122	0.324809	ebi-a-GCST90018874	10	101796947	0.0421	481912	0.5076	100037190	0.00755724	33436	2.35E-09	0.000990225	33.14001177
rs192603052	C	T	-0.286857	-0.0607	0.0142704	0.0139225	ebi-a-GCST90018874	10	102190338	0.2432	481912	0.8031	100430581	0.0330175	33436	3.69E-18	0.002315021	77.57999529
rs7069556	G	C	-0.210681	0.1077	0.0780377	0.0626982	ebi-a-GCST90018874	10	101770377	0.0801	481912	0.1785	100010620	0.0140854	33436	1.39E-50	0.006387021	214.9163439
rs11539909	G	T	-0.144797	-0.0029	0.0302632	0.0323016	ebi-a-GCST90018874	2	220251685	0.1498	481912	0.9845	219386963	0.021646	33853	2.24E-11	0.001230603	41.70845706
rs115897075	C	G	0.329899	0.1868	0.0181815	0.0142388	ebi-a-GCST90018874	2	220250232	0.3058	481912	0.5412	219385510	0.0279799	33853	4.36E-32	0.003885554	132.0429382
rs115810157	A	G	-0.121875	-0.073	0.0327938	0.0348051	ebi-a-GCST90018874	6	42397469	0.1474	481912	0.6205	42429731	0.0211087	33785	7.75E-09	0.000942259	31.86234181
rs183381951	A	G	-0.159886	-0.3241	0.0350871	0.0354565	ebi-a-GCST90018874	6	43683381	0.2703	481912	0.2305	43715644	0.020406	33785	4.68E-15	0.001730958	58.57834101
rs6458326	T	C	0.0693301	0.0043	0.353663	0.284094	ebi-a-GCST90018874	6	43115673	0.0451	481912	0.9232	43147935	0.00774391	33785	3.46E-19	0.002197467	74.40050863
rs77321231	T	C	-0.46033	-0.0914	0.104258	0.0754784	ebi-a-GCST90018874	6	43200203	0.0901	481912	0.3101	43232465	0.0120757	33785	1.00E-200	0.039578641	1392.186073
rs67385415	C	T	0.0620101	-0.048	0.445862	0.407872	ebi-a-GCST90018874	8	21853733	0.0369	481912	0.1925	21996222	0.00754282	33693	2.02E-16	0.001900086	64.13766358
rs112264279	A	G	-0.669584	0.0078	0.0564917	0.058159	ebi-a-GCST90018874	16	89122369	0.1173	481912	0.9469	89055961	0.0168109	33375	1.00E-200	0.047793683	1675.07667
rs117204628	T	C	0.380212	0.4769	0.032794	0.0261172	ebi-a-GCST90018874	16	90032455	0.2401	481912	0.0470002	89966047	0.0211161	33375	1.76E-72	0.009170542	308.881109
rs117832232	G	A	0.499121	-0.0186	0.00782368	0.00520815	ebi-a-GCST90018874	16	89845797	0.5636	481912	0.9737	89779389	0.0441033	33375	1.08E-29	0.003867601	129.5745772
rs117976521	A	C	0.176058	0.0538	0.0311576	0.0388616	ebi-a-GCST90018874	16	89287481	0.0803	481912	0.5033	89221073	0.0215991	33375	3.60E-16	0.001871366	62.57017818
rs118003289	A	G	0.401749	-0.5173	0.00459091	0.00360001	ebi-a-GCST90018874	16	89617939	0.6353	481912	0.4155	89551531	0.0593482	33375	1.29E-11	0.001475163	49.30334242
rs180810406	T	C	0.390488	-0.0756	0.0121597	0.00929885	ebi-a-GCST90018874	16	89597864	0.3893	481912	0.846	89531456	0.0365851	33375	1.36E-26	0.003663152	122.6998513
rs181829527	T	C	0.438317	-0.288	0.0118419	0.00874549	ebi-a-GCST90018874	16	89848565	0.4031	481912	0.4748	89782157	0.0353129	33375	2.24E-35	0.004496291	150.7324701
rs2460457	C	T	0.78323	0.157	0.502003	0.502879	ebi-a-GCST90018874	16	89714022	0.1024	481912	0.1254	89647614	0.00795166	33375	1.00E-200	0.306719694	14764.81629
rs877579	C	T	-0.0875688	-0.0464	0.777513	0.834478	ebi-a-GCST90018874	16	88770621	0.0569	481912	0.4148	88704213	0.00899783	33375	2.20E-22	0.002653023	88.77487402
rs140065869	C	T	0.304392	-0.318	0.0102458	0.0105138	ebi-a-GCST90018874	16	67374913	0.5161	481912	0.5378	67341010	0.0393678	33533	1.06E-14	0.001879186	63.12960687
rs145124960	T	C	-0.316055	0.2885	0.0188667	0.0192346	ebi-a-GCST90018874	16	67447251	0.2004	481912	0.15	67413348	0.0273158	33533	5.82E-31	0.003698105	124.461444
rs73594556	A	G	0.197946	-0.0185	0.113546	0.100168	ebi-a-GCST90018874	16	67925435	0.0647	481912	0.7753	67891532	0.0116247	33533	5.08E-65	0.00788772	266.5859029
rs17044932	A	G	0.14351	-0.0244	0.287203	0.267616	ebi-a-GCST90018874	2	116489702	0.0397	481912	0.5383	115732126	0.00822695	33657	3.83E-68	0.00843236	286.2044683
rs17355498	T	G	-0.261049	0.0371	0.495596	0.433564	ebi-a-GCST90018874	2	115937924	0.0369	481912	0.3139	115180348	0.00746081	33657	1.00E-200	0.034070647	1187.092631
rs56754600	A	C	0.0571379	0.0122	0.488442	0.49611	ebi-a-GCST90018874	2	114432510	0.0347	481912	0.7249	113674933	0.0074311	33657	1.48E-14	0.001631498	54.99777886
rs72963097	T	C	-0.352348	-0.2015	0.0117795	0.00965604	ebi-a-GCST90018874	2	117043172	0.3679	481912	0.583899	116285596	0.0349098	33657	5.93E-24	0.002890376	97.5575801
rs13015258	G	T	-0.228501	-0.0459	0.621154	0.509712	ebi-a-GCST90018874	2	162930725	0.0377	481912	0.2235	162074215	0.00750186	33038	1.00E-200	0.024573567	832.2640494
rs75232675	C	T	-0.213213	0.0706	0.0186883	0.0181151	ebi-a-GCST90018874	2	163193118	0.2201	481912	0.748201	162336608	0.0279483	33038	2.37E-14	0.001667378	55.17550624
rs3110849	G	A	-0.058067	-0.0617	0.497661	0.557872	ebi-a-GCST90018874	7	153215628	0.0359	481912	0.0854909	153518543	0.00720684	33533	7.81E-16	0.001685851	56.62374086
rs3734960	C	T	0.260543	-0.0482	0.262145	0.262174	ebi-a-GCST90018874	7	154684153	0.0392	481912	0.2187	154892443	0.00813913	33533	1.00E-200	0.026260405	904.2845138
rs4725510	G	A	-0.0561863	-0.0018	0.648614	0.605847	ebi-a-GCST90018874	7	153336820	0.037	481912	0.9602	153639735	0.00756929	33533	1.15E-13	0.001439003	48.32073621
rs11145907	G	C	0.121482	-0.0342	0.0315818	0.0321715	ebi-a-GCST90018874	9	139763503	0.1611	481912	0.8318	136869051	0.0214377	33500	1.46E-08	0.000902721	30.26668006
rs113962430	A	G	0.213091	-0.1636	0.0131961	0.0276589	ebi-a-GCST90018874	9	139656319	0.1263	481912	0.1954	136761867	0.0337853	33500	2.84E-10	0.001182597	39.66152812
rs144334202	A	G	-0.469805	-0.0975	0.0449254	0.0434446	ebi-a-GCST90018874	9	139962260	0.2363	481912	0.6799	137067808	0.0180145	33500	6.27E-150	0.018940634	646.7226964
rs17244432	A	G	-1.03759	0.1788	0.0105373	0.0167884	ebi-a-GCST90018874	9	139801662	0.1775	481912	0.3139	136907210	0.036483	33500	6.43E-178	0.022449689	769.2899917
rs186723263	T	C	-0.813862	-0.1141	0.00950503	0.00783378	ebi-a-GCST90018874	9	139791911	0.4487	481912	0.7993	136897459	0.0392174	33500	1.16E-95	0.012472035	423.0646902
rs193260119	C	G	0.227871	-0.1406	0.0282785	0.0306477	ebi-a-GCST90018874	9	139705793	0.153	481912	0.3581	136811341	0.0231716	33500	8.03E-23	0.002853687	95.86637009
rs55888522	A	C	-0.834496	-0.0256	0.00518606	0.0132192	ebi-a-GCST90018874	9	139608039	0.179	481912	0.8861	136713587	0.0564089	33500	1.61E-49	0.007185515	242.4424628
rs61740585	A	G	-0.239205	0.3705	0.01512	0.008613	ebi-a-GCST90018874	9	139649934	0.3735	481912	0.3212	136755482	0.035484	33500	1.57E-11	0.001704141	57.18277411
rs192814714	C	T	0.201372	-0.2587	0.013733	0.0120839	ebi-a-GCST90018874	1	168550636	0.2953	481912	0.381	168581398	0.0302689	34090	2.88E-11	0.00109847	37.4858124
rs61807021	G	T	-0.113748	-0.2299	0.0436638	0.0459435	ebi-a-GCST90018874	1	169377123	0.1296	481912	0.0761202	169407885	0.0168916	34090	1.65E-11	0.001080562	36.87403943
rs7519490	G	A	0.134104	-0.0542	0.0970848	0.0799592	ebi-a-GCST90018874	1	168688014	0.0751	481912	0.4707	168718776	0.0116799	34090	1.63E-30	0.003152911	107.8163537
rs76893778	T	C	-0.136175	0.0859	0.0264007	0.0239578	ebi-a-GCST90018874	1	168941495	0.1966	481912	0.6623	168972257	0.0215127	34090	2.45E-10	0.00095328	32.5264137
rs78637095	A	G	0.378377	-0.0196	0.0354078	0.0436665	ebi-a-GCST90018874	1	168704385	0.0858	481912	0.8191	168735147	0.0186316	34090	1.09E-91	0.009779624	336.6602227
rs79145235	A	G	-0.489877	0.0349	0.0210179	0.0195209	ebi-a-GCST90018874	1	168930325	0.2148	481912	0.8709	168961087	0.0240513	34090	3.22E-92	0.009875706	340.0008259
rs72794684	G	A	0.132868	-0.0353	0.0484715	0.0429507	ebi-a-GCST90018874	2	31986545	0.1535	481912	0.8179	31761476	0.0175353	33841	3.53E-14	0.001628467	55.19559037
rs6679089	A	G	-0.604676	-0.0263	0.0558693	0.0481153	ebi-a-GCST90018874	1	11752140	0.0876	481912	0.7641	11692083	0.0162181	33436	1.00E-200	0.038572768	1341.382782
rs6703047	G	A	0.0713999	-0.0325	0.660809	0.697336	ebi-a-GCST90018874	1	11813389	0.0411	481912	0.4292	11753332	0.00789544	33436	1.52E-19	0.002285312	76.58213057
rs747862	C	T	0.243342	-0.0271	0.226599	0.213406	ebi-a-GCST90018874	1	11733075	0.0456	481912	0.551899	11673018	0.00885163	33436	2.23E-166	0.020755197	708.6371609
rs140570854	G	A	0.179376	0.0577	0.0232747	0.0357273	ebi-a-GCST90018874	18	28613267	0.1229	481912	0.6391	31033301	0.0251537	33297	9.95E-13	0.001462902	48.7786762
rs4799305	A	G	-0.341678	0.0134	0.884259	0.778745	ebi-a-GCST90018874	18	28689144	0.0399	481912	0.7364	31109181	0.0115251	33297	3.78E-193	0.023896305	815.1054739
rs62087274	C	A	-0.230488	0.2337	0.0525423	0.0475332	ebi-a-GCST90018874	18	28591542	0.1397	481912	0.0943192	31011576	0.0166609	33297	1.59E-43	0.005289268	177.0425921
rs13046030	T	C	-0.0633684	0.0026	0.234674	0.232042	ebi-a-GCST90018874	21	41982610	0.0414	481912	0.9491	40610683	0.00875414	33874	4.53E-13	0.001442404	48.92768228
rs412060	A	G	0.142511	0.0416	0.396603	0.341542	ebi-a-GCST90018874	21	41447559	0.0394	481912	0.2903	40075632	0.00763484	33874	9.39E-78	0.00972044	332.4826121
rs66901976	A	G	-0.118811	0.0084	0.23238	0.235524	ebi-a-GCST90018874	21	42465690	0.0411	481912	0.8371	41093763	0.00882514	33874	2.59E-41	0.00503603	171.4438116
rs71318535	G	A	-0.203686	-0.0333	0.0460682	0.0569693	ebi-a-GCST90018874	21	42077909	0.0674	481912	0.6216	40705983	0.0179203	33874	6.16E-30	0.003646456	123.9647747
rs7283189	A	T	-0.0591361	0.027	0.257159	0.29864	ebi-a-GCST90018874	21	42201433	0.0385	481912	0.4827	40829507	0.00895783	33874	4.07E-11	0.001336081	45.31629868
rs78111814	C	T	0.949651	0.029	0.037975	0.0521057	ebi-a-GCST90018874	21	42060498	0.0717	481912	0.686099	40688572	0.0203602	33874	1.00E-200	0.065893442	2389.387657
rs117411022	T	G	-0.184347	0.0913	0.0183068	0.0156181	ebi-a-GCST90018874	18	29270794	0.2716	481912	0.736801	31690831	0.027877	33687	3.77E-11	0.001221491	41.19625399
rs147145691	T	C	-0.304287	0.4691	0.0190807	0.0209851	ebi-a-GCST90018874	18	29106054	0.1842	481912	0.01088	31526091	0.0270677	33687	2.54E-29	0.003465967	117.1571483
rs2848680	G	A	-0.218118	-0.013	0.475905	0.440123	ebi-a-GCST90018874	18	29093317	0.0354	481912	0.714399	31513354	0.00725299	33687	1.10E-198	0.023732489	818.8625481
rs7234091	T	C	-0.307589	-0.0886	0.180916	0.171268	ebi-a-GCST90018874	18	29019829	0.0483	481912	0.0666101	31439866	0.00907491	33832	1.00E-200	0.028039936	975.9567954
rs75777320	A	G	0.104912	0.0555	0.0459563	0.0473576	ebi-a-GCST90018874	18	28971484	0.1297	481912	0.6689	31391521	0.0169072	33832	5.46E-10	0.000965147	32.68248049
rs12960081	G	A	0.0466608	-0.0097	0.484219	0.489789	ebi-a-GCST90018874	18	28993183	0.0351	481912	0.782499	31413220	0.00732435	33473	1.88E-10	0.001087531	36.44036987
rs6081238	A	G	-0.165694	-0.0212	0.375977	0.306407	ebi-a-GCST90018874	20	18577212	0.0426	481912	0.6178	18596568	0.007793	33187	2.56E-100	0.012882657	433.0903183
rs6743988	C	T	-0.0425655	0.0355	0.521936	0.605151	ebi-a-GCST90018874	2	25853389	0.04	481912	0.3754	25630520	0.00716658	33709	2.86E-09	0.000904167	30.50434622
rs2277323	A	G	-0.109285	-0.0788	0.248339	0.203618	ebi-a-GCST90018874	12	58009372	0.0492	481912	0.1096	57615589	0.0080435	33533	4.80E-42	0.004458801	150.1776563
rs140414018	C	T	-0.105441	-0.1268	0.0433855	0.038725	ebi-a-GCST90018874	2	242622064	0.1605	481912	0.4296	241682649	0.0186299	33942	1.52E-08	0.000922849	31.35042303
rs28630677	T	C	-0.138417	-0.1914	0.0420827	0.0412377	ebi-a-GCST90018874	2	242625961	0.1441	481912	0.1842	241686546	0.018518	33942	7.74E-14	0.001544687	52.50778262
rs6480771	C	T	-0.265281	0.084	0.410856	0.556384	ebi-a-GCST90018874	10	76861680	0.0451	481912	0.0625302	75101922	0.00763332	33777	1.00E-200	0.034068529	1191.248651
rs4745762	A	C	-0.14018	-0.0309	0.3388	0.441377	ebi-a-GCST90018874	10	76828323	0.0366	481912	0.3985	75068565	0.0080767	33017	1.77E-67	0.008803966	293.2446513
rs114508013	A	G	-0.977407	0.0614	0.0302927	0.0243584	ebi-a-GCST90018874	6	31868765	0.1392	481912	0.6593	31900988	0.0217555	33853	1.00E-200	0.056125411	2012.87471
rs4713505	T	G	0.100277	0.0198	0.262621	0.276335	ebi-a-GCST90018874	6	32105001	0.0398	481912	0.618399	32137224	0.00852062	33853	5.65E-32	0.00389451	132.3485069
rs7739432	C	T	-0.0687827	-0.0343	0.572052	0.568784	ebi-a-GCST90018874	6	32198474	0.0977	481912	0.725499	32230697	0.00757454	33853	1.08E-19	0.002316407	78.59476451
rs9273057	T	C	-0.147735	3.00E-04	0.116621	0.335832	ebi-a-GCST90018874	6	32612104	0.0419	481912	0.9937	32644327	0.0131748	33853	3.50E-29	0.004496977	152.9148067
rs2022934	A	G	-0.0685459	-0.0117	0.385736	0.369707	ebi-a-GCST90018874	8	110567774	0.0362	481912	0.7473	109555545	0.00771683	33436	6.53E-19	0.002226579	74.60958173
rs111565354	G	T	-0.164568	-0.0553	0.0409639	0.0407178	ebi-a-GCST90018874	19	4209424	0.2685	481912	0.8367	4209427	0.0196596	33906	5.72E-17	0.002127928	72.29913513
rs116936965	G	T	-0.197251	-0.0372	0.0224149	0.0219179	ebi-a-GCST90018874	19	4419337	0.1893	481912	0.8442	4419340	0.024039	33906	2.30E-16	0.001705139	57.90977881
rs3810367	G	T	-0.0409957	0.0421	0.373661	0.436901	ebi-a-GCST90018874	19	4342847	0.0351	481912	0.2311	4342850	0.00740363	33906	3.07E-08	0.000786672	26.69233433
rs694443	G	A	-0.347066	-0.03	0.2215	0.202533	ebi-a-GCST90018874	19	4230121	0.0489	481912	0.5394	4230124	0.00885558	33906	1.00E-200	0.041541912	1469.482089
rs147842943	C	T	-0.230408	0.015	0.0249536	0.0279158	ebi-a-GCST90018874	1	21788326	0.1524	481912	0.9217	21461833	0.024278	32922	2.30E-21	0.002583352	85.26421737
rs2282716	A	G	0.100454	-0.0426	0.0596624	0.0937262	ebi-a-GCST90018874	1	21567692	0.0529	481912	0.4209	21241199	0.0161961	32922	5.56E-10	0.001132267	37.31649361
rs112119461	G	A	-0.0885452	0.0586	0.0974479	0.0999273	ebi-a-GCST90018874	10	11953199	0.0896	481912	0.5134	11911200	0.0127358	33942	3.59E-12	0.001379129	46.8722722
rs11257320	T	C	-0.44547	0.1202	0.00500523	0.00497606	ebi-a-GCST90018874	10	11816774	0.7985	481912	0.8803	11774775	0.0616065	33942	4.80E-13	0.001976568	67.21757749
rs4255450	G	T	0.12209	0.1467	0.870348	0.899161	ebi-a-GCST90018874	10	12243083	0.0733	481912	0.0454496	12201084	0.0112435	33942	1.81E-27	0.003364049	114.5612196
rs61844892	T	C	0.219654	0.0661	0.252556	0.188713	ebi-a-GCST90018874	10	11805152	0.0568	481912	0.2445	11763153	0.00861899	33942	2.90E-143	0.018215646	629.7095942
rs72779875	G	A	-0.710819	-0.1494	0.099936	0.0997106	ebi-a-GCST90018874	10	11763400	0.1634	481912	0.3608	11721401	0.0127533	33942	1.00E-200	0.090895714	3393.450653
rs1049951	A	G	-0.446925	0.1298	0.943799	0.958622	ebi-a-GCST90018874	10	135184126	0.1049	481912	0.2162	133370622	0.016567	33042	2.76E-160	0.021189604	715.2606199
rs60995209	A	G	-0.0680246	-0.0515	0.111398	0.0991336	ebi-a-GCST90018874	10	135062527	0.1004	481912	0.608199	133249023	0.0122072	33042	2.51E-08	0.000916108	30.29596224
rs660560	G	A	-0.278466	0.0518	0.325246	0.332075	ebi-a-GCST90018874	6	4125941	0.0366	481912	0.1569	4125707	0.00826241	32862	1.00E-200	0.034035472	1157.812306
rs853401	A	G	0.0828018	-0.0496	0.848873	0.811031	ebi-a-GCST90018874	6	4054749	0.0412	481912	0.2292	4054515	0.0107743	32862	1.53E-14	0.001759115	57.90639639
rs12039882	G	A	-0.429235	4.00E-04	0.0253086	0.063846	ebi-a-GCST90018874	1	150369213	0.0592	481912	0.9946	150396737	0.0244879	33042	8.70E-69	0.009089825	303.0827763
rs12121923	C	T	0.30233	-0.036	0.410159	0.449589	ebi-a-GCST90018874	1	150214238	0.0351	481912	0.3046	150241879	0.00785139	33042	1.00E-200	0.044226206	1528.849046
rs151277197	A	G	-0.220921	0.151	0.0149204	0.0114709	ebi-a-GCST90018874	1	149734505	0.332	481912	0.649201	149762954	0.0318687	33042	4.14E-12	0.001434682	47.4700128
rs61807556	A	G	-0.190337	-0.0736	0.023909	0.0216899	ebi-a-GCST90018874	1	149955256	0.2056	481912	0.7202	149983321	0.0251072	33042	3.43E-14	0.00169094	55.96328276
rs114131032	T	C	1.4251	-0.0186	0.0140793	0.0115086	ebi-a-GCST90018874	2	109565322	0.2885	481912	0.9486	108948866	0.0312688	33657	1.00E-200	0.056382421	2010.931587
rs11898585	T	C	-0.0477933	0.0136	0.497585	0.480122	ebi-a-GCST90018874	2	110039433	0.0355	481912	0.7022	109422977	0.00750045	33657	1.87E-10	0.001142073	38.48041825
rs183076830	T	A	-0.566798	1.0945	0.0064289	0.00649807	ebi-a-GCST90018874	2	108991849	0.6377	481912	0.0861192	108375393	0.0474049	33657	6.00E-33	0.004104141	138.6940733
rs260598	G	A	-0.363915	0.0725	0.246389	0.188901	ebi-a-GCST90018874	2	109593309	0.057	481912	0.2032	108976853	0.00858259	33657	1.00E-200	0.049181124	1740.805513
rs3827905	A	G	-0.160371	0.0855	0.668481	0.703546	ebi-a-GCST90018874	14	21238318	0.0391	481912	0.0288702	20770159	0.00526753	33777	1.00E-200	0.011399326	389.4517119
rs10870140	C	T	-0.0473979	-0.0683	0.734804	0.774473	ebi-a-GCST90018874	9	139796419	0.0465	481912	0.1418	136901967	0.00861986	33874	3.83E-08	0.000875562	29.68300985
rs10073440	G	A	0.0409909	-0.0315	0.486071	0.477659	ebi-a-GCST90018874	5	83662645	0.0348	481912	0.3653	84366827	0.00748608	33043	4.36E-08	0.000839475	27.76039584
rs2301079	A	G	-0.0973885	-0.0264	0.245147	0.191089	ebi-a-GCST90018874	5	83319613	0.0509	481912	0.6046	84023794	0.00872279	33043	6.06E-29	0.00351022	116.3897275
rs5370	T	G	0.271847	0.0153	0.220159	0.232476	ebi-a-GCST90018874	6	12296255	0.0398	481912	0.7002	12296022	0.00905546	33042	5.35E-198	0.025375908	860.2496199
rs76259907	T	G	0.0963094	0.1034	0.0484384	0.0423149	ebi-a-GCST90018874	6	12530835	0.1554	481912	0.506001	12530603	0.0174034	33042	3.13E-08	0.000855055	28.27519381
rs144277683	C	G	-0.117562	-0.1346	0.0347727	0.0428145	ebi-a-GCST90018874	1	46851679	0.12	481912	0.2619	46386007	0.0205757	33796	1.11E-08	0.000927752	31.38156818
rs3737729	C	T	-0.0849954	-0.0496	0.507281	0.41072	ebi-a-GCST90018874	1	47182483	0.042	481912	0.2369	46716811	0.00733981	33796	5.20E-31	0.003611343	122.4840592
rs113274794	C	T	-0.165302	-0.3661	0.0330103	0.0305	ebi-a-GCST90018874	1	245317185	0.2007	481912	0.0681303	245153883	0.023982	33335	5.47E-12	0.001744446	58.24923131
rs12042050	G	A	-0.349552	-0.0453	0.58865	0.620866	ebi-a-GCST90018874	1	245125499	0.0589	481912	0.4424	244962197	0.00790505	33335	1.00E-200	0.059172815	2096.460928
rs72775404	G	A	0.0535282	0.0194	0.319575	0.270274	ebi-a-GCST90018874	1	245119179	0.0516	481912	0.706601	244955877	0.00826367	33335	9.32E-11	0.001246087	41.58763683
rs3791679	G	A	0.226222	-0.0288	0.22632	0.369294	ebi-a-GCST90018874	2	56096892	0.0407	481912	0.4785	55869757	0.00822244	33742	1.24E-166	0.017921897	615.7196672
rs4233964	C	T	-0.0767109	0.0422	0.121627	0.0940525	ebi-a-GCST90018874	2	56135497	0.0703	481912	0.548399	55908362	0.0105272	33742	3.17E-13	0.001257341	42.47609685
rs112021857	T	C	0.161294	0.0689	0.0280051	0.027799	ebi-a-GCST90018874	2	233085669	0.1185	481912	0.5611	232220959	0.0217419	33874	1.18E-13	0.00141634	48.04231424
rs115735486	G	A	-0.171362	0.0989	0.0144949	0.0182405	ebi-a-GCST90018874	2	233547639	0.1782	481912	0.579001	232682929	0.029959	33874	1.07E-08	0.000838944	28.44058219
rs146096867	T	C	0.324893	0.0064	0.0839956	0.121211	ebi-a-GCST90018874	2	233520579	0.0479	481912	0.893	232655869	0.0130347	33874	3.97E-137	0.016242946	559.2651815
rs4524114	A	C	0.309782	-0.1423	0.0259786	0.0249096	ebi-a-GCST90018874	2	233488577	0.1871	481912	0.447	232623867	0.0223899	33874	1.55E-43	0.004856536	165.303383
rs116169190	T	C	0.135467	-0.235	0.0262557	0.0259725	ebi-a-GCST90018874	1	155515935	0.3185	481912	0.4607	155546144	0.0246717	33627	4.00E-08	0.000938351	31.58170388
rs143290148	C	G	0.155837	-0.0981	0.026871	0.0223575	ebi-a-GCST90018874	1	155966833	0.2308	481912	0.6707	155997042	0.0235964	33627	3.99E-11	0.001270063	42.76018967
rs7365544	A	C	-0.306574	-0.0564	0.510055	0.632587	ebi-a-GCST90018874	1	155068748	0.0471	481912	0.231	155096272	0.00750496	33627	1.00E-200	0.046974804	1657.383023
rs3796948	A	G	0.13389	0.0159	0.40248	0.480457	ebi-a-GCST90018874	4	110854431	0.0373	481912	0.669599	109933275	0.00773768	33592	4.42E-67	0.008622298	292.1419251
rs193260119	C	G	0.169715	-0.1406	0.0285301	0.0306477	ebi-a-GCST90018874	9	139705793	0.153	481912	0.3581	136811341	0.0226518	32907	6.77E-14	0.001596626	52.62098223
rs74557797	T	G	-0.285354	0.1081	0.0933746	0.114843	ebi-a-GCST90018874	9	139550503	0.0799	481912	0.1763	136656051	0.0135196	32907	6.90E-99	0.013786517	459.9869609
rs7859029	T	A	0.0504096	0.0288	0.734662	0.581314	ebi-a-GCST90018874	9	139518742	0.0465	481912	0.5361	136624290	0.00833035	32907	1.44E-09	0.000990703	32.63141388
rs113829379	T	C	-0.189182	-0.0164	0.0203426	0.0316211	ebi-a-GCST90018874	5	38112202	0.1296	481912	0.8995	38112100	0.0265071	33796	9.54E-13	0.001426495	48.2758428
rs116150317	C	T	0.502268	0.1381	0.0277402	0.0255358	ebi-a-GCST90018874	5	38372850	0.1969	481912	0.483	38372748	0.0236809	33796	7.74E-100	0.013607957	466.2114891
rs138014959	A	G	0.190851	-0.0708	0.0326216	0.02439	ebi-a-GCST90018874	5	38336461	0.2257	481912	0.7538	38336359	0.0237304	33796	8.81E-16	0.002298902	77.86811639
rs148148482	A	G	0.380235	-0.3961	0.0190856	0.0187122	ebi-a-GCST90018874	5	38510467	0.3634	481912	0.2757	38510365	0.0278881	33796	2.50E-42	0.005413412	183.9365793
rs16903957	C	T	-0.295214	-0.1177	0.0483938	0.0578245	ebi-a-GCST90018874	5	38370256	0.0673	481912	0.0803101	38370154	0.0174272	33796	2.29E-64	0.008026956	273.4579863
rs35559057	A	T	-0.502562	0.0383	0.106547	0.0920644	ebi-a-GCST90018874	5	38266005	0.0649	481912	0.5551	38265903	0.0122986	33796	1.00E-200	0.048086396	1707.120958
rs75602510	A	G	0.154063	0.2703	0.0285717	0.0300724	ebi-a-GCST90018874	5	38359505	0.1581	481912	0.087279	38359403	0.0235142	33796	5.68E-11	0.001317569	44.58468673
rs10081281	T	C	0.170753	0.0084	0.453397	0.452138	ebi-a-GCST90018874	7	55236796	0.0977	481912	0.9314	55169103	0.0073063	34090	8.51E-121	0.014451647	499.8514067
rs11238333	T	C	-0.05973	-0.0556	0.328521	0.390211	ebi-a-GCST90018874	7	54930470	0.0356	481912	0.1179	54862777	0.00777857	34090	1.61E-14	0.001574021	53.73982462
rs7779644	G	A	-0.0688168	-0.0201	0.746894	0.716749	ebi-a-GCST90018874	7	55185301	0.0378	481912	0.5947	55117608	0.00831991	34090	1.32E-16	0.001790525	61.1448928
rs2355872	T	A	-0.0708937	-0.1095	0.619579	0.620122	ebi-a-GCST90018874	1	231478489	0.1	481912	0.2736	231342743	0.00762725	33657	1.48E-20	0.002369226	79.92565638
rs77466488	G	A	0.337123	-0.0731	0.0355317	0.0387577	ebi-a-GCST90018874	1	231624369	0.0853	481912	0.3918	231488623	0.0198162	33657	6.64E-65	0.00778952	264.2144047
rs56044100	G	A	-0.25971	-0.0738	0.88904	0.861311	ebi-a-GCST90018874	2	62735706	0.0459	481912	0.1082	62508571	0.0117779	33942	9.42E-108	0.013307458	457.7465521
rs592039	A	G	-0.192828	-0.0269	0.708652	0.778043	ebi-a-GCST90018874	2	31480967	0.0535	481912	0.6152	31258101	0.00851003	33042	1.14E-113	0.015353778	515.1990662
rs10187017	C	T	0.149572	-0.007	0.472652	0.582448	ebi-a-GCST90018874	2	37386731	0.0409	481912	0.8641	37159588	0.00750335	33679	2.06E-88	0.011152427	379.8161661
rs6706147	G	T	-0.05649	0.0717	0.163071	0.116984	ebi-a-GCST90018874	2	37939616	0.0746	481912	0.3362	37712473	0.0100635	33679	1.98E-08	0.000871041	29.35961432
rs6547787	G	T	-0.120734	-0.0515	0.340104	0.375431	ebi-a-GCST90018874	2	88929736	0.0353	481912	0.1448	88630218	0.00797025	32862	7.79E-52	0.006542992	216.4187536
rs11802180	T	C	-0.0715163	0.1656	0.4571	0.458429	ebi-a-GCST90018874	1	21307994	0.097	481912	0.0877809	20981501	0.00746269	33874	9.41E-22	0.002538465	86.20169731
rs138711694	C	T	-0.249859	-0.2402	0.0175777	0.0181998	ebi-a-GCST90018874	14	103812439	0.2009	481912	0.2318	103346102	0.0306619	32862	3.67E-16	0.002156156	71.00439438
rs17855988	C	G	0.143625	-0.1223	0.100144	0.0866496	ebi-a-GCST90018874	7	73474825	0.1114	481912	0.2724	74060495	0.00942081	33942	1.76E-52	0.003717817	126.65359
rs35863927	C	T	0.0861558	0.0049	0.596584	0.605213	ebi-a-GCST90018874	1	24051934	0.0418	481912	0.9064	23725444	0.0075528	33533	3.85E-30	0.003572924	120.2332926
rs10799316	A	G	0.124453	-0.0374	0.754669	0.762353	ebi-a-GCST90018874	1	225668031	0.0408	481912	0.3584	225480329	0.00889668	33084	1.83E-44	0.005735215	190.8268031
rs11168167	T	C	0.274342	0.0087	0.388255	0.340915	ebi-a-GCST90018874	12	47980392	0.0382	481912	0.819	47586609	0.00701673	31336	1.00E-200	0.035752143	1161.794294
rs11574129	G	A	-0.299174	-0.0586	0.0133712	0.0505822	ebi-a-GCST90018874	12	48237303	0.0627	481912	0.3497	47843520	0.0297456	31336	8.49E-24	0.002361576	74.17277654
rs145391079	G	A	-0.194519	0.008	0.0105873	0.0113876	ebi-a-GCST90018874	12	47376111	0.2456	481912	0.9741	46982328	0.0350167	31336	2.78E-08	0.000792714	24.85861906
rs79633195	C	T	-0.0823525	0.0197	0.0982166	0.0803303	ebi-a-GCST90018874	12	48148920	0.0821	481912	0.8101	47755137	0.0114345	31336	5.93E-13	0.001201353	37.68847783
rs11794565	T	C	0.259315	-0.0116	0.463358	0.536345	ebi-a-GCST90018874	9	130601277	0.0375	481912	0.7576	127838998	0.00767873	34090	1.00E-200	0.033441565	1179.396963
rs140537588	A	G	-0.245387	-0.1548	0.0135233	0.0116377	ebi-a-GCST90018874	9	130760872	0.2882	481912	0.5913	127998593	0.0338245	34090	4.03E-13	0.001606581	54.85325754
rs150302453	T	C	-0.191433	0.3734	0.0180597	0.014676	ebi-a-GCST90018874	9	130652011	0.3007	481912	0.2143	127889732	0.0287793	34090	2.90E-11	0.001299748	44.36347776
rs55848135	A	G	-0.185394	0.1241	0.0230656	0.0318096	ebi-a-GCST90018874	9	130311607	0.1394	481912	0.3734	127549328	0.0263513	34090	1.99E-12	0.001549	52.88424016
rs56193077	G	C	-0.186335	-0.0143	0.0290346	0.0248038	ebi-a-GCST90018874	1	8930606	0.1244	481912	0.9084	8870547	0.0225492	33567	1.41E-16	0.001957665	65.83792893
rs12831467	C	A	0.142655	0.098	0.273037	0.348696	ebi-a-GCST90018874	12	6995686	0.0368	481912	0.00778395	6886522	0.00838358	33962	6.25E-65	0.008078632	276.5847546
rs2243090	C	T	-0.0903813	-0.0667	0.670175	0.531355	ebi-a-GCST90018874	17	4835217	0.0394	481912	0.0906296	4931922	0.00760477	33042	1.42E-32	0.003611262	119.7485286
rs639194	T	C	-0.0516722	-0.0478	0.668082	0.741079	ebi-a-GCST90018874	4	111450323	0.0468	481912	0.3072	110529167	0.00826168	32862	3.99E-10	0.001184144	38.95709885
rs13267597	G	T	-0.262099	0.0516	0.326896	0.363732	ebi-a-GCST90018874	8	120654225	0.0357	481912	0.1481	119641985	0.00651984	34090	1.00E-200	0.030230999	1062.638937
rs147210299	A	G	-0.152878	-0.0852	0.0317789	0.0290318	ebi-a-GCST90018874	8	121006331	0.1831	481912	0.6417	119994092	0.0178282	34090	9.90E-18	0.001438247	49.09756766
rs71532418	C	G	0.184479	0.3278	0.0111442	0.0137378	ebi-a-GCST90018874	8	120086503	0.1523	481912	0.0313697	119074264	0.0294384	34090	3.69E-10	0.000750077	25.58781061
rs75134351	G	A	-0.195142	-0.0303	0.0216339	0.0231312	ebi-a-GCST90018874	8	120228450	0.1755	481912	0.863	119216210	0.0207275	34090	4.75E-21	0.00161201	55.03891783
rs12194862	C	T	-0.278508	-0.3142	0.0447032	0.0442132	ebi-a-GCST90018874	6	46063380	0.1365	481912	0.0213801	46095643	0.0174579	33848	2.71E-57	0.006624945	225.7232945
rs1530306	A	G	-0.11298	-0.0845	0.10586	0.0828836	ebi-a-GCST90018874	6	46295771	0.0769	481912	0.2724	46328034	0.0117963	33848	9.93E-22	0.00241641	81.98390554
rs17216798	A	G	0.133977	0.0516	0.0243146	0.0191346	ebi-a-GCST90018874	6	46929168	0.1617	481912	0.749501	46961431	0.0229322	33848	5.15E-09	0.000851662	28.84993301
rs28758862	T	C	0.0752742	-0.0146	0.219494	0.183679	ebi-a-GCST90018874	6	45812768	0.0503	481912	0.771401	45845031	0.00855049	33848	1.33E-18	0.001941428	65.83737591
rs4530856	C	A	0.158396	0.035	0.117747	0.171146	ebi-a-GCST90018874	6	46185484	0.0465	481912	0.4514	46217747	0.0111697	33848	1.20E-45	0.005212684	177.3529928
rs6906620	C	A	-0.340853	0.0151	0.737931	0.756501	ebi-a-GCST90018874	6	46029987	0.0685	481912	0.8256	46062250	0.00841107	33848	1.00E-200	0.044936128	1592.467497
rs6923031	T	C	-0.08913	-0.0811	0.37795	0.371334	ebi-a-GCST90018874	6	46693410	0.0361	481912	0.0247999	46725673	0.00736522	33848	1.04E-33	0.003735403	126.9024788
rs9472613	T	C	-0.205926	-0.5299	0.00978851	0.00968657	ebi-a-GCST90018874	6	45874329	0.5097	481912	0.2985	45906592	0.0371406	33848	2.95E-08	0.000822048	27.84591036
rs144317986	T	A	-0.184048	-0.4093	0.014777	0.0143222	ebi-a-GCST90018874	4	185209610	0.2505	481912	0.1023	184288457	0.0310271	33042	3.00E-09	0.000986309	32.61982407
rs191475487	C	G	0.198409	-0.0936	0.0156458	0.0192312	ebi-a-GCST90018874	4	184970668	0.1796	481912	0.602101	184049515	0.0321071	33042	6.43E-10	0.001212556	40.11149693
rs4458487	A	C	-0.123235	0.0608	0.140069	0.115307	ebi-a-GCST90018874	4	185023241	0.0637	481912	0.34	184102088	0.0104953	33042	7.77E-32	0.003658506	121.3208904
rs56076126	T	C	-0.170812	-0.2996	0.0221536	0.0181236	ebi-a-GCST90018874	4	185118792	0.2583	481912	0.2461	184197639	0.0246673	33042	4.37E-12	0.001264101	41.81875318
rs73872824	G	C	0.242547	-0.0951	0.0459375	0.0395791	ebi-a-GCST90018874	4	185136700	0.1602	481912	0.553	184215547	0.017432	33042	5.22E-44	0.00515663	171.2581789
rs78293932	T	C	0.952949	0.1346	0.0239241	0.0460179	ebi-a-GCST90018874	4	185139101	0.0699	481912	0.0539598	184217948	0.0236542	33042	1.00E-200	0.042411976	1463.355502
rs13342087	A	G	0.540902	-0.0229	0.0212635	0.11114	ebi-a-GCST90018874	17	77710554	0.0506	481912	0.6513	79736755	0.0271887	32595	4.55E-88	0.012177768	401.8030666
rs141415334	C	T	0.500491	0.063	0.0169474	0.0157046	ebi-a-GCST90018874	17	77791361	0.2385	481912	0.791799	79817562	0.0309432	32595	7.63E-59	0.008346461	274.3258584
rs144608051	A	G	-0.37274	-0.2212	0.01051	0.0108576	ebi-a-GCST90018874	17	77696220	0.277	481912	0.4246	79722451	0.0420157	32595	7.22E-19	0.002889722	94.45767833
rs4889906	A	G	0.39131	-0.046	0.349311	0.393721	ebi-a-GCST90018874	17	77656907	0.0388	481912	0.2349	79683044	0.00836656	32595	1.00E-200	0.069607753	2438.461313
rs9897213	G	A	0.201641	-0.0079	0.417656	0.345485	ebi-a-GCST90018874	17	77756364	0.0411	481912	0.8485	79782565	0.00780278	32595	2.98E-147	0.019778166	657.6366
rs190018150	A	G	0.130954	0.0376	0.0409685	0.0444726	ebi-a-GCST90018874	1	150607787	0.127	481912	0.7673	150635311	0.0193415	33777	1.28E-11	0.001347567	45.57550205
rs145852956	A	G	-0.421312	0.8752	0.021094	0.0209663	ebi-a-GCST90018874	9	139760298	0.3627	481912	0.01583	136865846	0.0281359	32907	1.08E-50	0.007330567	242.9935983
[truncated: 3,911 more rows]
