# Supplementary material for: Integrative multiomics analysis identifies RARRES2 as a regulator of keloid pathogenesis through STAT3/HSPG2 signaling axis
Source: iScience. 2026 Apr 20;29(5):115797. doi: 10.1016/j.isci.2026.115797 (PMC13187529; doi:10.1016/j.isci.2026.115797)
Supplement: Table S2. 5615 SNPs related to 4907 plasma proteins were included as instrumental variables (deCODE genetics) [file mmc3.csv]

Table S2 5615 SNPs related to 4907 plasma proteins were included as instrumental variables (deCODE genetics)
SNP	effect_allele.exposure	other_allele.exposure	beta.exposure	beta.outcome	eaf.exposure	eaf.outcome	id.outcome	chr	pos	se.outcome	samplesize.outcome	pval.outcome	pos.exposure	pval.exposure	se.exposure	samplesize.exposure	R2	F
rs806109	A	G	0.08	-0.0229	0.21513	0.767198	ebi-a-GCST90018874	1	6052581	0.0665	481912	0.7305	5992521	6.57E-17	0.009576	35372	0.002161268	76.60963245
rs11667325	A	G	-0.1176	0.0432	0.29918	0.719756	ebi-a-GCST90018874	19	52301063	0.0429	481912	0.3147	51797810	1.31E-36	0.009306	35372	0.005799408	206.3216141
rs140987580	G	A	0.6046	-0.0096	0.04666	0.0312951	ebi-a-GCST90018874	19	51928662	0.2957	481912	0.9741	51425408	2.35E-202	0.019919	35367	0.032520621	1188.750675
rs185254	A	C	0.438	-0.0099	0.17932	0.127421	ebi-a-GCST90018874	19	51970186	0.0658	481912	0.8809	51466932	0	0.008399	35366	0.05646519	2116.334206
rs2455064	T	C	-0.4319	0.0395	0.01546	0.858432	ebi-a-GCST90018874	19	51674784	0.0437	481912	0.3651	51171527	1.28E-35	0.03467	35362	0.005678574	201.9410997
rs2691231	G	A	-0.1091	-0.0718	0.06433	0.0725124	ebi-a-GCST90018874	19	51547838	0.1047	481912	0.4926	51044581	2.76E-10	0.017286	35354	0.0014329	50.72855464
rs61735205	T	C	0.7032	0.0767	0.03235	0.0391354	ebi-a-GCST90018874	19	51957482	0.1445	481912	0.595799	51454228	3.31E-191	0.023841	35368	0.030958528	1129.858051
rs73055111	C	G	0.2189	-0.3515	0.04155	0.0209582	ebi-a-GCST90018874	19	51690369	0.2366	481912	0.1375	51187113	1.24E-24	0.021365	35363	0.003816471	135.4712663
rs8106173	C	T	0.1613	-0.3049	0.02296	0.0181711	ebi-a-GCST90018874	19	51711600	0.2569	481912	0.2353	51208344	1.50E-08	0.028491	35363	0.001167301	41.32517916
rs145451983	C	G	0.2281	0.5708	0.01989	0.00909418	ebi-a-GCST90018874	8	67758692	0.2657	481912	0.0317103	66846457	8.41E-16	0.028342	35346	0.002028571	71.84354605
rs12445050	T	C	0.1847	0.0617	0.10029	0.127954	ebi-a-GCST90018874	16	81870969	0.0543	481912	0.2559	81837364	1.32E-43	0.013338	35361	0.006156359	219.0311465
rs72824905	G	C	0.2469	0.3036	0.01833	0.00611333	ebi-a-GCST90018874	16	81942028	0.4552	481912	0.5049	81908423	4.16E-16	0.030354	35366	0.002193816	77.75267693
rs6488889	C	T	-0.1926	-0.1676	0.02237	0.0128752	ebi-a-GCST90018874	12	124144793	0.2126	481912	0.4304	123660246	1.59E-12	0.027254	35357	0.001622494	57.45649368
rs112783573	A	G	-0.5078	-0.2676	0.02074	0.0209461	ebi-a-GCST90018874	16	88729709	0.174	481912	0.1241	88663301	7.62E-69	0.028958	35311	0.010474231	373.7493667
rs138970372	A	G	-0.2042	0.0276	0.03048	0.0185111	ebi-a-GCST90018874	16	88194263	0.2695	481912	0.9185	88160657	3.37E-18	0.023476	35306	0.002464411	87.21852182
rs2272435	T	C	-0.445	0.1812	0.03126	0.0217948	ebi-a-GCST90018874	16	88947981	0.1119	481912	0.1055	88881573	3.69E-79	0.023622	35311	0.011993508	428.6194191
rs78016521	T	C	-0.3269	-0.0436	0.03025	0.016838	ebi-a-GCST90018874	16	89628959	0.2245	481912	0.8459	89562551	1.31E-42	0.023894	35309	0.006269675	222.7600355
rs12831467	C	A	0.1491	0.098	0.28747	0.348696	ebi-a-GCST90018874	12	6995686	0.0368	481912	0.00778395	6886522	3.42E-61	0.009034	35377	0.009107118	325.125255
rs4796791	C	T	0.1541	-0.0226	0.41138	0.620225	ebi-a-GCST90018874	17	40530763	0.0352	481912	0.5217	42378745	4.29E-78	0.008237	35371	0.011500414	411.4904405
rs2307050	A	G	-0.1567	0.0365	0.07788	0.118148	ebi-a-GCST90018874	4	55141293	0.0517	481912	0.4807	54275126	2.38E-26	0.014754	35334	0.003526804	125.05008
rs56022789	C	T	0.1317	-0.0941	0.03317	0.01306	ebi-a-GCST90018874	4	54100114	0.2969	481912	0.751299	53233947	3.47E-09	0.022293	35331	0.001112493	39.3470247
rs79285284	C	T	0.3144	0.1762	0.01576	0.013173	ebi-a-GCST90018874	4	55662743	0.272	481912	0.517101	54796577	2.97E-23	0.03165	35347	0.003066566	108.7211705
rs111794954	C	G	-0.1242	0.2232	0.06081	0.0445618	ebi-a-GCST90018874	12	56773447	0.1264	481912	0.0772894	56379663	4.45E-13	0.017152	35354	0.001761983	62.39956087
rs117617338	A	G	-0.142	-0.0912	0.05095	0.0152999	ebi-a-GCST90018874	12	56542132	0.2182	481912	0.6761	56148348	7.25E-15	0.018252	35355	0.001950024	69.07389578
rs150937490	C	G	-0.4012	-0.0395	0.01733	0.00633633	ebi-a-GCST90018874	12	57592598	0.4232	481912	0.9256	57198815	6.13E-39	0.030737	35355	0.005482241	194.8820481
rs191767870	G	C	-0.2783	0.0152	0.02304	0.0213312	ebi-a-GCST90018874	12	56764742	0.196	481912	0.9381	56370958	4.63E-25	0.026914	35355	0.003486709	123.6969078
rs11207978	C	T	-0.1692	-0.0513	0.18862	0.157678	ebi-a-GCST90018874	1	62980512	0.0635	481912	0.4189	62514841	1.72E-59	0.010402	35346	0.008762797	312.450236
rs139402443	G	T	-1.8067	0.0163	0.00535	0.0148467	ebi-a-GCST90018874	1	63436283	0.1216	481912	0.8936	62970612	4.98E-247	0.053823	35347	0.034739707	1272.066157
rs149092960	T	C	-0.1833	0.0274	0.01878	0.00895786	ebi-a-GCST90018874	1	62391046	0.4023	481912	0.9456	61925374	5.12E-10	0.029491	35347	0.001238274	43.82107227
rs17122486	T	C	-0.0951	0.1269	0.08483	0.136971	ebi-a-GCST90018874	1	62069740	0.0452	481912	0.00495302	61604068	5.87E-11	0.014526	35349	0.001404243	49.70557649
rs28717073	G	C	-0.0558	0.0179	0.2853	0.272242	ebi-a-GCST90018874	1	62334842	0.0502	481912	0.721099	61869170	9.18E-10	0.009113	35342	0.001269767	44.93060801
rs541187000	C	T	-0.3662	-0.2256	0.02619	0.0157025	ebi-a-GCST90018874	1	63700578	0.2842	481912	0.4273	63234907	3.21E-47	0.025372	35347	0.00684032	243.436284
rs74076479	G	A	-0.8539	0.4642	0.00975	0.0109232	ebi-a-GCST90018874	1	62766860	0.2714	481912	0.0872308	62301188	9.73E-100	0.04028	35343	0.014079703	504.6967592
rs79827014	C	T	-0.2193	-0.1444	0.04232	0.0260621	ebi-a-GCST90018874	1	63465583	0.1533	481912	0.3464	62999912	3.36E-27	0.020301	35345	0.003898283	138.3162028
rs41272019	T	C	-0.8793	0.0582	0.00808	0.0138794	ebi-a-GCST90018874	1	150935811	0.2768	481912	0.8335	150963335	2.18E-86	0.044636	35351	0.012393448	443.593649
rs12548086	G	C	-0.1507	0.0025	0.13098	0.11492	ebi-a-GCST90018874	8	27719786	0.0834	481912	0.9764	27862269	5.82E-34	0.012405	35356	0.005170009	183.7303684
rs352428	G	A	-0.0872	0.0169	0.11226	0.876825	ebi-a-GCST90018874	8	28478892	0.0533	481912	0.7514	28621375	4.23E-11	0.013221	35357	0.001515562	53.66403615
rs36099751	T	C	-0.0834	0.0913	0.20883	0.159318	ebi-a-GCST90018874	8	27835208	0.065	481912	0.1601	27977691	6.03E-16	0.010311	35353	0.002298396	81.43776185
rs60007820	A	G	-0.3375	0.0308	0.02543	0.0534256	ebi-a-GCST90018874	8	27415818	0.0594	481912	0.604399	27558301	3.63E-36	0.026877	35356	0.005645949	200.7402491
rs6557957	A	G	-0.053	-0.0599	0.33123	0.395329	ebi-a-GCST90018874	8	26786291	0.0356	481912	0.0924996	26928774	2.31E-09	0.008871	35356	0.001244481	44.05219448
rs9314872	C	G	0.0898	0.0724	0.10086	0.099847	ebi-a-GCST90018874	9	139953780	0.0608	481912	0.2338	137059328	1.57E-11	0.013321	35248	0.001462611	51.62671089
rs7131073	G	A	0.0731	-0.0087	0.35239	0.324889	ebi-a-GCST90018874	11	123016363	0.0378	481912	0.8186	123145655	2.43E-17	0.008629	35359	0.002438944	86.44458503
rs7946718	G	A	0.2113	0.0123	0.4079	0.635838	ebi-a-GCST90018874	11	123068241	0.0379	481912	0.745101	123197533	3.12E-142	0.008322	35355	0.021566405	779.2425761
rs11574572	C	G	0.2415	-0.0745	0.03532	0.027819	ebi-a-GCST90018874	19	55176705	0.172	481912	0.664899	54665254	2.01E-20	0.026074	35360	0.003974369	141.0864847
rs117688219	A	G	0.3726	0.3015	0.0633	0.050975	ebi-a-GCST90018874	19	55788306	0.159	481912	0.0579095	55276938	5.89E-78	0.019935	35369	0.016463415	592.0080747
rs12610863	A	G	-0.4434	0.0439	0.37808	0.465273	ebi-a-GCST90018874	19	55854389	0.0373	481912	0.2386	55343021	0	0.006523	35371	0.092456958	3603.256265
rs12975476	A	G	-0.1896	-0.0056	0.28283	0.274836	ebi-a-GCST90018874	19	56025589	0.038	481912	0.8826	55514222	1.40E-68	0.010833	35368	0.014583248	523.3837697
rs143585633	A	G	-0.4186	-0.0624	0.02646	0.0166667	ebi-a-GCST90018874	19	55936670	0.1929	481912	0.746299	55425303	2.94E-43	0.030356	35370	0.009027595	322.196653
rs148572268	T	C	0.438	0.1846	0.01775	0.0144436	ebi-a-GCST90018874	19	55975879	0.2204	481912	0.4023	55464512	1.80E-31	0.037531	35369	0.006689576	238.1835923
rs45583840	A	G	-0.5785	0.0544	0.0699	0.0790868	ebi-a-GCST90018874	19	55902193	0.1092	481912	0.6183	55390825	3.34E-202	0.019067	35370	0.043515456	1609.074261
rs73059009	C	A	0.2301	0.2059	0.03383	0.0225125	ebi-a-GCST90018874	19	55549383	0.2212	481912	0.3521	55038015	1.18E-17	0.026897	35369	0.003461137	122.8351786
rs73615245	A	G	0.2483	0.0551	0.0638	0.0856483	ebi-a-GCST90018874	19	56223555	0.0539	481912	0.307	55712189	6.11E-35	0.020135	35369	0.007365	262.4106086
rs12462111	T	C	-0.0458	0.0151	0.48639	0.431039	ebi-a-GCST90018874	19	49171306	0.0574	481912	0.793201	48668049	2.20E-08	0.008185	35364	0.001048043	37.09977517
rs3826817	T	C	-0.145	-0.0452	0.26776	0.216398	ebi-a-GCST90018874	19	49401444	0.0509	481912	0.3743	48898187	1.36E-56	0.009147	35367	0.008244516	293.9911117
rs11809759	G	A	0.0574	-0.0126	0.45118	0.289152	ebi-a-GCST90018874	1	67269905	0.0553	481912	0.8201	66804222	1.37E-12	0.008099	35337	0.001631675	57.74944988
rs7424376	G	A	0.0474	-0.1094	0.40051	0.659382	ebi-a-GCST90018874	2	69525923	0.0407	481912	0.00722104	69298791	2.98E-08	0.008552	35350	0.001078902	38.1782174
rs4481172	A	C	-0.1504	-0.0283	0.41967	0.670507	ebi-a-GCST90018874	3	128372657	0.0404	481912	0.4844	128653814	2.73E-78	0.008029	35351	0.011018148	393.8196893
rs139126374	A	G	-0.1696	-0.1282	0.02237	0.015248	ebi-a-GCST90018874	2	237908816	0.2855	481912	0.6534	237000173	8.58E-11	0.026132	35367	0.00125812	44.54947566
rs2646260	G	A	-0.1301	0.0132	0.31548	0.249801	ebi-a-GCST90018874	2	238277795	0.0394	481912	0.7381	237369152	1.87E-54	0.008372	35343	0.007310424	260.2603054
rs145143750	A	C	-0.1731	-0.1645	0.018	0.0180422	ebi-a-GCST90018874	22	37904528	0.1701	481912	0.3334	37508521	3.45E-08	0.031375	35356	0.001059274	37.48926815
rs2284031	C	T	-0.3277	0.0722	0.40547	0.578585	ebi-a-GCST90018874	22	37321080	0.0415	481912	0.08202	36925038	0	0.007129	35356	0.051774436	1930.377636
rs2858236	C	A	-0.0958	0.0665	0.38867	0.65312	ebi-a-GCST90018874	22	37367965	0.0427	481912	0.1193	36971924	4.71E-28	0.008724	35360	0.004361318	154.8829718
rs77818863	G	A	0.2203	-0.0825	0.03052	0.0410277	ebi-a-GCST90018874	22	37312301	0.1388	481912	0.5523	36916259	7.83E-19	0.024858	35355	0.002871986	101.8257761
rs78469	T	G	0.0501	-0.0224	0.43385	0.538154	ebi-a-GCST90018874	22	36659188	0.0379	481912	0.554201	36263142	6.26E-09	0.008624	35356	0.001233038	43.64665347
rs7040970	C	T	0.141	0.0619	0.4943	0.440277	ebi-a-GCST90018874	9	139859013	0.0408	481912	0.1287	136964561	7.43E-67	0.008163	35250	0.009939208	353.8542392
rs181929025	T	C	-0.3449	0.3741	0.01519	0.0187296	ebi-a-GCST90018874	1	1291085	0.204	481912	0.0666699	1355705	2.39E-22	0.035471	35295	0.003558989	126.0560199
rs1433574	C	A	-0.0599	-0.0184	0.18701	0.261681	ebi-a-GCST90018874	1	226609339	0.037	481912	0.6195	226421638	2.66E-09	0.010065	35344	0.001091022	38.60102888
rs62250512	A	G	0.0447	-0.0626	0.39917	0.606511	ebi-a-GCST90018874	3	33151412	0.0354	481912	0.0769095	33109920	9.73E-09	0.007794	35340	0.000958417	33.90103414
rs118047235	T	C	0.0896	-0.0537	0.08609	0.0636224	ebi-a-GCST90018874	13	66622688	0.1077	481912	0.6182	66048556	3.81E-09	0.015206	35336	0.001263287	44.69345641
rs192652452	G	A	0.3516	0.4009	0.01404	0.0152752	ebi-a-GCST90018874	13	66704964	0.4136	481912	0.3324	66130832	3.09E-23	0.035408	35337	0.003422584	121.3523489
rs4396423	T	C	0.0977	0.0225	0.35099	0.38254	ebi-a-GCST90018874	13	67289867	0.0355	481912	0.5267	66715735	2.37E-28	0.008847	35341	0.004348758	154.3520035
rs73196184	A	G	0.2932	-0.117	0.11425	0.0912671	ebi-a-GCST90018874	13	67808183	0.0769	481912	0.1282	67234051	1.08E-106	0.013364	35347	0.01739904	625.8584201
rs9571710	T	G	0.196	-0.0252	0.26606	0.280002	ebi-a-GCST90018874	13	67639141	0.0382	481912	0.510199	67065009	3.89E-93	0.009574	35344	0.015003144	538.3175776
rs141738509	C	A	-0.1795	0.1577	0.02076	0.0235512	ebi-a-GCST90018874	1	153313071	0.1626	481912	0.3322	153340595	1.13E-10	0.027834	35351	0.001310012	46.36837033
rs144650118	A	G	-0.2703	-0.3758	0.01082	0.00526748	ebi-a-GCST90018874	3	165587018	0.4863	481912	0.4396	165869230	1.41E-11	0.040003	35326	0.001563957	55.33173651
rs79553527	G	A	0.096	-0.0863	0.10112	0.0564123	ebi-a-GCST90018874	3	165091341	0.1379	481912	0.5313	165373553	3.43E-12	0.013796	35328	0.001675372	59.28351147
rs80336735	C	A	-0.1232	-0.0021	0.09881	0.103751	ebi-a-GCST90018874	3	164645435	0.0856	481912	0.9802	164927647	7.28E-19	0.013889	35330	0.002703141	95.75540004
rs634501	G	A	0.0628	0.0405	0.25799	0.702927	ebi-a-GCST90018874	5	180218668	0.0413	481912	0.3266	180791668	2.80E-12	0.008987	35309	0.001509948	53.3923442
rs115000417	T	C	-0.442	0.135	0.0322	0.0192152	ebi-a-GCST90018874	4	70880519	0.1353	481912	0.3183	70014802	1.91E-79	0.02342	35345	0.012176319	435.6522901
rs1812922	T	C	0.1162	0.2241	0.04332	0.961318	ebi-a-GCST90018874	4	71154114	0.1544	481912	0.1466	70288397	5.27E-09	0.019903	35346	0.001119173	39.60038572
rs74801295	C	G	-0.2179	-0.318	0.01437	0.01352	ebi-a-GCST90018874	4	71722408	0.3042	481912	0.2959	70856691	2.81E-10	0.034538	35334	0.001344978	47.5847585
rs6036977	T	C	-0.1558	-0.0042	0.11921	0.903313	ebi-a-GCST90018874	20	24901668	0.0666	481912	0.9503	24921032	2.32E-38	0.01203	35354	0.005097415	181.1270837
rs6049886	T	G	-0.0727	-0.0202	0.31953	0.395674	ebi-a-GCST90018874	20	24683554	0.036	481912	0.5745	24702918	1.56E-17	0.00853	35354	0.002298367	81.43905875
rs142309161	T	C	-0.3678	0.3336	0.017	0.020549	ebi-a-GCST90018874	7	100948025	0.2047	481912	0.1031	101304744	9.70E-31	0.031909	35355	0.004521223	160.5647296
rs150814238	T	C	0.0878	0.0666	0.08856	0.0615922	ebi-a-GCST90018874	7	100851777	0.0695	481912	0.3376	101208496	1.12E-09	0.014415	35351	0.001244471	44.04561269
rs62465594	T	C	-0.1399	0.3223	0.02733	0.0157175	ebi-a-GCST90018874	7	100991649	0.2494	481912	0.1962	101348368	4.24E-08	0.025526	35355	0.001040568	36.82552941
rs73173931	T	C	-0.1804	0.149	0.02983	0.017867	ebi-a-GCST90018874	7	101209730	0.2286	481912	0.5147	101566450	6.67E-14	0.024072	35353	0.001883667	66.71518547
rs11239481	A	T	0.3102	-0.0469	0.16567	0.173785	ebi-a-GCST90018874	10	45850626	0.0806	481912	0.5612	45355178	6.84E-171	0.011132	35316	0.026600838	965.0532091
rs573088123	T	C	-0.5799	-0.0438	0.03886	0.01153	ebi-a-GCST90018874	10	46316847	0.3204	481912	0.8913	45821399	2.38E-159	0.02156	35315	0.025120349	909.9326951
rs75282642	C	A	-0.5883	0.0634	0.01798	0.0261919	ebi-a-GCST90018874	10	47656298	0.2038	481912	0.7556	46285062	4.04E-78	0.031442	35311	0.012221871	436.8815706
rs143187715	A	T	-0.4685	0.1721	0.00444	0.005431	ebi-a-GCST90018874	11	130619231	0.4737	481912	0.716401	130749336	1.56E-13	0.063464	35355	0.001940437	68.7336502
rs73583419	A	C	0.2786	0.0751	0.06312	0.0795414	ebi-a-GCST90018874	11	129939390	0.0552	481912	0.173	130069495	2.64E-63	0.016588	35359	0.009180011	327.5848638
rs117952768	C	T	-0.2947	-0.0232	0.04087	0.022588	ebi-a-GCST90018874	11	20411518	0.1839	481912	0.8998	20389972	3.75E-45	0.020899	35372	0.006808828	242.4792553
rs137858196	G	T	-0.2589	0.0065	0.0429	0.0375929	ebi-a-GCST90018874	11	20756512	0.1283	481912	0.9598	20734966	2.49E-36	0.020569	35369	0.005504384	195.7510293
rs146717348	A	G	-0.2366	-0.2027	0.03151	0.034066	ebi-a-GCST90018874	11	20220460	0.2664	481912	0.4467	20198914	1.25E-23	0.023613	35370	0.00341667	121.2550692
rs34565672	C	T	0.3107	0.2301	0.02972	0.0223291	ebi-a-GCST90018874	11	20483650	0.213	481912	0.28	20462104	9.62E-38	0.024195	35372	0.005567476	198.0241359
rs4757918	C	A	0.1918	-0.183	0.02121	0.989368	ebi-a-GCST90018874	11	20297614	0.2858	481912	0.5221	20276068	4.44E-11	0.029111	35370	0.001527416	54.10429607
rs56361406	T	C	0.39	0.0151	0.31662	0.267068	ebi-a-GCST90018874	11	20377475	0.0508	481912	0.765701	20355929	0	0.007148	35372	0.065820294	2492.094175
rs57357840	C	T	0.1465	0.0155	0.04901	0.0700077	ebi-a-GCST90018874	11	20936373	0.0653	481912	0.8124	20914827	2.67E-14	0.019243	35366	0.002000626	70.89196441
rs79225249	C	G	0.147	0.0898	0.05609	0.0692281	ebi-a-GCST90018874	11	20045577	0.0821	481912	0.274	20024031	6.25E-16	0.018183	35367	0.00228813	81.10529636
rs560262828	C	T	0.183	0.1633	0.03058	0.01858	ebi-a-GCST90018874	16	1998001	0.2579	481912	0.5266	1948000	5.77E-14	0.024357	35307	0.001985554	70.23943664
rs58894215	T	C	0.1725	0.0355	0.02552	0.0423115	ebi-a-GCST90018874	16	1098778	0.0698	481912	0.611	1048778	4.09E-11	0.026133	35301	0.00148	52.3199631
rs6600145	G	A	-0.1272	0.001	0.07929	0.0912335	ebi-a-GCST90018874	16	1486398	0.0582	481912	0.9869	1436397	7.63E-17	0.015258	35305	0.002362357	83.59576593
rs9923746	G	C	-0.5184	-0.0831	0.07944	0.083541	ebi-a-GCST90018874	16	1440385	0.1065	481912	0.4353	1390384	9.46E-264	0.014942	35305	0.039305318	1444.366953
rs1130866	A	G	-0.3953	-0.0081	0.47918	0.45068	ebi-a-GCST90018874	2	85893741	0.0378	481912	0.8293	85666618	0	0.006683	35332	0.077995574	2988.688087
rs114068223	C	T	-0.2676	-0.4164	0.02417	0.021744	ebi-a-GCST90018874	2	85547757	0.2508	481912	0.0967899	85320634	7.63E-22	0.027861	35332	0.003377949	119.7474227
rs145297992	G	A	-0.1688	-0.0389	0.04591	0.020763	ebi-a-GCST90018874	2	85619423	0.1583	481912	0.8058	85392300	2.78E-17	0.019964	35332	0.002496155	88.40983416
rs145805984	T	G	0.2061	0.1998	0.02507	0.0346056	ebi-a-GCST90018874	2	85477839	0.1677	481912	0.2335	85250716	1.38E-14	0.026772	35332	0.002076413	73.51231464
rs2296236	T	C	-0.2021	-0.0618	0.16991	0.198934	ebi-a-GCST90018874	20	3020090	0.0404	481912	0.126	3039444	1.84E-84	0.010378	35366	0.01152144	412.1932469
rs6115777	G	T	-0.0574	0.0217	0.40236	0.534652	ebi-a-GCST90018874	20	3048319	0.0396	481912	0.584201	3067673	8.41E-13	0.008023	35362	0.001584558	56.11890703
rs11079482	T	C	-0.1889	0.0424	0.03893	0.948596	ebi-a-GCST90018874	17	60821267	0.1227	481912	0.729699	62743906	4.70E-19	0.021179	35356	0.002670136	94.65271372
rs111241132	T	C	0.386	-0.7184	0.00691	0.0111633	ebi-a-GCST90018874	17	61521944	0.3566	481912	0.0439602	63444583	1.24E-14	0.050051	35357	0.002044896	72.44544744
rs111725844	T	C	0.3298	-0.0853	0.06264	0.0545383	ebi-a-GCST90018874	17	61798002	0.1118	481912	0.4454	63720642	1.07E-85	0.01681	35356	0.012772899	457.4155797
rs116901530	A	G	0.4066	-0.2686	0.01204	0.00832263	ebi-a-GCST90018874	17	61667127	0.3988	481912	0.5007	63589765	1.25E-26	0.038069	35356	0.00393306	139.5984591
rs141740390	C	T	-1.0424	-0.4071	0.01723	0.017401	ebi-a-GCST90018874	17	61528837	0.25	481912	0.1034	63451476	8.77E-243	0.031326	35357	0.036798996	1350.734163
rs151259230	T	C	-0.3415	0.0741	0.00896	0.0148912	ebi-a-GCST90018874	17	61429673	0.2071	481912	0.720299	63352312	5.52E-14	0.045418	35357	0.002071145	73.3773235
rs183714208	A	G	-0.3081	0.1304	0.01812	0.0162859	ebi-a-GCST90018874	17	60940966	0.1915	481912	0.4957	62863605	3.80E-22	0.031841	35356	0.003377769	119.8223925
rs2429385	A	G	-0.2106	-0.0965	0.04472	0.956894	ebi-a-GCST90018874	17	60776799	0.0905	481912	0.2863	62699438	2.57E-26	0.019842	35356	0.003789476	134.4827688
rs6504163	T	C	-0.4822	-0.0186	0.42244	0.617292	ebi-a-GCST90018874	17	61545779	0.0364	481912	0.609399	63468418	0	0.00614	35354	0.113460985	4524.41762
rs75505307	T	C	-0.1269	-0.1448	0.13282	0.11439	ebi-a-GCST90018874	9	93581614	0.0905	481912	0.1097	90819332	8.73E-27	0.011844	35346	0.00370959	131.599948
rs2293772	G	A	0.0792	-0.0322	0.40397	0.556878	ebi-a-GCST90018874	6	2835831	0.035	481912	0.3587	2835597	6.23E-22	0.008228	35348	0.00302063	107.0906845
rs17009077	G	A	-0.1229	0.0658	0.28852	0.210143	ebi-a-GCST90018874	3	71941154	0.0495	481912	0.1831	71892003	6.73E-38	0.00955	35335	0.006201152	220.4724894
rs4677042	G	C	0.6182	-0.0431	0.1278	0.132922	ebi-a-GCST90018874	3	71781701	0.0498	481912	0.3869	71732550	0	0.009301	35333	0.085199086	3290.518016
rs6549404	A	T	-0.1543	-0.0606	0.27595	0.358218	ebi-a-GCST90018874	3	71764196	0.0362	481912	0.0942909	71715045	3.98E-57	0.009687	35333	0.009513949	339.3660315
rs72960674	A	G	0.1315	-0.0856	0.04739	0.0393184	ebi-a-GCST90018874	3	72685799	0.1408	481912	0.5433	72636648	4.66E-11	0.01998	35334	0.001561289	55.24972963
rs79771052	G	A	0.2183	0.1718	0.01702	0.0165224	ebi-a-GCST90018874	3	72482879	0.2421	481912	0.4779	72433728	5.97E-11	0.033356	35336	0.001594563	56.43227671
rs2435382	T	A	-0.1148	4.00E-04	0.33153	0.261747	ebi-a-GCST90018874	10	43677099	0.0411	481912	0.993	43181651	6.61E-43	0.008361	35316	0.005841421	207.496022
rs514887	A	G	0.1232	-0.0164	0.44086	0.577921	ebi-a-GCST90018874	11	75292049	0.0367	481912	0.655399	75581004	1.07E-52	0.008064	35360	0.007482947	266.5768206
rs584961	G	A	-0.1004	0.017	0.11294	0.859529	ebi-a-GCST90018874	11	75277628	0.0464	481912	0.7149	75566583	1.38E-15	0.01257	35360	0.002019753	71.55894791
rs118021813	C	T	-0.0966	-0.0597	0.06111	0.0426822	ebi-a-GCST90018874	12	10042176	0.1594	481912	0.707801	9889577	5.45E-09	0.016561	35373	0.001070807	37.91611909
rs144270109	G	A	-0.1471	0.1625	0.03622	0.01141	ebi-a-GCST90018874	12	10345157	0.3197	481912	0.611299	10192558	3.62E-12	0.021162	35376	0.001510712	53.52078298
rs147602960	G	A	0.2744	0.074	0.02854	0.0308844	ebi-a-GCST90018874	9	99829048	0.1556	481912	0.6344	97066766	6.97E-30	0.024165	35333	0.004175198	148.1324115
rs473902	G	T	0.0907	-0.1439	0.0805	0.0916049	ebi-a-GCST90018874	9	98256235	0.0939	481912	0.1251	95493953	6.25E-10	0.014667	35333	0.001217845	43.08016315
rs117326437	A	G	-0.2251	-0.084	0.03268	0.0254994	ebi-a-GCST90018874	7	100687107	0.1512	481912	0.578599	101043826	1.01E-23	0.022419	35356	0.003203562	113.622746
rs13236076	C	G	0.4182	0.0165	0.18003	0.12737	ebi-a-GCST90018874	7	98985506	0.0852	481912	0.8465	99387883	0	0.005774	35356	0.05163461	1924.880436
rs144530021	C	T	-0.3002	0.2834	0.00777	0.00886307	ebi-a-GCST90018874	7	99531550	0.2438	481912	0.2451	99933927	1.51E-10	0.046874	35356	0.001389584	49.19570741
rs17228602	T	C	0.5834	-0.1297	0.03278	0.019107	ebi-a-GCST90018874	7	100488407	0.2737	481912	0.6356	100890786	2.43E-150	0.022339	35357	0.021582267	779.8724686
rs2396755	C	T	0.6693	-0.0053	0.01695	0.0153504	ebi-a-GCST90018874	7	100487520	0.1674	481912	0.9749	100889899	2.37E-103	0.031004	35357	0.014928527	535.7967253
rs62482173	A	G	0.9017	0.3319	0.02781	0.0290962	ebi-a-GCST90018874	7	99823930	0.2365	481912	0.1604	100226307	0	0.013384	35356	0.043964919	1625.814536
rs6968157	C	A	-0.3261	-0.3279	0.03653	0.969885	ebi-a-GCST90018874	7	100933562	0.1667	481912	0.0491802	101290281	1.29E-51	0.021574	35355	0.007485477	266.6299091
rs1050239	A	G	-0.3608	0.0504	0.28992	0.20964	ebi-a-GCST90018874	11	6415463	0.0462	481912	0.275	6394233	0	0.006687	35363	0.053597991	2002.614676
rs2255200	G	C	0.0737	-0.0202	0.22467	0.196429	ebi-a-GCST90018874	11	6385073	0.0475	481912	0.670101	6363843	1.49E-13	0.009976	35366	0.001892329	67.04719815
rs4758415	T	C	-0.2448	0.0243	0.13798	0.100875	ebi-a-GCST90018874	11	6406055	0.0837	481912	0.771401	6384825	2.16E-89	0.012212	35364	0.014255626	511.3977563
rs61741824	C	T	-0.1306	0.1239	0.0501	0.0358975	ebi-a-GCST90018874	11	6816792	0.1443	481912	0.3905	6795561	9.63E-12	0.019172	35369	0.001623424	57.50899823
rs71472628	A	G	-0.1385	0.2303	0.03654	0.0212539	ebi-a-GCST90018874	11	7113364	0.1871	481912	0.2183	7092133	4.77E-10	0.022243	35374	0.001350616	47.83858793
rs55654868	C	T	-0.0702	0.0344	0.42232	0.663451	ebi-a-GCST90018874	18	28259911	0.0407	481912	0.3981	30679945	1.19E-16	0.008474	35334	0.002404547	85.16221754
rs59477943	G	A	-0.9248	0.1153	0.03496	0.0365548	ebi-a-GCST90018874	18	29136684	0.158	481912	0.4657	31556721	0	0.017513	35337	0.057708844	2164.025417
rs11727676	C	T	0.2352	0.1025	0.10368	0.0933719	ebi-a-GCST90018874	4	145659064	0.0968	481912	0.2894	144737912	5.05E-70	0.013296	35350	0.010281647	367.2112085
rs7438126	C	T	-0.0554	-0.0569	0.47588	0.554847	ebi-a-GCST90018874	4	145223204	0.0354	481912	0.1082	144302051	1.74E-11	0.008236	35348	0.001531009	54.19801761
rs2251550	G	A	-0.0651	0.011	0.30063	0.636234	ebi-a-GCST90018874	3	137859165	0.0354	481912	0.7558	138140323	2.27E-14	0.008527	35350	0.001782097	63.10601847
rs115770048	A	G	-0.3589	0.4732	0.01222	0.0136148	ebi-a-GCST90018874	19	3340032	0.2686	481912	0.0781394	3340034	2.39E-19	0.039906	35330	0.003109627	110.1995945
rs144105210	T	C	0.1805	-0.0964	0.0318	0.0341071	ebi-a-GCST90018874	19	3938647	0.1377	481912	0.4837	3938649	1.87E-13	0.024533	35333	0.002006211	71.02392969
rs182517795	C	T	0.2187	-0.2302	0.02205	0.02092	ebi-a-GCST90018874	19	4462862	0.2357	481912	0.3287	4462865	8.42E-14	0.029302	35343	0.002062779	73.05137917
rs4807574	C	T	0.2205	0.0401	0.36163	0.359764	ebi-a-GCST90018874	19	4286667	0.0359	481912	0.264	4286670	1.72E-135	0.008901	35338	0.022448333	811.4500096
rs60103502	A	G	-0.1218	0.0336	0.0985	0.168807	ebi-a-GCST90018874	19	4609820	0.0435	481912	0.4397	4609808	3.50E-17	0.014451	35340	0.002634672	93.34998095
rs74172610	T	C	-0.1136	0.0026	0.13292	0.115234	ebi-a-GCST90018874	19	3896629	0.0847	481912	0.9754	3896631	5.56E-19	0.012763	35336	0.002974652	105.41994
rs8108746	A	G	0.351	-0.0649	0.43089	0.49601	ebi-a-GCST90018874	19	4196006	0.038	481912	0.08769	4196009	0	0.00557	35334	0.060423637	2272.181396
rs9807813	T	C	-0.9235	-0.0776	0.05002	0.0823145	ebi-a-GCST90018874	19	4232415	0.0564	481912	0.169	4232418	0	0.012305	35340	0.081051666	3116.827854
rs2921713	C	T	-0.0476	-0.095	0.49673	0.514158	ebi-a-GCST90018874	5	38862384	0.098	481912	0.3324	38862282	6.65E-09	0.008208	35367	0.001132832	40.10802322
rs77326070	G	A	0.1159	-0.0283	0.34489	0.62207	ebi-a-GCST90018874	5	39039755	0.0363	481912	0.4356	39039653	3.29E-43	0.00841	35356	0.006070042	215.9108541
rs11078801	C	G	0.0681	0.0557	0.21153	0.173868	ebi-a-GCST90018874	17	9337245	0.0648	481912	0.3906	9433928	2.31E-12	0.009708	35359	0.001546968	54.78089597
rs12275678	T	C	0.0828	0.1341	0.15151	0.126069	ebi-a-GCST90018874	11	131330549	0.0642	481912	0.0368299	131460655	3.99E-12	0.011935	35357	0.001762701	62.43034633
rs12289924	G	T	0.1038	0.0906	0.29749	0.222596	ebi-a-GCST90018874	11	131310101	0.0546	481912	0.0968902	131440207	6.63E-29	0.009304	35353	0.004503494	159.9232284
rs12800878	A	G	0.1964	0.0085	0.38371	0.58915	ebi-a-GCST90018874	11	131116689	0.0352	481912	0.8085	131246794	2.14E-112	0.008718	35358	0.018243208	656.9924997
rs138580446	A	C	-0.1257	-0.2508	0.05273	0.0246736	ebi-a-GCST90018874	11	132249306	0.2131	481912	0.2392	132379412	3.87E-11	0.019019	35361	0.001578455	55.90081448
rs2511504	C	T	0.3616	0.0454	0.40641	0.390287	ebi-a-GCST90018874	11	131196396	0.0369	481912	0.2185	131326501	0	0.006654	35356	0.063086699	2380.548059
rs7118465	T	C	-0.1376	0.0322	0.29159	0.549776	ebi-a-GCST90018874	11	131970313	0.0402	481912	0.4236	132100419	5.59E-49	0.009354	35361	0.007822115	278.7626624
rs16834610	T	C	0.1275	0.0415	0.04952	0.0372011	ebi-a-GCST90018874	2	154730495	0.1367	481912	0.7614	153873982	1.26E-11	0.018824	35338	0.001530291	54.15723412
rs115435626	C	T	-0.3459	-0.0931	0.04318	0.0367442	ebi-a-GCST90018874	2	161355044	0.149	481912	0.5321	160498533	3.39E-75	0.018852	35337	0.009886533	352.8288833
rs115914571	C	T	0.6127	0.4357	0.01522	0.010134	ebi-a-GCST90018874	2	160153158	0.234	481912	0.0625806	159296647	4.15E-79	0.032535	35337	0.011253293	402.1607427
rs116043781	G	A	0.3542	-0.0112	0.02529	0.0101149	ebi-a-GCST90018874	2	161545601	0.237	481912	0.9623	160689090	7.28E-50	0.023857	35336	0.006185166	219.9068159
rs146061702	A	G	-0.335	0.2488	0.01148	0.0141275	ebi-a-GCST90018874	2	161165230	0.2077	481912	0.231	160308719	2.83E-20	0.036314	35337	0.002547106	90.2318079
rs147570046	T	C	-0.3239	-0.2756	0.01244	0.00966851	ebi-a-GCST90018874	2	161282989	0.2891	481912	0.3405	160426478	1.03E-20	0.034704	35337	0.00257772	91.31913597
rs149131157	C	T	0.5711	0.0166	0.03863	0.0344288	ebi-a-GCST90018874	2	161352220	0.1415	481912	0.9065	160495709	2.12E-180	0.019941	35337	0.024225324	877.2535665
rs150568624	A	G	0.3064	0.075	0.01334	0.0122474	ebi-a-GCST90018874	2	160690259	0.3181	481912	0.8137	159833748	4.75E-19	0.034357	35337	0.002471331	87.54081356
rs371920006	C	T	-0.5699	-0.3305	0.01774	0.0157639	ebi-a-GCST90018874	2	161296250	0.2068	481912	0.1099	160439739	2.20E-85	0.029103	35337	0.011318982	404.535169
rs4142232	G	C	-0.3334	-0.0224	0.30013	0.308911	ebi-a-GCST90018874	2	160323937	0.0389	481912	0.5645	159467426	0	0.005684	35337	0.046696892	1730.860469
rs62175468	G	T	-0.4239	0.0074	0.15066	0.141019	ebi-a-GCST90018874	2	160855617	0.0775	481912	0.9243	159999106	0	0.007239	35337	0.045987137	1703.284659
rs62194173	G	A	0.3278	0.2709	0.01337	0.0164785	ebi-a-GCST90018874	2	161870137	0.2884	481912	0.3477	161013626	1.41E-23	0.032755	35334	0.002834873	100.4464883
rs77854433	T	G	0.4239	0.1589	0.04339	0.0201394	ebi-a-GCST90018874	2	161076644	0.2327	481912	0.4947	160220133	3.01E-112	0.018828	35337	0.014916997	535.0737743
rs182801617	T	C	-0.193	-0.1548	0.01868	0.04903	ebi-a-GCST90018874	17	46948952	0.1562	481912	0.3217	48871590	1.76E-11	0.028699	35355	0.001365627	48.34503719
rs149208504	C	T	-0.6911	-0.1695	0.02263	0.0224129	ebi-a-GCST90018874	17	3914956	0.1778	481912	0.3405	4011662	3.92E-158	0.025794	35358	0.021127852	763.1193984
rs62066151	G	T	-0.0647	0.0228	0.16747	0.678313	ebi-a-GCST90018874	17	4339096	0.0412	481912	0.5807	4435801	1.38E-09	0.010679	35363	0.001167281	41.32446574
rs61789227	G	A	0.6656	0.0993	0.02109	0.0209722	ebi-a-GCST90018874	1	117079628	0.1116	481912	0.3735	116537006	6.70E-130	0.027448	35344	0.018292622	658.5443601
rs74517097	G	T	0.1442	0.0233	0.02467	0.0329148	ebi-a-GCST90018874	1	117551640	0.1432	481912	0.8706	117009018	1.51E-08	0.025476	35352	0.001000648	35.40833131
rs7254808	C	T	0.1354	-0.2359	0.04313	0.969508	ebi-a-GCST90018874	19	40870514	0.1229	481912	0.0550503	40364607	5.50E-12	0.019646	35365	0.001513212	53.59280639
rs9784645	T	G	0.1322	-0.043	0.25293	0.278804	ebi-a-GCST90018874	5	147716981	0.0377	481912	0.2544	148337418	2.18E-44	0.009459	35349	0.006604722	235.0092819
rs10906474	G	A	-0.3123	0.0918	0.01959	0.959442	ebi-a-GCST90018874	10	13821194	0.0654	481912	0.1601	13779194	2.94E-26	0.029458	35366	0.003746417	132.9865189
rs12573716	G	A	-0.0612	0.0163	0.29031	0.263082	ebi-a-GCST90018874	10	13153363	0.0408	481912	0.690601	13111363	1.26E-11	0.009036	35361	0.001543347	54.65555143
rs12780441	A	G	0.1403	-0.0347	0.49755	0.567813	ebi-a-GCST90018874	10	13271315	0.0359	481912	0.3344	13229315	1.21E-65	0.008199	35363	0.009841809	351.4753503
rs1537771	T	C	-0.3965	0.047	0.12874	0.1526	ebi-a-GCST90018874	10	13283177	0.0473	481912	0.3208	13241177	1.01E-231	0.012199	35364	0.035267742	1292.729559
rs17152995	T	C	-0.2323	-0.0666	0.01056	0.0513577	ebi-a-GCST90018874	10	13284888	0.0597	481912	0.2644	13242888	1.56E-09	0.038472	35364	0.001127669	39.92166388
rs2031607	G	C	-0.0826	0.0061	0.20866	0.30023	ebi-a-GCST90018874	10	13663938	0.0373	481912	0.8692	13621938	4.13E-16	0.010154	35368	0.002253162	79.86527556
rs144059351	A	G	-0.1033	0.2542	0.06601	0.0440257	ebi-a-GCST90018874	21	45468581	0.134	481912	0.0578602	44048700	1.37E-10	0.016092	35258	0.001315778	46.45018486
rs4818855	T	C	-0.1278	0.004	0.41893	0.578034	ebi-a-GCST90018874	21	45038951	0.0358	481912	0.9108	43619070	6.14E-56	0.008111	35267	0.00795173	282.6654336
rs55704290	T	C	-0.1207	0.2215	0.03483	0.0136886	ebi-a-GCST90018874	21	45266026	0.2689	481912	0.4102	43846145	4.32E-08	0.022037	35261	0.000979494	34.56984346
rs75136590	A	G	0.1215	-0.0779	0.04352	0.0390223	ebi-a-GCST90018874	21	45279525	0.1335	481912	0.5593	43859644	9.97E-10	0.019886	35261	0.001228987	43.38617793
rs79039769	A	G	-0.2996	0.2176	0.01537	0.0150914	ebi-a-GCST90018874	21	45457969	0.2912	481912	0.4549	44038088	6.67E-20	0.032805	35257	0.002716818	96.04234798
rs9979820	G	T	-0.0579	-0.049	0.18106	0.312431	ebi-a-GCST90018874	21	44806688	0.0425	481912	0.2481	43386808	3.73E-08	0.010521	35263	0.000994172	35.09040061
rs12125319	C	T	0.1599	0.3122	0.02414	0.0159045	ebi-a-GCST90018874	1	119651408	0.2706	481912	0.2486	119108785	3.23E-09	0.027012	35359	0.001204625	42.64327896
rs3009182	T	C	-0.1428	-0.0234	0.22116	0.73599	ebi-a-GCST90018874	1	120378678	0.0377	481912	0.535	119836055	2.38E-46	0.00999	35352	0.007024918	250.0876857
rs41276636	C	T	0.3412	0.0782	0.00869	0.00913914	ebi-a-GCST90018874	1	120438827	0.315	481912	0.8041	119896204	7.68E-15	0.043897	35352	0.002005752	71.04584506
rs72697218	T	C	-0.2246	0.0756	0.02416	0.0344396	ebi-a-GCST90018874	1	120396298	0.149	481912	0.611799	119853675	4.37E-17	0.02673	35352	0.00237862	84.28469424
rs80117153	C	G	0.1488	-0.0747	0.02641	0.0303894	ebi-a-GCST90018874	1	119847640	0.1553	481912	0.6306	119305017	9.82E-09	0.025951	35351	0.001138624	40.29510354
rs113567515	C	T	0.1214	-0.0547	0.22508	0.182944	ebi-a-GCST90018874	7	76027901	0.0517	481912	0.2907	76398584	2.33E-35	0.009783	35337	0.00514116	182.6016838
rs13236526	G	A	0.327	-0.0725	0.31781	0.637596	ebi-a-GCST90018874	7	75913642	0.0369	481912	0.04923	76284324	0	0.007053	35341	0.046365869	1718.188778
rs146542449	T	G	0.1941	0.4824	0.02575	0.0155081	ebi-a-GCST90018874	7	75142692	0.3066	481912	0.1157	75513368	7.05E-14	0.025925	35336	0.001890291	66.91804412
rs34978788	T	C	0.1599	-0.0294	0.0279	0.0293093	ebi-a-GCST90018874	7	75382373	0.1498	481912	0.8443	75753055	6.45E-11	0.024476	35337	0.00138689	49.07382411
rs4728984	T	A	0.2476	0.0392	0.02184	0.0285251	ebi-a-GCST90018874	7	76412245	0.1368	481912	0.7743	76782928	2.44E-19	0.027537	35339	0.002619352	92.80311386
rs74894477	A	G	0.361	0.5027	0.01435	0.0105809	ebi-a-GCST90018874	7	75937942	0.2225	481912	0.02386	76308625	9.91E-26	0.034424	35340	0.003686541	130.7570145
rs10158980	T	C	0.7008	-0.0275	0.12326	0.192012	ebi-a-GCST90018874	1	203112483	0.0406	481912	0.4979	203143355	0	0.00886	35354	0.106147841	4198.164595
rs113782613	G	A	0.4056	-0.2836	0.02924	0.0250715	ebi-a-GCST90018874	1	202408478	0.1619	481912	0.0798307	202439350	5.48E-45	0.028819	35352	0.009339317	333.257261
rs116191274	A	G	-0.2372	-0.3003	0.02572	0.017854	ebi-a-GCST90018874	1	204104495	0.2556	481912	0.2399	204135367	2.65E-14	0.031152	35361	0.002819773	99.986285
rs116333232	T	C	0.1457	-6.00E-04	0.05852	0.0309318	ebi-a-GCST90018874	1	203333785	0.17	481912	0.9971	203364657	1.12E-12	0.020477	35357	0.002339185	82.89578374
rs12042389	A	C	0.8717	-0.0334	0.01954	0.0813529	ebi-a-GCST90018874	1	203173604	0.0505	481912	0.5086	203204476	6.39E-143	0.034246	35357	0.029115116	1060.233762
rs12121976	A	G	-0.2533	-0.078	0.03618	0.0255456	ebi-a-GCST90018874	1	203307427	0.2173	481912	0.7195	203338299	3.86E-23	0.025567	35360	0.00447471	158.9279443
rs142934050	A	C	-0.2659	0.1409	0.04187	0.0323441	ebi-a-GCST90018874	1	202790032	0.1302	481912	0.2793	202820904	3.61E-28	0.024161	35352	0.005672756	201.6759673
rs16851791	G	A	-0.2073	0.0267	0.04072	0.0550878	ebi-a-GCST90018874	1	203510748	0.0635	481912	0.6734	203541620	1.96E-17	0.024398	35356	0.003357235	119.0915091
rs192839556	G	A	0.5696	-0.043	0.00368	0.00388728	ebi-a-GCST90018874	1	202988861	0.5739	481912	0.9403	203019733	2.45E-12	0.0813	35353	0.002379122	84.30489618
rs34000310	A	G	-0.3014	-0.0694	0.02359	0.0188579	ebi-a-GCST90018874	1	203464873	0.246	481912	0.778001	203495745	9.42E-22	0.031451	35357	0.004184819	148.5760301
rs56035601	T	C	-0.3318	0.0682	0.10416	0.0858656	ebi-a-GCST90018874	1	203196842	0.0689	481912	0.3226	203227714	1.65E-97	0.015833	35353	0.02054538	741.5348473
rs56383922	C	T	-0.4319	-0.2374	0.03143	0.0236376	ebi-a-GCST90018874	1	203265407	0.1891	481912	0.2093	203296279	9.00E-57	0.027201	35355	0.011357214	406.1240135
rs6692857	G	A	0.3469	-0.1342	0.04398	0.962718	ebi-a-GCST90018874	1	203331003	0.1777	481912	0.4501	203361875	3.28E-47	0.024038	35359	0.010119541	361.4543498
rs72754704	T	G	0.2756	-0.0671	0.01038	0.103678	ebi-a-GCST90018874	1	202936744	0.0456	481912	0.1407	202967616	2.11E-08	0.049191	35353	0.001560466	55.25024063
rs75228438	T	C	0.4001	-0.1617	0.02375	0.0123378	ebi-a-GCST90018874	1	202964982	0.3086	481912	0.6002	202995854	7.57E-37	0.031552	35352	0.00742321	264.3729772
rs10980847	G	A	-0.0853	0.0095	0.10544	0.126016	ebi-a-GCST90018874	9	114046614	0.049	481912	0.8465	111284334	3.32E-10	0.013576	35362	0.001372597	48.60172762
rs117584091	C	A	0.3293	-0.3287	0.0202	0.0235883	ebi-a-GCST90018874	9	113726812	0.2045	481912	0.108	110964532	5.02E-28	0.030004	35361	0.004292421	152.4299905
rs145419292	T	C	0.5826	0.0511	0.01613	0.0130946	ebi-a-GCST90018874	9	112441339	0.1623	481912	0.752899	109679059	5.40E-67	0.033692	35359	0.010773158	385.054815
rs558028	C	T	-0.2617	-0.4143	0.02263	0.98232	ebi-a-GCST90018874	9	112853828	0.2718	481912	0.1275	110091548	2.19E-20	0.028284	35362	0.00302957	107.4511278
rs61751937	C	G	0.7436	-0.2246	0.03424	0.0241879	ebi-a-GCST90018874	9	113312231	0.1407	481912	0.1104	110549951	1.00E-231	0.022879	35362	0.036568886	1342.156986
rs7020788	A	G	0.174	-0.025	0.39454	0.380191	ebi-a-GCST90018874	9	113232979	0.0353	481912	0.4786	110470699	2.37E-92	0.008537	35362	0.014464552	518.973277
rs147604653	A	G	0.1507	0.0732	0.02654	0.0107936	ebi-a-GCST90018874	17	47811462	0.4782	481912	0.8783	49734100	4.05E-09	0.025619	35357	0.00117348	41.53711283
rs17714829	C	T	0.1255	-0.0688	0.0781	0.0778726	ebi-a-GCST90018874	17	48452481	0.105	481912	0.512201	50375120	1.85E-16	0.015247	35357	0.002268048	80.36912819
rs77405995	A	G	0.1222	0.1409	0.04892	0.0390879	ebi-a-GCST90018874	17	48361373	0.1518	481912	0.3534	50284012	4.41E-11	0.018545	35350	0.001389556	49.18635582
rs9890200	C	A	-0.3204	0.0165	0.40963	0.286087	ebi-a-GCST90018874	17	48624523	0.0467	481912	0.724001	50547162	0	0.007116	35353	0.049651348	1846.927242
rs151900	T	C	0.0439	-0.0378	0.46998	0.565597	ebi-a-GCST90018874	5	14222179	0.035	481912	0.2808	14222070	1.70E-08	0.007783	35365	0.000960131	33.98575732
rs2038332	G	A	-0.1934	-0.0106	0.2119	0.184495	ebi-a-GCST90018874	6	153320726	0.0463	481912	0.8184	152999591	6.32E-90	0.009618	35370	0.012492669	447.4303015
rs116585561	C	A	-0.328	0.3192	0.03327	0.0339173	ebi-a-GCST90018874	17	48257917	0.1516	481912	0.0352501	50180556	6.72E-46	0.023063	35355	0.006920471	246.3643841
rs145477139	A	G	-0.463	0.0399	0.01	0.0102312	ebi-a-GCST90018874	17	49097145	0.2889	481912	0.8903	51019784	2.68E-27	0.042779	35352	0.004244506	150.6828685
rs180830509	A	G	-0.5405	-0.0138	0.00908	0.0125913	ebi-a-GCST90018874	17	47882516	0.2024	481912	0.9456	49805154	8.16E-33	0.045302	35357	0.005257095	186.8468696
rs373982079	T	C	-0.4718	0.0874	0.00593	0.0126533	ebi-a-GCST90018874	17	48700157	0.2567	481912	0.7335	50622796	6.13E-17	0.056417	35352	0.002624324	93.01396877
rs12137045	T	C	0.0593	-0.0831	0.23156	0.178864	ebi-a-GCST90018874	1	179766662	0.0532	481912	0.118	179797527	9.79E-10	0.009701	35349	0.001251448	44.29036751
rs4650995	T	C	-0.3017	-0.0403	0.49232	0.502081	ebi-a-GCST90018874	1	178517316	0.0347	481912	0.2451	178548181	0.00E+00	0.007993	35348	0.045500708	1684.933682
rs871632	C	T	0.1745	-0.0103	0.35174	0.267326	ebi-a-GCST90018874	1	178903766	0.0414	481912	0.8029	178934631	2.00E-93	0.008511	35348	0.013886469	497.743042
rs10501130	G	C	-0.1325	-0.2122	0.02884	0.0171796	ebi-a-GCST90018874	11	33917349	0.2457	481912	0.3879	33895802	3.07E-08	0.023929	35356	0.00098344	34.80275826
rs147514117	T	C	0.1187	-0.034	0.03823	0.0253739	ebi-a-GCST90018874	11	34229358	0.1959	481912	0.862	34207811	1.79E-08	0.021079	35357	0.001036113	36.6697552
rs2467378	C	T	-0.1538	0.0815	0.02416	0.0179589	ebi-a-GCST90018874	11	34199205	0.3768	481912	0.8287	34177658	1.76E-08	0.027297	35355	0.001115368	39.47563769
rs2753408	A	G	-0.3242	0.0808	0.4799	0.425002	ebi-a-GCST90018874	11	33399691	0.0361	481912	0.0251403	33378145	0	0.006912	35347	0.052467893	1957.166039
rs4755795	A	G	-0.0895	0.0435	0.2964	0.363128	ebi-a-GCST90018874	11	33670718	0.036	481912	0.227	33649172	4.17E-24	0.008837	35354	0.003341028	118.5079551
rs78374818	G	A	0.1539	-0.2957	0.0317	0.0253681	ebi-a-GCST90018874	11	33491828	0.2227	481912	0.1843	33470282	6.71E-11	0.023579	35357	0.00145404	51.48245069
rs80250425	T	A	0.1263	0.2385	0.0574	0.0439754	ebi-a-GCST90018874	11	33884868	0.1417	481912	0.0923996	33863322	7.87E-13	0.017631	35357	0.00172614	61.13320529
rs11669237	G	C	-0.4217	-0.0247	0.3621	0.399755	ebi-a-GCST90018874	19	51533417	0.0379	481912	0.515	51030161	0	0.006997	35352	0.082152035	3164.003777
rs116960573	T	G	-0.2765	0.0043	0.05439	0.0440419	ebi-a-GCST90018874	19	51685133	0.1726	481912	0.9803	51181877	4.50E-44	0.019857	35365	0.007864143	280.304027
rs273663	A	G	0.1717	0.032	0.03076	0.849184	ebi-a-GCST90018874	19	51657600	0.043	481912	0.4577	51154343	3.51E-11	0.025923	35365	0.001757876	62.27323894
rs73051038	C	G	0.168	0.0269	0.10457	0.0617009	ebi-a-GCST90018874	19	51586958	0.1121	481912	0.8105	51083701	8.25E-31	0.014557	35365	0.005285515	187.90484
rs10506306	C	G	-0.0585	0.0022	0.16797	0.282939	ebi-a-GCST90018874	12	52751660	0.0378	481912	0.9538	52357876	4.41E-08	0.010687	35363	0.00095656	33.85732183
rs641621	T	G	-0.1558	-0.0531	0.2322	0.310707	ebi-a-GCST90018874	12	52912906	0.0367	481912	0.1483	52519122	1.81E-61	0.009418	35363	0.008655162	308.7272856
rs10980847	G	A	-0.0904	0.0095	0.10544	0.126016	ebi-a-GCST90018874	9	114046614	0.049	481912	0.8465	111284334	2.54E-11	0.013551	35362	0.001541636	54.59640234
rs117584091	C	A	0.2659	-0.3287	0.0202	0.0235883	ebi-a-GCST90018874	9	113726812	0.2045	481912	0.108	110964532	6.87E-19	0.029954	35361	0.002798694	99.23676778
rs145419292	T	C	0.5093	0.0511	0.01613	0.0130946	ebi-a-GCST90018874	9	112441339	0.1623	481912	0.752899	109679059	9.89E-52	0.033656	35359	0.008232835	293.5047382
rs558028	C	T	-0.2609	-0.4143	0.02263	0.98232	ebi-a-GCST90018874	9	112853828	0.2718	481912	0.1275	110091548	2.38E-20	0.028224	35362	0.003011076	106.7932086
rs61751937	C	G	0.7988	-0.2246	0.03424	0.0241879	ebi-a-GCST90018874	9	113312231	0.1407	481912	0.1104	110549951	2.39E-269	0.022781	35362	0.042199672	1557.924305
rs7020788	A	G	0.1951	-0.025	0.39454	0.380191	ebi-a-GCST90018874	9	113232979	0.0353	481912	0.4786	110470699	2.30E-116	0.008508	35362	0.018185324	654.9433966
rs72748018	G	C	-0.1772	0.4418	0.02291	0.0122866	ebi-a-GCST90018874	9	114265783	0.3251	481912	0.1742	111503503	2.46E-10	0.027997	35362	0.001405779	49.77832702
rs118002621	T	C	0.575	-0.0525	0.00364	0.00881573	ebi-a-GCST90018874	12	10914974	0.3951	481912	0.8944	10762375	4.42E-16	0.070756	35377	0.002398189	85.03986698
rs138482002	T	A	0.3477	-0.2369	0.03826	0.0278697	ebi-a-GCST90018874	12	10338600	0.1531	481912	0.122	10186001	2.05E-57	0.021771	35379	0.008896968	317.5734732
rs148440484	G	A	0.357	-0.054	0.06718	0.03132	ebi-a-GCST90018874	12	10489491	0.2013	481912	0.788501	10336892	3.47E-104	0.01647	35377	0.015973654	574.2407374
rs150976941	C	A	-0.4673	0.1817	0.02118	0.0178063	ebi-a-GCST90018874	12	10371814	0.2059	481912	0.3774	10219215	1.29E-57	0.029207	35378	0.009054206	323.2281484
rs2607885	A	G	0.1883	0.0811	0.42529	0.390737	ebi-a-GCST90018874	12	10746017	0.0373	481912	0.0298003	10593418	2.41E-112	0.00836	35380	0.017332634	624.0096483
rs76433891	T	C	0.1656	-0.2705	0.02327	0.00836261	ebi-a-GCST90018874	12	11140603	0.3727	481912	0.468	10988004	4.75E-09	0.02828	35380	0.001246584	44.15669608
rs80042268	G	A	-0.6173	-0.1288	0.05662	0.0644554	ebi-a-GCST90018874	12	10126098	0.1985	481912	0.5163	9973499	4.08E-262	0.017848	35377	0.040707936	1501.152024
rs11677932	A	G	-0.0691	0.0185	0.29364	0.364247	ebi-a-GCST90018874	2	238223955	0.0357	481912	0.6036	237315312	1.50E-14	0.008988	35365	0.00198074	70.18391366
rs11678707	G	C	0.0573	-0.097	0.19842	0.129512	ebi-a-GCST90018874	2	238306680	0.0825	481912	0.2397	237398037	2.76E-08	0.010313	35344	0.001044411	36.95017497
rs113348415	T	C	-0.2282	-0.1675	0.02734	0.0222065	ebi-a-GCST90018874	16	4762041	0.2078	481912	0.4201	4712040	7.77E-18	0.026526	35355	0.002769624	98.18646326
rs118090493	C	A	-0.2099	-0.1968	0.02612	0.0167294	ebi-a-GCST90018874	16	4331619	0.2196	481912	0.37	4281618	9.75E-15	0.02711	35348	0.002241473	79.40508547
rs118189216	T	C	-0.2741	0.0413	0.02905	0.0180783	ebi-a-GCST90018874	16	4270850	0.2236	481912	0.8533	4220849	4.74E-27	0.025449	35349	0.004238294	150.4486201
rs12599777	G	A	-0.4777	0.0328	0.18221	0.238544	ebi-a-GCST90018874	16	5079466	0.039	481912	0.4001	5029465	0	0.008245	35357	0.068007135	2579.839787
rs140116778	T	G	0.1852	0.2154	0.01475	0.0134035	ebi-a-GCST90018874	16	5381036	0.2422	481912	0.3739	5331035	4.81E-08	0.03393	35355	0.000996897	35.27847963
rs7200497	C	G	-0.0782	-0.0483	0.35306	0.337446	ebi-a-GCST90018874	16	5280287	0.0364	481912	0.1841	5230286	1.19E-18	0.008871	35357	0.002793547	99.04254338
rs34099250	G	A	-0.0554	-0.0094	0.34948	0.373311	ebi-a-GCST90018874	1	235191909	0.0356	481912	0.792301	235056162	7.60E-11	0.008512	35349	0.001395509	49.39597366
rs903347	T	C	-0.1006	0.0362	0.38663	0.597853	ebi-a-GCST90018874	1	235586613	0.0354	481912	0.3067	235423298	1.81E-33	0.008345	35356	0.004800031	170.5187895
rs13209436	T	C	0.2466	0.273	0.0146	0.0108232	ebi-a-GCST90018874	6	8133492	0.3074	481912	0.3745	8133259	1.82E-13	0.033498	35365	0.001749772	61.98566104
rs149679123	C	T	0.2454	0.0437	0.03132	0.0176312	ebi-a-GCST90018874	6	7947075	0.2309	481912	0.8497	7946842	5.37E-25	0.023765	35364	0.003654106	129.6904161
rs149742777	A	T	0.5369	0.0535	0.01536	0.0123615	ebi-a-GCST90018874	6	7909820	0.2974	481912	0.8574	7909587	7.61E-61	0.032627	35364	0.008719378	311.0467709
rs190713039	T	C	1.4683	0.4049	0.00539	0.00991292	ebi-a-GCST90018874	6	7426128	0.2386	481912	0.0897408	7425895	1.20E-137	0.058795	35364	0.023115388	836.7480923
rs3778347	G	A	-0.1858	-0.0712	0.11441	0.116012	ebi-a-GCST90018874	6	7872553	0.0545	481912	0.1914	7872320	1.72E-47	0.012835	35364	0.006995489	249.1171938
rs576569055	T	C	0.113	-0.1223	0.05549	0.0422947	ebi-a-GCST90018874	6	8666548	0.1505	481912	0.4164	8666315	3.52E-10	0.018011	35367	0.001338469	47.39838116
rs147800199	C	T	-0.2242	0.1101	0.01737	0.0110821	ebi-a-GCST90018874	7	107869620	0.3112	481912	0.723501	108229176	3.85E-13	0.030878	35358	0.001715896	60.77150887
rs11186737	T	C	-0.2914	0.0393	0.26326	0.311718	ebi-a-GCST90018874	10	93666349	0.1046	481912	0.707301	91906592	4.15E-227	0.009057	35366	0.032938834	1204.524548
rs2497335	T	G	-0.0527	-0.0415	0.38684	0.306296	ebi-a-GCST90018874	10	94541775	0.0437	481912	0.3425	92782018	2.10E-10	0.008294	35364	0.001317518	46.65152059
rs967878	T	G	0.0847	-0.0643	0.4374	0.556333	ebi-a-GCST90018874	10	94179348	0.0423	481912	0.1281	92419591	9.73E-26	0.008075	35364	0.003530818	125.2991921
rs60209506	C	G	-0.069	0.0641	0.14939	0.151284	ebi-a-GCST90018874	7	100939224	0.0453	481912	0.1577	101295943	1.14E-09	0.011333	35356	0.001209986	42.82965285
rs7385804	A	C	0.1606	0.009	0.3515	0.670369	ebi-a-GCST90018874	7	100235970	0.0414	481912	0.8281	100638347	1.18E-78	0.008553	35357	0.011758621	420.6725697
rs10950053	A	T	-0.1399	0.0428	0.18497	0.197155	ebi-a-GCST90018874	7	66313877	0.1227	481912	0.726999	66848890	7.31E-40	0.010587	35349	0.0059012	209.8279445
rs111439465	A	G	-0.3172	0.2183	0.02068	0.0186374	ebi-a-GCST90018874	7	66179698	0.2378	481912	0.3586	66714711	2.26E-27	0.029266	35349	0.004075412	144.6430652
rs11244609	G	A	-0.0934	0.0462	0.06047	0.0555798	ebi-a-GCST90018874	10	127380451	0.0721	481912	0.5222	125691882	4.59E-08	0.017086	35351	0.00099123	35.07374986
rs12765966	T	C	-0.0677	0.0886	0.26825	0.254176	ebi-a-GCST90018874	10	127297609	0.0514	481912	0.0851491	125609040	2.92E-13	0.009276	35358	0.001799326	63.73163513
rs1935451	A	G	-0.2956	0.0011	0.11027	0.898958	ebi-a-GCST90018874	10	127505426	0.0538	481912	0.9831	125816857	2.33E-114	0.013006	35365	0.01714567	616.8994881
rs6597746	A	G	-0.0703	-0.0429	0.16283	0.781636	ebi-a-GCST90018874	10	127895762	0.0405	481912	0.2899	126207193	2.34E-10	0.011093	35366	0.001347376	47.71288308
rs1861123	T	C	0.0654	0.0123	0.14458	0.900273	ebi-a-GCST90018874	4	18286475	0.09	481912	0.8917	18284852	1.16E-08	0.011462	35345	0.001057969	37.43141432
rs3822233	A	G	-0.3944	0.2869	0.27499	0.2538	ebi-a-GCST90018874	4	17511347	0.1135	481912	0.0115001	17509724	0	0.007528	35346	0.062024705	2337.163013
rs56320400	G	A	0.1359	0.0578	0.03337	0.0277946	ebi-a-GCST90018874	4	17382854	0.1713	481912	0.7359	17381231	1.76E-09	0.022581	35346	0.001191476	42.1617709
rs75218392	G	A	-0.2005	0.0119	0.04573	0.054579	ebi-a-GCST90018874	4	17402549	0.1181	481912	0.9196	17400926	6.80E-25	0.019459	35346	0.003508579	124.4438263
rs348452	T	C	0.1035	0.0134	0.23989	0.335058	ebi-a-GCST90018874	9	75553385	0.0367	481912	0.7145	72938469	1.37E-27	0.009509	35348	0.003906603	138.624342
rs73191242	A	G	-0.2819	-0.0459	0.2105	0.27645	ebi-a-GCST90018874	12	109013956	0.0372	481912	0.2169	108620180	3.25E-167	0.010228	35364	0.026413404	959.3710651
rs143467905	T	A	0.3016	0.5623	0.01126	0.0101235	ebi-a-GCST90018874	22	24625655	0.2299	481912	0.01447	24229687	3.74E-15	0.038355	35360	0.002025411	71.75982534
rs185039879	G	A	0.2561	-0.4732	0.00903	0.0161694	ebi-a-GCST90018874	22	24815641	0.232	481912	0.0413504	24419673	1.84E-10	0.040176	35360	0.001173809	41.5523107
rs10918270	A	G	-0.0493	-0.0481	0.38885	0.339167	ebi-a-GCST90018874	1	161915501	0.042	481912	0.2512	161945711	4.12E-09	0.008385	35352	0.001155191	40.88322573
rs113029976	G	A	0.5767	0.0818	0.00882	0.0272045	ebi-a-GCST90018874	6	33500182	0.0961	481912	0.3946	33532405	3.57E-39	0.044043	35358	0.005815017	206.7982886
rs113587867	A	G	0.2544	0.0691	0.01627	0.0105311	ebi-a-GCST90018874	6	33753031	0.2266	481912	0.7605	33785254	2.62E-15	0.032171	35351	0.002071704	73.38469164
rs141268310	T	C	0.1631	0.0412	0.0416	0.02827	ebi-a-GCST90018874	6	33069586	0.2025	481912	0.8388	33101809	4.61E-15	0.020811	35428	0.002121183	75.30474947
rs192036578	C	A	0.3342	-0.1825	0.00858	0.0241434	ebi-a-GCST90018874	6	33802599	0.1461	481912	0.2117	33834822	8.35E-16	0.041521	35345	0.00190015	67.28484723
rs17806420	T	C	-0.1014	-0.0463	0.19046	0.167306	ebi-a-GCST90018874	18	71983367	0.0515	481912	0.3686	74316132	7.54E-24	0.01007	35369	0.003170648	112.4929752
rs2073340	G	C	-0.0607	0.0317	0.19766	0.215013	ebi-a-GCST90018874	10	105543756	0.0406	481912	0.4355	103783998	1.62E-09	0.010063	35359	0.00116865	41.36831738
rs4919682	T	C	0.1203	0.0081	0.27588	0.226718	ebi-a-GCST90018874	10	104584330	0.0493	481912	0.869	102824573	4.15E-41	0.008959	35360	0.005782185	205.635533
rs2235256	G	A	-0.1315	0.0412	0.4708	0.464396	ebi-a-GCST90018874	1	175569047	0.0349	481912	0.238	175599911	1.67E-59	0.008083	35340	0.008616637	307.1412383
rs143523944	G	A	-0.4747	-0.0119	0.00763	0.00906274	ebi-a-GCST90018874	1	153176946	0.2563	481912	0.9631	153204470	1.88E-23	0.047568	35351	0.003412453	121.0398286
rs28538178	G	T	0.1458	-0.1026	0.02298	0.0175956	ebi-a-GCST90018874	1	153548708	0.2246	481912	0.6479	153576232	4.02E-08	0.026558	35351	0.00095455	33.77461507
rs34074094	C	G	-0.2458	-0.0399	0.01714	0.020528	ebi-a-GCST90018874	1	153750738	0.2313	481912	0.8629	153778262	7.99E-16	0.030518	35354	0.002035618	72.1099473
rs6671362	G	A	0.1992	0.0226	0.45722	0.616145	ebi-a-GCST90018874	1	153943788	0.0485	481912	0.6407	153971312	2.64E-136	0.008016	35356	0.019695079	710.2890091
rs11596669	A	G	-0.1499	0.0576	0.05099	0.045701	ebi-a-GCST90018874	10	72726548	0.129	481912	0.655101	70966791	4.71E-16	0.018463	35366	0.002174648	77.07187244
rs118079346	G	T	-0.1582	-0.0697	0.02961	0.0280871	ebi-a-GCST90018874	10	71783486	0.1786	481912	0.6964	70023730	2.59E-11	0.023725	35363	0.001438228	50.93042216
rs149422142	T	C	-0.1842	-0.4636	0.03247	0.0142448	ebi-a-GCST90018874	10	72309231	0.279	481912	0.0965695	70549475	9.51E-16	0.02293	35361	0.002131847	75.54101008
rs2541232	A	G	0.0533	-0.0745	0.48684	0.496552	ebi-a-GCST90018874	10	72520930	0.0348	481912	0.0324601	70761174	3.38E-11	0.008041	35367	0.001419461	50.27059533
rs72809253	A	G	-0.1489	-0.2818	0.03429	0.021713	ebi-a-GCST90018874	10	72168437	0.1851	481912	0.1279	70408681	5.29E-11	0.022689	35363	0.001468364	51.99915831
rs844124	T	C	0.1279	0.0198	0.31975	0.242512	ebi-a-GCST90018874	10	72649430	0.0487	481912	0.6842	70889673	6.08E-50	0.008608	35367	0.007116233	253.4693438
rs13413887	G	A	0.1736	-0.067	0.23192	0.682767	ebi-a-GCST90018874	2	68996668	0.0365	481912	0.0665702	68769536	1.04E-75	0.009428	35352	0.010736781	383.6645318
rs143912793	A	G	0.2024	0.2852	0.04336	0.0342432	ebi-a-GCST90018874	11	726824	0.1816	481912	0.1163	726824	1.47E-26	0.018977	35349	0.003398512	120.5368535
rs146899805	T	C	0.2313	0.2356	0.03072	0.0181244	ebi-a-GCST90018874	11	528764	0.2582	481912	0.3616	528764	7.76E-25	0.022476	35347	0.003186044	112.9706429
rs72849433	C	T	0.1117	-0.0453	0.05164	0.0376079	ebi-a-GCST90018874	11	1399334	0.1207	481912	0.707301	1378104	7.24E-10	0.018131	35350	0.001222069	43.25055774
rs115279228	T	C	-0.3047	-0.3414	0.02267	0.0228769	ebi-a-GCST90018874	2	219779199	0.2292	481912	0.1363	218914477	5.74E-31	0.026332	35354	0.004114032	146.040069
rs142913615	A	C	-0.2908	-0.3638	0.01519	0.0164017	ebi-a-GCST90018874	2	220410728	0.3169	481912	0.2509	219546006	6.21E-19	0.032717	35363	0.00253005	89.69200675
rs72949337	T	C	-0.2345	-0.4899	0.02224	0.0156143	ebi-a-GCST90018874	2	219102882	0.3304	481912	0.1382	218238159	7.46E-18	0.027244	35359	0.002391568	84.76138342
rs11031142	T	C	-0.055	-0.0118	0.43826	0.544168	ebi-a-GCST90018874	11	4174375	0.0347	481912	0.734401	4153145	1.21E-11	0.008113	35366	0.001489438	52.75107057
rs13125919	T	C	0.1137	0.1745	0.11491	0.0907992	ebi-a-GCST90018874	4	99999848	0.1083	481912	0.1071	99078697	5.34E-19	0.012768	35337	0.002629639	93.16329095
rs28894371	A	G	-0.3572	-0.0477	0.04599	0.0400734	ebi-a-GCST90018874	4	100004620	0.1424	481912	0.737801	99083469	1.43E-77	0.019159	35337	0.011196164	400.095978
rs79677726	G	A	-0.1587	-0.1797	0.02423	0.0155115	ebi-a-GCST90018874	4	99747312	0.2795	481912	0.5204	98826161	8.49E-10	0.025866	35334	0.001190926	42.12796369
rs140859990	A	G	-0.0876	-0.0341	0.06924	0.069669	ebi-a-GCST90018874	4	99456373	0.1033	481912	0.741199	98535222	2.57E-08	0.015731	35326	0.000989084	34.97297845
rs17529509	A	C	-0.4233	0.0573	0.0721	0.106534	ebi-a-GCST90018874	4	100351436	0.0839	481912	0.494399	99430279	2.17E-169	0.015258	35334	0.02397524	867.9013401
rs6846835	C	T	-0.0882	0.0699	0.23836	0.421473	ebi-a-GCST90018874	4	100272147	0.0473	481912	0.1389	99350990	7.61E-21	0.009418	35335	0.002824557	100.0827489
rs716556	A	G	0.0586	-0.0604	0.35028	0.592986	ebi-a-GCST90018874	4	100684801	0.0352	481912	0.0857591	99763644	3.90E-12	0.008443	35333	0.001563028	55.30979894
rs72729008	A	G	-0.1204	-0.0135	0.14326	0.132267	ebi-a-GCST90018874	9	93575549	0.0504	481912	0.7888	90813267	7.90E-26	0.011458	35348	0.003558418	126.2250033
rs73737925	A	G	-0.5427	0.7282	0.00597	0.00544757	ebi-a-GCST90018874	6	33017014	0.4174	481912	0.0810401	33049237	4.73E-26	0.051408	35428	0.003495614	124.2700192
rs2272953	C	T	-0.1072	0.0563	0.07783	0.190993	ebi-a-GCST90018874	20	44109892	0.0403	481912	0.1627	45481252	1.20E-12	0.015087	35358	0.001649596	58.4194836
rs56227154	G	C	0.3686	0.036	0.40113	0.314587	ebi-a-GCST90018874	8	61150883	0.0439	481912	0.4117	60238324	0	0.006803	35350	0.065276725	2468.539883
rs71521474	T	A	0.0782	-0.0016	0.19607	0.132891	ebi-a-GCST90018874	8	60959321	0.059	481912	0.978	60046762	8.92E-15	0.010085	35350	0.001927848	68.27721441
rs74701322	G	A	0.432	-0.008	0.02099	0.0439137	ebi-a-GCST90018874	8	61156827	0.0693	481912	0.9077	60244268	3.51E-55	0.02761	35350	0.00767003	273.2157894
rs74985355	A	G	0.3072	-0.2031	0.01592	0.018776	ebi-a-GCST90018874	8	60522874	0.1774	481912	0.2521	59610315	6.42E-22	0.031925	35350	0.002956963	104.8327138
rs76601506	A	G	-0.1723	-0.2043	0.0224	0.0151326	ebi-a-GCST90018874	8	61499730	0.2858	481912	0.4748	60587171	1.40E-10	0.026853	35350	0.001300199	46.01926147
rs7819622	A	G	0.151	-0.0092	0.13411	0.187537	ebi-a-GCST90018874	8	61823125	0.0404	481912	0.8197	60910566	6.39E-38	0.01173	35350	0.00529551	188.1822014
rs11555096	T	C	-1.4758	-0.2329	0.02305	0.021405	ebi-a-GCST90018874	15	80472526	0.1786	481912	0.1923	80180184	0	0.021891	35347	0.0980908	3844.089083
rs11852766	G	A	0.0513	0.0115	0.49986	0.423044	ebi-a-GCST90018874	15	79628457	0.0379	481912	0.7626	79336115	1.40E-09	0.008472	35346	0.001315845	46.56849896
rs12908321	C	T	0.0726	-0.0964	0.29409	0.735449	ebi-a-GCST90018874	15	80755771	0.0415	481912	0.0201902	80463430	6.60E-15	0.009317	35347	0.002188431	77.51973502
rs143014869	A	G	0.1712	-0.1188	0.04515	0.0270415	ebi-a-GCST90018874	15	80311564	0.1949	481912	0.5423	80019222	9.52E-17	0.0206	35349	0.002527147	89.55336273
rs578103336	A	C	-0.1007	-0.2378	0.38737	0.0814082	ebi-a-GCST90018874	15	80444999	0.1805	481912	0.1876	80152657	1.06E-30	0.008742	35347	0.00481297	170.9371502
rs77218477	T	C	-0.2688	0.0905	0.04205	0.0249193	ebi-a-GCST90018874	15	80683990	0.1705	481912	0.5956	80391648	3.67E-37	0.021103	35347	0.005820997	206.947777
rs1328599	T	G	-0.1318	-0.0322	0.05752	0.945549	ebi-a-GCST90018874	10	97053775	0.1062	481912	0.7617	95294018	4.22E-14	0.017448	35358	0.00188344	66.7165685
rs112755939	C	G	1.054	-0.5899	0.0119	0.0135431	ebi-a-GCST90018874	12	21442335	0.3326	481912	0.0761097	21289401	3.62E-168	0.038132	35415	0.026125167	949.9891709
rs11613698	A	G	0.6892	-0.2532	0.01726	0.0189641	ebi-a-GCST90018874	12	20743447	0.2797	481912	0.3654	20590513	6.80E-103	0.031999	35412	0.016113874	579.9373077
rs118171527	C	T	0.5176	0.0075	0.03726	0.0258541	ebi-a-GCST90018874	12	21598886	0.2001	481912	0.97	21445952	3.42E-126	0.021661	35415	0.019220753	694.0038018
rs139288528	G	T	0.2776	0.4173	0.03703	0.01598	ebi-a-GCST90018874	12	21032969	0.2704	481912	0.1228	20880035	1.50E-37	0.021675	35414	0.005495857	195.6947827
rs7137769	T	C	-0.1302	0.03	0.03563	0.0212807	ebi-a-GCST90018874	12	21701199	0.133	481912	0.8214	21548265	5.24E-09	0.022297	35415	0.001164961	41.30288887
rs73070661	T	C	0.2897	-0.0885	0.05127	0.037466	ebi-a-GCST90018874	12	21904651	0.1677	481912	0.5975	21751717	1.14E-54	0.018604	35415	0.008164563	291.5117305
rs7978589	G	A	0.6534	-0.0824	0.00608	0.955969	ebi-a-GCST90018874	12	21676168	0.0628	481912	0.1893	21523234	1.13E-31	0.055797	35415	0.005159924	183.6761265
rs17252483	C	T	-0.1476	-0.0812	0.02681	0.0301963	ebi-a-GCST90018874	14	52241914	0.1563	481912	0.6034	51775196	1.49E-09	0.024414	35358	0.001136834	40.23965877
rs73284790	A	G	-0.1914	0.0616	0.08333	0.114723	ebi-a-GCST90018874	14	51369010	0.0489	481912	0.2077	50902292	3.50E-42	0.014063	35361	0.005596651	199.0057655
rs4646787	G	A	0.1267	0.0483	0.33581	0.73898	ebi-a-GCST90018874	17	19649249	0.0507	481912	0.3404	19745936	6.82E-53	0.008277	35353	0.007160926	254.9717269
rs7225351	A	G	0.0553	-0.0268	0.3346	0.723254	ebi-a-GCST90018874	17	56155011	0.0467	481912	0.564999	58077650	1.05E-10	0.008561	35356	0.001361724	48.20802517
rs136148	T	C	0.3517	0.0201	0.2486	0.731987	ebi-a-GCST90018874	22	36652931	0.0421	481912	0.633299	36256885	0	0.007031	35358	0.046211179	1713.002294
rs377486200	A	T	-0.1056	-0.2157	0.08154	0.0761604	ebi-a-GCST90018874	22	36583410	0.1935	481912	0.2649	36187362	3.20E-12	0.015154	35362	0.001670278	59.15984692
rs3886200	T	C	0.0877	0.005	0.42754	0.560658	ebi-a-GCST90018874	22	36663627	0.0413	481912	0.9044	36267581	8.43E-27	0.008183	35357	0.00376488	133.6103419
rs56953345	G	A	-0.0649	0.0128	0.15665	0.139943	ebi-a-GCST90018874	22	35825633	0.0501	481912	0.7979	35429640	5.69E-09	0.01114	35358	0.001112904	39.39166702
rs738280	A	C	0.0691	0.0404	0.34397	0.522285	ebi-a-GCST90018874	22	36794479	0.0415	481912	0.3298	36398434	6.02E-16	0.008542	35374	0.002154916	76.38830106
rs10836121	T	C	-0.0712	-0.0707	0.48319	0.421522	ebi-a-GCST90018874	11	33869713	0.0431	481912	0.1008	33848167	1.60E-18	0.008107	35357	0.002531855	89.7409444
rs4756046	A	C	0.092	-0.0071	0.08105	0.872063	ebi-a-GCST90018874	11	33842571	0.0449	481912	0.875	33821025	7.77E-10	0.014961	35357	0.001260813	44.63230361
rs831630	T	C	-0.1828	0.0189	0.32663	0.339539	ebi-a-GCST90018874	11	33743019	0.0362	481912	0.6006	33721473	5.10E-101	0.008567	35356	0.01469915	527.4264593
rs2241883	C	T	-0.1095	-0.0037	0.32536	0.320735	ebi-a-GCST90018874	2	88424066	0.0384	481912	0.9236	88124547	4.04E-37	0.008602	35342	0.005263741	187.0049391
rs45510602	T	C	-0.0668	2.00E-04	0.19079	0.230247	ebi-a-GCST90018874	11	118917587	0.0389	481912	0.9955	119046875	6.58E-11	0.01023	35371	0.001377843	48.80017203
rs3813498	T	C	-0.0634	-0.0177	0.18042	0.816451	ebi-a-GCST90018874	6	108944165	0.046	481912	0.7003	108622962	9.84E-10	0.010373	35365	0.001188734	42.08721712
rs7967954	A	G	0.0595	0.0235	0.42293	0.67638	ebi-a-GCST90018874	12	50673484	0.0474	481912	0.6195	50279701	1.05E-13	0.008003	35359	0.001728068	61.20507932
rs4978949	G	A	-0.0654	-0.0061	0.39608	0.425136	ebi-a-GCST90018874	9	113371069	0.0349	481912	0.8603	110608789	7.09E-16	0.008105	35363	0.002046199	72.50399207
rs2136264	C	T	-0.0658	0.0056	0.30497	0.717189	ebi-a-GCST90018874	2	24243127	0.0435	481912	0.8982	24020257	7.55E-14	0.008799	35360	0.00183545	65.01716114
rs55788848	T	C	-0.2587	0.0553	0.20849	0.138869	ebi-a-GCST90018874	2	24268721	0.0724	481912	0.445	24045851	1.09E-148	0.009962	35360	0.022088412	798.6428125
rs12668458	C	T	0.051	0.056	0.43846	0.461894	ebi-a-GCST90018874	7	157145474	0.035	481912	0.1098	157352780	2.77E-10	0.008081	35323	0.001280799	45.2971227
rs145432257	G	T	-0.2357	0.0229	0.01038	0.0168952	ebi-a-GCST90018874	4	100189109	0.2345	481912	0.9222	99267952	2.53E-09	0.03955	35336	0.00114134	40.37418264
rs7388446	T	C	-0.0639	-0.0388	0.49694	0.515231	ebi-a-GCST90018874	8	145525404	0.0358	481912	0.2793	144301721	3.15E-15	0.008104	34527	0.002041529	70.6279616
rs2789422	A	G	-0.0937	0.0303	0.39624	0.387024	ebi-a-GCST90018874	1	159892088	0.0385	481912	0.4306	159922298	2.23E-29	0.008326	35344	0.004200798	149.0909143
rs138733337	G	A	-0.3359	0.0356	0.00865	0.0196196	ebi-a-GCST90018874	3	122083268	0.1454	481912	0.8065	122364421	1.21E-14	0.043536	35362	0.001935054	68.5561745
rs1485803	A	G	-0.0901	0.0112	0.40187	0.501279	ebi-a-GCST90018874	18	24626889	0.0354	481912	0.7514	27046925	2.23E-27	0.008312	35361	0.00390266	138.5348197
rs35072345	C	T	-0.107	-0.0473	0.0577	0.0391205	ebi-a-GCST90018874	18	24399651	0.1564	481912	0.7625	26819687	6.48E-10	0.017319	35359	0.001244981	44.07364699
rs9953270	C	T	0.2596	0.0201	0.32985	0.353576	ebi-a-GCST90018874	18	24687371	0.0362	481912	0.578599	27107407	2.07E-201	0.008573	35361	0.029793936	1085.835088
rs9957937	A	G	0.1006	-0.1508	0.06615	0.0573594	ebi-a-GCST90018874	18	25105184	0.0762	481912	0.0478498	27525220	6.64E-10	0.016293	35361	0.001250354	44.26661
rs12203753	T	C	0.1906	-0.0183	0.03938	0.0733813	ebi-a-GCST90018874	6	71931184	0.0548	481912	0.7387	71221481	2.25E-19	0.021176	35323	0.002748547	97.34898714
rs147236212	G	A	0.2081	-0.2625	0.04201	0.0215221	ebi-a-GCST90018874	6	71653707	0.1839	481912	0.1534	70944004	1.14E-24	0.020295	35324	0.003485682	123.5519365
rs2842061	A	G	-0.3223	-0.0763	0.25515	0.261678	ebi-a-GCST90018874	6	71343877	0.0442	481912	0.0842403	70634174	1.50E-264	0.009275	35323	0.039483442	1451.921499
rs76793683	A	C	-0.1202	0.086	0.05677	0.0432394	ebi-a-GCST90018874	6	71148296	0.1446	481912	0.5521	70438593	1.14E-11	0.017708	35326	0.001547303	54.74164101
rs117136557	C	T	0.1671	-0.316	0.0354	0.0239165	ebi-a-GCST90018874	14	100288615	0.1684	481912	0.0606094	99822278	6.82E-15	0.021457	35373	0.001906924	67.57868094
rs17099126	A	G	0.1573	-0.0608	0.03319	0.0337573	ebi-a-GCST90018874	14	100313057	0.1399	481912	0.6637	99846720	1.87E-12	0.022331	35374	0.001587946	56.25817348
rs2767355	A	G	-0.1023	-0.0371	0.16134	0.210314	ebi-a-GCST90018874	14	100482381	0.044	481912	0.3992	100016044	3.70E-21	0.010836	35375	0.002832104	100.464552
rs76401008	T	C	0.2063	-0.0224	0.27244	0.311754	ebi-a-GCST90018874	14	100415623	0.1053	481912	0.8315	99949286	1.61E-114	0.00907	35371	0.016872061	606.9890832
rs62389053	T	C	-0.076	-0.0441	0.14639	0.11652	ebi-a-GCST90018874	5	157290951	0.0626	481912	0.4814	157863943	2.03E-11	0.011337	35348	0.001443538	51.09703871
rs11679534	T	C	-0.0965	0.0482	0.35267	0.730909	ebi-a-GCST90018874	2	228440377	0.0415	481912	0.246	227575661	2.67E-31	0.008292	35346	0.004251859	150.9193997
rs10494305	T	C	0.0865	-0.0292	0.08671	0.0672173	ebi-a-GCST90018874	1	156400060	0.0867	481912	0.7359	156430268	6.29E-09	0.014891	35351	0.001185059	41.9403646
rs12727705	T	C	0.1044	0.0555	0.05685	0.0742065	ebi-a-GCST90018874	1	157107614	0.1043	481912	0.5946	157137822	5.84E-09	0.017935	35356	0.001168805	41.37030201
rs3806412	T	G	0.2938	0.0202	0.42605	0.627549	ebi-a-GCST90018874	1	156676553	0.0375	481912	0.5904	156706761	2.50E-274	0.008302	35348	0.042215138	1557.903355
rs538077666	T	G	-0.1622	-0.4875	0.0229	0.0134604	ebi-a-GCST90018874	1	156362510	0.226	481912	0.0309799	156392718	6.42E-09	0.027939	35350	0.001177352	41.6660812
rs56307603	C	T	-0.0917	0.0371	0.15132	0.127865	ebi-a-GCST90018874	9	138406597	0.06	481912	0.5364	135514751	9.57E-17	0.011035	35293	0.002159777	76.38567587
rs61265945	A	G	-0.2069	0.1611	0.04318	0.0464359	ebi-a-GCST90018874	1	153521525	0.0841	481912	0.0553796	153549049	1.42E-26	0.019392	35350	0.003537235	125.4780124
rs75282796	C	T	-0.414	-0.0721	0.01112	0.00661321	ebi-a-GCST90018874	1	153533840	0.3498	481912	0.8368	153561364	3.04E-27	0.038293	35351	0.003769459	133.750785
rs117850386	G	C	0.1457	0.0952	0.02277	0.0134566	ebi-a-GCST90018874	17	80315436	0.3224	481912	0.7678	82357560	3.20E-08	0.026348	35013	0.000944733	33.10731205
rs118126964	T	C	0.1994	-0.0918	0.02107	0.0195505	ebi-a-GCST90018874	17	80176699	0.223	481912	0.6805	82218823	2.60E-13	0.027265	35021	0.001640199	57.53248482
rs3176831	T	C	-0.4495	0.0863	0.04122	0.0414034	ebi-a-GCST90018874	17	80272491	0.141	481912	0.5408	82314615	9.29E-117	0.019569	35011	0.01597042	568.1825527
rs73564493	A	G	-0.2542	-0.019	0.0507	0.0964184	ebi-a-GCST90018874	11	119056273	0.0529	481912	0.719701	119185564	4.73E-44	0.01826	35371	0.006220031	221.3732141
rs11589734	A	G	0.0954	-0.0948	0.45192	0.442019	ebi-a-GCST90018874	1	26860999	0.0384	481912	0.01366	26534508	5.73E-36	0.007619	35362	0.004508502	160.1426321
rs371291303	A	G	-0.3573	-0.0453	0.01946	0.022648	ebi-a-GCST90018874	2	89089101	0.1709	481912	0.790901	88789584	7.76E-35	0.029019	35345	0.004871965	173.0328768
rs111930688	G	A	0.2458	-0.0363	0.05099	0.0349606	ebi-a-GCST90018874	17	17363132	0.1615	481912	0.822	17459818	2.63E-40	0.018494	35348	0.005847222	207.8914824
rs116841403	C	A	-0.1855	0.0782	0.02086	0.0453828	ebi-a-GCST90018874	17	17339430	0.1281	481912	0.5413	17436116	5.46E-11	0.028286	35348	0.001405649	49.75400995
rs12602546	A	G	0.1614	-0.0159	0.48348	0.447206	ebi-a-GCST90018874	17	18644364	0.0557	481912	0.774701	18741051	2.05E-87	0.008144	35348	0.013010761	465.9406142
rs60280355	G	A	0.3005	0.3438	0.00727	0.001343	ebi-a-GCST90018874	17	17974665	0.8234	481912	0.676299	18071351	4.07E-10	0.04807	35347	0.00130342	46.1295193
rs80078274	A	G	-0.3156	-0.0565	0.19402	0.224851	ebi-a-GCST90018874	17	18542107	0.0701	481912	0.4208	18638794	5.18E-208	0.010254	35347	0.031151198	1136.44057
rs854784	T	C	0.3242	-0.0591	0.44332	0.569885	ebi-a-GCST90018874	17	18040690	0.0352	481912	0.0931708	18137376	0	0.00603	35347	0.051877491	1933.93774
rs113400125	T	C	0.6904	-0.0567	0.02654	0.0248584	ebi-a-GCST90018874	5	38406251	0.1905	481912	0.7659	38406149	1.08E-149	0.026494	35367	0.024629216	893.0062742
rs2589775	G	A	-0.1793	-0.008	0.18933	0.252139	ebi-a-GCST90018874	5	38381406	0.0392	481912	0.8381	38381304	3.10E-60	0.010953	35364	0.009868567	352.4504613
rs35650653	T	A	0.0838	-0.0122	0.19091	0.222389	ebi-a-GCST90018874	5	38287694	0.0435	481912	0.778999	38287592	1.14E-14	0.010851	35371	0.00216942	76.897021
rs62285629	A	T	-0.0584	-0.0129	0.23426	0.385304	ebi-a-GCST90018874	3	195190164	0.0406	481912	0.7516	195469445	4.03E-10	0.00934	35202	0.001223588	43.12305786
rs6958168	G	T	0.0729	-0.0818	0.17184	0.19506	ebi-a-GCST90018874	7	45019814	0.0463	481912	0.0773197	44980215	1.05E-11	0.01072	35343	0.001512598	53.53771248
rs7508539	A	G	-0.1091	-0.0098	0.35986	0.722231	ebi-a-GCST90018874	19	39417440	0.0546	481912	0.8573	38926800	1.34E-40	0.008178	35365	0.005483881	194.9958249
rs77500696	A	T	0.1349	0.1079	0.19499	0.138414	ebi-a-GCST90018874	7	87940581	0.0716	481912	0.1322	88311266	6.58E-40	0.010203	35344	0.005713043	203.0705242
rs192565874	A	G	-0.1519	-0.1327	0.10328	0.0714417	ebi-a-GCST90018874	22	21042969	0.0891	481912	0.1364	20688681	3.09E-31	0.013067	35359	0.004273844	151.7588831
rs77751415	T	C	0.7034	0.063	0.00118	0.0823875	ebi-a-GCST90018874	11	14898589	0.0744	481912	0.3972	14877043	1.86E-09	0.117041	35360	0.001166283	41.28558647
rs34570682	A	G	-0.1165	-0.0127	0.33429	0.312391	ebi-a-GCST90018874	2	208978937	0.0373	481912	0.7327	208114213	4.91E-44	0.00837	35347	0.006040742	214.8076359
rs111794954	C	G	-0.1083	0.2232	0.06081	0.0445618	ebi-a-GCST90018874	12	56773447	0.1264	481912	0.0772894	56379663	1.24E-09	0.017828	35357	0.001339724	47.42948823
rs141749430	A	G	-0.174	-0.058	0.0434	0.0259712	ebi-a-GCST90018874	12	56200295	0.1712	481912	0.734999	55806511	1.22E-17	0.020348	35362	0.002513903	89.11565503
rs2020854	C	T	-0.3125	0.2159	0.09012	0.0573107	ebi-a-GCST90018874	12	56743367	0.0818	481912	0.00829297	56349583	3.22E-102	0.014558	35358	0.01601531	575.453353
rs3024961	C	T	-0.1431	-0.1434	0.03685	0.0185282	ebi-a-GCST90018874	12	57497171	0.1226	481912	0.2419	57103388	8.81E-11	0.022062	35359	0.001453586	51.4692496
rs117717044	T	C	-0.3417	-0.0787	0.00493	0.00735221	ebi-a-GCST90018874	19	10744243	0.2684	481912	0.7694	10633567	3.39E-09	0.057803	35368	0.001145567	40.56058842
rs114284000	A	C	1.8679	0.3531	0.00994	0.0113297	ebi-a-GCST90018874	6	33066131	0.268	481912	0.1876	33098354	0	0.033223	35428	0.068672861	2612.191419
rs12207576	T	A	-0.092	-0.0374	0.23893	0.20329	ebi-a-GCST90018874	6	33605619	0.0531	481912	0.4809	33637842	1.01E-21	0.009607	35357	0.003078229	109.1668296
rs139184652	T	G	0.3177	-0.1741	0.00675	0.0114941	ebi-a-GCST90018874	6	34227665	0.4622	481912	0.7065	34259888	2.23E-10	0.050075	35342	0.001353402	47.89404193
rs75985832	T	C	-0.0832	-0.0276	0.16978	0.184939	ebi-a-GCST90018874	6	33845631	0.0424	481912	0.5147	33877854	2.68E-14	0.010929	35344	0.001951445	69.10282804
rs9469434	G	C	0.2203	0.05	0.3793	0.30892	ebi-a-GCST90018874	6	33455574	0.0396	481912	0.2067	33487797	7.09E-153	0.008364	35386	0.022851966	827.5040768
rs137938628	A	T	0.1388	0.0918	0.03207	0.0320268	ebi-a-GCST90018874	21	37022236	0.1562	481912	0.5566	35649938	6.43E-10	0.022461	35372	0.001196057	42.35519154
rs149505588	A	C	-0.1561	-0.2207	0.02727	0.0152634	ebi-a-GCST90018874	21	37965333	0.2874	481912	0.4426	36593035	2.58E-10	0.024692	35370	0.001292746	45.78102875
rs16993864	A	C	-0.9106	0.0835	0.02638	0.0158692	ebi-a-GCST90018874	21	37446599	0.255	481912	0.743401	36074301	6.44E-306	0.024356	35374	0.042594112	1573.667905
rs76856299	C	A	0.1437	-0.0928	0.04844	0.0381777	ebi-a-GCST90018874	21	37317896	0.1409	481912	0.510199	35945598	2.80E-14	0.01889	35374	0.001903636	67.46382904
rs150218309	T	C	0.1127	-0.0766	0.12314	0.0804019	ebi-a-GCST90018874	1	201493691	0.1096	481912	0.4845	201524563	1.03E-18	0.012761	35340	0.002742883	97.19458239
rs2678208	G	T	-0.2003	-0.0404	0.14123	0.0670369	ebi-a-GCST90018874	1	201823104	0.0968	481912	0.6766	201853976	5.45E-63	0.011957	35347	0.009731857	347.3528734
rs6702334	A	T	0.2934	0.0025	0.3535	0.296468	ebi-a-GCST90018874	1	201954824	0.0387	481912	0.9478	201985696	5.86E-255	0.008602	35346	0.039346686	1447.628669
rs72742021	T	C	-0.101	-0.1056	0.16726	0.129812	ebi-a-GCST90018874	1	201726557	0.0657	481912	0.108	201757429	1.22E-19	0.011138	35345	0.002841674	100.719498
rs7516762	C	T	0.1274	0.0394	0.09145	0.880119	ebi-a-GCST90018874	1	202092580	0.0488	481912	0.4197	202123452	1.07E-18	0.014432	35349	0.002697127	95.59317447
rs2292260	A	G	-0.2589	0.044	0.07367	0.147757	ebi-a-GCST90018874	5	131606936	0.0436	481912	0.313	132271243	5.22E-66	0.015087	35343	0.009148513	326.3027727
rs141298312	A	G	-0.2373	0.0347	0.02987	0.0326627	ebi-a-GCST90018874	1	173808677	0.1593	481912	0.8276	173839539	2.42E-25	0.022813	35343	0.003263553	115.7148573
rs17585575	T	C	-0.1778	0.0764	0.0277	0.0762155	ebi-a-GCST90018874	2	192090557	0.0575	481912	0.1841	191225831	3.46E-13	0.02444	35363	0.001702839	60.31679627
rs2582770	C	A	0.3255	-0.0278	0.38746	0.516673	ebi-a-GCST90018874	2	191136794	0.0368	481912	0.4498	190272068	0	0.006959	35369	0.050291352	1872.841997
rs3860472	T	C	-0.1389	-0.0881	0.0408	0.0211909	ebi-a-GCST90018874	2	191679191	0.2468	481912	0.7212	190814465	4.27E-12	0.02005	35366	0.001510093	53.48370973
rs72914144	T	C	0.0667	0.162	0.18304	0.130527	ebi-a-GCST90018874	2	190241743	0.0594	481912	0.00636195	189377017	1.04E-10	0.010322	35359	0.001330542	47.10663737
rs78925766	A	G	-0.1841	0.5215	0.01409	0.0128726	ebi-a-GCST90018874	2	190896243	0.2779	481912	0.0606094	190031517	1.49E-08	0.03251	35361	0.000941642	33.32690274
rs884298	A	G	0.0532	-0.0318	0.27229	0.3339	ebi-a-GCST90018874	3	191726598	0.0361	481912	0.3784	192008809	3.83E-09	0.00903	35371	0.001121614	39.71489879
rs1147604	A	G	0.1047	0.0147	0.49168	0.563427	ebi-a-GCST90018874	10	90620192	0.0373	481912	0.693999	88860435	7.25E-39	0.008029	35348	0.005479527	194.7464926
rs303510	C	T	-0.0626	-0.0138	0.37629	0.767301	ebi-a-GCST90018874	10	90464154	0.06	481912	0.8183	88704397	4.59E-14	0.008299	35347	0.001839433	65.13458098
rs35933296	A	G	-0.0648	-0.0028	0.36378	0.32124	ebi-a-GCST90018874	20	57002426	0.1036	481912	0.9787	58427370	8.58E-15	0.008352	35371	0.001943686	68.88011729
rs8181938	G	A	-0.1794	0.0212	0.39418	0.338441	ebi-a-GCST90018874	14	65555712	0.0381	481912	0.5777	65088994	1.42E-106	0.008181	35351	0.015371387	551.8458048
rs9910732	A	G	-0.0741	0.0078	0.29487	0.322619	ebi-a-GCST90018874	17	7971301	0.0371	481912	0.8333	8067983	7.85E-18	0.008614	35365	0.002283317	80.92972422
rs12278812	C	A	-0.0627	0.027	0.20778	0.18039	ebi-a-GCST90018874	11	134122296	0.0732	481912	0.7125	134252402	1.12E-10	0.009721	35144	0.001294239	45.54110258
rs75060212	G	T	0.1481	-0.0069	0.1337	0.159828	ebi-a-GCST90018874	1	219345611	0.043	481912	0.8732	219172269	1.41E-36	0.011724	35349	0.00508089	180.5113947
rs1499280	A	C	0.079	-0.0347	0.09002	0.897799	ebi-a-GCST90018874	5	52096889	0.0523	481912	0.5071	52801055	1.08E-08	0.013818	35352	0.00102248	36.18168073
rs79904921	T	C	-0.2042	-0.0712	0.09445	0.137379	ebi-a-GCST90018874	1	174745814	0.0466	481912	0.1267	174776676	8.87E-50	0.013766	35342	0.007132731	253.881596
rs117430256	G	T	-0.3776	-0.1197	0.01449	0.0218671	ebi-a-GCST90018874	10	106328880	0.1664	481912	0.4719	104569122	1.50E-27	0.034718	35361	0.004072146	144.5757598
rs143936031	A	G	0.3281	-0.0139	0.01915	0.0192676	ebi-a-GCST90018874	10	105973182	0.1895	481912	0.9414	104213424	6.75E-29	0.029412	35364	0.004044025	143.5854751
rs276222	T	C	0.2778	-0.035	0.0208	0.0709911	ebi-a-GCST90018874	10	106086221	0.0535	481912	0.5123	104326463	1.06E-22	0.028329	35365	0.003143614	111.5181931
rs280829	G	C	0.476	0.9461	0.01252	0.011917	ebi-a-GCST90018874	10	106247645	0.4448	481912	0.0334103	104487887	1.06E-38	0.036585	35362	0.005602431	199.2180757
rs74926649	A	G	0.2598	-0.1659	0.02514	0.0151405	ebi-a-GCST90018874	10	106277435	0.2306	481912	0.4719	104517677	1.50E-24	0.025402	35364	0.003308383	117.3793845
rs78961630	G	A	-0.5656	-0.0136	0.02649	0.0242664	ebi-a-GCST90018874	10	106007591	0.1926	481912	0.9439	104247833	1.68E-109	0.025441	35363	0.016499515	593.2273047
rs7908436	A	G	-0.2991	0.0073	0.3968	0.395155	ebi-a-GCST90018874	10	106139081	0.0378	481912	0.8474	104379323	4.04E-292	0.008188	35359	0.042824847	1581.902856
rs902996	T	C	-0.0972	0.0179	0.42043	0.686764	ebi-a-GCST90018874	10	105384491	0.0453	481912	0.693201	103624734	2.16E-32	0.008203	35360	0.004604284	163.5513167
rs936228	C	T	-0.0869	0.1261	0.25656	0.700674	ebi-a-GCST90018874	15	75132164	0.037	481912	0.000659007	74839823	5.61E-22	0.009018	35352	0.002880742	102.1284484
rs2562156	A	C	0.281	0.0662	0.01971	0.0467965	ebi-a-GCST90018874	16	124695	0.062	481912	0.2856	74696	1.95E-22	0.028837	35307	0.003051292	108.0555886
rs17693106	G	A	0.0522	0.0148	0.40227	0.491594	ebi-a-GCST90018874	19	33125055	0.0371	481912	0.6898	32634149	1.29E-10	0.00812	35360	0.001310369	46.39282849
rs149112952	T	C	-0.9027	-0.0251	0.00217	0.0268659	ebi-a-GCST90018874	1	42853339	0.1227	481912	0.8378	42387668	7.91E-30	0.079573	35357	0.00352885	125.2043112
rs151023082	T	C	-0.2345	-0.0682	0.01181	0.0100942	ebi-a-GCST90018874	1	42660782	0.2645	481912	0.7964	42195111	3.36E-10	0.037333	35358	0.00128353	45.43881066
rs55716016	A	C	0.1646	-0.1244	0.02337	0.0274549	ebi-a-GCST90018874	1	43232504	0.1867	481912	0.5053	42766833	4.14E-10	0.026342	35356	0.00123674	43.77785011
rs144886967	A	G	-0.2984	-0.3559	0.01722	0.0115567	ebi-a-GCST90018874	1	155245180	0.2548	481912	0.1625	155275389	1.66E-21	0.031329	35356	0.003013818	106.8726329
rs60537431	A	C	-0.122	-0.2503	0.04619	0.0290365	ebi-a-GCST90018874	1	154855912	0.1604	481912	0.1185	154883436	5.26E-10	0.019642	35355	0.001311473	46.42540525
rs76977753	C	A	-0.1561	-0.1409	0.08148	0.0585476	ebi-a-GCST90018874	1	155016389	0.1363	481912	0.3011	155043913	2.96E-24	0.015363	35355	0.003647333	129.4161944
rs10179340	G	A	-0.1107	-0.0054	0.13216	0.833661	ebi-a-GCST90018874	2	3523324	0.0455	481912	0.906	3519553	7.69E-22	0.011526	35323	0.002811026	99.56815369
rs10788274	A	G	-0.282	-0.0132	0.4337	0.656683	ebi-a-GCST90018874	10	124060802	0.049	481912	0.788301	122301287	2.88E-272	0.007999	35372	0.039062874	1437.819215
rs10887112	T	C	0.0589	0.0166	0.39488	0.324424	ebi-a-GCST90018874	10	124015709	0.0413	481912	0.688101	122256194	9.73E-13	0.008256	35371	0.001657934	58.73684845
rs11248373	C	T	-0.0448	0.103	0.45599	0.388201	ebi-a-GCST90018874	10	124824630	0.0405	481912	0.0110101	123065114	3.23E-08	0.008103	35373	0.000995745	35.25560937
rs1985024	T	C	0.0837	-0.0086	0.31803	0.731918	ebi-a-GCST90018874	10	124316331	0.0424	481912	0.84	122556815	3.61E-22	0.008645	35369	0.003038885	107.8038507
rs20654	G	A	-0.0669	0.0168	0.31162	0.347277	ebi-a-GCST90018874	20	31418296	0.0362	481912	0.6432	32830490	3.96E-14	0.008847	35356	0.001920153	68.01568392
rs144077505	A	G	-0.5604	-0.1729	0.00238	0.00723433	ebi-a-GCST90018874	6	46590974	0.4234	481912	0.6831	46623237	3.48E-10	0.089296	35350	0.001491311	52.79360895
rs183731228	A	G	-0.2078	-0.4265	0.01183	0.0136846	ebi-a-GCST90018874	6	46253636	0.2444	481912	0.0809804	46285899	3.03E-08	0.037511	35350	0.001009572	35.72243143
rs35822882	T	G	-1.1262	0.07	0.02268	0.0249853	ebi-a-GCST90018874	6	45916999	0.2195	481912	0.749701	45949262	0	0.022309	35350	0.056226478	2105.900926
rs76801943	A	G	-0.5695	0.0084	0.01638	0.00833422	ebi-a-GCST90018874	6	45841470	0.4489	481912	0.9851	45873733	5.95E-73	0.031524	35347	0.010451021	373.2926091
rs80209537	T	C	-0.2414	0.1457	0.01282	0.018597	ebi-a-GCST90018874	6	46994505	0.2176	481912	0.5033	47026769	1.63E-10	0.037763	35348	0.001474989	52.2119876
rs9472662	G	A	0.1287	0.0147	0.13298	0.0927299	ebi-a-GCST90018874	6	45982976	0.0886	481912	0.8679	46015239	8.13E-26	0.01225	35353	0.003819465	135.5395957
rs145427095	T	C	-0.1513	0.0651	0.02239	0.0110609	ebi-a-GCST90018874	1	193359442	0.2403	481912	0.7865	193390312	1.79E-08	0.026867	35336	0.001002138	35.44506904
rs148212596	G	A	0.7681	-0.2251	0.0324	0.0171226	ebi-a-GCST90018874	1	193074511	0.2572	481912	0.3814	193105381	2.99E-252	0.022642	35336	0.036991879	1357.279379
rs78131560	C	T	0.1082	-0.2271	0.05831	0.0539345	ebi-a-GCST90018874	1	192360562	0.2219	481912	0.3063	192391432	2.45E-10	0.017093	35334	0.001285688	45.48439949
rs16975847	A	G	-0.1307	-0.054	0.12656	0.0822732	ebi-a-GCST90018874	16	75589590	0.0682	481912	0.4286	75555692	2.98E-26	0.01233	35354	0.003776685	134.0195023
rs364220	G	A	-0.0807	-0.042	0.16831	0.260904	ebi-a-GCST90018874	16	75533433	0.0524	481912	0.4229	75499535	9.39E-12	0.01184	35350	0.001823259	64.56629489
rs10402931	A	G	0.3289	-0.0556	0.32498	0.757384	ebi-a-GCST90018874	19	33072069	0.0483	481912	0.2496	32581163	0	0.007299	35358	0.047460359	1761.615344
rs7252338	G	A	-0.15	-0.193	0.02848	0.0362772	ebi-a-GCST90018874	19	33483562	0.1029	481912	0.0607701	32992656	9.84E-10	0.024542	35358	0.0012451	44.07663655
rs74527155	G	A	0.1516	0.072	0.02974	0.0310466	ebi-a-GCST90018874	19	33695070	0.1072	481912	0.5021	33204164	2.76E-10	0.024019	35349	0.001326348	46.94468808
rs76037163	A	G	-0.1549	0.1362	0.04757	0.0262826	ebi-a-GCST90018874	19	32756848	0.1822	481912	0.4549	32265942	1.24E-15	0.019361	35361	0.002174198	77.04497051
rs35827173	C	T	0.0628	-0.038	0.20991	0.167134	ebi-a-GCST90018874	9	110089718	0.0566	481912	0.5015	107327437	1.07E-10	0.009727	35358	0.001308154	46.31168666
rs111498817	T	A	-0.2735	0.2535	0.02197	0.0113832	ebi-a-GCST90018874	17	7327228	0.2687	481912	0.3455	7423909	2.24E-23	0.027455	35364	0.0032146	114.0412691
rs187079266	A	G	-0.2394	0.0894	0.01944	0.0120146	ebi-a-GCST90018874	17	7438801	0.2943	481912	0.7613	7535484	4.53E-16	0.02947	35365	0.002184986	77.4368696
rs4130509	T	C	-0.0549	-0.0083	0.41201	0.370912	ebi-a-GCST90018874	17	7930778	0.0392	481912	0.832	8027460	3.04E-11	0.008262	35361	0.001460335	51.71148797
rs858523	T	C	-0.2008	0.0329	0.43038	0.51246	ebi-a-GCST90018874	17	7511529	0.035	481912	0.3475	7608211	1.64E-133	0.008166	35370	0.019769456	713.3078349
rs146427431	G	A	0.3397	0.244	0.01444	0.0178121	ebi-a-GCST90018874	4	95413834	0.2805	481912	0.3844	94492683	8.38E-25	0.033034	35332	0.003284516	116.4243398
rs147539551	T	G	-0.2631	-0.0223	0.24088	0.291907	ebi-a-GCST90018874	4	95006902	0.0383	481912	0.5595	94085751	3.18E-173	0.009377	35334	0.025315288	917.6708478
rs151073434	T	C	-0.2987	-0.1124	0.02204	0.0209293	ebi-a-GCST90018874	4	95895103	0.1813	481912	0.5354	94973952	2.70E-28	0.027077	35330	0.003846211	136.4035846
rs17276536	A	G	0.1618	0.0835	0.02516	0.0481881	ebi-a-GCST90018874	4	94498409	0.1195	481912	0.4845	93577258	5.35E-10	0.026061	35336	0.001284195	45.43409586
rs183119811	C	T	0.1435	-0.1373	0.04784	0.0260733	ebi-a-GCST90018874	4	95634432	0.1961	481912	0.4838	94713281	4.21E-14	0.018996	35327	0.001876009	66.39457232
rs183727817	G	T	-0.3735	-0.0961	0.00534	0.00967526	ebi-a-GCST90018874	4	94514989	0.3713	481912	0.7959	93593838	5.74E-11	0.057019	35336	0.001481928	52.44015823
rs372539821	T	C	0.1732	-0.0509	0.03731	0.0378084	ebi-a-GCST90018874	4	94602376	0.1592	481912	0.7491	93681225	2.50E-16	0.021134	35335	0.002154951	76.3053322
rs62310110	A	G	0.2634	0.3337	0.02231	0.0142818	ebi-a-GCST90018874	4	94410935	0.2295	481912	0.1459	93489784	3.13E-24	0.025937	35336	0.003026651	107.2683341
rs72663742	G	T	-1.0343	-0.1745	0.03305	0.0477812	ebi-a-GCST90018874	4	94993132	0.1142	481912	0.1264	94071981	0	0.01713	35334	0.068375187	2593.138429
rs36051332	A	G	-0.1375	-0.06	0.36616	0.56425	ebi-a-GCST90018874	20	44418011	0.035	481912	0.08681	45789372	6.29E-64	0.008146	35362	0.008775784	313.0590675
rs11218734	G	A	-0.133	-0.085	0.2852	0.197802	ebi-a-GCST90018874	11	122523246	0.0526	481912	0.1064	122652538	3.48E-49	0.009022	35369	0.007212193	256.9266358
rs4936732	A	G	0.0577	-0.0706	0.45377	0.415758	ebi-a-GCST90018874	11	122595161	0.0435	481912	0.1048	122724453	2.51E-12	0.00824	35356	0.001650414	58.44520231
rs112865816	C	G	-0.2634	-0.0756	0.01485	0.024266	ebi-a-GCST90018874	17	73825807	0.1518	481912	0.6183	75829726	6.05E-15	0.033757	35372	0.002029973	71.9462089
rs187586498	T	G	-0.4416	-0.0894	0.00641	0.0104683	ebi-a-GCST90018874	17	72347605	0.2854	481912	0.753999	74351466	9.39E-18	0.051461	35369	0.00248401	88.07075571
rs72854926	A	C	0.075	0.0338	0.21631	0.157201	ebi-a-GCST90018874	17	73587477	0.057	481912	0.553	75591396	4.73E-14	0.009948	35371	0.0019071	67.58109739
rs78225362	T	C	-1.0308	-0.0262	0.03082	0.0310556	ebi-a-GCST90018874	17	72942719	0.1887	481912	0.8896	74946624	0	0.019974	35370	0.063476927	2397.220117
rs899317	C	T	0.0942	-0.0121	0.30369	0.443504	ebi-a-GCST90018874	17	73121054	0.0378	481912	0.747901	75124959	3.88E-26	0.008908	35372	0.003752882	133.2394732
rs1035376	A	G	0.2207	-8.00E-04	0.15924	0.910927	ebi-a-GCST90018874	5	118648250	0.0817	481912	0.9924	119312555	3.33E-92	0.010836	35353	0.013042441	467.1561797
rs12234017	G	A	-0.0652	-0.0137	0.23636	0.206634	ebi-a-GCST90018874	5	118711834	0.0613	481912	0.8228	119376139	1.72E-12	0.009241	35353	0.001534574	54.33210231
rs11557652	T	A	-0.1539	-0.0531	0.03389	0.0194047	ebi-a-GCST90018874	5	10256172	0.1418	481912	0.708	10256060	1.20E-11	0.0227	35358	0.001550977	54.92152788
rs11191401	G	A	0.0879	0.0013	0.27814	0.228068	ebi-a-GCST90018874	10	104573403	0.0494	481912	0.9786	102813646	8.26E-22	0.009159	35361	0.003102588	110.0458525
rs8354	T	C	-0.238	0.0405	0.10626	0.181703	ebi-a-GCST90018874	10	104436641	0.0412	481912	0.3259	102676884	4.99E-72	0.013261	35361	0.010758827	384.5587586
rs35717222	A	G	-0.1392	-0.0043	0.18311	0.129336	ebi-a-GCST90018874	11	6483763	0.0642	481912	0.9465	6462533	2.97E-39	0.01062	35370	0.005796744	206.2146091
rs67992843	C	G	-0.0757	-0.1033	0.12611	0.0943906	ebi-a-GCST90018874	11	6413543	0.1354	481912	0.4456	6392313	6.35E-10	0.012246	35369	0.001263072	44.72755561
rs11158538	T	C	-0.0989	-0.0233	0.43655	0.345646	ebi-a-GCST90018874	14	64859191	0.0422	481912	0.5802	64392473	2.20E-33	0.008214	35347	0.004811849	170.89712
rs143379936	G	A	-0.129	0.2518	0.0409	0.0163638	ebi-a-GCST90018874	14	64562350	0.2351	481912	0.2842	64095632	3.13E-10	0.020501	35346	0.001305559	46.20401131
rs72726297	G	A	-0.1089	0.2621	0.08931	0.0633146	ebi-a-GCST90018874	14	65385437	0.1045	481912	0.01214	64918719	2.53E-14	0.014291	35350	0.001929107	68.32188947
rs13018302	C	T	-0.0507	-0.0278	0.27545	0.303979	ebi-a-GCST90018874	2	163703613	0.037	481912	0.4529	162847103	2.05E-08	0.00904	35332	0.001026023	36.28661978
rs17783344	G	T	-0.4329	0.0109	0.09544	0.131154	ebi-a-GCST90018874	2	163208893	0.0845	481912	0.8976	162352383	8.38E-223	0.013586	35333	0.032357352	1181.44608
rs1011013	C	T	0.3028	0.0179	0.447	0.501568	ebi-a-GCST90018874	6	170792986	0.0376	481912	0.6344	170483898	0	0.006982	34950	0.045328818	1659.368745
rs9459964	A	G	-0.0518	0.0603	0.38358	0.318975	ebi-a-GCST90018874	6	170341197	0.0441	481912	0.1716	170025973	2.91E-10	0.008218	34945	0.001268885	44.39497328
rs12478841	G	A	0.0535	0.0361	0.21569	0.345937	ebi-a-GCST90018874	2	27811722	0.0364	481912	0.3214	27588855	3.29E-08	0.009683	35364	0.000968401	34.27779818
rs111647176	A	G	-0.0702	0.1447	0.27386	0.19923	ebi-a-GCST90018874	15	75751761	0.0601	481912	0.0161102	75459420	1.63E-15	0.008811	35352	0.001959987	69.4216049
rs10795451	C	T	0.3081	0.006	0.49958	0.520988	ebi-a-GCST90018874	10	17179195	0.035	481912	0.8639	17137196	0	0.006824	35354	0.047462772	1761.510047
rs2044301	G	C	0.0803	-0.0024	0.10609	0.178362	ebi-a-GCST90018874	10	17359307	0.0418	481912	0.9551	17317308	6.88E-10	0.013017	35354	0.001223008	43.2887246
rs2251710	A	T	0.0624	0.0307	0.17215	0.191912	ebi-a-GCST90018874	10	17685341	0.0433	481912	0.4779	17643342	5.29E-09	0.010689	35349	0.001109834	39.27287338
rs395675	G	C	-0.0795	0.0181	0.24	0.374782	ebi-a-GCST90018874	10	17424858	0.037	481912	0.6246	17382859	4.74E-17	0.009472	35351	0.002305627	81.68996249
rs6478861	T	C	0.0903	-0.0505	0.31613	0.718155	ebi-a-GCST90018874	9	131854303	0.0382	481912	0.1861	129092024	1.18E-25	0.008624	35355	0.003525695	125.0849125
rs12742776	A	G	0.0548	0.0099	0.27941	0.245138	ebi-a-GCST90018874	1	38116580	0.0424	481912	0.8158	37650908	2.02E-09	0.009139	35372	0.001209264	42.82346881
rs139477416	G	C	-0.3047	0.0631	0.12529	0.117233	ebi-a-GCST90018874	1	38293161	0.0959	481912	0.5105	37827489	1.96E-134	0.012348	35370	0.020349578	734.6741799
rs504683	G	A	0.0805	0.0145	0.30388	0.238818	ebi-a-GCST90018874	11	75051233	0.0457	481912	0.7504	75340189	9.78E-20	0.008855	35358	0.002741625	97.19936294
rs2723211	A	G	0.0757	0.0147	0.43273	0.469377	ebi-a-GCST90018874	2	210880492	0.0347	481912	0.671699	210015768	8.10E-21	0.008089	35345	0.002813381	99.71386369
rs12884809	A	G	0.0886	-0.0225	0.3519	0.346648	ebi-a-GCST90018874	14	104095320	0.0368	481912	0.5405	103628983	1.36E-24	0.008655	35225	0.003580624	126.5735341
rs2229259	T	C	0.4478	-0.0272	0.08774	0.09778	ebi-a-GCST90018874	19	39307103	0.0597	481912	0.6488	38816463	3.23E-231	0.013793	35366	0.032100695	1172.858557
rs71356875	T	C	0.0821	-0.034	0.09955	0.11447	ebi-a-GCST90018874	19	40276199	0.082	481912	0.6782	39785559	4.36E-10	0.013156	35368	0.001208418	42.78861663
rs138865936	T	C	0.2508	-0.0839	0.02428	0.0288318	ebi-a-GCST90018874	17	18165019	0.1747	481912	0.6311	18261705	1.02E-21	0.026195	35348	0.002980293	105.6563199
rs1256430	A	G	-0.0913	0.0087	0.16453	0.143313	ebi-a-GCST90018874	15	83519472	0.0517	481912	0.8663	82850720	3.40E-16	0.011191	35357	0.002291646	81.20723829
rs56011191	A	G	-0.229	0.0128	0.05041	0.0421193	ebi-a-GCST90018874	22	37406855	0.1436	481912	0.9292	37010814	2.75E-35	0.018474	35363	0.005020579	178.4285023
rs77121303	G	A	-0.1848	-0.3358	0.01912	0.0127859	ebi-a-GCST90018874	22	37630079	0.2745	481912	0.2212	37234039	2.11E-09	0.030856	35363	0.001280966	45.35434593
rs142705833	T	C	-0.1885	0.2001	0.02172	0.0150984	ebi-a-GCST90018874	8	90486954	0.191	481912	0.2947	89474725	7.11E-12	0.027496	35337	0.001509996	53.43638554
rs147359828	A	C	-0.2327	0.0024	0.01821	0.0166783	ebi-a-GCST90018874	8	90806676	0.2407	481912	0.9922	89794448	3.98E-15	0.029622	35338	0.001936205	68.55046369
rs59672032	C	T	0.2058	-0.0767	0.03831	0.0364406	ebi-a-GCST90018874	7	99058697	0.1034	481912	0.4584	99461074	1.43E-23	0.020567	35359	0.003120815	110.6880838
rs11013176	G	A	-0.1246	-0.0459	0.28369	0.326799	ebi-a-GCST90018874	10	23177471	0.0366	481912	0.2098	22888542	1.84E-44	0.008907	35356	0.006309735	224.4908499
rs142662761	G	A	-0.4527	0.06	0.00574	0.0118747	ebi-a-GCST90018874	1	198010781	0.2543	481912	0.8135	198041651	1.13E-18	0.05132	35333	0.002339176	82.83919228
rs12889823	G	A	-0.1264	0.0266	0.03939	0.0328567	ebi-a-GCST90018874	14	23873346	0.1997	481912	0.8942	23404137	9.04E-10	0.020635	35367	0.001209086	42.81109215
rs140983547	T	C	-0.6016	-0.0231	0.01017	0.02658	ebi-a-GCST90018874	14	24035079	0.2155	481912	0.9146	23565870	7.01E-46	0.04231	35361	0.007286638	259.5394158
rs34015250	G	A	-0.2458	-0.0157	0.0814	0.138736	ebi-a-GCST90018874	14	24026493	0.0444	481912	0.723199	23557284	2.88E-63	0.014639	35361	0.009035342	322.3935963
rs12023342	G	C	-0.4107	-0.0126	0.19054	0.296792	ebi-a-GCST90018874	1	117430658	0.0374	481912	0.735501	116888036	0	0.008075	35347	0.052030854	1939.96877
rs142842026	C	T	-0.5863	0.0719	0.03299	0.0370931	ebi-a-GCST90018874	1	117633476	0.1384	481912	0.6037	117090854	1.92E-139	0.023323	35352	0.021932244	792.690295
rs55704318	A	C	0.2361	-0.2191	0.06953	0.0522672	ebi-a-GCST90018874	1	117740683	0.1423	481912	0.1236	117198061	9.04E-45	0.016818	35354	0.007212679	256.8350793
rs7526651	T	C	-0.1316	-0.002	0.40169	0.369727	ebi-a-GCST90018874	1	117287518	0.0371	481912	0.957	116744896	7.31E-51	0.008773	35346	0.008324517	296.6915505
rs75567925	A	G	-0.9421	-0.3091	0.01827	0.0116185	ebi-a-GCST90018874	1	117523707	0.3503	481912	0.3776	116981085	2.42E-196	0.031516	35352	0.031838648	1162.508907
rs77953932	A	G	-0.1815	0.0942	0.02419	0.0241152	ebi-a-GCST90018874	1	118024017	0.1779	481912	0.596499	117481395	9.54E-11	0.028035	35355	0.001555193	55.06638896
rs117451391	G	A	0.1908	0.0873	0.05337	0.0367499	ebi-a-GCST90018874	11	17069173	0.1452	481912	0.5477	17047626	3.21E-26	0.018012	35363	0.003678444	130.5537091
rs4044329	A	G	0.0836	-0.0377	0.1601	0.15558	ebi-a-GCST90018874	11	17888903	0.0572	481912	0.5095	17867356	3.92E-14	0.011053	35378	0.001879583	66.61733417
rs440212	G	A	0.5311	-0.0213	0.12717	0.1298	ebi-a-GCST90018874	11	16847317	0.0486	481912	0.660601	16825770	0	0.010142	35360	0.062617675	2361.934586
rs28628397	A	C	-0.0742	-0.0339	0.26767	0.239817	ebi-a-GCST90018874	7	37468889	0.0658	481912	0.606801	37429286	8.03E-17	0.008907	35350	0.002158462	76.46234234
rs56358455	C	T	-0.0628	0.0333	0.17539	0.127019	ebi-a-GCST90018874	7	37384087	0.0743	481912	0.653899	37344483	1.33E-09	0.010357	35350	0.001140782	40.37042049
rs7782999	T	A	-0.1054	-0.0331	0.18282	0.264895	ebi-a-GCST90018874	7	37446693	0.0373	481912	0.3748	37407090	3.68E-25	0.010171	35349	0.003319347	117.7197098
rs2024886	C	T	-0.0683	-0.002	0.39453	0.4683	ebi-a-GCST90018874	20	5700696	0.0392	481912	0.9595	5720050	1.50E-16	0.008272	35362	0.002228661	78.98148532
rs6133228	G	A	-0.0704	0.003	0.3887	0.623249	ebi-a-GCST90018874	20	5552076	0.0367	481912	0.9349	5571430	2.76E-17	0.008325	35363	0.002355289	83.48200754
rs80098057	C	T	0.0675	0.1003	0.1145	0.110739	ebi-a-GCST90018874	2	25193071	0.0883	481912	0.2561	24970202	3.94E-08	0.012288	35360	0.000923914	32.69796475
rs3775576	A	C	-0.0656	-0.0242	0.14861	0.830608	ebi-a-GCST90018874	4	185370467	0.044	481912	0.5825	184449313	3.88E-09	0.011139	35375	0.001088966	38.56198107
rs138650079	A	G	0.131	0.1713	0.03935	0.0187396	ebi-a-GCST90018874	2	53864904	0.2215	481912	0.4395	53637767	7.48E-11	0.020121	35335	0.001297426	45.90149756
rs74399555	G	A	-0.1318	0.0434	0.0302	0.0263195	ebi-a-GCST90018874	2	54802268	0.1626	481912	0.7895	54575131	1.60E-08	0.023325	35337	0.001017536	35.99126987
rs13389363	G	A	0.0718	0.0653	0.11269	0.139584	ebi-a-GCST90018874	2	62726509	0.0457	481912	0.1526	62499374	1.15E-08	0.01258	35341	0.001030955	36.47051231
rs75693337	T	C	-0.0895	-0.1418	0.07753	0.264639	ebi-a-GCST90018874	17	18962145	0.0485	481912	0.00348001	19058832	1.37E-09	0.01477	35349	0.001145772	40.54604976
rs143188022	A	G	0.1611	0.0094	0.02595	0.0353915	ebi-a-GCST90018874	12	116967749	0.118	481912	0.9367	116529944	6.34E-10	0.02606	35364	0.001312018	46.45652119
rs3862136	G	A	-0.1136	0.0979	0.23727	0.804179	ebi-a-GCST90018874	12	117551956	0.0791	481912	0.2159	117114151	1.38E-31	0.009715	35363	0.004670897	165.9427003
rs4767468	T	C	0.3412	0.0277	0.31339	0.622858	ebi-a-GCST90018874	12	117324966	0.0363	481912	0.4451	116887161	0	0.006981	35363	0.050100643	1865.048989
rs562046	C	T	0.0988	0.0145	0.08844	0.899433	ebi-a-GCST90018874	12	118108415	0.0916	481912	0.8745	117670610	1.74E-11	0.014689	35354	0.001573903	55.72831896
rs74325718	A	G	0.3164	-0.0936	0.00875	0.007516	ebi-a-GCST90018874	12	117172195	0.3763	481912	0.8036	116734390	1.17E-12	0.044506	35364	0.001736578	61.5156844
rs76105091	T	G	0.2048	0.049	0.03946	0.0365424	ebi-a-GCST90018874	12	117830801	0.1746	481912	0.778999	117392996	2.95E-22	0.021109	35365	0.003179526	112.7962309
rs139763375	T	C	0.2784	-0.2343	0.01542	0.00941921	ebi-a-GCST90018874	7	43192367	0.3435	481912	0.4951	43152768	5.52E-18	0.032214	35345	0.002353444	83.37398193
rs141574506	C	T	-0.1507	0.1715	0.09577	0.0731425	ebi-a-GCST90018874	7	44093517	0.0879	481912	0.0511305	44053918	3.09E-28	0.013676	35347	0.003933371	139.5739904
rs142059440	C	G	0.4602	0.1606	0.02101	0.023096	ebi-a-GCST90018874	7	44113855	0.14	481912	0.2513	44074256	2.17E-61	0.027837	35347	0.008712194	310.6388391
rs2426628	A	G	-0.105	-0.1557	0.07908	0.076619	ebi-a-GCST90018874	20	55026697	0.1038	481912	0.1334	56451641	1.55E-12	0.014851	35376	0.001605821	56.89567976
rs116376071	G	A	-0.1483	-0.0844	0.03403	0.01004	ebi-a-GCST90018874	6	4613889	0.3442	481912	0.8063	4613655	1.04E-11	0.021805	35371	0.001445899	51.21404361
rs17499688	T	C	-0.1958	-0.0472	0.07977	0.101423	ebi-a-GCST90018874	6	4288179	0.0919	481912	0.6078	4287945	1.52E-39	0.01488	35376	0.005628483	200.2289388
rs7756630	G	T	-0.3161	0.0739	0.34908	0.365867	ebi-a-GCST90018874	6	4079334	0.042	481912	0.0786901	4079100	0	0.007007	35378	0.045407916	1682.761112
rs856052	G	T	0.0685	-0.0297	0.16755	0.803259	ebi-a-GCST90018874	1	159001424	0.0414	481912	0.4725	159031634	1.72E-10	0.010729	35349	0.001308922	46.32710036
rs475325	T	C	0.135	-0.067	0.23363	0.224095	ebi-a-GCST90018874	11	67785062	0.044	481912	0.1277	68017592	6.23E-47	0.009383	35354	0.006526264	232.2320926
rs11650915	A	G	-0.0457	-0.0054	0.4129	0.412904	ebi-a-GCST90018874	17	39023396	0.0361	481912	0.8807	40867144	1.49E-08	0.00807	35372	0.001012557	35.85043168
rs4796667	C	T	-0.0586	0.0887	0.3592	0.714987	ebi-a-GCST90018874	17	39678716	0.0493	481912	0.0719698	41522464	1.69E-12	0.008303	35371	0.001580826	56.00076078
rs11651693	G	A	-0.0527	-0.0774	0.28881	0.272057	ebi-a-GCST90018874	17	61853326	0.0627	481912	0.2169	63775966	2.22E-09	0.008811	35359	0.001140904	40.38501734
rs1395319	G	T	0.1473	-0.018	0.32694	0.452316	ebi-a-GCST90018874	11	18548183	0.0371	481912	0.6278	18526636	2.14E-66	0.008558	35374	0.009548988	341.0232154
rs11144910	T	G	-0.0745	0.093	0.18124	0.117304	ebi-a-GCST90018874	9	79072125	0.0747	481912	0.2129	76457209	3.63E-13	0.01025	35343	0.001647226	58.31066805
rs591411	T	C	0.129	-0.053	0.23986	0.827152	ebi-a-GCST90018874	9	79313529	0.0616	481912	0.3892	76698613	3.57E-44	0.009253	35343	0.006068213	215.7660377
rs498045	G	A	0.1131	-0.0131	0.44838	0.487782	ebi-a-GCST90018874	11	66362997	0.0348	481912	0.706801	66595526	8.31E-45	0.008053	35354	0.006327635	225.1190353
rs28549760	C	A	-0.2084	-0.057	0.09469	0.107793	ebi-a-GCST90018874	4	75719517	0.0653	481912	0.3828	74794307	1.86E-52	0.013673	35342	0.007446066	265.1180453
rs62316276	C	T	0.1403	0.1283	0.06783	0.0574084	ebi-a-GCST90018874	4	75669810	0.1155	481912	0.2667	74744600	4.69E-19	0.01573	35342	0.002489214	88.18835093
rs146588776	C	G	-0.1378	0.028	0.03229	0.0252039	ebi-a-GCST90018874	1	154050245	0.1558	481912	0.8573	154077769	1.17E-09	0.02265	35356	0.001186702	42.00451229
rs56350425	C	T	0.2004	0.1968	0.04461	0.0392132	ebi-a-GCST90018874	1	153520520	0.1043	481912	0.0591194	153548044	2.74E-24	0.019708	35350	0.003423248	121.420618
rs77543908	C	G	-0.2968	-0.1103	0.02508	0.00636195	ebi-a-GCST90018874	1	153498645	0.3632	481912	0.7613	153526169	1.67E-29	0.026315	35353	0.004307788	152.9434541
rs111912737	C	G	-0.09	-0.2109	0.07741	0.0937798	ebi-a-GCST90018874	17	80599633	0.0923	481912	0.02225	82641757	5.17E-09	0.015406	35014	0.001156967	40.55463527
rs180677689	T	C	-0.1152	0.3005	0.03917	0.0150062	ebi-a-GCST90018874	17	80514738	0.2795	481912	0.2824	82556862	3.72E-08	0.020931	35014	0.00099893	35.00951113
rs4073961	A	G	0.0652	0.043	0.49234	0.462152	ebi-a-GCST90018874	17	80344590	0.0385	481912	0.2639	82386714	1.07E-15	0.008131	35013	0.002125021	74.55755134
rs4789763	G	A	0.1848	-0.0383	0.48038	0.467799	ebi-a-GCST90018874	17	80289284	0.0348	481912	0.272	82331408	1.01E-114	0.008118	35014	0.017049227	607.2812289
rs853974	C	T	-0.0829	-0.0664	0.26367	0.681887	ebi-a-GCST90018874	6	127068983	0.0368	481912	0.0715599	126747838	3.39E-20	0.009005	35348	0.002668531	94.5742752
rs9285458	A	G	0.2125	0.0682	0.44365	0.51395	ebi-a-GCST90018874	6	127463645	0.0347	481912	0.0489801	127142500	1.97E-156	0.007975	35346	0.022291354	805.8286154
rs116553900	T	G	0.3376	0.3207	0.01721	0.0104746	ebi-a-GCST90018874	2	80161741	0.3496	481912	0.359	79934615	1.52E-27	0.031045	35342	0.003855462	136.7793886
rs12990312	T	C	-0.2122	0.0088	0.1099	0.121314	ebi-a-GCST90018874	2	79321480	0.0556	481912	0.8736	79094354	7.48E-59	0.013118	35344	0.008809621	314.116893
rs12999504	G	T	-0.2625	-3.00E-04	0.03698	0.038121	ebi-a-GCST90018874	2	79354097	0.1402	481912	0.9985	79126971	1.23E-31	0.022431	35344	0.004907845	174.3085317
rs146599142	A	C	0.3079	0.2416	0.026	0.0127112	ebi-a-GCST90018874	2	79229966	0.309	481912	0.4343	79002840	1.27E-32	0.025886	35344	0.004801552	170.5152048
rs191479835	T	C	0.3431	0.2859	0.00927	0.00716106	ebi-a-GCST90018874	2	79173845	0.4442	481912	0.5198	78946719	1.36E-14	0.04456	35344	0.002162253	76.58393434
rs76841471	G	T	0.527	0.02	0.06852	0.085891	ebi-a-GCST90018874	2	79330169	0.0578	481912	0.728799	79103043	4.83E-227	0.016382	35343	0.035452112	1298.964118
rs12493131	G	T	0.4529	-0.01	0.07473	0.886573	ebi-a-GCST90018874	3	58649978	0.0515	481912	0.8456	58664251	2.47E-197	0.015112	35351	0.028366	1031.982968
rs12638242	C	A	-0.0461	-0.0466	0.47287	0.561206	ebi-a-GCST90018874	3	59240496	0.0355	481912	0.1892	59254770	4.48E-09	0.00786	35351	0.001059477	37.491157
rs142068646	T	C	-0.81	-0.1423	0.00265	0.00607781	ebi-a-GCST90018874	3	57918424	0.3913	481912	0.716	57932697	6.06E-23	0.08213	35350	0.003468115	123.0175708
rs1444188	G	A	0.0969	0.0033	0.17667	0.812087	ebi-a-GCST90018874	3	58566303	0.068	481912	0.9608	58580576	5.55E-21	0.01031	35347	0.002731582	96.812229
rs35681564	A	G	0.1413	-0.0054	0.20779	0.150511	ebi-a-GCST90018874	19	43959388	0.0624	481912	0.9306	43455236	7.51E-45	0.010056	35350	0.006573237	233.8881793
rs1026566	A	G	0.1322	-0.0371	0.46037	0.416101	ebi-a-GCST90018874	1	72709042	0.039	481912	0.3419	72243359	2.37E-56	0.008358	35343	0.008683524	309.5726012
rs2554414	G	A	0.0528	-0.0096	0.26494	0.21672	ebi-a-GCST90018874	1	72446164	0.0439	481912	0.8276	71980481	2.61E-08	0.009486	35341	0.001085846	38.41441749
rs1147707	T	C	-0.1507	0.0145	0.37455	0.339122	ebi-a-GCST90018874	3	120169248	0.0425	481912	0.732799	120450401	1.60E-70	0.008488	35352	0.010640423	380.1842792
rs10007111	G	A	-0.066	0.0673	0.37725	0.618629	ebi-a-GCST90018874	4	88749701	0.0368	481912	0.0677907	87828549	3.31E-15	0.008377	35351	0.002046731	72.49829263
rs112645412	G	T	-0.6162	0.0777	0.0074	0.0166064	ebi-a-GCST90018874	4	89302819	0.1872	481912	0.6781	88381667	1.11E-38	0.047372	35336	0.005578011	198.1990005
rs12309747	T	C	-0.2618	-0.0508	0.02457	0.0383906	ebi-a-GCST90018874	12	91017072	0.0794	481912	0.5217	90623295	6.37E-22	0.027205	35349	0.003285266	116.5070556
rs142086573	T	C	0.2938	-0.3668	0.01868	0.0107364	ebi-a-GCST90018874	12	91308646	0.2911	481912	0.2076	90914869	6.54E-21	0.031319	35350	0.003164617	112.2179942
rs146369172	T	C	-0.2389	-0.0208	0.02545	0.0165414	ebi-a-GCST90018874	12	91499773	0.1953	481912	0.9152	91105996	1.73E-20	0.02575	35349	0.002831093	100.3547745
rs1803343	C	T	-0.6899	-0.2057	0.01752	0.0132549	ebi-a-GCST90018874	12	91539784	0.2493	481912	0.4093	91146007	3.78E-100	0.032476	35349	0.016385515	588.8270465
rs73194997	A	G	-0.1529	0.037	0.02916	0.020736	ebi-a-GCST90018874	12	91446454	0.1866	481912	0.8428	91052677	1.84E-09	0.025436	35350	0.001323671	46.85114811
rs77751442	T	G	-0.3746	0.0273	0.01888	0.0695811	ebi-a-GCST90018874	12	91485015	0.0537	481912	0.611599	91091238	1.38E-34	0.03054	35349	0.005198639	184.7165675
rs7956537	G	T	0.1387	0.0012	0.06794	0.0582042	ebi-a-GCST90018874	12	91526402	0.0766	481912	0.9871	91132625	9.07E-17	0.016678	35349	0.002436421	86.33050987
rs11668974	A	G	-0.239	0.2514	0.04573	0.0239321	ebi-a-GCST90018874	19	44660791	0.1946	481912	0.1963	44156638	3.22E-30	0.020923	35361	0.00498538	177.1612688
rs12427	G	A	0.2345	0.254	0.01311	0.0193194	ebi-a-GCST90018874	19	44270819	0.2064	481912	0.2186	43766667	1.46E-09	0.038767	35358	0.001422942	50.38121896
rs138605473	T	G	1.1741	-0.2146	0.02091	0.0262962	ebi-a-GCST90018874	19	43355653	0.1513	481912	0.156	42851501	0	0.017378	35357	0.056443875	2114.949115
rs139280117	C	A	-0.2457	-0.019	0.03791	0.0284995	ebi-a-GCST90018874	19	44741634	0.1928	481912	0.9217	44237481	1.94E-25	0.023572	35361	0.00440362	156.3962944
rs144351616	A	G	0.4551	-0.2885	0.02091	0.0105355	ebi-a-GCST90018874	19	44646025	0.3149	481912	0.3597	44141872	2.73E-49	0.030837	35361	0.008480478	302.4259259
rs192750905	A	G	-0.3821	-0.0241	0.00762	0.0154336	ebi-a-GCST90018874	19	42952600	0.2468	481912	0.9222	42448448	3.75E-14	0.05048	35360	0.002208091	78.24647094
rs2682580	G	A	0.2167	0.005	0.33327	0.692329	ebi-a-GCST90018874	19	43966454	0.0402	481912	0.9015	43462302	2.09E-120	0.009288	35358	0.020868635	753.5571572
rs372106808	A	G	0.5353	0.0119	0.00401	0.0127161	ebi-a-GCST90018874	19	43205233	0.2348	481912	0.9598	42701081	2.79E-14	0.070363	35358	0.002288884	81.11144669
rs435957	A	G	0.2121	0.0249	0.01714	0.013558	ebi-a-GCST90018874	19	44458142	0.2644	481912	0.9249	43953990	2.23E-09	0.035466	35363	0.001515702	53.67809685
rs4803617	A	G	0.3659	-0.0439	0.33054	0.67027	ebi-a-GCST90018874	19	43867658	0.0592	481912	0.4582	43363506	0	0.00523	35347	0.059252062	2226.169261
rs545695701	G	C	0.1719	-0.2704	0.03355	0.0249201	ebi-a-GCST90018874	19	43238578	0.1525	481912	0.0762693	42734426	2.55E-12	0.024555	35358	0.001916257	67.88124628
rs77043841	T	C	0.3038	0.0789	0.42845	0.645955	ebi-a-GCST90018874	19	43748841	0.1071	481912	0.4614	43244689	4.44E-274	0.008588	35356	0.045202235	1673.736453
rs111236099	A	G	-0.1819	-0.1557	0.0188	0.021461	ebi-a-GCST90018874	14	71355742	0.2208	481912	0.4809	70889025	1.21E-09	0.029925	35349	0.001220705	43.2010012
rs1958078	C	A	0.2457	0.1901	0.13277	0.900995	ebi-a-GCST90018874	14	70354858	0.0909	481912	0.03642	69888141	5.87E-93	0.012014	35348	0.013901913	498.3043903
rs7140683	G	T	-0.0817	-0.062	0.48593	0.432785	ebi-a-GCST90018874	14	70382672	0.035	481912	0.0765191	69915955	4.41E-23	0.008257	35348	0.003334802	118.2663138
rs79381750	C	T	-0.0742	0.0325	0.10454	0.0544368	ebi-a-GCST90018874	14	70891086	0.2237	481912	0.8846	70424369	4.15E-08	0.01353	35353	0.001030781	36.47674606
rs1243081	C	T	-0.5043	-0.021	0.15978	0.7908	ebi-a-GCST90018874	14	94583462	0.0394	481912	0.5938	94117125	0	0.00756	35362	0.068284693	2591.507021
rs1503962	T	G	-0.084	-0.0319	0.38765	0.514718	ebi-a-GCST90018874	14	93845667	0.0371	481912	0.3895	93379321	2.15E-23	0.008429	35359	0.003349871	118.8394846
rs36000206	T	C	0.0985	-0.0792	0.19016	0.1924	ebi-a-GCST90018874	14	95260077	0.0856	481912	0.3548	94793740	3.72E-21	0.010434	35356	0.002988277	105.9641947
rs45571237	T	C	0.1607	-0.0405	0.2557	0.238881	ebi-a-GCST90018874	14	94385395	0.0651	481912	0.5343	93919049	1.25E-65	0.009392	35353	0.009829705	350.9395432
rs7156347	T	C	0.1506	0.0557	0.24249	0.803689	ebi-a-GCST90018874	14	94883137	0.0513	481912	0.2769	94416800	1.14E-55	0.009582	35363	0.008332247	297.1122037
rs733166	G	A	-0.1193	0.0284	0.44667	0.651219	ebi-a-GCST90018874	14	94464432	0.0533	481912	0.5943	93998086	1.53E-47	0.008237	35361	0.007035288	250.523254
rs76249699	C	T	0.4172	0.2189	0.00822	0.012821	ebi-a-GCST90018874	14	94766083	0.3377	481912	0.516799	94299746	1.94E-19	0.04627	35363	0.002837957	100.6385934
rs140971004	C	T	-0.3303	-0.7767	0.00656	0.00603242	ebi-a-GCST90018874	14	85090648	0.496	481912	0.1174	84624304	1.08E-10	0.051163	35347	0.001421977	50.33135324
rs1667515	A	G	-0.0816	-0.0257	0.32767	0.639003	ebi-a-GCST90018874	14	85693904	0.0363	481912	0.479001	85227560	1.31E-20	0.008767	35349	0.002933793	104.005917
rs2747001	G	T	0.1683	0.0094	0.15836	0.862019	ebi-a-GCST90018874	14	86073146	0.0542	481912	0.8631	85606802	2.42E-50	0.01128	35346	0.007550402	268.8916567
rs36101989	T	G	-0.2728	-0.0864	0.28128	0.211011	ebi-a-GCST90018874	14	85809829	0.054	481912	0.1099	85343485	1.79E-199	0.009053	35348	0.030089662	1096.543831
rs117978818	C	T	0.2964	0.7021	0.00952	0.009127	ebi-a-GCST90018874	20	13367458	0.3476	481912	0.0434	13386811	1.02E-13	0.03985	35371	0.001656796	58.69646794
rs145650062	T	G	-0.3359	-0.4674	0.02637	0.0127239	ebi-a-GCST90018874	20	14640648	0.2911	481912	0.1084	14660002	2.74E-41	0.024958	35369	0.005793674	206.0989507
rs204650	C	T	0.3288	0.0262	0.3316	0.50029	ebi-a-GCST90018874	20	14356642	0.0417	481912	0.530401	14375996	0	0.005827	35371	0.047923064	1780.308695
rs34545638	T	C	-0.3977	0.0205	0.04676	0.0285462	ebi-a-GCST90018874	20	13706377	0.1813	481912	0.91	13725730	4.29E-96	0.01912	35371	0.014099962	505.8337884
rs368380	T	C	-0.4243	-0.0286	0.34541	0.312389	ebi-a-GCST90018874	20	14814090	0.0399	481912	0.4739	14833444	0	0.00571	35369	0.081410483	3134.419135
rs6033981	T	C	-0.685	0.2726	0.0061	0.00795949	ebi-a-GCST90018874	20	14572059	0.4016	481912	0.4972	14591413	1.15E-40	0.051303	35369	0.005689625	202.3764231
rs6079653	G	T	0.1598	-0.0127	0.26777	0.766118	ebi-a-GCST90018874	20	15059678	0.0427	481912	0.7666	15079032	1.18E-69	0.009058	35367	0.010013663	357.7152409
rs112473448	T	C	-0.1625	-0.2547	0.07859	0.0409935	ebi-a-GCST90018874	15	74410253	0.1143	481912	0.0259102	74117912	2.20E-26	0.015289	35349	0.003824344	135.698039
rs117983053	C	A	-0.1566	0.6634	0.02407	0.010606	ebi-a-GCST90018874	15	74350860	0.2586	481912	0.01032	74058519	4.29E-09	0.026666	35350	0.001152148	40.77310411
rs58712424	G	A	0.1725	0.0121	0.04397	0.0374952	ebi-a-GCST90018874	15	74635105	0.1031	481912	0.9069	74342764	2.45E-17	0.020365	35351	0.002501705	88.65457481
rs923118	T	G	0.2143	0.0897	0.23863	0.23563	ebi-a-GCST90018874	15	74466271	0.0627	481912	0.153	74173930	1.04E-110	0.009585	35350	0.016687648	599.885675
rs111987450	A	G	-0.4029	-0.0781	0.03492	0.0250141	ebi-a-GCST90018874	17	27445705	0.1607	481912	0.6268	29118687	2.76E-64	0.0238	35352	0.010941128	391.0473579
rs112481488	A	G	0.3821	0.0279	0.02851	0.0299905	ebi-a-GCST90018874	17	26138236	0.1356	481912	0.8372	27811210	5.04E-48	0.026243	35349	0.008087599	288.2032428
rs113456008	C	T	0.639	0.2531	0.05127	0.0522217	ebi-a-GCST90018874	17	26612617	0.1309	481912	0.0530994	28285591	1.30E-230	0.019708	35351	0.0397226	1462.238072
rs11555978	A	G	-0.6978	0.0962	0.02149	0.026451	ebi-a-GCST90018874	17	26684368	0.2018	481912	0.6334	28357342	2.29E-116	0.030431	35351	0.020478286	739.0208212
rs117644150	A	G	-0.5656	-0.1396	0.0081	0.0153817	ebi-a-GCST90018874	17	26239017	0.1815	481912	0.4419	27911991	2.01E-30	0.049339	35350	0.005140457	182.6437361
rs138827981	C	A	0.6167	0.4104	0.04669	0.0228999	ebi-a-GCST90018874	17	26766849	0.1661	481912	0.0134999	28439831	1.83E-191	0.020894	35351	0.033856021	1238.714427
rs139205941	G	A	-0.6687	-0.0645	0.00419	0.0159014	ebi-a-GCST90018874	17	26685151	0.1747	481912	0.712	28358128	5.60E-22	0.069392	35351	0.003731497	132.3987487
rs140811640	A	C	0.6392	0.2055	0.01162	0.0108014	ebi-a-GCST90018874	17	26708746	0.2713	481912	0.4488	28381727	1.80E-54	0.041127	35351	0.009384985	334.892816
rs141359199	G	A	-0.6891	-0.0136	0.01356	0.0186946	ebi-a-GCST90018874	17	26539437	0.2495	481912	0.9565	28212411	6.01E-77	0.037115	35351	0.012703543	454.8355621
rs28999409	A	G	-0.536	-0.0568	0.01692	0.08166	ebi-a-GCST90018874	17	26098638	0.0501	481912	0.2563	27771612	1.39E-55	0.034128	35349	0.009557599	341.0924685
rs4239214	A	G	0.6601	-0.0327	0.09756	0.133	ebi-a-GCST90018874	17	26327892	0.046	481912	0.4777	28000866	0	0.007836	35351	0.076725476	2937.554074
rs11664471	C	A	-0.0616	0.0135	0.39111	0.58469	ebi-a-GCST90018874	18	28763871	0.0571	481912	0.8135	31183908	4.36E-13	0.008504	35339	0.001807296	63.98003405
rs117031963	T	G	0.1984	0.147	0.01324	0.0103433	ebi-a-GCST90018874	18	28874354	0.2214	481912	0.5068	31294391	2.17E-08	0.03544	35341	0.00102852	36.38429961
rs1658125	G	A	-0.2078	0.0401	0.16593	0.778396	ebi-a-GCST90018874	18	28680371	0.0399	481912	0.3148	31100408	3.75E-80	0.010961	35339	0.011952218	427.4646687
rs17010504	A	G	0.2402	0.0551	0.02298	0.0422316	ebi-a-GCST90018874	2	75115687	0.065	481912	0.3967	74888560	3.60E-19	0.026842	35343	0.002590774	91.79836221
rs3100578	G	A	-0.063	0.0113	0.31037	0.70841	ebi-a-GCST90018874	2	75044700	0.0392	481912	0.7741	74817573	8.50E-13	0.008808	35341	0.001699053	60.1450305
rs116346391	A	T	1.3483	-0.189	0.01266	0.0129502	ebi-a-GCST90018874	5	9511196	0.2427	481912	0.4361	9511084	3.14E-260	0.039126	35369	0.04544682	1683.843001
rs11740334	T	C	-0.1576	0.2588	0.03517	0.0245359	ebi-a-GCST90018874	5	8065132	0.2121	481912	0.2224	8065019	2.14E-11	0.023536	35365	0.001685643	59.71004153
rs148516956	A	G	0.2901	0.2698	0.02508	0.0254115	ebi-a-GCST90018874	5	9181224	0.1809	481912	0.1358	9181112	6.01E-25	0.028123	35369	0.004115494	146.1541703
rs1805936	G	A	0.1886	0.0089	0.25324	0.212843	ebi-a-GCST90018874	5	9267527	0.0474	481912	0.8512	9267415	1.68E-78	0.010055	35370	0.013453235	482.3025403
rs194089	A	G	0.1382	-0.012	0.17445	0.195001	ebi-a-GCST90018874	5	9611102	0.0437	481912	0.7845	9610990	3.16E-34	0.011329	35362	0.005501238	195.5998182
rs3798064	G	A	0.1176	0.0602	0.06395	0.0785005	ebi-a-GCST90018874	5	9519978	0.0748	481912	0.4209	9519866	4.58E-11	0.017861	35369	0.00165571	58.65460569
rs72729191	C	T	1.3935	-0.0461	0.08752	0.0849282	ebi-a-GCST90018874	5	9536353	0.1138	481912	0.6856	9536241	0	0.009669	35371	0.310152014	15901.71571
rs75782831	G	T	0.1337	-0.0895	0.07097	0.0654732	ebi-a-GCST90018874	5	8130182	0.1101	481912	0.4162	8130069	3.04E-15	0.016947	35368	0.002357205	83.56188455
rs7734982	G	T	-0.0615	-0.0386	0.3345	0.33707	ebi-a-GCST90018874	5	8890238	0.0385	481912	0.316	8890126	3.27E-11	0.00927	35369	0.001683931	59.65606045
rs112009052	A	T	-0.2549	-0.0912	0.01603	0.015835	ebi-a-GCST90018874	19	41099501	0.2008	481912	0.6495	40593595	1.40E-14	0.03312	35365	0.002049675	72.63153517
rs28689705	T	G	0.2035	-0.0053	0.24482	0.209623	ebi-a-GCST90018874	22	51153840	0.0427	481912	0.9021	50715412	3.32E-98	0.009676	35324	0.015312856	549.2919247
rs3213442	C	G	0.1567	0.0281	0.15728	0.14085	ebi-a-GCST90018874	22	51035938	0.0505	481912	0.5781	50597509	8.94E-43	0.01143	35334	0.006509158	231.4883522
rs5771045	T	C	-0.0868	0.036	0.37394	0.705277	ebi-a-GCST90018874	22	50909181	0.0415	481912	0.3857	50470752	4.98E-24	0.008585	35327	0.003527665	125.0559187
rs9616896	C	T	0.3684	-0.0126	0.24251	0.294554	ebi-a-GCST90018874	22	51080194	0.037	481912	0.7327	50641766	0	0.007981	35328	0.0498627	1853.889699
rs150548975	T	C	-0.1636	0.1859	0.01939	0.0119054	ebi-a-GCST90018874	9	33661759	0.3352	481912	0.579101	33661761	2.74E-08	0.02944	35340	0.001017819	36.00434761
rs7019909	T	C	0.2948	0.0109	0.09232	0.194259	ebi-a-GCST90018874	9	33113322	0.0401	481912	0.785899	33113324	5.43E-99	0.01396	35340	0.014565102	522.3090418
rs78104081	T	G	0.1192	-0.0856	0.04307	0.0415942	ebi-a-GCST90018874	9	32705604	0.1452	481912	0.5555	32705606	4.33E-09	0.020302	35342	0.001171217	41.43936052
rs6678766	G	A	0.1477	0.0285	0.29782	0.716086	ebi-a-GCST90018874	1	241690554	0.0378	481912	0.4505	241527254	2.16E-64	0.008717	35355	0.009124169	325.5369863
rs140862890	A	T	-0.5391	-0.6075	0.00772	0.00969622	ebi-a-GCST90018874	5	95655289	0.3477	481912	0.0806102	96319585	3.66E-30	0.047241	35342	0.004452667	158.0610379
rs17629822	T	C	-0.2364	0.2949	0.02179	0.0180207	ebi-a-GCST90018874	5	96496437	0.248	481912	0.2343	97160733	4.67E-17	0.028161	35335	0.002382398	84.37828199
rs27373	T	C	-0.2698	-0.0043	0.04944	0.044821	ebi-a-GCST90018874	5	96107022	0.1366	481912	0.9749	96771318	1.61E-45	0.019053	35343	0.006841824	243.4626222
rs35703665	A	G	-0.2069	0.0499	0.02255	0.0229334	ebi-a-GCST90018874	5	95164554	0.2149	481912	0.8165	95828850	5.56E-14	0.02752	35343	0.001887088	66.81765568
rs3811952	G	C	0.2778	-0.0179	0.01511	0.0784967	ebi-a-GCST90018874	5	95766382	0.0535	481912	0.7382	96430678	1.10E-15	0.034661	35342	0.002296924	81.36018076
rs6232	C	T	-0.6235	-0.0178	0.08679	0.046166	ebi-a-GCST90018874	5	95751785	0.1418	481912	0.9	96416081	0	0.010783	35342	0.06162306	2320.772002
rs72772040	C	T	0.2321	0.1775	0.06384	0.0547622	ebi-a-GCST90018874	5	95952840	0.1044	481912	0.089041	96617136	2.13E-43	0.016803	35343	0.006439071	229.0380118
rs76239650	A	C	-0.4909	0.1028	0.10806	0.103772	ebi-a-GCST90018874	5	95358224	0.0883	481912	0.2446	96022520	0	0.009712	35342	0.04645331	1721.635646
rs11941268	T	C	0.807	0.0184	0.02611	0.0332511	ebi-a-GCST90018874	4	57689243	0.0803	481912	0.8189	56823077	2.31E-224	0.025237	35350	0.033120268	1210.838533
rs35535963	G	C	0.1748	-0.0411	0.27006	0.280884	ebi-a-GCST90018874	4	57630324	0.0385	481912	0.2866	56764158	1.55E-78	0.009317	35346	0.012046483	430.9624841
rs4865138	G	A	-0.0599	0.0094	0.40332	0.332478	ebi-a-GCST90018874	4	57529006	0.0516	481912	0.8549	56662840	1.20E-12	0.008431	35349	0.001726931	61.14741256
rs62308335	A	G	0.1202	-0.0874	0.07167	0.107953	ebi-a-GCST90018874	4	58031176	0.0541	481912	0.1058	57165010	5.05E-14	0.015961	35350	0.001922555	68.08937155
rs111839880	G	A	-0.1149	-0.1029	0.05104	0.0333339	ebi-a-GCST90018874	12	130121477	0.1562	481912	0.5099	129636932	4.95E-09	0.019645	35378	0.001278877	45.29946941
rs11613152	T	C	-0.0835	-0.0767	0.13759	0.179019	ebi-a-GCST90018874	12	130393761	0.0442	481912	0.0826704	129909216	8.69E-12	0.012231	35367	0.00165464	58.61333865
rs189863837	A	G	0.2536	0.3094	0.05536	0.0332426	ebi-a-GCST90018874	12	129935341	0.2896	481912	0.2854	129450796	2.42E-45	0.017945	35377	0.006726527	239.5623246
rs55851595	T	C	0.6456	-0.0342	0.07029	0.0735444	ebi-a-GCST90018874	12	130080289	0.066	481912	0.6037	129595744	0	0.012916	35378	0.054475106	2038.139202
rs7309864	G	A	0.0633	-0.0139	0.49164	0.500042	ebi-a-GCST90018874	12	129630751	0.0348	481912	0.6909	129146206	4.55E-14	0.00839	35379	0.002002885	70.99826117
rs74322448	T	C	-0.2334	0.2338	0.03694	0.0215312	ebi-a-GCST90018874	12	129736226	0.2399	481912	0.3297	129251681	1.03E-24	0.022742	35377	0.003875984	137.6464366
rs11247595	C	T	-0.1905	-0.0013	0.45473	0.495508	ebi-a-GCST90018874	1	26008659	0.0347	481912	0.9691	25682168	2.75E-117	0.008274	35363	0.01799638	648.0322454
rs34136392	G	T	-0.0507	0.0037	0.43179	0.514319	ebi-a-GCST90018874	1	25884497	0.0553	481912	0.9467	25558006	1.46E-09	0.008382	35361	0.001261326	44.6555532
rs4573504	G	A	0.0998	-0.012	0.18902	0.27897	ebi-a-GCST90018874	1	25911860	0.0402	481912	0.7643	25585369	1.82E-21	0.010489	35360	0.003053578	108.2991015
rs11022131	G	C	-0.0581	-0.0853	0.29562	0.223116	ebi-a-GCST90018874	11	12072213	0.0447	481912	0.0562199	12050666	1.22E-10	0.009025	35370	0.001405799	49.79027802
rs4757383	A	T	-0.1458	0.072	0.0899	0.058782	ebi-a-GCST90018874	11	12371909	0.1025	481912	0.4821	12350362	1.90E-24	0.014288	35372	0.003478515	123.4645401
rs34095724	T	C	-0.1876	-0.1386	0.05375	0.0298513	ebi-a-GCST90018874	3	184099050	0.1969	481912	0.4813	184381262	7.10E-27	0.017478	35349	0.003579975	126.996028
rs141494464	T	C	-0.0877	0.0681	0.08638	0.0663581	ebi-a-GCST90018874	1	149847301	0.117	481912	0.5605	149875751	1.10E-09	0.01439	35348	0.00121397	42.9611397
rs62019074	C	T	0.1017	0.1137	0.16136	0.149848	ebi-a-GCST90018874	15	50726023	0.0859	481912	0.1857	50433826	1.10E-20	0.010906	35355	0.002799261	99.24006521
rs28590506	A	G	-0.0515	-0.0071	0.32347	0.261427	ebi-a-GCST90018874	17	48534787	0.0426	481912	0.8683	50457426	4.48E-09	0.00878	35357	0.001160822	41.08854805
rs181854898	T	C	-0.502	0.1207	0.00324	0.00539829	ebi-a-GCST90018874	2	874647	0.2672	481912	0.6516	878961	1.37E-12	0.070834	35298	0.001627695	57.5447897
rs73182757	G	A	0.1467	-0.0381	0.28172	0.378662	ebi-a-GCST90018874	2	1747897	0.0365	481912	0.2962	1744125	1.47E-58	0.009093	35298	0.00870967	310.1175169
rs77946397	T	C	-0.1441	0.0776	0.0278	0.0173229	ebi-a-GCST90018874	2	1399997	0.186	481912	0.6767	1396225	7.68E-09	0.024951	35299	0.001122428	39.66284866
rs41313005	C	T	0.2176	-0.0259	0.01828	0.0175158	ebi-a-GCST90018874	21	35887211	0.2259	481912	0.9086	34514913	4.77E-13	0.03009	35373	0.001699463	60.21402259
rs117792675	A	G	-0.2508	0.053	0.0375	0.0307792	ebi-a-GCST90018874	18	44570709	0.1459	481912	0.716199	47044338	1.24E-32	0.021082	35361	0.00454064	161.2848243
rs149272336	A	G	0.2605	0.045	0.00986	0.0110195	ebi-a-GCST90018874	18	44540162	0.3199	481912	0.8882	46960199	7.94E-11	0.040066	35362	0.001325009	46.91449585
rs75228657	G	A	0.4584	0.0027	0.06347	0.0868663	ebi-a-GCST90018874	18	44741063	0.0539	481912	0.9606	47214692	7.73E-174	0.016308	35360	0.024980976	905.9078182
rs316617	C	T	0.0715	-0.0402	0.37787	0.335106	ebi-a-GCST90018874	15	41795900	0.0387	481912	0.2984	41503702	4.24E-18	0.008245	35358	0.002403619	85.18711243
rs6011275	G	T	-0.1453	-0.076	0.32709	0.305271	ebi-a-GCST90018874	20	62700228	0.039	481912	0.0513902	64068875	1.99E-64	0.008573	34864	0.009293632	327.0339331
rs4619875	T	C	0.2215	0.0138	0.37238	0.448756	ebi-a-GCST90018874	4	153701130	0.0346	481912	0.690699	152779978	8.57E-154	0.008385	35371	0.022932985	830.1546553
rs77450465	A	G	-0.0814	-0.0075	0.11819	0.0891726	ebi-a-GCST90018874	4	153407139	0.1069	481912	0.9437	152485987	1.11E-10	0.012618	35368	0.00138113	48.9125981
rs10437954	A	G	-0.1808	0.0076	0.11558	0.91798	ebi-a-GCST90018874	12	58003922	0.0702	481912	0.9136	57610139	1.39E-48	0.012343	35360	0.006682948	237.8854577
rs4237845	T	C	-0.0469	0.0487	0.49536	0.55742	ebi-a-GCST90018874	12	58302436	0.0407	481912	0.2323	57908653	2.97E-09	0.007905	35360	0.00109971	38.92636403
rs73184720	T	C	-0.1513	-0.1543	0.0266	0.0215977	ebi-a-GCST90018874	8	1921412	0.173	481912	0.3723	1973246	2.78E-09	0.025454	35277	0.001185443	41.86614658
rs74455617	T	C	-0.2778	-0.0382	0.01605	0.0100461	ebi-a-GCST90018874	8	2112807	0.2767	481912	0.8902	2164884	1.15E-17	0.032461	35283	0.002437488	86.20715474
rs79012673	C	G	0.1239	-0.0566	0.03421	0.0447282	ebi-a-GCST90018874	8	2021842	0.0737	481912	0.4419	2073762	3.93E-08	0.022552	35280	0.001014398	35.8222709
rs117050326	C	G	-0.2678	0.0991	0.0172	0.0256566	ebi-a-GCST90018874	18	51763570	0.1862	481912	0.5948	54237200	1.06E-17	0.03126	35348	0.002424626	85.9091237
rs140675894	C	T	0.3494	-0.1524	0.00778	0.0079688	ebi-a-GCST90018874	11	64840089	0.426	481912	0.7206	65072617	1.95E-14	0.045651	35359	0.001884792	66.76642249
rs148024674	A	G	0.2869	-0.6117	0.00888	0.00718296	ebi-a-GCST90018874	11	66628020	0.4728	481912	0.1958	66860549	9.48E-12	0.042103	35357	0.001448873	51.29922845
rs72930984	T	C	0.6297	-0.04	0.02122	0.0243071	ebi-a-GCST90018874	11	65778922	0.182	481912	0.8261	66011451	3.09E-118	0.027239	35360	0.016471299	592.1455937
rs79473476	C	T	0.4022	0.1594	0.00363	0.0107733	ebi-a-GCST90018874	11	66603581	0.2032	481912	0.4329	66836110	1.15E-10	0.062397	35357	0.00117015	41.41910637
rs11042306	G	A	-0.0889	-0.0351	0.42942	0.507334	ebi-a-GCST90018874	11	9378582	0.0368	481912	0.3397	9357035	3.65E-28	0.008079	35367	0.003872865	137.4963665
rs117982407	T	C	-0.1221	-0.2439	0.03825	0.0335653	ebi-a-GCST90018874	11	10471356	0.1909	481912	0.2015	10449809	2.96E-09	0.020576	35368	0.001096869	38.83448288
rs34043654	C	T	-0.3286	0.0247	0.34505	0.312293	ebi-a-GCST90018874	11	9726369	0.0409	481912	0.545301	9704822	0	0.006933	35368	0.048803986	1814.559498
rs7122370	A	G	-0.1498	-0.1126	0.1104	0.126305	ebi-a-GCST90018874	11	10155041	0.1474	481912	0.4449	10133494	4.43E-33	0.012502	35367	0.004407755	156.5703879
rs7123629	G	C	-0.5515	0.0709	0.052	0.120104	ebi-a-GCST90018874	11	9678767	0.046	481912	0.123	9657220	9.40E-209	0.017887	35368	0.029986979	1093.304381
rs114464628	A	G	-0.2726	-0.0639	0.0443	0.0347878	ebi-a-GCST90018874	5	148533724	0.1718	481912	0.7099	149154161	8.05E-46	0.019185	35354	0.006292265	223.8526959
rs28384482	T	C	-0.0746	0.0135	0.11777	0.136553	ebi-a-GCST90018874	1	162530904	0.0479	481912	0.7783	162561114	9.05E-10	0.012179	35352	0.001156443	40.92758253
rs28679554	C	A	-0.1551	0.0054	0.12511	0.142755	ebi-a-GCST90018874	11	114315793	0.0831	481912	0.9481	114445071	2.54E-37	0.01215	35365	0.005266221	187.2152848
rs12607866	C	T	0.1269	0.0851	0.29846	0.244828	ebi-a-GCST90018874	18	9696474	0.0457	481912	0.0627393	9696477	7.00E-47	0.008825	35359	0.0067436	240.0522879
rs548089397	T	C	0.1912	0.0449	0.01739	0.0145882	ebi-a-GCST90018874	18	9543570	0.2263	481912	0.8426	9543572	1.82E-09	0.031799	35363	0.001249357	44.23377449
rs75412087	G	A	0.0652	0.0024	0.15459	0.106323	ebi-a-GCST90018874	18	9715215	0.0581	481912	0.9665	9715218	5.84E-09	0.0112	35361	0.001111153	39.33297309
rs75044039	C	G	-0.1607	-0.2788	0.03692	0.0366417	ebi-a-GCST90018874	5	94964257	0.1628	481912	0.0867801	95628553	4.33E-14	0.021283	35338	0.001836478	65.01319321
rs7482118	G	A	-0.0619	-0.0013	0.34237	0.646176	ebi-a-GCST90018874	11	972603	0.038	481912	0.9728	972603	1.02E-13	0.008322	35352	0.001725395	61.09814268
rs11119862	G	A	0.0775	0.0427	0.15838	0.266095	ebi-a-GCST90018874	1	212341157	0.0376	481912	0.2559	212167815	2.48E-12	0.011064	35357	0.001601216	56.7017659
rs4648629	A	C	-0.124	-0.0551	0.45042	0.390737	ebi-a-GCST90018874	1	1695462	0.0382	481912	0.1499	1764023	9.16E-53	0.008111	35309	0.007612406	270.8329144
rs12539742	A	G	0.0789	-0.0108	0.29322	0.294749	ebi-a-GCST90018874	7	143187097	0.0372	481912	0.7724	143490004	8.44E-19	0.008911	35373	0.00258025	91.50213301
rs10509571	A	T	-0.0904	-0.0216	0.26379	0.261902	ebi-a-GCST90018874	10	91092558	0.0385	481912	0.5757	89332801	7.45E-24	0.008977	35356	0.003174146	112.57609
rs2290774	C	T	-0.1007	0.0432	0.46485	0.414234	ebi-a-GCST90018874	19	50375035	0.0353	481912	0.2208	49871778	2.46E-35	0.008118	35378	0.005045187	179.383573
rs117399000	A	G	-0.5585	-0.0402	0.02683	0.0413086	ebi-a-GCST90018874	17	50213731	0.1199	481912	0.7377	52136371	6.55E-106	0.025551	35360	0.016288674	585.4714953
rs1263963	G	A	-0.0605	0.0162	0.37085	0.389629	ebi-a-GCST90018874	17	49779067	0.036	481912	0.652701	51701707	4.01E-12	0.008722	35362	0.001708021	60.49895929
rs2106331	A	G	-0.0889	-0.0549	0.31975	0.278073	ebi-a-GCST90018874	17	49737906	0.0454	481912	0.2263	51660546	5.15E-23	0.008999	35362	0.003438053	121.9889738
rs2938140	T	C	-0.1423	0.0117	0.46038	0.396073	ebi-a-GCST90018874	17	50176501	0.039	481912	0.764401	52099141	1.85E-64	0.008394	35360	0.010061073	359.3549
rs112869746	T	C	-0.1576	-0.106	0.0213	0.016964	ebi-a-GCST90018874	4	1238230	0.1924	481912	0.5818	1244442	2.55E-08	0.028295	35278	0.001035551	36.5679753
rs114889926	T	G	0.1684	-0.1443	0.02846	0.0146524	ebi-a-GCST90018874	4	2429703	0.2593	481912	0.577801	2427976	3.14E-12	0.024157	35281	0.00156823	55.41248494
rs2403274	G	C	-0.1729	-0.0063	0.25262	0.238763	ebi-a-GCST90018874	4	1754515	0.0454	481912	0.8897	1752788	4.25E-77	0.009303	35272	0.011288317	402.6845605
rs3135835	A	G	-0.121	0.1418	0.21855	0.780199	ebi-a-GCST90018874	4	1796180	0.0665	481912	0.0329102	1794453	5.80E-35	0.009809	35274	0.005000953	177.2801716
rs10409474	G	C	0.4542	-0.0083	0.13906	0.167961	ebi-a-GCST90018874	19	850733	0.0441	481912	0.8517	850733	2.07E-291	0.01245	35317	0.049396863	1835.098304
rs114094185	T	C	0.1285	-0.0691	0.03709	0.0320119	ebi-a-GCST90018874	19	613091	0.1752	481912	0.6934	613091	1.50E-08	0.022695	35310	0.001179448	41.69312322
rs117778730	G	T	0.2039	-0.105	0.05015	0.0171018	ebi-a-GCST90018874	19	1098279	0.2047	481912	0.6078	1098280	2.64E-24	0.020045	35319	0.003960868	140.4422621
rs141548740	G	A	0.128	-0.1277	0.05881	0.04444	ebi-a-GCST90018874	19	1335788	0.1705	481912	0.4539	1335789	5.21E-12	0.018551	35315	0.001813754	64.16548062
rs186642113	A	G	0.2097	0.0398	0.01741	0.0267445	ebi-a-GCST90018874	19	1050343	0.168	481912	0.8127	1050344	7.20E-10	0.034033	35322	0.00150452	53.21971681
rs351984	C	T	-0.2185	-0.0182	0.06822	0.968405	ebi-a-GCST90018874	19	803220	0.1764	481912	0.9177	803220	1.70E-36	0.017318	35311	0.006069571	215.6191893
rs72984029	A	G	-0.2462	0.007	0.1631	0.13918	ebi-a-GCST90018874	19	871033	0.0778	481912	0.9286	871033	7.05E-98	0.011726	35318	0.016547547	594.2261529
rs78914045	A	C	0.2812	0.4723	0.03848	0.0139646	ebi-a-GCST90018874	19	1008645	0.2168	481912	0.0293799	1008646	1.30E-34	0.022916	35321	0.005851322	207.8792175
rs11685627	A	G	-0.0581	-0.0642	0.48169	0.447545	ebi-a-GCST90018874	2	121471046	0.0356	481912	0.0709807	120713470	3.81E-12	0.008367	35360	0.001685542	59.6980038
rs17050272	A	G	0.3414	0.0202	0.41755	0.454529	ebi-a-GCST90018874	2	121306440	0.0347	481912	0.559899	120548864	0	0.006851	35358	0.056692312	2124.877598
rs1880544	C	T	-0.1198	0.0067	0.14217	0.883071	ebi-a-GCST90018874	2	121222794	0.0629	481912	0.9147	120465218	1.23E-23	0.011955	35357	0.003500683	124.2014488
rs3890780	A	G	-0.1499	-0.0239	0.02634	0.0405799	ebi-a-GCST90018874	2	121236590	0.1615	481912	0.8822	120479014	9.12E-09	0.026086	35356	0.001152541	40.79394904
rs2237084	G	T	0.1262	-0.0048	0.23739	0.260979	ebi-a-GCST90018874	5	149465491	0.0395	481912	0.9025	150085928	7.92E-39	0.009683	35357	0.005766518	205.0576985
rs7736526	T	C	-0.0713	0.0895	0.345	0.259422	ebi-a-GCST90018874	5	149489242	0.0458	481912	0.0504406	150109679	2.98E-16	0.008723	35356	0.002297574	81.41547849
rs340829	G	T	0.1924	0.0348	0.4698	0.391697	ebi-a-GCST90018874	3	3108242	0.0372	481912	0.3492	3066558	5.90E-107	0.008758	35368	0.018441357	664.4503856
rs4684359	T	C	0.1127	1.00E-04	0.0763	0.267453	ebi-a-GCST90018874	3	2882107	0.0427	481912	0.9975	2840423	1.57E-11	0.016717	35370	0.001790331	63.43399139
rs6442776	T	C	0.3589	0.0226	0.35478	0.310374	ebi-a-GCST90018874	3	3141600	0.063	481912	0.7204	3099916	0	0.006472	35369	0.058971729	2216.35546
rs6810018	G	A	-0.0611	-0.0107	0.4776	0.467233	ebi-a-GCST90018874	3	3078495	0.0552	481912	0.8457	3036811	5.03E-12	0.008849	35369	0.001862859	66.00668296
rs79309375	A	G	0.2515	-0.4351	0.04329	0.0184165	ebi-a-GCST90018874	3	3188987	0.2499	481912	0.0816	3147303	5.07E-30	0.022094	35371	0.005239307	186.2850654
rs76829642	T	C	-0.4088	0.3425	0.00379	0.00918775	ebi-a-GCST90018874	12	50279959	0.3538	481912	0.333	49886176	9.45E-11	0.06313	35358	0.001261949	44.67385247
rs103947	C	T	-0.0905	-0.0381	0.38773	0.660499	ebi-a-GCST90018874	15	60911884	0.0405	481912	0.3476	60619685	5.25E-26	0.008581	35370	0.003888656	138.0708999
rs143175582	A	G	0.244	0.3536	0.07754	0.0691354	ebi-a-GCST90018874	15	59709891	0.1314	481912	0.00714398	59417692	3.59E-54	0.015744	35370	0.008516928	303.8142825
rs3743268	A	G	-0.33	-0.0133	0.36954	0.370262	ebi-a-GCST90018874	15	60678160	0.039	481912	0.733	60385961	0	0.006643	35366	0.050743085	1890.403357
rs11103127	T	C	-0.0679	-0.0092	0.43375	0.449383	ebi-a-GCST90018874	9	138549630	0.0359	481912	0.7975	135657784	2.60E-14	0.008915	35302	0.002264734	80.12658426
rs11103545	T	G	-0.3087	-0.0162	0.28701	0.615349	ebi-a-GCST90018874	9	137739980	0.0395	481912	0.6819	134848134	4.81E-224	0.009661	35340	0.039001717	1434.178067
rs113909851	A	G	0.2766	0.0673	0.06463	0.0713014	ebi-a-GCST90018874	9	137818367	0.0675	481912	0.3188	134926521	1.04E-52	0.018102	35333	0.009250217	329.8708078
rs143506788	T	C	-0.3901	0.2586	0.03488	0.0307388	ebi-a-GCST90018874	9	138073415	0.1833	481912	0.1583	135181569	9.57E-57	0.024575	35323	0.010245654	365.6328952
rs3118527	T	C	0.0683	-0.0316	0.1711	0.835245	ebi-a-GCST90018874	9	137338146	0.0489	481912	0.5181	134446300	6.40E-09	0.011764	35351	0.001323194	46.8355604
rs4841953	C	A	-0.1087	0.0177	0.40887	0.397115	ebi-a-GCST90018874	9	137904288	0.0359	481912	0.6222	135012442	8.44E-34	0.00897	35328	0.005711594	202.926806
rs5901033	A	C	-0.0533	-0.0228	0.34719	0.339644	ebi-a-GCST90018874	9	136952960	0.0366	481912	0.5336	134087838	1.33E-08	0.00938	35365	0.00128777	45.59814267
rs7027938	T	C	-0.0639	-0.0976	0.2196	0.223524	ebi-a-GCST90018874	9	138315998	0.0647	481912	0.1314	135424152	2.78E-09	0.01075	35308	0.001399527	49.48095328
rs7028584	C	T	-0.149	0.0737	0.12022	0.071724	ebi-a-GCST90018874	9	138111019	0.079	481912	0.3508	135219173	2.72E-28	0.013508	35321	0.004696273	166.6503037
rs2319153	T	C	-0.0472	-0.0747	0.34045	0.344328	ebi-a-GCST90018874	19	39673331	0.0583	481912	0.2004	39182691	4.05E-08	0.008599	35371	0.001000495	35.42195804
rs10425544	C	T	0.4229	-0.0153	0.29293	0.725715	ebi-a-GCST90018874	19	836043	0.0654	481912	0.8156	836043	0	0.00721	35309	0.074085229	2825.019396
rs1060442	G	A	-0.1456	0.0045	0.35341	0.641863	ebi-a-GCST90018874	19	885818	0.0404	481912	0.912	885818	2.63E-56	0.009209	35319	0.00968859	345.5195184
rs116184613	C	T	0.112	0.1234	0.1152	0.103668	ebi-a-GCST90018874	19	557979	0.1006	481912	0.2202	557979	7.93E-16	0.013904	35305	0.002557194	90.50805754
rs144958576	A	G	-0.16	-0.0094	0.10956	0.0964281	ebi-a-GCST90018874	19	786423	0.1021	481912	0.9267	786423	1.60E-29	0.014181	35309	0.004994898	177.240169
rs4807455	A	G	0.0887	-0.0378	0.27637	0.289772	ebi-a-GCST90018874	19	1033559	0.0383	481912	0.3234	1033560	2.73E-19	0.009878	35320	0.003146913	111.4935237
rs62128522	A	G	0.0541	-0.0181	0.47543	0.360645	ebi-a-GCST90018874	19	1542399	0.0524	481912	0.7294	1542400	8.48E-10	0.008817	35318	0.001459871	51.6321897
rs10043720	G	A	0.409	0.018	0.31512	0.758042	ebi-a-GCST90018874	5	158767333	0.0496	481912	0.715899	159340325	0	0.006907	35366	0.072204965	2752.177256
rs111546564	A	G	-0.5993	0.1273	0.01704	0.0171058	ebi-a-GCST90018874	5	157956934	0.193	481912	0.5094	158529926	2.27E-78	0.031977	35369	0.012031617	430.7042553
rs114163183	G	A	-0.2373	-0.3128	0.02729	0.0115167	ebi-a-GCST90018874	5	157783252	0.2782	481912	0.2609	158356244	8.64E-21	0.025376	35369	0.002989595	106.0500604
rs35595526	A	C	0.1192	-0.1786	0.03867	0.0607645	ebi-a-GCST90018874	5	159052545	0.1052	481912	0.0894396	159625538	2.63E-08	0.021422	35366	0.001056402	37.39810425
rs62384967	G	A	0.1286	-0.0661	0.04133	0.0302009	ebi-a-GCST90018874	5	157894177	0.1641	481912	0.6868	158467169	6.67E-10	0.02083	35369	0.001310529	46.41028402
rs6870256	C	T	-0.0938	-0.0026	0.40331	0.428191	ebi-a-GCST90018874	5	158847071	0.0351	481912	0.9402	159420063	2.10E-28	0.008486	35365	0.004234708	150.3888154
rs73100943	T	A	-0.0945	-0.0437	0.26082	0.249481	ebi-a-GCST90018874	7	41758298	0.0399	481912	0.2734	41718700	1.92E-24	0.009262	35352	0.003443378	122.1440032
rs139891743	A	G	0.2092	-0.1921	0.02443	0.0128339	ebi-a-GCST90018874	2	183267727	0.3031	481912	0.5261	182403000	5.05E-14	0.02778	35359	0.002086101	73.91244973
rs188423082	A	G	-0.4904	-0.5522	0.01722	0.0074156	ebi-a-GCST90018874	2	182969215	0.4164	481912	0.1848	182104488	5.21E-53	0.032	35356	0.008139924	290.1406127
rs288326	A	G	0.5349	-0.0255	0.08446	0.103323	ebi-a-GCST90018874	2	183703336	0.1023	481912	0.8033	182838608	3.90E-281	0.014929	35358	0.044249013	1636.899297
rs62197640	C	T	-0.0663	0.001	0.22297	0.199809	ebi-a-GCST90018874	2	184391416	0.0702	481912	0.9883	183526688	7.42E-11	0.010181	35358	0.001523145	53.93446759
rs72890325	G	T	-0.5149	0.0127	0.07506	0.0848708	ebi-a-GCST90018874	2	183928068	0.0637	481912	0.8417	183063340	2.31E-230	0.015889	35365	0.036812719	1351.562903
rs80217534	T	G	-0.2302	0.0365	0.03703	0.0349198	ebi-a-GCST90018874	2	182846812	0.0836	481912	0.662799	181982085	8.24E-25	0.022382	35352	0.003779263	134.1037568
rs140933322	G	A	0.324	-0.0054	0.01045	0.0129639	ebi-a-GCST90018874	17	33050607	0.3388	481912	0.9872	34723588	3.87E-15	0.041226	35370	0.002171071	76.95351481
rs141118248	G	A	-0.5153	0.0474	0.02191	0.021859	ebi-a-GCST90018874	17	32747519	0.1792	481912	0.7916	34420500	5.87E-75	0.02813	35371	0.011380766	407.1600904
rs16969454	C	T	0.3699	0.0352	0.23203	0.301141	ebi-a-GCST90018874	17	32635553	0.0365	481912	0.3347	34308534	0	0.007014	35373	0.048762622	1813.199058
rs16970010	G	C	0.1239	-0.0446	0.06967	0.117042	ebi-a-GCST90018874	17	32863862	0.0477	481912	0.3494	34536843	6.38E-14	0.01652	35371	0.001990011	70.52503941
rs2079662	T	C	-0.5724	-0.0049	0.09829	0.15963	ebi-a-GCST90018874	17	32501275	0.0424	481912	0.908	34174256	0	0.009954	35372	0.058077173	2180.847033
rs7207988	G	T	0.1432	-0.0462	0.24592	0.196135	ebi-a-GCST90018874	17	32454213	0.0462	481912	0.318	34127194	1.43E-49	0.009675	35371	0.007605492	271.0601866
rs74591811	G	A	-0.1424	-0.0163	0.1062	0.0849462	ebi-a-GCST90018874	17	32761600	0.1014	481912	0.8726	34434581	1.05E-25	0.013586	35370	0.003849593	136.6785701
rs75365264	G	A	-0.4379	-0.4142	0.01273	0.0111533	ebi-a-GCST90018874	17	32344765	0.2966	481912	0.1625	34017746	5.03E-32	0.037177	35368	0.004819969	171.2886236
rs9895412	G	A	0.3336	-0.0201	0.22465	0.34061	ebi-a-GCST90018874	17	32676762	0.0369	481912	0.5864	34349743	9.08E-248	0.009923	35369	0.038769151	1426.450863
rs116965942	G	A	-0.2196	0.2036	0.03512	0.0287748	ebi-a-GCST90018874	7	87358492	0.1549	481912	0.1885	87729176	2.29E-23	0.022049	35354	0.003268304	115.9199536
rs141121660	C	G	0.1036	0.1275	0.0551	0.0276533	ebi-a-GCST90018874	7	86874040	0.1641	481912	0.4371	87244724	5.20E-09	0.017738	35349	0.001117601	39.54805721
rs193163017	G	A	-0.1711	0.1223	0.066	0.0894913	ebi-a-GCST90018874	7	87742979	0.172	481912	0.4768	88113664	1.05E-25	0.016324	35352	0.003609282	128.0502915
rs76024849	A	T	-0.1288	-0.0856	0.08459	0.108557	ebi-a-GCST90018874	7	86327769	0.0876	481912	0.3288	86698453	1.25E-18	0.01462	35350	0.002569191	91.04968899
rs809066	G	A	0.5317	-0.016	0.10785	0.880333	ebi-a-GCST90018874	7	86987655	0.0562	481912	0.776301	87358339	0	0.010636	35347	0.054402812	2033.495236
rs41281251	A	T	-0.0937	0.1145	0.12932	0.119566	ebi-a-GCST90018874	22	39493251	0.0843	481912	0.1744	39097246	4.91E-14	0.012437	35365	0.001977122	70.05546919
rs6519166	A	C	-0.119	-0.0525	0.36272	0.682072	ebi-a-GCST90018874	22	39472177	0.0392	481912	0.1803	39076172	1.40E-43	0.008596	35364	0.006546749	233.0317491
rs10770186	G	A	0.1173	-0.0014	0.45066	0.509667	ebi-a-GCST90018874	12	122361412	0.0351	481912	0.9671	121923506	1.50E-48	0.008011	35366	0.006812653	242.5752341
rs10492684	G	C	-0.0651	0.0211	0.22492	0.196458	ebi-a-GCST90018874	13	113513682	0.0547	481912	0.6998	112859368	1.64E-11	0.009666	34914	0.001477633	51.66346253
rs3011487	C	T	0.2089	0.0415	0.48488	0.413067	ebi-a-GCST90018874	13	113578421	0.0364	481912	0.2536	112924107	6.99E-149	0.008039	34900	0.021799652	777.7182388
rs2518563	T	C	0.0911	-0.0035	0.18512	0.776175	ebi-a-GCST90018874	1	159059969	0.0402	481912	0.9297	159090179	7.15E-19	0.010268	35357	0.002503881	88.74693789
rs221205	C	T	-0.1017	0.0577	0.11518	0.891097	ebi-a-GCST90018874	2	32086937	0.0929	481912	0.5346	31861868	1.36E-16	0.0123	35363	0.002108162	74.70419221
rs143154922	T	C	-0.1658	0.0538	0.03158	0.0293505	ebi-a-GCST90018874	16	29879727	0.1822	481912	0.7676	29868406	1.80E-12	0.023521	35372	0.001681415	59.57181436
rs144319982	T	C	-0.265	0.3091	0.01289	0.02329	ebi-a-GCST90018874	16	30674572	0.2211	481912	0.1621	30663251	6.65E-13	0.036875	35370	0.001787064	63.31804846
rs148788997	C	G	0.1957	-0.1897	0.14089	0.121233	ebi-a-GCST90018874	16	30323168	0.087	481912	0.0292597	30311847	5.06E-60	0.011976	35372	0.009271299	330.9945978
rs572199190	A	G	-0.1796	0.0744	0.02694	0.0196772	ebi-a-GCST90018874	16	29784498	0.3629	481912	0.8376	29773177	4.18E-12	0.025912	35372	0.001691141	59.91699259
rs10039237	G	A	0.0552	0.0189	0.27052	0.236482	ebi-a-GCST90018874	5	101911597	0.0456	481912	0.679201	102575893	1.13E-09	0.009064	35343	0.001202599	42.55223246
rs113870602	C	G	-0.0811	0.0036	0.17955	0.209783	ebi-a-GCST90018874	5	103221260	0.0422	481912	0.9319	103885559	1.02E-14	0.010482	35344	0.001937801	68.61874145
rs140216035	A	G	-0.1936	0.1044	0.02518	0.0148196	ebi-a-GCST90018874	5	103130764	0.3017	481912	0.7294	103795063	1.43E-14	0.025164	35344	0.001840013	65.1496106
rs142454125	A	C	-0.1649	0.0349	0.02031	0.013652	ebi-a-GCST90018874	5	103583152	0.2544	481912	0.891	104247451	1.26E-08	0.028971	35341	0.001082106	38.28197794
rs73190041	G	C	-0.5032	-0.191	0.14708	0.107945	ebi-a-GCST90018874	5	102855443	0.078	481912	0.01434	103519742	0	0.009424	35343	0.06352917	2397.495274
rs78459273	A	G	0.1053	-0.0169	0.1052	0.106849	ebi-a-GCST90018874	14	53274260	0.0515	481912	0.7424	52807542	1.77E-15	0.013234	35367	0.002087509	73.97920452
rs140072841	C	T	-1.0403	-0.0995	0.00384	0.00658032	ebi-a-GCST90018874	4	18124009	0.3	481912	0.74	18122386	1.10E-60	0.063302	35354	0.008279565	295.1428334
rs4698683	G	A	0.1358	0.0113	0.03535	0.968064	ebi-a-GCST90018874	4	18322840	0.1518	481912	0.9404	18321217	1.55E-09	0.022486	35354	0.001257734	44.51939784
rs74872338	C	T	-0.1493	-0.0577	0.03342	0.0248004	ebi-a-GCST90018874	4	16721073	0.1216	481912	0.635	16719450	3.06E-11	0.022473	35360	0.001440104	50.99263248
rs140904849	T	C	0.1795	0.0364	0.02788	0.0291776	ebi-a-GCST90018874	1	32442768	0.1573	481912	0.8172	31977167	8.76E-14	0.024067	35368	0.001746512	61.87520565
rs35299026	A	G	-0.1574	-0.0982	0.0538	0.0454396	ebi-a-GCST90018874	19	49318380	0.1339	481912	0.4633	48815123	3.01E-19	0.017551	35377	0.002522346	89.45362499
rs664914	G	A	-0.0578	-0.0271	0.28603	0.243688	ebi-a-GCST90018874	19	49367575	0.0456	481912	0.5523	48864318	2.06E-11	0.008625	35379	0.001364512	48.33828394
rs10194022	T	C	0.0803	-0.0354	0.15912	0.0988023	ebi-a-GCST90018874	2	113236881	0.0634	481912	0.5759	112479304	5.18E-13	0.011121	35366	0.00172552	61.1267481
rs4495675	G	T	-0.0548	0.0189	0.45036	0.549882	ebi-a-GCST90018874	1	192127637	0.0368	481912	0.6076	192158507	7.98E-12	0.008013	35343	0.00148672	52.62041185
rs115641293	A	G	0.3778	0.0798	0.01425	0.0141308	ebi-a-GCST90018874	1	74953987	0.1891	481912	0.6728	74488303	1.37E-28	0.034059	35354	0.004009919	142.3293703
rs12033301	A	G	0.1449	-0.0582	0.47723	0.559095	ebi-a-GCST90018874	1	74329295	0.0375	481912	0.1203	73863612	1.83E-74	0.007937	35352	0.010476233	374.2556356
rs141565589	T	C	-0.3237	-0.2596	0.05829	0.0372082	ebi-a-GCST90018874	1	75643344	0.1628	481912	0.1108	75177659	1.89E-80	0.017042	35354	0.011503411	411.4010971
rs146698856	T	A	-0.8214	0.2213	0.01434	0.0103822	ebi-a-GCST90018874	1	75412589	0.2992	481912	0.459501	74946905	3.55E-123	0.0348	35354	0.019072854	687.3737003
rs58647790	C	T	-0.3836	-0.093	0.00895	0.0338738	ebi-a-GCST90018874	1	74979527	0.0736	481912	0.2063	74513843	3.26E-20	0.04165	35354	0.002610392	92.52411584
rs696703	A	T	0.318	0.004	0.38313	0.29939	ebi-a-GCST90018874	1	75138813	0.0538	481912	0.9409	74673129	0	0.005883	35354	0.047799576	1774.637536
rs12476547	T	C	-0.6505	0.3106	0.0078	0.0117949	ebi-a-GCST90018874	2	210835870	0.2097	481912	0.1386	209971146	1.19E-47	0.044858	35353	0.006549655	233.0633376
rs149640935	G	A	-0.3773	0.1276	0.00757	0.02053	ebi-a-GCST90018874	2	212031816	0.2369	481912	0.590101	211167091	1.00E-15	0.047005	35356	0.002138944	75.78231248
rs116875306	G	T	-0.3217	0.06	0.01935	0.0236757	ebi-a-GCST90018874	16	4183048	0.1766	481912	0.7339	4133047	2.97E-27	0.02975	35359	0.003927599	139.4156799
rs117658699	C	T	-0.8052	-0.0038	0.04765	0.0265522	ebi-a-GCST90018874	16	4418819	0.1724	481912	0.9824	4368818	0	0.015496	35359	0.0588433	2210.601648
rs140067384	A	G	0.2697	0.4497	0.01328	0.0201998	ebi-a-GCST90018874	16	5341806	0.2288	481912	0.0493197	5291805	6.41E-13	0.037503	35363	0.001906268	67.53627521
rs141319000	A	C	-0.2146	0.0195	0.02834	0.0210601	ebi-a-GCST90018874	16	4587053	0.19	481912	0.9183	4537052	1.43E-17	0.02515	35360	0.002536317	89.90714376
rs141785524	A	G	-0.3508	0.271	0.02595	0.0205201	ebi-a-GCST90018874	16	5106463	0.2248	481912	0.228	5056462	6.39E-39	0.026882	35366	0.006221109	221.3805143
rs146827390	T	G	-0.7574	0.1008	0.01135	0.00628361	ebi-a-GCST90018874	16	4393772	0.3465	481912	0.7712	4343771	1.42E-80	0.039843	35359	0.012874164	461.1284517
rs147380181	T	C	-0.3615	-0.074	0.02345	0.0112794	ebi-a-GCST90018874	16	4994205	0.2764	481912	0.789	4944204	3.89E-40	0.02726	35362	0.005985273	212.9135826
rs147766888	T	C	-0.4501	0.0589	0.02031	0.0270086	ebi-a-GCST90018874	16	4581957	0.1759	481912	0.7376	4531956	2.11E-52	0.029546	35360	0.008062071	287.3755495
rs17880377	T	C	-0.704	-0.496	0.02006	0.0124302	ebi-a-GCST90018874	16	4535091	0.2992	481912	0.0973801	4485090	6.28E-122	0.029981	35360	0.019485239	702.6503765
rs2270367	A	G	0.1794	0.0768	0.03455	0.0478757	ebi-a-GCST90018874	16	4562725	0.1331	481912	0.5642	4512724	4.80E-15	0.022906	35360	0.002147102	76.08059147
rs6940814	G	A	-0.2195	-0.038	0.3708	0.513886	ebi-a-GCST90018874	6	42924932	0.0355	481912	0.2842	42957194	1.03E-161	0.0081	35368	0.022481614	813.3706406
rs9472021	T	C	-0.2133	0.1365	0.03386	0.0243079	ebi-a-GCST90018874	6	43138724	0.2168	481912	0.528901	43170986	4.27E-21	0.022629	35367	0.002976725	105.5861827
rs5029937	T	G	0.3992	-0.0295	0.02537	0.0408822	ebi-a-GCST90018874	6	138195151	0.0778	481912	0.704601	137874014	2.33E-55	0.025471	35362	0.007880818	280.8792865
rs112616358	C	T	-0.1683	-0.2405	0.05277	0.0234465	ebi-a-GCST90018874	17	40255743	0.1893	481912	0.2038	42103725	6.49E-22	0.017492	35383	0.002831658	100.4713846
rs4796771	G	A	-0.2134	0.0229	0.19958	0.185283	ebi-a-GCST90018874	17	40268416	0.0438	481912	0.601399	42116398	3.55E-105	0.009798	35383	0.014549691	522.3831375
rs10501089	T	C	0.1625	-0.0096	0.07064	0.0986058	ebi-a-GCST90018874	11	27788859	0.0482	481912	0.843	27767312	6.10E-24	0.016105	35360	0.00346714	123.0176598
rs116911082	C	G	-0.1536	0.1717	0.02301	0.0130165	ebi-a-GCST90018874	11	27473738	0.1991	481912	0.3884	27452191	3.93E-08	0.027958	35359	0.001060765	37.54529333
rs34879831	A	G	-0.4353	0.1131	0.17324	0.119627	ebi-a-GCST90018874	3	190363594	0.0701	481912	0.1066	190645805	0	0.007388	35376	0.05427939	2030.281604
rs4677628	A	G	0.0721	0.0082	0.39059	0.633136	ebi-a-GCST90018874	3	191045551	0.0386	481912	0.8322	191327762	1.33E-15	0.009022	35378	0.002474749	87.7639273
rs7430980	T	C	0.0995	-0.0073	0.24554	0.265489	ebi-a-GCST90018874	3	191286022	0.0442	481912	0.8681	191568233	3.64E-22	0.010278	35379	0.003668045	130.2421539
rs9811674	A	G	-0.5258	0.0447	0.11371	0.896479	ebi-a-GCST90018874	3	190287162	0.0893	481912	0.616799	190569373	0	0.008939	35375	0.055724434	2087.463114
rs9856858	G	C	0.5108	0.0537	0.2798	0.222583	ebi-a-GCST90018874	3	190311414	0.0451	481912	0.2338	190593625	0	0.006179	35372	0.105155647	4156.427007
rs116888396	C	T	-0.2393	-0.0467	0.01583	0.002356	ebi-a-GCST90018874	10	5404923	0.7375	481912	0.9495	5362960	1.22E-12	0.033688	35371	0.001784294	63.22150244
rs12240985	G	C	-0.3091	-0.2028	0.0277	0.0216258	ebi-a-GCST90018874	10	6058420	0.2081	481912	0.3297	6016457	2.48E-32	0.026111	35359	0.005146454	182.9044689
rs145800566	A	G	-0.2912	0.0383	0.0153	0.0387683	ebi-a-GCST90018874	10	6163640	0.0756	481912	0.6122	6121677	1.29E-16	0.035192	35358	0.002555101	90.5695724
rs148235865	T	C	-0.224	0.097	0.05381	0.0414476	ebi-a-GCST90018874	10	5600397	0.1622	481912	0.5499	5558434	1.15E-31	0.019131	35372	0.00510937	181.6465265
rs41293977	A	G	-0.5761	0.3416	0.02742	0.0210398	ebi-a-GCST90018874	10	5987953	0.3419	481912	0.3178	5945990	2.64E-109	0.025937	35357	0.017701845	637.1270505
rs61832917	A	G	-0.0882	0.0041	0.28639	0.255744	ebi-a-GCST90018874	10	5914811	0.0648	481912	0.9491	5872848	1.29E-20	0.009474	35359	0.003179699	112.7832167
rs8177683	T	C	0.4055	0.0178	0.38612	0.29919	ebi-a-GCST90018874	10	6008958	0.0394	481912	0.6519	5966995	0	0.006683	35359	0.077950247	2989.086942
rs117616208	T	C	0.1305	-0.0665	0.05688	0.041278	ebi-a-GCST90018874	7	77756277	0.0802	481912	0.407	78126960	1.48E-14	0.016971	35354	0.001827164	64.71214613
rs117656916	C	T	0.3605	0.3176	0.0162	0.0136186	ebi-a-GCST90018874	7	79273819	0.325	481912	0.3285	79644503	3.49E-30	0.031579	35347	0.004142499	147.0256654
rs117767402	A	G	0.239	0.044	0.01018	0.01513	ebi-a-GCST90018874	7	78672037	0.2797	481912	0.875	79042721	4.16E-09	0.040663	35347	0.001151144	40.73408919
rs140325722	A	C	-0.1495	-0.3323	0.03551	0.0252063	ebi-a-GCST90018874	7	79592695	0.2181	481912	0.1276	79963379	4.56E-12	0.021608	35347	0.001530949	54.19436858
rs17152290	C	T	0.5679	0.0186	0.12059	0.15381	ebi-a-GCST90018874	7	78971742	0.0448	481912	0.677599	79342426	0	0.010012	35348	0.068403201	2595.306854
rs34165516	T	A	-0.2144	0.1247	0.02917	0.0248046	ebi-a-GCST90018874	7	79261634	0.1875	481912	0.5061	79632318	1.76E-19	0.02375	35347	0.00260351	92.26124807
rs7807629	A	G	-0.1539	0.0344	0.07019	0.0839584	ebi-a-GCST90018874	7	78817599	0.055	481912	0.531401	79188283	3.23E-22	0.015878	35350	0.003091553	109.6191073
rs78438715	G	A	0.644	0.2421	0.01406	0.0105824	ebi-a-GCST90018874	7	79449902	0.3302	481912	0.4635	79820586	4.78E-82	0.033565	35347	0.011498403	411.1385013
rs56969496	G	A	0.0898	0.0868	0.07403	0.194551	ebi-a-GCST90018874	12	33047208	0.0409	481912	0.03378	32894274	4.20E-09	0.015282	35351	0.001105573	39.12414655
rs9919823	C	T	0.243	0.1945	0.04516	0.0275504	ebi-a-GCST90018874	12	32974611	0.1139	481912	0.0877001	32821677	2.57E-36	0.019309	35352	0.005092454	180.9396614
rs139886758	T	A	0.1325	-0.2113	0.08367	0.0583323	ebi-a-GCST90018874	20	23974466	0.1152	481912	0.0665702	23993829	1.73E-19	0.014675	35361	0.002692052	95.44520616
rs6048326	G	C	0.0483	-0.0289	0.33243	0.268693	ebi-a-GCST90018874	20	22731513	0.0433	481912	0.5036	22750875	3.16E-08	0.008731	35369	0.001035431	36.65805478
rs62193745	A	G	-0.184	0.0035	0.03558	0.024632	ebi-a-GCST90018874	20	24173344	0.2069	481912	0.9866	24192708	2.00E-16	0.022378	35366	0.002323474	82.35868836
rs8121100	G	A	-0.4338	0.0746	0.09341	0.0891852	ebi-a-GCST90018874	20	23675898	0.0688	481912	0.2782	23695261	2.43E-214	0.013883	35363	0.031872299	1164.140179
rs115232861	C	T	0.3708	0.0923	0.02795	0.0404468	ebi-a-GCST90018874	2	102242037	0.1284	481912	0.4725	101625575	2.88E-51	0.024618	35368	0.007471019	266.2089237
rs183611009	G	A	-0.4492	0.0501	0.01918	0.0133103	ebi-a-GCST90018874	2	103494183	0.2699	481912	0.8528	102877724	2.05E-51	0.029779	35364	0.007591846	270.516589
rs55715763	G	A	-0.2005	0.0486	0.05679	0.0398556	ebi-a-GCST90018874	2	102445893	0.1457	481912	0.738599	101829431	8.53E-31	0.017378	35368	0.004306644	152.9675632
rs55871806	C	G	0.4971	-0.0563	0.1477	0.216176	ebi-a-GCST90018874	2	102880806	0.0397	481912	0.1564	102264346	0	0.008525	35365	0.062214341	2346.04328
rs72995641	A	G	-0.3308	0.0064	0.20758	0.203764	ebi-a-GCST90018874	2	103166325	0.0429	481912	0.8814	102549866	6.80E-247	0.009857	35366	0.035999953	1320.645513
rs75094400	C	T	0.2632	0.1876	0.02352	0.0265608	ebi-a-GCST90018874	2	102142042	0.202	481912	0.353	101525580	7.75E-24	0.026145	35368	0.003182017	112.8944296
rs76161381	C	G	-0.1881	-0.4079	0.0173	0.0110656	ebi-a-GCST90018874	2	103765411	0.3493	481912	0.243	103148953	3.94E-09	0.031954	35362	0.001203025	42.59020043
rs80339564	C	T	0.2547	-0.1074	0.03095	0.0164477	ebi-a-GCST90018874	2	103587917	0.2468	481912	0.663599	102971459	3.12E-27	0.023564	35363	0.0038913	138.1377983
rs10876406	C	T	-0.1046	0.0269	0.10751	0.137815	ebi-a-GCST90018874	12	53501437	0.0457	481912	0.5553	53107653	2.72E-15	0.013235	35372	0.002099644	74.42065146
rs73407610	G	A	-0.5124	-0.1491	0.02319	0.0189073	ebi-a-GCST90018874	6	35154968	0.184	481912	0.4178	35187191	1.95E-80	0.026978	35352	0.011894853	425.5448511
rs117789622	T	C	-0.2892	-0.5594	0.01245	0.0111632	ebi-a-GCST90018874	21	37597235	0.3043	481912	0.0660207	36224937	5.73E-15	0.03703	35384	0.002056625	72.91745399
rs11911678	A	G	-0.3512	0.0854	0.29042	0.33279	ebi-a-GCST90018874	21	37483002	0.0371	481912	0.0214699	36110704	0	0.00728	35383	0.050835476	1894.940175
rs138308942	G	C	0.1269	0.1972	0.03756	0.0132899	ebi-a-GCST90018874	21	36751239	0.2476	481912	0.4258	35378941	1.64E-09	0.021046	35379	0.001164267	41.23627419
rs17814116	C	T	0.1516	0.0895	0.04304	0.0325061	ebi-a-GCST90018874	21	37712085	0.1772	481912	0.6134	36339787	8.20E-15	0.019525	35385	0.001893191	67.11383875
rs218634	A	G	-0.0735	-0.0683	0.12794	0.10463	ebi-a-GCST90018874	21	37794921	0.0707	481912	0.3344	36422623	1.44E-09	0.012147	35383	0.001205473	42.70230678
rs73202262	G	A	0.2307	-0.0267	0.03196	0.0291485	ebi-a-GCST90018874	21	37621927	0.1633	481912	0.87	36249629	1.83E-23	0.023112	35384	0.003293254	116.9069254
rs9305604	C	T	0.0494	-0.0521	0.37439	0.511078	ebi-a-GCST90018874	21	38059026	0.0392	481912	0.1832	36686726	5.22E-09	0.008459	35371	0.001143173	40.47914719
rs9980393	T	C	-0.2786	-0.4478	0.04872	0.9698	ebi-a-GCST90018874	21	37599651	0.1997	481912	0.0249402	36227353	8.34E-51	0.018584	35384	0.00719462	256.4047827
rs269767	G	A	-0.0502	0.0079	0.43885	0.596095	ebi-a-GCST90018874	5	139536922	0.0443	481912	0.859	140157337	2.45E-09	0.008416	35362	0.001241174	43.94243569
rs113877852	G	A	-0.202	-0.2518	0.01415	0.0148649	ebi-a-GCST90018874	1	22219292	0.4046	481912	0.5337	21892799	6.90E-09	0.034867	35374	0.001138413	40.31385411
rs116359325	T	G	0.2167	0.2445	0.01747	0.0270744	ebi-a-GCST90018874	1	23294738	0.1827	481912	0.1808	22968245	2.61E-11	0.032502	35372	0.00161208	57.11133146
rs12034618	T	C	0.2941	-0.0918	0.13997	0.109809	ebi-a-GCST90018874	1	22912910	0.0601	481912	0.1266	22586417	3.29E-129	0.012161	35369	0.020824214	752.1529531
rs12133345	A	C	0.5053	0.0676	0.01645	0.0232614	ebi-a-GCST90018874	1	22314102	0.1104	481912	0.5404	21987609	8.29E-53	0.033037	35373	0.008262109	294.6736951
rs140210111	A	C	0.5161	-0.2327	0.00837	0.009236	ebi-a-GCST90018874	1	23731364	0.2986	481912	0.4359	23404871	2.12E-28	0.046694	35372	0.004421533	157.0841599
rs141115036	C	A	-0.1721	0.1004	0.02602	0.0271719	ebi-a-GCST90018874	1	22537992	0.1595	481912	0.5291	22211499	2.86E-11	0.025865	35374	0.001501236	53.18156979
rs145803414	C	G	-0.3709	0.0096	0.01566	0.0208817	ebi-a-GCST90018874	1	22999877	0.2013	481912	0.9621	22673384	9.33E-28	0.033968	35368	0.00424112	150.6302886
rs41266007	T	C	-0.1682	-7.00E-04	0.04003	0.0206544	ebi-a-GCST90018874	1	22169325	0.2209	481912	0.9974	21842832	4.74E-15	0.021472	35375	0.002174329	77.08013223
rs60366177	T	C	0.6977	0.0168	0.0079	0.0610858	ebi-a-GCST90018874	1	22481306	0.0788	481912	0.831	22154813	1.02E-44	0.049728	35374	0.007630447	271.9794979
rs74909167	A	G	-0.3116	0.5192	0.01444	0.0117962	ebi-a-GCST90018874	1	22970432	0.3265	481912	0.1118	22643939	1.95E-18	0.03557	35369	0.0027636	98.0110983
rs10972159	A	G	-0.5581	-0.0196	0.0311	0.0796182	ebi-a-GCST90018874	9	34593086	0.0503	481912	0.6962	34593088	8.28E-125	0.023487	35350	0.018771258	676.2199372
rs147165534	G	T	-0.2287	-0.0949	0.0138	0.00714568	ebi-a-GCST90018874	9	34728798	0.3187	481912	0.766	34728801	2.27E-11	0.034196	35349	0.00142366	50.39386843
rs2183012	A	G	0.256	-0.1039	0.02192	0.0168075	ebi-a-GCST90018874	9	34554020	0.2624	481912	0.692	34554022	3.58E-19	0.028606	35350	0.00281012	99.61204095
rs72735302	C	T	-0.207	-0.071	0.06772	0.0432991	ebi-a-GCST90018874	9	34576226	0.107	481912	0.5069	34576228	5.64E-37	0.016294	35350	0.005410458	192.2892304
rs10516428	G	T	-0.054	-6.00E-04	0.23193	0.247936	ebi-a-GCST90018874	4	99237439	0.04	481912	0.9885	98316288	1.08E-08	0.009444	35336	0.001038904	36.74679571
rs12439197	C	T	-0.0595	0.0141	0.17352	0.17961	ebi-a-GCST90018874	15	80639805	0.0449	481912	0.7541	80347463	3.64E-08	0.010803	35356	0.00101542	35.93565687
rs147660174	A	G	0.1216	0.2878	0.0821	0.0455199	ebi-a-GCST90018874	15	79962229	0.1077	481912	0.00752108	79669887	3.76E-16	0.014928	35356	0.002228618	78.96655408
rs187985024	A	G	0.2081	-0.0081	0.03037	0.015603	ebi-a-GCST90018874	15	80008573	0.2393	481912	0.973	79716231	1.75E-18	0.023722	35353	0.002550498	90.39320345
rs71409258	G	A	0.1278	0.049	0.14241	0.130634	ebi-a-GCST90018874	15	80159117	0.0532	481912	0.3579	79866775	4.90E-28	0.011642	35358	0.00398944	141.6155946
rs73478949	C	A	0.0902	-0.0401	0.1705	0.152121	ebi-a-GCST90018874	15	80292450	0.0521	481912	0.4416	80000108	1.05E-16	0.010869	35358	0.002301356	81.55443584
rs80317791	G	A	0.1137	-0.0774	0.04706	0.06602	ebi-a-GCST90018874	15	80431237	0.1174	481912	0.5098	80138895	2.11E-09	0.018984	35356	0.001159494	41.04032737
rs8043145	A	G	-0.4036	-0.0788	0.19254	0.166216	ebi-a-GCST90018874	15	80100934	0.0745	481912	0.2899	79808592	0	0.008411	35358	0.050649399	1886.300115
rs73041853	A	G	0.1138	0.1257	0.13852	0.10761	ebi-a-GCST90018874	6	169603998	0.0838	481912	0.1335	169203903	1.00E-23	0.011333	35020	0.003090809	108.5695257
rs12293998	G	T	0.0602	-0.0181	0.28804	0.182726	ebi-a-GCST90018874	11	73013360	0.0537	481912	0.736	73302315	1.16E-11	0.008873	35369	0.001486385	52.64723974
rs11064321	C	G	0.1718	0.0468	0.39503	0.407107	ebi-a-GCST90018874	12	6809896	0.1033	481912	0.6505	6700730	1.00E-98	0.008146	35388	0.014107181	506.3397257
rs112730399	C	T	0.1846	0.3544	0.02329	0.01812	ebi-a-GCST90018874	1	153556201	0.2495	481912	0.1555	153583725	1.28E-11	0.027266	35361	0.001550346	54.90378875
rs41265162	T	C	0.2134	0.1984	0.04463	0.0391489	ebi-a-GCST90018874	1	153520138	0.1043	481912	0.0571505	153547662	3.52E-27	0.019763	35359	0.003883446	137.8423167
rs288667	G	A	0.0582	0.0242	0.34441	0.347802	ebi-a-GCST90018874	13	107584497	0.0469	481912	0.605399	106932149	1.66E-11	0.008643	35366	0.001529622	54.17641148
rs72632701	G	T	0.0912	-0.0394	0.12726	0.21224	ebi-a-GCST90018874	13	107296067	0.0401	481912	0.3255	106643719	6.80E-14	0.012174	35358	0.001847551	65.44292787
rs13398515	G	A	-0.179	-0.1246	0.17968	0.22185	ebi-a-GCST90018874	2	102225197	0.0448	481912	0.00544703	101608735	9.97E-62	0.010797	35368	0.009445373	337.2303149
rs148744186	T	C	-0.3788	0.254	0.01703	0.0143858	ebi-a-GCST90018874	2	102149954	0.2343	481912	0.2784	101533492	3.08E-34	0.031047	35368	0.00480402	170.7191255
rs4851521	T	C	-0.4144	-0.0071	0.42895	0.469294	ebi-a-GCST90018874	2	102610356	0.035	481912	0.8382	101993894	0	0.006314	35368	0.084129885	3248.645718
rs62152135	G	A	0.0817	0.2214	0.08996	0.099327	ebi-a-GCST90018874	2	103317272	0.1656	481912	0.1811	102700813	3.26E-08	0.014782	35366	0.001092909	38.69192374
rs72821036	A	G	-0.1074	0.0144	0.09455	0.144598	ebi-a-GCST90018874	2	101610787	0.0774	481912	0.8528	100994325	2.03E-14	0.014041	35366	0.001974988	69.98170533
rs215397	A	C	0.051	-0.0449	0.48269	0.483611	ebi-a-GCST90018874	12	47766696	0.0347	481912	0.1959	47372913	6.08E-10	0.008241	35367	0.001298941	45.99680598
rs79609374	G	A	-0.1032	-0.0797	0.2848	0.279315	ebi-a-GCST90018874	12	47473726	0.0427	481912	0.0616694	47079943	1.55E-29	0.009145	35365	0.004338673	154.0970565
rs832736	T	A	0.1373	0.0329	0.06047	0.0395227	ebi-a-GCST90018874	12	47595207	0.086	481912	0.702399	47201424	3.08E-15	0.017407	35366	0.002142011	75.91268176
rs141958931	T	C	0.1457	-9.00E-04	0.03852	0.0174367	ebi-a-GCST90018874	1	868683	0.2112	481912	0.9966	933303	1.75E-11	0.021663	35280	0.001572446	55.56010148
rs1921	A	G	0.3075	-0.0532	0.45719	0.351649	ebi-a-GCST90018874	1	949608	0.0399	481912	0.1822	1014228	0	0.00698	35281	0.046931539	1737.228585
rs2879815	C	G	-0.1727	0.0536	0.02628	0.085483	ebi-a-GCST90018874	1	901806	0.0509	481912	0.2918	966426	3.04E-11	0.025991	35281	0.00152642	53.93290468
rs528515178	G	T	0.1809	0.3	0.01957	0.002261	ebi-a-GCST90018874	1	733235	0.8702	481912	0.730299	797855	1.60E-09	0.029978	35287	0.001255783	44.36601184
rs67333363	G	A	-0.0914	-0.0073	0.08685	0.057519	ebi-a-GCST90018874	1	155058046	0.1483	481912	0.9607	155085570	1.70E-10	0.014312	35365	0.001325056	46.92013798
rs11569649	G	T	-0.1692	0.0621	0.0172	0.0586836	ebi-a-GCST90018874	20	44531417	0.0589	481912	0.2916	45902778	3.71E-08	0.03074	35370	0.000967886	34.26536488
rs6031847	T	C	-0.181	0.0209	0.2594	0.222584	ebi-a-GCST90018874	20	43514203	0.0461	481912	0.649999	44885562	3.26E-87	0.009144	35370	0.012587539	450.8714367
rs7666178	T	A	-0.0886	0.0583	0.28044	0.245807	ebi-a-GCST90018874	4	122578722	0.0468	481912	0.2124	121657567	4.55E-24	0.008756	35353	0.00316814	112.3528787
rs9995591	A	G	0.2632	0.1183	0.06845	0.0559828	ebi-a-GCST90018874	4	122615760	0.1122	481912	0.2916	121694605	3.97E-64	0.015567	35353	0.008834488	315.091661
rs79083576	C	T	-0.4002	-0.0937	0.01116	0.0248788	ebi-a-GCST90018874	10	75321200	0.0894	481912	0.2944	73561442	1.11E-25	0.038202	35370	0.003534878	125.4650559
rs79554558	T	C	-0.1973	-0.0782	0.01568	0.0190118	ebi-a-GCST90018874	10	74312831	0.1891	481912	0.6791	72553073	1.17E-09	0.032429	35373	0.001201618	42.55357406
rs4792867	T	C	0.0907	-0.0126	0.29387	0.297079	ebi-a-GCST90018874	17	43249444	0.0378	481912	0.739799	45172077	3.85E-25	0.008757	35365	0.003414165	121.148733
rs1220424	A	T	0.1295	-0.1032	0.2192	0.209592	ebi-a-GCST90018874	1	10001980	0.1186	481912	0.3842	9941922	1.25E-40	0.009703	35390	0.005740502	204.3177782
rs10212397	A	G	-0.2611	0.0195	0.17565	0.172235	ebi-a-GCST90018874	3	133607140	0.0444	481912	0.659699	133888296	9.44E-135	0.010569	35358	0.019742563	712.0762733
rs12192369	G	A	-0.2123	0.0061	0.14036	0.106284	ebi-a-GCST90018874	6	105777378	0.074	481912	0.9346	105329503	8.56E-77	0.011446	35359	0.01087652	388.7897943
rs140157947	A	G	-0.1986	0.1901	0.01693	0.0252571	ebi-a-GCST90018874	6	105870192	0.1885	481912	0.3132	105422317	2.62E-10	0.031424	35359	0.001312895	46.48104156
rs10229613	C	T	0.0512	-0.0322	0.36781	0.336915	ebi-a-GCST90018874	7	55534864	0.0405	481912	0.4269	55467171	3.09E-09	0.008639	35340	0.001219105	43.13331252
rs117042408	A	G	-0.2917	-0.0908	0.01999	0.0244177	ebi-a-GCST90018874	7	55623391	0.2018	481912	0.6529	55555698	8.73E-23	0.029687	35339	0.003333851	118.2023535
rs741949	G	T	0.0648	0.0421	0.24797	0.291028	ebi-a-GCST90018874	21	46256897	0.0368	481912	0.2522	44836982	3.21E-12	0.009299	35257	0.001566081	55.2988001
rs185808193	T	G	-0.2685	0.4759	0.01795	0.0114086	ebi-a-GCST90018874	15	41499300	0.3134	481912	0.1289	41207102	6.89E-20	0.029411	35363	0.002541655	90.10448294
rs79709714	G	T	-0.2701	0.2262	0.05236	0.0343417	ebi-a-GCST90018874	15	41068771	0.1523	481912	0.1376	40776573	4.37E-50	0.01815	35363	0.007239727	257.870899
rs150394890	T	G	-0.7811	-0.0032	0.0126	0.0104337	ebi-a-GCST90018874	1	223864380	0.239	481912	0.9894	223676678	2.76E-96	0.037514	35361	0.015181229	545.0678865
rs17599	C	A	-0.0956	0.0035	0.28359	0.255554	ebi-a-GCST90018874	1	223954080	0.0393	481912	0.9294	223766378	7.05E-25	0.009282	35361	0.003713627	131.7996073
rs187029480	A	G	0.119	-0.2389	0.04471	0.0255698	ebi-a-GCST90018874	1	224493465	0.154	481912	0.1208	224305763	1.62E-09	0.019727	35368	0.001209661	42.83269786
rs73085637	C	T	-0.0722	0.0387	0.14452	0.210853	ebi-a-GCST90018874	1	202129196	0.05	481912	0.4396	202160068	1.25E-10	0.011224	35355	0.001288968	45.62770558
rs10781522	A	G	-0.3559	-0.0443	0.38455	0.647047	ebi-a-GCST90018874	9	139815053	0.0383	481912	0.2475	136920601	0	0.006528	35258	0.05995585	2248.621453
rs11523300	A	G	-0.0636	-0.0013	0.24538	0.263335	ebi-a-GCST90018874	9	140292160	0.0408	481912	0.9743	137397708	5.58E-11	0.009703	35257	0.001498	52.89120727
rs61641581	C	T	0.1744	-0.0563	0.2666	0.233824	ebi-a-GCST90018874	9	139862439	0.0552	481912	0.3073	136967987	1.40E-77	0.009354	35262	0.011893892	424.4267342
rs62580378	A	G	-0.0594	0.0243	0.2246	0.161415	ebi-a-GCST90018874	9	139566288	0.0784	481912	0.756901	136671836	2.14E-09	0.009922	35256	0.001228962	43.37913563
rs7861020	T	G	-0.1293	-0.0051	0.30882	0.628333	ebi-a-GCST90018874	9	139947473	0.0354	481912	0.8858	137053021	9.20E-48	0.008906	35261	0.00713713	253.4570339
rs148024674	A	G	0.3481	-0.6117	0.00888	0.00718296	ebi-a-GCST90018874	11	66628020	0.4728	481912	0.1958	66860549	3.37E-15	0.044195	35363	0.002132933	75.58386512
rs72928860	T	C	0.5362	0.0146	0.02128	0.0554917	ebi-a-GCST90018874	11	65747740	0.0607	481912	0.8095	65980269	4.08E-78	0.028658	35366	0.011976053	428.6547225
rs75402887	A	G	-0.1307	-0.0977	0.03868	0.0269774	ebi-a-GCST90018874	11	65551417	0.1911	481912	0.609101	65783946	2.42E-09	0.021903	35366	0.001270386	44.98306755
rs7246833	G	C	0.264	0.0128	0.21574	0.298118	ebi-a-GCST90018874	19	18715082	0.0373	481912	0.732	18604272	6.23E-164	0.009675	35353	0.023584604	853.877704
rs77050841	A	G	0.0886	0.1507	0.06551	0.0779273	ebi-a-GCST90018874	19	18802318	0.1825	481912	0.4092	18691508	4.90E-08	0.016242	35351	0.000961125	34.00747923
rs4892071	C	T	0.0544	0.001	0.21349	0.738145	ebi-a-GCST90018874	18	70705885	0.0375	481912	0.9789	73038650	1.77E-08	0.009658	35375	0.000993824	35.1895167
rs7242889	G	C	0.0673	-0.0934	0.18006	0.197116	ebi-a-GCST90018874	18	71231385	0.0442	481912	0.0344398	73564150	5.63E-11	0.01027	35375	0.001337394	47.37099962
rs5996067	A	G	0.1038	0.0053	0.39515	0.352708	ebi-a-GCST90018874	22	42198537	0.0369	481912	0.8851	41802533	3.86E-37	0.008152	35379	0.005150322	183.1461998
rs73169175	G	T	0.0626	0.0961	0.15634	0.12007	ebi-a-GCST90018874	22	42721374	0.0923	481912	0.2977	42325368	1.41E-08	0.011036	35374	0.001033752	36.60370356
rs112787300	T	C	0.1884	0.0477	0.06733	0.0910179	ebi-a-GCST90018874	2	79440693	0.0517	481912	0.3562	79213567	6.34E-28	0.017199	35353	0.00445788	158.2961963
rs139564670	G	C	-0.2049	-0.0437	0.01621	0.0134469	ebi-a-GCST90018874	2	79493489	0.2942	481912	0.8818	79266363	2.40E-10	0.032354	35354	0.001339058	47.40184597
rs191783020	C	A	-0.3935	0.1874	0.01119	0.0112717	ebi-a-GCST90018874	2	79474222	0.2118	481912	0.3764	79247096	1.28E-22	0.040205	35354	0.003426592	121.5533968
rs4459759	A	G	0.4073	-0.3438	0.04659	0.0513458	ebi-a-GCST90018874	2	79397366	0.1397	481912	0.0138701	79170240	1.22E-94	0.019734	35353	0.014737751	528.78739
rs72913277	G	A	-0.2895	-0.0455	0.04288	0.0513466	ebi-a-GCST90018874	2	79367377	0.0731	481912	0.5336	79140251	2.02E-42	0.021209	35350	0.006879364	244.8562196
rs2064125	C	G	-0.0755	0.0284	0.29039	0.269522	ebi-a-GCST90018874	6	25669305	0.0393	481912	0.4697	25669077	5.64E-18	0.008739	35375	0.002349229	83.29494276
rs9467475	C	T	0.0774	-0.0109	0.0927	0.114164	ebi-a-GCST90018874	6	25356440	0.0616	481912	0.8601	25356212	1.34E-08	0.013626	35376	0.001007726	35.68326655
rs10282410	A	C	-0.1327	-0.0129	0.43999	0.5449	ebi-a-GCST90018874	7	49002811	0.0371	481912	0.727999	48963215	5.33E-56	0.008417	35346	0.008677816	309.3935838
rs111365656	A	G	-0.1277	0.0582	0.05067	0.047749	ebi-a-GCST90018874	7	49554755	0.1066	481912	0.5852	49515159	2.59E-11	0.019151	35344	0.001568845	55.53322535
rs140695950	A	C	-0.2081	-0.2569	0.01802	0.0153379	ebi-a-GCST90018874	7	50051427	0.202	481912	0.2036	50011831	1.53E-11	0.030853	35341	0.00153261	54.24403104
rs142871696	T	C	0.2591	-0.6895	0.01073	0.00540617	ebi-a-GCST90018874	7	50205525	0.5235	481912	0.1878	50165929	3.50E-10	0.041291	35338	0.001425212	50.433159
rs557626	A	G	-0.3962	-0.0253	0.13152	0.126694	ebi-a-GCST90018874	7	49819713	0.0547	481912	0.643	49780117	6.40E-233	0.012158	35341	0.035860023	1314.391449
rs566382	C	T	0.1069	0.0053	0.06181	0.93193	ebi-a-GCST90018874	7	49880444	0.0667	481912	0.9371	49840848	7.57E-10	0.017372	35341	0.001325363	46.89917304
rs76395608	A	T	0.2076	0.1657	0.0443	0.0497058	ebi-a-GCST90018874	7	49883620	0.1578	481912	0.2938	49844024	5.40E-24	0.02055	35341	0.003649304	129.4350911
rs116891509	T	C	0.2501	-0.0555	0.07588	0.0729218	ebi-a-GCST90018874	16	72105560	0.106	481912	0.6006	72071661	2.66E-60	0.015269	35375	0.008772292	313.0484309
rs149721298	C	T	0.1644	0.0381	0.0213	0.0183025	ebi-a-GCST90018874	16	72973528	0.1932	481912	0.8438	72939629	4.11E-09	0.027961	35372	0.001126841	39.90134458
rs3826248	A	G	0.0558	0.0248	0.206	0.834824	ebi-a-GCST90018874	16	71373048	0.0487	481912	0.6112	71339145	2.75E-08	0.010042	35376	0.001018559	36.06723651
rs52807869	G	A	-0.1255	-0.1755	0.03365	0.0392722	ebi-a-GCST90018874	12	94072653	0.1224	481912	0.1515	93678877	9.21E-09	0.021847	35367	0.001024323	36.26233078
rs60169972	C	G	-0.0682	-0.0182	0.17309	0.209517	ebi-a-GCST90018874	12	94231282	0.0416	481912	0.6618	93837506	9.89E-11	0.010543	35369	0.001331463	47.15261918
rs45520632	C	T	0.113	-0.0798	0.04913	0.0465102	ebi-a-GCST90018874	19	49426488	0.1537	481912	0.6036	48923231	4.99E-09	0.019324	35378	0.001193039	42.25537472
rs12410795	C	T	-0.5632	-0.0106	0.01792	0.0298649	ebi-a-GCST90018874	1	90150895	0.1237	481912	0.9317	89685336	2.54E-73	0.031095	35340	0.011164523	398.9863949
rs144525174	C	T	-1.1441	0.2161	0.00763	0.00969964	ebi-a-GCST90018874	1	89355876	0.5074	481912	0.670199	88890193	7.10E-135	0.046289	35341	0.019822395	714.6700991
rs9428012	A	G	0.1235	0.068	0.089	0.933356	ebi-a-GCST90018874	1	88852286	0.0684	481912	0.3197	88386603	1.88E-18	0.014091	35341	0.002473274	87.61975013
rs28944192	C	G	0.0564	-0.0049	0.19301	0.149202	ebi-a-GCST90018874	17	26089410	0.056	481912	0.9308	27762384	2.66E-08	0.01014	35358	0.000990914	35.06952267
rs704	A	G	0.2352	0.0645	0.49189	0.542395	ebi-a-GCST90018874	17	26694861	0.038	481912	0.0896809	28367840	7.27E-194	0.007919	35360	0.027652243	1005.533262
rs77119775	A	T	0.0647	-0.0672	0.16049	0.0974235	ebi-a-GCST90018874	17	27609269	0.0936	481912	0.4729	29282251	2.94E-09	0.010902	35361	0.001128009	39.93029753
rs6571678	G	A	0.1538	-0.0039	0.14396	0.150595	ebi-a-GCST90018874	14	35185345	0.0484	481912	0.9364	34716139	1.18E-43	0.0111	35363	0.005830134	207.3683662
rs115096635	C	T	-0.2425	0.6409	0.01112	0.00871808	ebi-a-GCST90018874	3	186152230	0.3257	481912	0.0490998	186434441	2.51E-09	0.040681	35366	0.001293308	45.7957614
rs5030062	C	A	0.3618	0.0288	0.35548	0.333603	ebi-a-GCST90018874	3	186454180	0.0381	481912	0.4509	186736391	0	0.007161	35367	0.059981689	2256.607564
rs56259362	T	C	0.0792	0.0772	0.20378	0.192051	ebi-a-GCST90018874	3	186628757	0.0679	481912	0.2558	186910968	1.82E-14	0.010336	35367	0.002035518	72.13293056
rs860340	G	A	0.0886	0.0303	0.07998	0.933106	ebi-a-GCST90018874	3	186889320	0.1017	481912	0.7656	187171532	7.50E-09	0.015331	35364	0.00115525	40.8992116
rs9866126	G	A	-0.1194	0.0316	0.31438	0.379249	ebi-a-GCST90018874	3	186391067	0.0358	481912	0.3779	186673278	1.10E-41	0.008827	35368	0.00614578	218.6957248
rs111683933	C	T	0.2531	-0.0582	0.02085	0.0166628	ebi-a-GCST90018874	11	116642049	0.2012	481912	0.772499	116771333	8.51E-19	0.028589	35377	0.002615589	92.769122
rs1145183	A	G	0.2846	-0.0137	0.0357	0.0415562	ebi-a-GCST90018874	11	116502286	0.143	481912	0.9237	116631569	6.90E-38	0.022118	35376	0.005576737	198.3777984
rs118074955	G	C	0.2969	0.0773	0.00679	0.0106873	ebi-a-GCST90018874	11	117617484	0.32	481912	0.809	117746769	3.78E-08	0.053975	35376	0.001188944	42.10775419
rs17461214	T	C	0.2058	-0.1334	0.01859	0.0256976	ebi-a-GCST90018874	11	115803538	0.1794	481912	0.4571	115932820	3.18E-11	0.031004	35375	0.001545435	54.75126933
rs61906076	G	C	0.6442	0.0417	0.06341	0.0459985	ebi-a-GCST90018874	11	116521505	0.1002	481912	0.6774	116650788	0	0.013304	35376	0.049292257	1834.069746
rs7123666	G	A	0.2692	0.0139	0.11577	0.861257	ebi-a-GCST90018874	11	116667083	0.0459	481912	0.7627	116796367	2.66E-98	0.012793	35376	0.014836839	532.7425602
rs71480353	C	G	0.2599	0.1371	0.05701	0.0328635	ebi-a-GCST90018874	11	117538907	0.1461	481912	0.3482	117668192	9.82E-48	0.017906	35378	0.007262743	258.8064449
rs78751065	T	C	0.3728	0.1238	0.0173	0.009777	ebi-a-GCST90018874	11	117171413	0.3409	481912	0.7165	117300697	2.47E-32	0.03149	35377	0.004725512	167.9586746
rs10419829	T	G	0.0644	4.00E-04	0.22375	0.304965	ebi-a-GCST90018874	19	45142851	0.0369	481912	0.9906	44639551	8.04E-11	0.009908	35372	0.001440676	51.03023593
rs11672683	T	C	-0.0642	0.017	0.16663	0.161443	ebi-a-GCST90018874	19	44532292	0.0451	481912	0.7057	44028140	6.37E-09	0.011056	35371	0.001144698	40.53323911
rs2627646	T	G	-0.5626	-0.0017	0.00918	0.001156	ebi-a-GCST90018874	19	45705191	1.1047	481912	0.9988	45201933	8.36E-38	0.043775	35370	0.005757937	204.8260859
rs438811	T	C	0.0999	-0.015	0.23201	0.213246	ebi-a-GCST90018874	19	45416741	0.0457	481912	0.742099	44913484	4.10E-24	0.009863	35366	0.003556504	126.2210958
rs117258330	C	T	-1.0193	-0.0977	0.01488	0.00646984	ebi-a-GCST90018874	20	31891755	0.4272	481912	0.8192	33303949	3.67E-202	0.033599	35364	0.030459734	1110.956568
rs140981404	A	G	-0.3533	0.6778	0.03215	0.016527	ebi-a-GCST90018874	20	30862946	0.3889	481912	0.0813692	32275143	1.21E-50	0.023605	35371	0.007767948	276.8954576
rs149206379	T	C	-0.1818	-0.2492	0.02055	0.0175519	ebi-a-GCST90018874	20	31590388	0.2391	481912	0.2972	33002582	5.43E-10	0.029294	35366	0.001330491	47.11415882
rs66842348	A	G	-0.217	0.0159	0.17559	0.290988	ebi-a-GCST90018874	20	32348497	0.0392	481912	0.6854	33760691	1.41E-87	0.010939	35366	0.013633033	488.7821707
rs73249233	G	C	0.1701	0.0416	0.05477	0.0470948	ebi-a-GCST90018874	20	31512263	0.0963	481912	0.665701	32924457	1.21E-20	0.01826	35366	0.002995842	106.2632937
rs80149300	T	C	0.1912	-0.148	0.05542	0.0263763	ebi-a-GCST90018874	20	32842880	0.2008	481912	0.4611	34255074	3.99E-26	0.018084	35366	0.003827463	135.8744678
rs144850853	A	G	0.1482	0.3239	0.02969	0.013318	ebi-a-GCST90018874	7	33681044	0.321	481912	0.313	33641432	8.10E-10	0.024125	35341	0.001265456	44.77661845
rs201897458	T	C	-0.1992	0.0164	0.05248	0.0897421	ebi-a-GCST90018874	7	33783208	0.0574	481912	0.774901	33743596	4.80E-28	0.018143	35345	0.003946307	140.0269201
rs2291671	A	G	0.2378	-0.0034	0.24902	0.227548	ebi-a-GCST90018874	3	148558447	0.0418	481912	0.9353	148840660	1.14E-132	0.009702	35360	0.021150289	763.9905214
rs76876937	A	C	0.0915	0.0054	0.1072	0.0794049	ebi-a-GCST90018874	3	148887815	0.1153	481912	0.9628	149170028	2.32E-11	0.013689	35359	0.001602585	56.75356035
rs11240496	T	C	0.0553	-0.0288	0.4988	0.498658	ebi-a-GCST90018874	1	205465177	0.0347	481912	0.4075	205496049	9.67E-11	0.008545	35370	0.001529036	54.16176737
rs145467392	A	G	-0.3208	0.0172	0.00561	0.0133488	ebi-a-GCST90018874	1	207098800	0.1984	481912	0.931	206925455	1.01E-08	0.05599	35374	0.001148202	40.66089043
rs41297620	A	G	-0.2763	-0.344	0.01532	0.0207797	ebi-a-GCST90018874	1	206654571	0.2328	481912	0.1394	206481229	7.59E-15	0.035541	35370	0.002303274	81.65026577
rs10467359	G	A	-0.3185	-0.0294	0.04031	0.120414	ebi-a-GCST90018874	13	33529264	0.0445	481912	0.509	32955126	6.90E-53	0.020808	35364	0.007848608	279.7380289
rs73176836	C	T	0.141	-0.0832	0.17921	0.160078	ebi-a-GCST90018874	13	33615538	0.1316	481912	0.5276	33041401	5.52E-38	0.010944	35363	0.005848743	208.0341293
rs79282194	G	A	-0.1086	0.1984	0.05101	0.0400715	ebi-a-GCST90018874	13	34488098	0.145	481912	0.1711	33913961	1.86E-08	0.019309	35359	0.001141844	40.41831404
rs7984515	G	A	0.086	-0.1065	0.21951	0.160147	ebi-a-GCST90018874	13	33566165	0.0567	481912	0.0606206	32992027	2.76E-17	0.01017	35363	0.002534245	89.84110702
rs144373808	T	C	-0.5862	0.078	0.02092	0.0173389	ebi-a-GCST90018874	4	120365419	0.23	481912	0.7346	119444264	9.95E-107	0.026714	35353	0.01407672	504.7311
rs2583602	A	G	-0.2821	0.0338	0.41561	0.409267	ebi-a-GCST90018874	4	120679347	0.0353	481912	0.3393	119758192	8.38E-296	0.007674	35353	0.038656714	1421.50417
rs2631141	C	T	-0.0779	-0.042	0.33918	0.58933	ebi-a-GCST90018874	4	119449179	0.0466	481912	0.368	118528024	9.48E-22	0.008129	35353	0.00272031	96.42797669
rs59721606	A	G	0.1557	0.0629	0.02679	0.0849569	ebi-a-GCST90018874	4	119647676	0.0504	481912	0.2126	118726521	3.92E-11	0.023566	35355	0.001264115	44.7468137
rs7671600	C	G	-0.4307	0.0632	0.18635	0.187539	ebi-a-GCST90018874	4	120042006	0.043	481912	0.1413	119120851	0	0.007648	35353	0.056253139	2107.137852
rs12989722	C	A	0.1439	-0.0616	0.05897	0.0632466	ebi-a-GCST90018874	2	206206098	0.0961	481912	0.5218	205341374	8.26E-16	0.017875	35353	0.002298191	81.43050427
rs143402442	G	A	-0.5787	0.4119	0.00955	0.0110987	ebi-a-GCST90018874	2	206487821	0.2245	481912	0.0665702	205623097	1.50E-40	0.043406	35352	0.006335383	225.383688
rs16837000	T	G	-0.1504	0.0073	0.19706	0.280864	ebi-a-GCST90018874	2	205995406	0.0367	481912	0.8417	205130682	5.21E-47	0.010445	35353	0.007158256	254.8759838
rs4675542	C	G	-0.1016	0.0053	0.19733	0.268079	ebi-a-GCST90018874	2	206645247	0.0379	481912	0.8887	205780523	1.21E-21	0.01063	35352	0.003269999	115.9736822
rs10917892	G	A	0.3241	-0.0321	0.31981	0.255975	ebi-a-GCST90018874	1	161744142	0.0481	481912	0.5048	161774352	1.94E-246	0.009667	35361	0.045699383	1693.265694
rs115020582	C	T	0.1352	-0.105	0.04396	0.0295547	ebi-a-GCST90018874	1	162335649	0.1788	481912	0.5572	162365859	2.03E-09	0.022552	35356	0.001536445	54.40307732
rs11590399	A	G	0.2501	-0.0302	0.10222	0.104236	ebi-a-GCST90018874	1	162318702	0.0538	481912	0.5745	162348912	9.96E-62	0.015086	35354	0.011480563	410.5744856
rs141294724	A	T	0.3272	0.3352	0.0126	0.0108995	ebi-a-GCST90018874	1	160760732	0.3313	481912	0.3118	160790942	6.08E-15	0.041936	35364	0.002663914	94.45295303
rs141800641	T	A	1.0845	0.0102	0.00653	0.0317324	ebi-a-GCST90018874	1	161573186	0.0958	481912	0.9152	161603396	1.00E-85	0.055269	35351	0.015260088	547.7881572
rs142279671	G	C	-0.3155	-0.0954	0.0242	0.0419839	ebi-a-GCST90018874	1	162144295	0.0672	481912	0.1559	162174505	3.16E-26	0.029779	35358	0.004701159	166.9992533
rs185383054	T	C	-0.4221	0.021	0.00487	0.0138028	ebi-a-GCST90018874	1	162427492	0.1276	481912	0.8693	162457702	1.07E-09	0.069209	35359	0.001726909	61.16394994
rs2245672	T	C	0.1274	-0.0557	0.22809	0.79604	ebi-a-GCST90018874	1	160936157	0.0455	481912	0.2207	160966367	1.27E-31	0.010889	35364	0.005715336	203.2674519
rs384565	C	T	0.7505	-0.2763	0.06977	0.0361239	ebi-a-GCST90018874	1	161484134	0.2824	481912	0.3279	161514344	0	0.009804	35351	0.073112301	2788.306218
rs3914854	C	A	0.4865	-0.1027	0.0427	0.0537836	ebi-a-GCST90018874	1	160677787	0.0752	481912	0.1719	160707997	9.68E-102	0.022718	35354	0.019349583	697.5436511
rs4400628	G	A	0.4181	-0.0218	0.26185	0.309531	ebi-a-GCST90018874	1	161290686	0.044	481912	0.62	161320896	0	0.00571	35354	0.06757523	2562.050699
rs12016920	C	T	0.0898	0.0099	0.19784	0.177345	ebi-a-GCST90018874	13	114639025	0.0777	481912	0.8981	113936052	1.69E-17	0.010548	34858	0.002559516	89.44340619
rs4150773	A	G	-0.2126	0.269	0.01743	0.0228402	ebi-a-GCST90018874	13	114285757	0.1608	481912	0.0943409	113631442	6.35E-11	0.032531	34861	0.001548166	54.05118358
rs6602909	C	T	-0.26	-0.0582	0.33811	0.3212	ebi-a-GCST90018874	13	114551993	0.0373	481912	0.1186	113849020	1.92E-195	0.008718	34860	0.030256628	1087.592421
rs9562082	G	A	-0.102	0.0186	0.05769	0.153499	ebi-a-GCST90018874	13	114947686	0.0455	481912	0.683701	114182211	1.11E-08	0.017855	34984	0.001131162	39.61510842
rs10999762	A	G	-0.1125	-0.002	0.22104	0.759536	ebi-a-GCST90018874	10	73044674	0.0394	481912	0.9594	71284917	2.96E-30	0.009842	35374	0.00435834	154.8380258
rs12262480	C	A	0.1886	0.037	0.09498	0.118563	ebi-a-GCST90018874	10	73062149	0.047	481912	0.4301	71302392	3.18E-41	0.014025	35373	0.006115102	217.6280954
rs2630326	T	C	0.0826	-0.0689	0.09129	0.0677198	ebi-a-GCST90018874	10	72749792	0.0925	481912	0.4563	70990035	4.87E-09	0.014116	35371	0.00113198	40.08235929
rs4517438	C	G	-0.056	0.0389	0.36329	0.353703	ebi-a-GCST90018874	10	72542507	0.0365	481912	0.2864	70782751	5.06E-11	0.008525	35376	0.001450779	51.39440685
rs115814431	A	C	0.5823	-0.1958	0.01792	0.0177647	ebi-a-GCST90018874	1	110268062	0.1687	481912	0.246	109725440	4.40E-70	0.032903	35344	0.011934616	426.8879403
rs1690720	T	C	0.1282	-0.0197	0.27042	0.22479	ebi-a-GCST90018874	1	109457441	0.0511	481912	0.7	108914819	2.41E-38	0.009901	35345	0.006485116	230.6995821
rs17597934	T	C	-0.2599	-0.3027	0.08849	0.0648168	ebi-a-GCST90018874	1	110293672	0.1235	481912	0.0142801	109751050	6.82E-66	0.015159	35343	0.01089678	389.3457207
rs2269340	C	T	0.8074	-0.0064	0.05288	0.187697	ebi-a-GCST90018874	1	110172236	0.0412	481912	0.8766	109629614	0	0.013842	35346	0.06529861	2469.145884
rs333952	A	G	-0.0838	-0.0298	0.3568	0.370241	ebi-a-GCST90018874	1	110455305	0.0368	481912	0.4168	109912683	7.06E-20	0.009182	35346	0.003223212	114.2895959
rs563288432	T	C	0.7619	-0.1434	0.07468	0.0326481	ebi-a-GCST90018874	1	110230101	0.2915	481912	0.622801	109687479	0	0.011869	35343	0.080227305	3082.623766
rs61784498	A	G	-0.1516	0.0202	0.03787	0.0458099	ebi-a-GCST90018874	1	110770182	0.1526	481912	0.8949	110227560	3.35E-11	0.022865	35351	0.001674779	59.30107268
rs3743846	G	A	-0.0661	-0.0337	0.20389	0.241776	ebi-a-GCST90018874	16	2050346	0.0387	481912	0.3835	2000345	4.45E-11	0.010033	35317	0.00141841	50.1623155
rs111294128	G	A	-0.2458	0.4668	0.02752	0.0142711	ebi-a-GCST90018874	11	18411722	0.2539	481912	0.0659599	18390175	1.94E-23	0.024639	35382	0.003233872	114.7856025
rs7244879	G	A	0.1391	-0.0197	0.37223	0.653544	ebi-a-GCST90018874	18	61151374	0.0358	481912	0.581599	63484141	4.57E-63	0.008298	35365	0.00904266	322.6935819
rs17010021	A	T	-0.2156	0.027	0.05903	0.136066	ebi-a-GCST90018874	2	74761539	0.0436	481912	0.5361	74534412	6.96E-37	0.016993	35352	0.005163879	183.4906513
rs1049564	A	G	-0.1732	0.0349	0.16518	0.190029	ebi-a-GCST90018874	14	20940606	0.0429	481912	0.4164	20472447	1.12E-55	0.011018	35333	0.008273249	294.7406109
rs1760930	G	A	-0.0813	0.0263	0.22573	0.233885	ebi-a-GCST90018874	14	20955010	0.0392	481912	0.503	20486851	1.22E-16	0.009817	35324	0.00231043	81.79799431
rs6044699	G	A	-0.0819	0.0344	0.49858	0.547098	ebi-a-GCST90018874	20	17230617	0.0365	481912	0.3457	17249972	1.32E-24	0.007998	35378	0.003353778	119.0424908
rs375396	A	C	0.173	0.0073	0.17267	0.290941	ebi-a-GCST90018874	5	150666933	0.0371	481912	0.8452	151287372	1.67E-55	0.011024	35353	0.008551019	304.8942235
rs66495175	A	C	0.1124	-0.0813	0.09247	0.0705244	ebi-a-GCST90018874	5	150941729	0.0833	481912	0.3288	151562168	7.14E-15	0.014444	35349	0.002120433	75.1101961
rs72794132	T	C	0.3212	-0.0485	0.16385	0.133861	ebi-a-GCST90018874	5	150618993	0.0593	481912	0.4132	151239432	3.47E-184	0.011098	35353	0.028269082	1028.412605
rs12969816	A	G	0.1445	-0.1158	0.04288	0.0421669	ebi-a-GCST90018874	18	61431775	0.1425	481912	0.4165	63764541	9.35E-14	0.019396	35369	0.001713905	60.71976172
rs213129	G	A	-0.0491	-0.0194	0.28681	0.304087	ebi-a-GCST90018874	18	61693335	0.0384	481912	0.613901	64026101	9.49E-09	0.008555	35370	0.000986262	34.91656851
rs75064813	G	C	0.4922	0.0382	0.01886	0.0130599	ebi-a-GCST90018874	18	61002904	0.193	481912	0.843	63335671	4.03E-66	0.028657	35366	0.008965735	319.932674
rs142462144	T	C	-0.1827	0.3882	0.02075	0.0178667	ebi-a-GCST90018874	15	44536588	0.2717	481912	0.1531	44244390	3.08E-10	0.029025	35361	0.001356497	48.02952203
rs2733251	A	G	0.1422	0.0347	0.02822	0.966102	ebi-a-GCST90018874	15	45972192	0.1971	481912	0.8604	45679994	2.40E-08	0.025482	35371	0.001109058	39.26981547
rs56194896	A	G	0.1593	-0.0221	0.04877	0.0291519	ebi-a-GCST90018874	15	45364809	0.1696	481912	0.8965	45072611	3.73E-16	0.019553	35360	0.002354506	83.44710755
rs72722045	T	A	0.2954	-0.0962	0.15854	0.127503	ebi-a-GCST90018874	15	45258205	0.082	481912	0.2403	44966007	7.87E-153	0.011218	35362	0.023282162	842.8813498
rs12513886	A	G	0.2543	-0.0708	0.02658	0.0245864	ebi-a-GCST90018874	5	156494487	0.188	481912	0.7065	157067476	1.08E-22	0.025937	35351	0.003346401	118.6891038
rs28638168	A	G	0.0854	-0.0297	0.12918	0.0944215	ebi-a-GCST90018874	5	156658941	0.0703	481912	0.673	157231931	1.40E-11	0.012636	35350	0.001640852	58.09616389
rs4704826	A	C	-0.2416	-0.01	0.35793	0.693593	ebi-a-GCST90018874	5	156392082	0.0413	481912	0.8081	156965071	1.04E-168	0.008727	35351	0.026828991	974.5234724
rs6555971	C	T	0.0832	0.0145	0.35519	0.252485	ebi-a-GCST90018874	5	156791676	0.0497	481912	0.7703	157364668	4.22E-21	0.008826	35354	0.003170802	112.4507563
rs1508233	C	T	-0.1789	-0.0074	0.07755	0.150721	ebi-a-GCST90018874	6	87152611	0.043	481912	0.8639	86442893	8.44E-32	0.015245	35347	0.004579049	162.5910078
rs4296866	T	C	-0.1227	0.0287	0.48761	0.386728	ebi-a-GCST90018874	6	86279737	0.0387	481912	0.4584	85570019	6.43E-51	0.008175	35346	0.007523023	267.9091999
rs632350	T	C	-0.5319	0.0226	0.11795	0.0931416	ebi-a-GCST90018874	6	86087343	0.0675	481912	0.737199	85377625	0	0.010138	35343	0.05886825	2210.596789
rs9362065	G	T	0.0768	0.0939	0.2582	0.728111	ebi-a-GCST90018874	6	85262218	0.0626	481912	0.1337	84552500	1.21E-16	0.009273	35344	0.002259412	80.03297958
rs28616789	A	G	-0.1108	-0.1127	0.2772	0.317355	ebi-a-GCST90018874	9	116832989	0.0365	481912	0.00204301	114070709	2.88E-33	0.00922	35362	0.004919499	174.8134833
rs56294298	A	G	-0.1038	0.0393	0.1216	0.0791606	ebi-a-GCST90018874	9	117133524	0.1126	481912	0.7271	114371244	1.99E-16	0.012624	35362	0.00230171	81.57623046
rs3020728	C	A	0.3939	-0.0602	0.19571	0.118443	ebi-a-GCST90018874	2	87013771	0.0647	481912	0.3521	86786648	0	0.007981	35345	0.048845847	1815.014694
rs80170993	G	A	-0.2218	-0.1737	0.03625	0.0303051	ebi-a-GCST90018874	2	86475213	0.1726	481912	0.3141	86248090	1.50E-22	0.0227	35344	0.003437364	121.9023291
rs3806095	A	G	-0.0729	-0.0181	0.27104	0.271818	ebi-a-GCST90018874	6	70987976	0.04	481912	0.6513	70278273	4.15E-17	0.00867	35338	0.002100014	74.36224773
rs6455357	A	G	-0.0767	-0.0311	0.0887	0.13657	ebi-a-GCST90018874	6	70951981	0.0469	481912	0.5075	70242278	2.28E-08	0.013723	35338	0.000951055	33.63847776
rs113779923	C	A	-0.1083	0.0476	0.07357	0.0479787	ebi-a-GCST90018874	1	195842502	0.1403	481912	0.7341	195873372	1.34E-12	0.015274	35339	0.001598823	56.58806804
rs12029494	G	T	0.1519	0.0117	0.06026	0.131656	ebi-a-GCST90018874	1	196477674	0.0465	481912	0.8004	196508544	1.33E-19	0.016771	35338	0.002613259	92.58405098
rs143098870	A	T	-0.3332	0.2016	0.01489	0.0108731	ebi-a-GCST90018874	1	195797164	0.3039	481912	0.507	195828034	2.80E-24	0.032775	35339	0.003257012	115.4691301
rs17573790	C	A	-0.6785	0.0499	0.0808	0.0919829	ebi-a-GCST90018874	1	196609396	0.1006	481912	0.6203	196640266	0	0.010391	35338	0.068383461	2593.768862
rs186664085	C	A	-0.7258	0.5114	0.03263	0.0188243	ebi-a-GCST90018874	1	197120864	0.2276	481912	0.0246201	197151734	3.47E-233	0.02226	35338	0.033256276	1215.569059
rs79172097	G	T	-0.7002	-0.204	0.01293	0.0165072	ebi-a-GCST90018874	1	196472985	0.3046	481912	0.5031	196503855	1.39E-90	0.034693	35338	0.012514707	447.8240735
rs13164140	A	G	0.2719	0.0205	0.27062	0.219929	ebi-a-GCST90018874	5	74030338	0.045	481912	0.6487	74734513	7.91E-197	0.009084	35358	0.029185165	1062.891349
rs4704095	C	T	0.0483	-0.0156	0.30883	0.685372	ebi-a-GCST90018874	5	72989399	0.0377	481912	0.6782	73693574	4.36E-08	0.008821	35354	0.00099593	35.24320117
rs11197747	C	T	-0.5762	-0.0365	0.18248	0.19177	ebi-a-GCST90018874	10	118356353	0.0419	481912	0.383	116596841	0	0.007601	35379	0.099058138	3889.684686
rs140579893	C	T	0.2813	-0.0539	0.01814	0.0161872	ebi-a-GCST90018874	10	119124809	0.2272	481912	0.8125	117365298	3.46E-17	0.033369	35381	0.002818748	100.006392
rs1638410	C	T	0.2747	0.1415	0.02456	0.953455	ebi-a-GCST90018874	10	118525526	0.0667	481912	0.0338197	116766015	1.03E-21	0.028693	35382	0.003615566	128.3828853
rs17735613	G	A	0.5588	-0.107	0.15184	0.144638	ebi-a-GCST90018874	10	118359461	0.0505	481912	0.03408	116599949	0	0.00819	35379	0.080427908	3094.154473
rs563377856	C	T	0.3047	-0.0783	0.10503	0.115368	ebi-a-GCST90018874	10	118843436	0.0874	481912	0.3704	117083925	1.11E-94	0.01476	35382	0.017454071	628.4948386
rs7080369	G	A	0.3684	0.1313	0.01885	0.0094698	ebi-a-GCST90018874	10	117641947	0.193	481912	0.4963	115882436	1.79E-27	0.033922	35381	0.005020142	178.5037177
rs7093477	T	G	-0.2592	-0.0122	0.11802	0.171863	ebi-a-GCST90018874	10	118133552	0.0412	481912	0.7674	116374040	1.86E-75	0.014101	35380	0.01398667	501.8394851
rs77592798	G	C	-0.2677	0.19	0.03029	0.0265321	ebi-a-GCST90018874	10	118929913	0.1816	481912	0.2952	117170402	2.05E-25	0.025696	35380	0.004209862	149.5661596
rs112879458	T	C	-0.2578	-0.262	0.01659	0.0165771	ebi-a-GCST90018874	6	149800648	0.2109	481912	0.2141	149479512	1.80E-16	0.031306	35380	0.002168587	76.88700313
rs145401097	C	T	-0.1727	-0.108	0.02531	0.0298306	ebi-a-GCST90018874	6	149217423	0.1486	481912	0.4672	148896287	2.89E-11	0.025961	35375	0.001471544	52.12964587
rs4869923	G	T	0.5485	0.0824	0.3452	0.466443	ebi-a-GCST90018874	6	149874899	0.0382	481912	0.03125	149553763	0	0.006256	35380	0.136007456	5569.112618
rs657972	C	T	0.0997	-0.0154	0.23145	0.666199	ebi-a-GCST90018874	6	150721401	0.0373	481912	0.6805	150400265	2.19E-25	0.009576	35380	0.003536304	125.5513599
rs77580414	G	A	0.3337	0.1008	0.03952	0.044352	ebi-a-GCST90018874	6	149609194	0.1292	481912	0.4354	149288058	1.95E-58	0.020705	35380	0.008453716	301.6254323
rs1204638	C	T	0.2909	-0.2895	0.01688	0.985663	ebi-a-GCST90018874	20	45275225	0.2361	481912	0.2203	46646586	1.39E-19	0.032133	35375	0.002808642	99.62992416
rs6104373	C	A	0.1984	-0.0165	0.33429	0.643617	ebi-a-GCST90018874	20	44497912	0.0357	481912	0.643701	45869273	3.85E-113	0.008777	35371	0.017519504	630.696819
rs6104485	G	A	0.0989	-0.0075	0.31899	0.444801	ebi-a-GCST90018874	20	44784840	0.0371	481912	0.8395	46156201	3.19E-28	0.008978	35369	0.00424965	150.9387994
rs76731616	C	T	0.2578	-0.1742	0.00885	0.0113021	ebi-a-GCST90018874	20	44138829	0.2109	481912	0.4088	45510189	1.97E-09	0.042965	35367	0.001165946	41.28181654
rs76849991	T	C	-0.4138	0.0332	0.02132	0.0535745	ebi-a-GCST90018874	20	43901442	0.0694	481912	0.6327	45272802	3.87E-47	0.028696	35369	0.007145603	254.5373632
rs1015569	G	C	0.221	0.1508	0.02937	0.0240089	ebi-a-GCST90018874	2	79648911	0.2009	481912	0.4528	79421785	1.03E-18	0.025023	35350	0.00278466	98.70703251
rs138334805	A	G	-0.3638	-0.1167	0.01128	0.00995573	ebi-a-GCST90018874	2	79437340	0.3377	481912	0.7296	79210214	1.58E-21	0.038175	35353	0.002952146	104.6703085
rs4270377	C	G	0.4063	-0.0332	0.1908	0.237125	ebi-a-GCST90018874	2	79227455	0.0397	481912	0.4026	79000329	0	0.00778	35353	0.050975076	1898.812011
rs432146	C	T	0.3235	0.0556	0.39595	0.587407	ebi-a-GCST90018874	2	79285491	0.0355	481912	0.1167	79058365	0	0.006267	35353	0.05006011	1862.933619
rs62156859	T	C	-0.2404	0.0398	0.04458	0.067926	ebi-a-GCST90018874	2	79339314	0.0966	481912	0.680201	79112188	1.01E-32	0.020179	35353	0.004923039	174.895384
rs78980081	C	T	-0.2478	0.023	0.01052	0.0126621	ebi-a-GCST90018874	2	78616628	0.2649	481912	0.9307	78389502	1.75E-09	0.041168	35354	0.001278366	45.25065721
rs975051	G	A	-0.0718	-0.0051	0.49782	0.629682	ebi-a-GCST90018874	2	80013260	0.0511	481912	0.92	79786134	1.42E-17	0.008414	35351	0.002577571	91.35001845
rs12205095	G	T	-0.5441	0.022	0.32922	0.370104	ebi-a-GCST90018874	6	133037306	0.0366	481912	0.5489	132716167	0	0.006052	35364	0.130753633	5319.216886
rs12209771	C	A	-0.8566	0.4498	0.00967	0.00775467	ebi-a-GCST90018874	6	133692794	0.3409	481912	0.1871	133371656	1.52E-88	0.042938	35368	0.01405376	504.1099306
rs144421185	A	G	0.1989	7.00E-04	0.02906	0.0224078	ebi-a-GCST90018874	6	133878464	0.229	481912	0.9976	133557326	1.78E-14	0.025948	35366	0.00223248	79.12606793
rs1569449	G	A	0.3346	-0.4878	0.01897	0.987883	ebi-a-GCST90018874	6	132437823	0.2655	481912	0.06615	132116683	3.57E-25	0.032281	35363	0.004167077	147.9685936
rs211439	G	A	0.2932	-0.0627	0.03249	0.951325	ebi-a-GCST90018874	6	133593472	0.1328	481912	0.6369	133272334	3.28E-33	0.02442	35366	0.005404594	192.1666568
rs376924327	A	G	-0.2729	-0.0844	0.0176	0.0156729	ebi-a-GCST90018874	6	132729287	0.1569	481912	0.590799	132408148	6.81E-17	0.032681	35363	0.002575361	91.30247167
rs41286208	A	G	-0.3229	0.1415	0.04819	0.0392	ebi-a-GCST90018874	6	133852245	0.1575	481912	0.3692	133531107	4.66E-57	0.020284	35367	0.009564742	341.5236991
rs56253925	T	G	0.2749	0.151	0.03243	0.0291517	ebi-a-GCST90018874	6	133826229	0.2027	481912	0.4563	133505091	7.46E-31	0.023803	35366	0.004742516	168.5135192
rs75106170	C	T	0.2345	0.0751	0.02464	0.0139262	ebi-a-GCST90018874	6	133590389	0.1517	481912	0.6204	133269251	1.58E-17	0.02752	35366	0.002643147	93.71996982
rs76451477	T	A	-0.6828	-0.2214	0.01262	0.00871535	ebi-a-GCST90018874	6	132908002	0.2879	481912	0.4418	132586863	1.70E-62	0.040925	35364	0.011618785	415.6933131
rs79964987	T	A	0.2323	0.2541	0.01692	0.0137167	ebi-a-GCST90018874	6	133360328	0.1986	481912	0.2009	133039189	8.51E-12	0.034013	35367	0.00179522	63.60212879
rs55771110	A	G	0.109	-0.0375	0.14938	0.193639	ebi-a-GCST90018874	3	47346717	0.0422	481912	0.3742	47305227	3.81E-21	0.011549	35343	0.003019333	107.0294106
rs11260546	A	G	0.1174	-0.0291	0.13289	0.237018	ebi-a-GCST90018874	1	1115210	0.0434	481912	0.5027	1179830	5.48E-21	0.01249	35284	0.003176382	112.4262078
rs146525333	T	G	0.1644	-0.0048	0.03234	0.0290728	ebi-a-GCST90018874	1	1277649	0.0902	481912	0.958	1342269	7.26E-12	0.023992	35307	0.001691595	59.82296237
rs4970394	T	C	0.239	0.0624	0.45882	0.643418	ebi-a-GCST90018874	1	962891	0.0414	481912	0.1315	1027511	2.88E-178	0.008395	35278	0.028366769	1029.880537
rs6657048	T	C	0.326	-0.1688	0.02338	0.0102263	ebi-a-GCST90018874	1	957640	0.2932	481912	0.564901	1022260	1.00E-30	0.02829	35284	0.00485328	172.0685092
rs111790061	C	T	0.0779	-0.0316	0.32326	0.325316	ebi-a-GCST90018874	7	149605754	0.0591	481912	0.5937	149908665	4.15E-17	0.009264	35364	0.002655087	94.13912764
rs113953390	C	T	0.6325	0.477	0.02556	0.0127666	ebi-a-GCST90018874	7	151124031	0.3537	481912	0.1774	151426945	1.05E-118	0.027305	35376	0.019928151	719.2721825
rs11762854	T	C	-0.4409	-0.0036	0.13649	0.0943121	ebi-a-GCST90018874	7	150592741	0.0742	481912	0.9617	150895653	2.35E-279	0.012345	35376	0.04582246	1698.765296
rs140703249	G	C	0.4401	-0.1063	0.00329	0.00887891	ebi-a-GCST90018874	7	151158667	0.3902	481912	0.785301	151461581	1.54E-09	0.072868	35378	0.001270274	44.99437207
rs62492839	T	C	0.1424	-0.1113	0.12448	0.167267	ebi-a-GCST90018874	7	149523584	0.0436	481912	0.0106901	149826495	4.64E-28	0.012966	35366	0.004419932	157.00042
rs714883	G	T	0.4774	0.0024	0.14535	0.125714	ebi-a-GCST90018874	7	150499831	0.0698	481912	0.9723	150802743	0	0.007951	35376	0.056623689	2123.231569
rs7776515	G	A	0.1065	-0.0145	0.36555	0.636919	ebi-a-GCST90018874	7	150176946	0.0396	481912	0.7133	150479858	1.15E-32	0.008948	35374	0.005261062	187.0785086
rs78775372	A	G	0.2968	-0.0049	0.10432	0.079092	ebi-a-GCST90018874	7	150368198	0.104	481912	0.9626	150671110	9.79E-98	0.014146	35378	0.016461835	592.1009426
rs3859101	A	G	-0.1116	-0.1087	0.04384	0.0312153	ebi-a-GCST90018874	16	55867581	0.1218	481912	0.3719	55833669	2.18E-08	0.019939	35367	0.001044142	36.96467279
rs116884770	T	C	0.1167	0.1667	0.04934	0.05042	ebi-a-GCST90018874	11	66671837	0.1524	481912	0.274	66904366	1.82E-09	0.019407	35363	0.001277603	45.23512794
rs145928297	C	A	0.2031	-0.1028	0.01307	0.0182983	ebi-a-GCST90018874	11	67026556	0.1355	481912	0.4478	67259085	3.93E-08	0.036968	35361	0.001064172	37.66813903
rs2314019	A	G	-0.121	0.0109	0.10147	0.921662	ebi-a-GCST90018874	4	15966620	0.0808	481912	0.8925	15964997	7.52E-19	0.013646	35363	0.002669752	94.65782603
rs10898884	G	A	0.1501	-0.0597	0.25476	0.272747	ebi-a-GCST90018874	11	72559568	0.0379	481912	0.1149	72848523	9.65E-59	0.009288	35370	0.008554976	305.1832136
rs116851637	G	C	-0.1608	-0.1069	0.03764	0.0384828	ebi-a-GCST90018874	11	71295037	0.1594	481912	0.502599	71583991	6.95E-14	0.021472	35371	0.001873222	66.37833226
rs117091688	T	C	1.0627	-0.3116	0.02929	0.0236693	ebi-a-GCST90018874	11	71908998	0.3223	481912	0.3336	72197954	0	0.016763	35373	0.064218511	2427.354016
rs118010938	C	T	-0.1953	-0.023	0.01696	0.017056	ebi-a-GCST90018874	11	71347306	0.2109	481912	0.9133	71636260	5.40E-10	0.031464	35371	0.001271837	45.04089423
rs118032309	C	T	0.9154	0.0364	0.03139	0.019338	ebi-a-GCST90018874	11	70958267	0.1652	481912	0.8256	71247221	0	0.016198	35374	0.050955618	1899.175809
rs146842526	A	T	-0.1881	0.0018	0.03008	0.0234582	ebi-a-GCST90018874	11	71480333	0.2358	481912	0.994	71769287	4.05E-15	0.023951	35369	0.002064531	73.16731142
rs186802247	T	A	-0.1952	0.0121	0.02093	0.0138212	ebi-a-GCST90018874	11	71462247	0.3034	481912	0.9683	71751201	1.19E-11	0.028783	35369	0.00156161	55.31584426
rs188993852	C	T	1.4617	-0.7765	0.00886	0.00818217	ebi-a-GCST90018874	11	71846165	0.36	481912	0.0309899	72135119	2.17E-246	0.043602	35373	0.037524526	1379.027357
rs191512445	C	G	0.8571	0.2644	0.05412	0.0422767	ebi-a-GCST90018874	11	71307895	0.1324	481912	0.0458395	71596849	0	0.012503	35371	0.075211944	2876.519919
rs72959160	A	G	0.1856	-0.1788	0.02167	0.0154913	ebi-a-GCST90018874	11	71018492	0.3147	481912	0.569799	71307446	3.47E-11	0.028015	35374	0.001460596	51.73978633
rs117368183	T	C	-0.2192	0.1395	0.02966	0.0284514	ebi-a-GCST90018874	20	3849164	0.1653	481912	0.3986	3868517	1.70E-17	0.02575	35373	0.002765707	98.09713194
rs147223281	A	G	-0.3199	0.1063	0.01491	0.0168073	ebi-a-GCST90018874	20	2763982	0.2131	481912	0.6181	2783336	3.63E-19	0.035752	35377	0.00300616	106.6635424
rs75361202	T	G	-0.3977	-0.037	0.06217	0.0520198	ebi-a-GCST90018874	20	3633749	0.1197	481912	0.757399	3653102	1.92E-113	0.017569	35377	0.01844362	664.70258
rs79732499	T	G	-1.1974	0.2269	0.02166	0.0205602	ebi-a-GCST90018874	20	3404208	0.2082	481912	0.2759	3423561	0	0.023187	35378	0.060765457	2288.713516
rs79887780	T	C	-0.269	-0.2247	0.01743	0.0185865	ebi-a-GCST90018874	20	3287432	0.2165	481912	0.2993	3306785	1.76E-16	0.032657	35378	0.002478537	87.89859218
rs910950	T	C	-0.1453	-0.0731	0.07608	0.11682	ebi-a-GCST90018874	20	4196928	0.049	481912	0.1352	4216281	2.55E-19	0.016169	35374	0.002968015	105.2971513
rs138527695	G	A	0.3445	0.2878	0.00923	0.0166129	ebi-a-GCST90018874	1	226659349	0.2178	481912	0.1865	226471648	8.07E-14	0.046123	35357	0.002170616	76.90906823
rs141415111	A	G	-0.33	0.1613	0.02806	0.0334359	ebi-a-GCST90018874	1	226811900	0.1445	481912	0.2642	226624199	2.18E-36	0.026196	35358	0.00593998	211.2688732
rs190403145	A	G	0.225	0.1571	0.02276	0.0296514	ebi-a-GCST90018874	1	226424282	0.1655	481912	0.3426	226236581	4.48E-15	0.028696	35357	0.002252001	79.79919323
rs2615068	A	G	0.1925	0.0054	0.28663	0.75489	ebi-a-GCST90018874	1	225938392	0.064	481912	0.9333	225750690	1.19E-91	0.009481	35355	0.015154023	543.9837252
rs2740168	A	G	0.5252	0.0229	0.38154	0.397557	ebi-a-GCST90018874	1	226020988	0.0353	481912	0.5158	225833287	0	0.006212	35354	0.13017606	5290.707524
rs77387618	T	C	-0.3444	0.5072	0.00613	0.00929328	ebi-a-GCST90018874	1	227029583	0.2834	481912	0.0735495	226841882	2.08E-09	0.057478	35358	0.001445261	51.17261204
rs805179	A	G	-0.4566	-0.0213	0.09009	0.892395	ebi-a-GCST90018874	1	226057855	0.0508	481912	0.674899	225870155	2.45E-206	0.014896	35357	0.034180376	1251.214161
rs2942570	C	T	0.048	-0.022	0.40633	0.625945	ebi-a-GCST90018874	8	105481705	0.0367	481912	0.548399	104469477	2.70E-09	0.008068	35357	0.001111569	39.34325794
rs6993770	T	A	-0.0592	-0.0245	0.22448	0.299503	ebi-a-GCST90018874	8	106581528	0.0373	481912	0.5108	105569300	5.12E-10	0.009525	35365	0.001220237	43.20394772
rs117275601	A	G	-0.1881	-0.1601	0.03466	0.0145339	ebi-a-GCST90018874	17	40653967	0.2629	481912	0.5426	42501949	1.73E-22	0.01928	35382	0.002367644	83.96605514
rs141812038	T	C	1.0086	-0.1108	0.00542	0.0159736	ebi-a-GCST90018874	17	41035154	0.1669	481912	0.5066	42883137	2.36E-102	0.046954	35370	0.010967482	392.1993438
rs141836654	A	G	-0.1687	-0.4039	0.01783	0.0183488	ebi-a-GCST90018874	17	40460428	0.2518	481912	0.1088	42308410	2.20E-10	0.026581	35383	0.000996777	35.30216846
rs142229145	G	A	0.1753	-0.1546	0.02382	0.0338707	ebi-a-GCST90018874	17	39936934	0.1304	481912	0.2358	41780682	6.05E-14	0.023352	35383	0.001429109	50.63568534
rs147677460	A	G	0.3845	0.3219	0.02249	0.0277436	ebi-a-GCST90018874	17	41527861	0.1492	481912	0.03093	43450493	2.55E-61	0.023272	35373	0.006500299	231.4264247
rs148215732	C	T	0.9546	5.00E-04	0.01901	0.0162606	ebi-a-GCST90018874	17	40855261	0.2265	481912	0.9981	42703243	0	0.015949	35373	0.033987526	1244.469212
rs149164852	C	G	0.356	0.1887	0.01252	0.0195533	ebi-a-GCST90018874	17	41281971	0.1519	481912	0.2141	43129954	2.71E-30	0.031125	35374	0.003133738	111.1950225
rs191273121	G	C	-0.1317	-0.1281	0.04496	0.0421996	ebi-a-GCST90018874	17	40022913	0.1421	481912	0.3675	41866660	2.07E-14	0.017225	35387	0.001489531	52.78566373
rs370664147	A	G	-0.2209	-0.1578	0.04682	0.0327014	ebi-a-GCST90018874	17	40601245	0.2724	481912	0.5623	42449227	7.95E-41	0.01651	35382	0.004355397	154.7680257
rs56097721	T	C	0.5522	0.5771	0.01612	0.0131746	ebi-a-GCST90018874	17	41297570	0.2963	481912	0.0514399	43145553	8.42E-81	0.029007	35374	0.009672305	345.4702561
rs7210270	G	A	1.115	-0.0082	0.02135	0.0299615	ebi-a-GCST90018874	17	40551185	0.1162	481912	0.944	42399167	0	0.015425	35383	0.051952328	1938.853243
rs74621319	C	A	0.1581	-0.0424	0.03028	0.0521957	ebi-a-GCST90018874	17	40160073	0.0676	481912	0.53	42008055	2.19E-15	0.019936	35387	0.001467898	52.01793739
rs115953595	A	G	0.2994	-0.6082	0.02465	0.00803125	ebi-a-GCST90018874	22	38395884	0.3764	481912	0.1061	37999877	1.37E-29	0.026504	35367	0.004310335	153.0948786
rs117773903	T	C	1.3196	-0.046	0.01717	0.0384578	ebi-a-GCST90018874	22	39226589	0.0778	481912	0.5544	38830584	0	0.02626	35364	0.058771031	2208.029358
rs6001369	A	G	0.3324	-0.2929	0.02384	0.0135338	ebi-a-GCST90018874	22	39401000	0.2441	481912	0.2301	39004995	6.10E-35	0.026955	35364	0.005142559	182.7911865
rs62230590	T	C	-0.1432	0.1218	0.03614	0.0373031	ebi-a-GCST90018874	22	39887212	0.1508	481912	0.4193	39491207	6.03E-11	0.021886	35368	0.001428625	50.5970233
rs55667375	T	C	0.0597	0.0935	0.28217	0.238518	ebi-a-GCST90018874	16	31155458	0.0488	481912	0.0554102	31144137	4.02E-11	0.009041	35367	0.001443814	51.13429311
rs72793373	C	T	0.226	0.0377	0.02749	0.0238017	ebi-a-GCST90018874	16	30719158	0.1657	481912	0.8202	30707837	1.09E-18	0.025607	35370	0.002730962	96.85317357
rs143664557	C	G	0.3556	-0.0592	0.00667	0.0172878	ebi-a-GCST90018874	3	165698574	0.1608	481912	0.712901	165980786	6.73E-12	0.051812	35341	0.00167561	59.31376068
rs183246280	A	G	-0.5171	-0.2013	0.00831	0.0108547	ebi-a-GCST90018874	3	165903820	0.2178	481912	0.3556	166186032	3.65E-29	0.046129	35340	0.004407132	156.4286216
rs697356	C	G	-0.3606	-0.0154	0.36502	0.373957	ebi-a-GCST90018874	3	165435938	0.0369	481912	0.6773	165718150	0	0.006236	35338	0.060277905	2266.606321
rs75950664	G	C	-0.1111	-0.0496	0.04211	0.0450972	ebi-a-GCST90018874	3	165420430	0.1522	481912	0.744399	165702642	3.12E-08	0.020074	35339	0.00099577	35.22259456
rs79338538	A	G	-0.1511	-0.0376	0.05615	0.0383808	ebi-a-GCST90018874	3	166449369	0.1192	481912	0.7523	166731581	1.97E-17	0.017785	35353	0.002419979	85.75621927
rs11024589	C	A	-0.7464	0.0324	0.06935	0.0803545	ebi-a-GCST90018874	11	18278423	0.0677	481912	0.6316	18256876	0	0.012782	35381	0.071912784	2741.339773
rs12282271	G	A	-0.1055	-0.051	0.42148	0.419063	ebi-a-GCST90018874	11	18719929	0.0365	481912	0.1629	18698382	7.05E-37	0.008316	35382	0.00542788	193.0864561
rs1818737	T	C	0.0813	0.0014	0.26257	0.317428	ebi-a-GCST90018874	11	18219402	0.0383	481912	0.9716	18197855	3.70E-18	0.009358	35383	0.002559629	90.79462806
rs76204461	T	C	0.1958	2.00E-04	0.13626	0.09228	ebi-a-GCST90018874	11	18515062	0.092	481912	0.9979	18493515	5.96E-60	0.01199	35383	0.00902416	322.1913114
rs105290	C	T	0.0676	-0.0012	0.44268	0.503903	ebi-a-GCST90018874	11	17292068	0.0388	481912	0.975	17270521	3.40E-12	0.009713	35370	0.002254851	79.92981253
rs117147437	A	G	1.1372	0.1011	0.03847	0.0312053	ebi-a-GCST90018874	11	17965443	0.1777	481912	0.5693	17943896	0	0.017098	35387	0.095672853	3743.538936
rs1356979	C	T	-0.3806	-0.0465	0.39372	0.309901	ebi-a-GCST90018874	11	18219240	0.0499	481912	0.3512	18197693	0	0.006799	35383	0.069155748	2628.580998
rs1648233	A	C	-0.2834	0.0048	0.05831	0.935505	ebi-a-GCST90018874	11	19232510	0.066	481912	0.9425	19210963	3.44E-43	0.020568	35383	0.008820246	314.8461365
rs34068567	C	T	0.2436	-0.0515	0.16635	0.758403	ebi-a-GCST90018874	11	18290902	0.0398	481912	0.1949	18269355	2.13E-79	0.012911	35382	0.016458533	592.0471257
rs61886878	G	A	0.1362	-0.0329	0.20422	0.170626	ebi-a-GCST90018874	11	18730431	0.049	481912	0.5019	18708884	4.91E-30	0.011962	35383	0.00602942	214.6209317
rs73438377	T	C	-0.1752	-0.0097	0.03731	0.044402	ebi-a-GCST90018874	11	19184174	0.0871	481912	0.9114	19162627	7.06E-12	0.025552	35382	0.002205007	78.18553587
rs80167698	C	A	0.1816	-0.0442	0.0393	0.0473698	ebi-a-GCST90018874	11	18671138	0.1035	481912	0.6694	18649591	2.73E-13	0.024853	35383	0.002490245	88.32730446
rs114513597	A	G	-0.4943	0.0262	0.02145	0.0160298	ebi-a-GCST90018874	1	9829664	0.2671	481912	0.922	9769606	9.12E-67	0.028635	35391	0.010257028	366.7476997
rs139848768	T	C	2.3427	-0.4111	0.0085	0.0163159	ebi-a-GCST90018874	1	9782386	0.2843	481912	0.1481	9722328	0	0.035126	35391	0.092507085	3607.447693
rs143273246	A	G	0.147	-0.3204	0.04633	0.01669	ebi-a-GCST90018874	1	10817621	0.2758	481912	0.2454	10757564	1.41E-13	0.019877	35387	0.001909524	67.69777184
rs181857771	C	T	0.4564	0.1927	0.00483	0.00882037	ebi-a-GCST90018874	1	10059498	0.3052	481912	0.5278	9999440	5.92E-14	0.060773	35389	0.002002468	71.00353192
rs666103	C	T	-0.1126	-0.0251	0.05955	0.89771	ebi-a-GCST90018874	1	10511589	0.0509	481912	0.6214	10451532	1.33E-10	0.01753	35391	0.001420117	50.32800688
rs79521825	T	C	0.2596	0.2041	0.02412	0.0200108	ebi-a-GCST90018874	1	10731820	0.2451	481912	0.4049	10671763	1.73E-22	0.026608	35390	0.003172584	112.6287171
rs4878643	C	G	-0.2766	-0.0181	0.29073	0.23724	ebi-a-GCST90018874	9	36153437	0.0495	481912	0.7147	36153440	3.72E-205	0.00905	35355	0.031552646	1151.823786
rs72729437	G	A	0.2155	-0.1789	0.03142	0.0360695	ebi-a-GCST90018874	9	35963176	0.1538	481912	0.2449	35963179	4.13E-20	0.023463	35352	0.002826612	100.2039775
rs140106796	T	C	-0.2643	-0.4128	0.01257	0.0128888	ebi-a-GCST90018874	9	115894537	0.3462	481912	0.233	113132257	1.24E-12	0.037218	35371	0.001734067	61.43876086
rs141088207	T	C	-0.1815	0.3886	0.01652	0.0158897	ebi-a-GCST90018874	9	115342190	0.2292	481912	0.0899705	112579910	3.54E-08	0.032925	35371	0.001070431	37.90065735
rs1800435	G	C	-0.4172	-0.031	0.08677	0.0794126	ebi-a-GCST90018874	9	116153891	0.0645	481912	0.6308	113391611	1.12E-179	0.014596	35359	0.027584706	1002.979347
rs2622266	T	C	0.078	-0.0048	0.16381	0.862831	ebi-a-GCST90018874	9	116420246	0.0505	481912	0.9236	113657966	1.25E-12	0.010986	35363	0.001666727	59.03554455
rs59709283	A	G	-0.1341	-0.0786	0.05307	0.08062	ebi-a-GCST90018874	9	116071092	0.059	481912	0.1827	113308812	2.24E-13	0.018286	35374	0.001807401	64.04714654
rs680929	A	C	-0.046	-0.0637	0.39888	0.722596	ebi-a-GCST90018874	9	116396098	0.0534	481912	0.2326	113633818	4.02E-08	0.008379	35364	0.001014727	35.91921458
rs7863910	G	C	-0.1645	-0.0135	0.06771	0.0448564	ebi-a-GCST90018874	9	116065613	0.0879	481912	0.8781	113303333	1.42E-23	0.016438	35374	0.003416376	121.2583096
rs283415	T	C	0.1279	0.104	0.48612	0.646361	ebi-a-GCST90018874	4	100270607	0.0476	481912	0.0288098	99349450	2.51E-55	0.008163	35344	0.008172902	291.2268697
rs7527761	T	C	0.0958	-0.0737	0.31739	0.494175	ebi-a-GCST90018874	1	201460252	0.0426	481912	0.0834507	201491124	1.15E-27	0.008789	35351	0.003976737	141.1349423
rs116968729	A	G	0.4579	-0.0329	0.00409	0.00729923	ebi-a-GCST90018874	7	100538418	0.4189	481912	0.9373	100940790	2.23E-13	0.062432	35369	0.001708105	60.51393039
rs314366	A	G	0.1105	-0.0415	0.49136	0.375456	ebi-a-GCST90018874	7	100416509	0.0527	481912	0.4305	100818887	7.18E-42	0.008151	35367	0.006103302	217.1687222
rs2569927	C	T	-0.1093	-0.0674	0.40396	0.419435	ebi-a-GCST90018874	8	16449764	0.0554	481912	0.2234	16592255	9.45E-38	0.008511	35370	0.005752864	204.6445778
rs41341748	A	G	-1.653	0.1506	0.00574	0.0105286	ebi-a-GCST90018874	8	16012594	0.2788	481912	0.5892	16155085	6.05E-198	0.05507	35368	0.031188003	1138.502523
rs62503192	T	A	0.0813	0.0195	0.0901	0.0794527	ebi-a-GCST90018874	8	15805998	0.1191	481912	0.8703	15948489	2.61E-08	0.014607	35366	0.001083751	38.36735382
rs7016316	C	G	-0.2453	-0.0584	0.02048	0.0216477	ebi-a-GCST90018874	8	15669983	0.1359	481912	0.6674	15812474	3.20E-16	0.030041	35365	0.002414173	85.57899517
rs7831768	T	C	-0.3967	-0.0139	0.05814	0.0810167	ebi-a-GCST90018874	8	16027131	0.0577	481912	0.8097	16169622	5.75E-109	0.017888	35368	0.017235178	620.2290695
rs117061514	A	G	-0.0834	-0.5284	0.10219	0.00440485	ebi-a-GCST90018874	16	2733900	0.2971	481912	0.0752905	2683899	1.23E-09	0.013724	35320	0.001276306	45.13419319
rs71386687	T	G	0.3074	0.0114	0.09392	0.0910859	ebi-a-GCST90018874	16	2767894	0.0918	481912	0.9011	2717893	8.09E-108	0.013936	35320	0.016082826	577.2978114
rs916947	C	T	0.0632	0.0015	0.16493	0.682441	ebi-a-GCST90018874	16	2824984	0.0414	481912	0.9716	2774983	1.07E-08	0.011049	35320	0.001100238	38.90101076
rs2876803	A	T	0.0821	0.0453	0.15307	0.249893	ebi-a-GCST90018874	13	84368785	0.0388	481912	0.2432	83794650	7.45E-14	0.010976	35358	0.001747648	61.89801072
rs3902042	C	T	0.0446	-0.0506	0.40655	0.61298	ebi-a-GCST90018874	10	17065067	0.0354	481912	0.1528	17023068	4.01E-08	0.008123	35365	0.000959838	33.97535209
rs796667	T	G	-0.0763	2.00E-04	0.42958	0.732215	ebi-a-GCST90018874	10	16946819	0.0573	481912	0.997	16904820	2.99E-21	0.008063	35365	0.002853106	101.1830647
rs1701942	C	T	-0.056	-0.0854	0.46478	0.642649	ebi-a-GCST90018874	19	51440560	0.0505	481912	0.0907403	50937304	8.53E-11	0.008627	35367	0.00156022	55.26340009
rs17658926	A	G	0.2035	0.0309	0.21149	0.146707	ebi-a-GCST90018874	19	51584410	0.0595	481912	0.6036	51081153	7.51E-84	0.010489	35374	0.013811978	495.3997217
rs2569441	T	C	-0.1292	-0.0307	0.41912	0.415851	ebi-a-GCST90018874	19	51514622	0.0353	481912	0.385	51011366	3.03E-49	0.008759	35367	0.008127928	289.7996338
rs34093024	C	T	-0.3049	0.0148	0.1173	0.130519	ebi-a-GCST90018874	19	51595551	0.0543	481912	0.785199	51092294	2.02E-115	0.013352	35373	0.019251119	694.297338
rs76195063	T	C	-0.0845	-0.0119	0.19135	0.212217	ebi-a-GCST90018874	19	51640721	0.0436	481912	0.784701	51137464	2.40E-14	0.011079	35370	0.002209696	78.32559333
rs142370265	T	C	-0.7014	-0.0413	0.05912	0.0491644	ebi-a-GCST90018874	1	104027932	0.1184	481912	0.7272	103485310	0	0.012771	35349	0.054730596	2046.572528
rs142394676	C	T	0.2458	0.1536	0.02563	0.0175899	ebi-a-GCST90018874	1	104780736	0.2247	481912	0.4941	104238114	2.08E-20	0.02655	35351	0.003017632	106.9931361
rs143801286	A	G	0.2877	0.0771	0.01117	0.0118356	ebi-a-GCST90018874	1	104707387	0.2958	481912	0.7942	104164765	8.62E-13	0.040233	35352	0.001828456	64.75432191
rs149008851	A	G	0.3969	-0.1721	0.00947	0.0163415	ebi-a-GCST90018874	1	104631964	0.2182	481912	0.4305	104089342	2.64E-21	0.041885	35352	0.002955356	104.7815019
rs34133846	T	G	-0.1088	-0.0119	0.04973	0.115159	ebi-a-GCST90018874	1	104866303	0.0456	481912	0.7938	104323681	2.13E-08	0.019426	35352	0.001118802	39.59395126
rs4847148	A	C	-0.4514	-0.2228	0.01533	0.0129594	ebi-a-GCST90018874	1	104449846	0.3002	481912	0.4579	103907224	1.06E-40	0.033791	35349	0.00615157	218.7854167
rs75782947	C	T	-0.197	-0.0561	0.05105	0.0706098	ebi-a-GCST90018874	1	103084907	0.055	481912	0.3076	102619351	5.03E-25	0.019066	35349	0.003760118	133.4105458
rs77395797	T	C	-0.4474	0.2374	0.00608	0.00965534	ebi-a-GCST90018874	1	104412449	0.3702	481912	0.5213	103869827	3.31E-17	0.05304	35349	0.002419229	85.71986034
rs80262232	G	A	-0.3488	0.0192	0.06088	0.0976809	ebi-a-GCST90018874	1	104970519	0.0488	481912	0.6938	104427897	6.45E-87	0.017651	35353	0.013911651	498.7289259
rs9660372	A	C	-0.2367	0.0257	0.31397	0.677237	ebi-a-GCST90018874	1	104338168	0.0363	481912	0.4798	103795546	2.43E-152	0.009003	35349	0.024135582	874.2202238
rs11735606	G	C	0.2938	0.0493	0.28875	0.254345	ebi-a-GCST90018874	4	111439018	0.0468	481912	0.293	110517862	3.44E-232	0.00903	35354	0.035455029	1299.479278
rs13132825	T	G	-0.3201	0.1275	0.06515	0.0538966	ebi-a-GCST90018874	4	111144766	0.1261	481912	0.3119	110223610	1.29E-78	0.017052	35357	0.012481239	446.8514616
rs13138915	C	T	-0.6195	0.2838	0.02409	0.0145896	ebi-a-GCST90018874	4	111997525	0.1951	481912	0.1457	111076369	7.74E-116	0.027079	35355	0.018045096	649.6716488
rs142736739	G	A	0.152	-0.1046	0.05446	0.0450214	ebi-a-GCST90018874	4	111608778	0.1548	481912	0.4991	110687622	9.54E-17	0.01829	35355	0.00237944	84.32097054
rs144496825	G	T	0.3284	-0.1971	0.02315	0.0188247	ebi-a-GCST90018874	4	112315231	0.2477	481912	0.4262	111394075	4.03E-33	0.02739	35359	0.004877701	173.3062077
rs17513918	C	T	-0.1067	-0.0286	0.05812	0.0278066	ebi-a-GCST90018874	4	111903693	0.1959	481912	0.8837	110982537	2.31E-09	0.017859	35356	0.001246465	44.12251336
rs376834897	T	C	-0.2598	-0.2262	0.01104	0.0158722	ebi-a-GCST90018874	4	111065197	0.3934	481912	0.5652	110144041	5.50E-11	0.039623	35355	0.00147386	52.18226467
rs6838855	T	G	-0.1212	-0.0491	0.17052	0.148622	ebi-a-GCST90018874	4	111139886	0.0775	481912	0.5262	110218730	2.03E-28	0.010962	35356	0.004155435	147.5242714
rs2125236	T	C	0.0557	-0.0053	0.41564	0.400827	ebi-a-GCST90018874	4	81146222	0.0352	481912	0.8813	80225068	1.33E-10	0.008671	35356	0.001507087	53.36196003
rs75178643	G	A	0.1609	-0.0571	0.02223	0.0171093	ebi-a-GCST90018874	4	81225283	0.2454	481912	0.8161	80304129	4.17E-08	0.029343	35355	0.001125429	39.83213369
rs7674623	T	C	0.2207	-0.0858	0.21323	0.148616	ebi-a-GCST90018874	4	80794681	0.0609	481912	0.1588	79873527	1.31E-100	0.010365	35355	0.016342962	587.3721219
rs146939197	A	T	0.2789	0.4068	0.00844	0.0115345	ebi-a-GCST90018874	22	31553585	0.2299	481912	0.0768493	31157599	7.11E-09	0.048183	35364	0.001301933	46.09895492
rs181163603	T	C	-0.3628	0.2959	0.02274	0.0190846	ebi-a-GCST90018874	22	30894224	0.2536	481912	0.2432	30498237	9.11E-40	0.027491	35366	0.005850125	208.101234
rs34471369	T	C	-0.5932	-0.0488	0.12201	0.0994135	ebi-a-GCST90018874	22	31002208	0.087	481912	0.5752	30606221	0	0.007365	35365	0.075390613	2883.421152
rs35967341	C	G	-0.3329	-0.0317	0.37039	0.278463	ebi-a-GCST90018874	22	30607851	0.049	481912	0.5179	30211862	0	0.005024	35366	0.051687849	1927.518355
rs3827378	C	T	-0.3959	-0.0735	0.04699	0.0884286	ebi-a-GCST90018874	22	31063419	0.053	481912	0.1655	30667432	1.31E-83	0.020436	35364	0.014037957	503.4780316
rs56015505	A	G	0.465	0.0472	0.06426	0.0583947	ebi-a-GCST90018874	22	30736835	0.1366	481912	0.7298	30340846	4.98E-161	0.017197	35366	0.026003501	944.1387078
rs62235917	C	T	0.7175	-0.3835	0.01098	0.00742078	ebi-a-GCST90018874	22	31210366	0.3988	481912	0.3362	30814379	8.14E-75	0.039206	35364	0.011181015	399.8538152
rs76738533	A	G	-0.5295	0.0199	0.02983	0.0338046	ebi-a-GCST90018874	22	31039733	0.1233	481912	0.8716	30643746	1.14E-99	0.024986	35365	0.016227926	583.334456
rs141454297	G	T	-0.3053	-0.0204	0.03704	0.0203177	ebi-a-GCST90018874	7	65238030	0.3543	481912	0.954	65773043	1.42E-44	0.021797	35358	0.006649099	236.6591308
rs34356500	T	G	0.1393	0.0573	0.4642	0.62049	ebi-a-GCST90018874	7	66236607	0.0412	481912	0.1635	66771620	1.18E-64	0.008204	35358	0.009652506	344.6002531
rs61742668	A	G	-0.2546	-0.0216	0.09744	0.0963771	ebi-a-GCST90018874	19	8993018	0.1029	481912	0.8334	8882342	9.32E-76	0.013823	35375	0.011401452	407.9548284
rs116001867	T	C	-0.2522	0.187	0.01421	0.0231869	ebi-a-GCST90018874	1	208221036	0.228	481912	0.4122	208047691	4.03E-12	0.036361	35368	0.001781963	63.13339962
rs1819222	T	C	0.0549	-0.0304	0.47849	0.588782	ebi-a-GCST90018874	1	207885881	0.0421	481912	0.4694	207712536	1.27E-10	0.008538	35370	0.001504216	53.28125642
rs3813948	C	T	-0.1177	-0.0131	0.0696	0.100098	ebi-a-GCST90018874	1	207269858	0.0506	481912	0.7957	207096513	1.61E-12	0.016661	35369	0.001794163	63.56820964
rs4844599	G	T	-0.1135	0.0128	0.18637	0.182785	ebi-a-GCST90018874	1	207679229	0.0437	481912	0.769501	207505884	6.58E-25	0.011012	35369	0.003906831	138.7148441
rs61240730	C	T	-0.2527	0.083	0.14193	0.102898	ebi-a-GCST90018874	1	207623930	0.0991	481912	0.4019	207450585	3.00E-94	0.01227	35377	0.015553832	558.9099952
rs111406374	A	G	-0.1817	-0.0087	0.02807	0.0258029	ebi-a-GCST90018874	19	19505990	0.1772	481912	0.9609	19395181	4.52E-12	0.026258	35353	0.001801429	63.79725757
rs2228603	T	C	-0.3337	-0.0347	0.07397	0.0678702	ebi-a-GCST90018874	19	19329924	0.0734	481912	0.6364	19219115	6.54E-94	0.016232	35351	0.015255382	547.6165951
rs111391792	C	T	-0.3568	0.1998	0.08654	0.0698179	ebi-a-GCST90018874	14	21343487	0.1175	481912	0.0891292	20875328	1.10E-128	0.014784	35339	0.020127327	725.8487664
rs1243450	G	C	0.1419	0.0411	0.09692	0.0869595	ebi-a-GCST90018874	14	21491322	0.1099	481912	0.7086	21023163	1.31E-24	0.013857	35342	0.003524799	125.0070385
rs147307766	T	C	0.7615	0.0298	0.03506	0.0470907	ebi-a-GCST90018874	14	21385991	0.1444	481912	0.8366	20917832	1.38E-255	0.022299	35340	0.039235757	1443.13569
rs150971918	C	G	-0.4989	-0.0726	0.02019	0.0155335	ebi-a-GCST90018874	14	21444827	0.2215	481912	0.7433	20976668	4.81E-63	0.029768	35344	0.009847709	351.4991796
rs189727654	G	A	-0.5913	-0.8728	0.00549	0.00527913	ebi-a-GCST90018874	14	22076643	0.5015	481912	0.0817805	21608492	2.54E-27	0.054609	35365	0.003817924	135.530684
rs34072403	T	C	0.0625	0.0328	0.27795	0.327646	ebi-a-GCST90018874	14	21170432	0.0386	481912	0.3962	20702273	2.49E-11	0.009365	35330	0.00156792	55.47847394
rs78293932	T	C	0.1724	0.1346	0.02708	0.0460179	ebi-a-GCST90018874	4	185139101	0.0699	481912	0.0539598	184217948	3.72E-12	0.024815	35387	0.001566139	55.50475736
rs10858304	C	T	0.339	-0.0015	0.26107	0.322982	ebi-a-GCST90018874	9	137857863	0.0362	481912	0.9665	134966017	6.52E-289	0.009332	35329	0.044339385	1639.051993
rs11103724	G	A	-0.0941	0.0533	0.10629	0.086825	ebi-a-GCST90018874	9	138050226	0.0669	481912	0.426	135158380	5.07E-12	0.013631	35323	0.00168228	59.51993905
rs11103734	T	C	-0.096	0.0793	0.09268	0.065996	ebi-a-GCST90018874	9	138082201	0.0765	481912	0.2999	135190355	3.28E-11	0.014472	35323	0.001549955	54.83093107
rs142369618	C	T	-0.223	-0.2711	0.02432	0.0213624	ebi-a-GCST90018874	9	138319622	0.2768	481912	0.3275	135427776	1.08E-16	0.026883	35308	0.002359993	83.51901334
rs3118592	T	A	-0.0544	0.0143	0.31665	0.322636	ebi-a-GCST90018874	9	137426153	0.0364	481912	0.6945	134534307	1.43E-09	0.008988	35342	0.001280709	45.31829819
rs56394477	A	G	-0.0648	-0.0619	0.25614	0.270182	ebi-a-GCST90018874	9	138003227	0.0611	481912	0.3107	135111381	1.33E-11	0.009578	35323	0.001600106	56.60790503
rs7037264	A	G	0.2388	0.0099	0.3846	0.441762	ebi-a-GCST90018874	9	137775212	0.0351	481912	0.7782	134883366	3.55E-174	0.008487	35333	0.026993886	980.1798562
rs75446386	T	C	0.114	-0.1719	0.0431	0.0320788	ebi-a-GCST90018874	9	138043374	0.1585	481912	0.2781	135151528	4.55E-08	0.020849	35323	0.001071972	37.90376189
rs1063178	T	C	-0.1535	-0.0219	0.29705	0.378581	ebi-a-GCST90018874	1	161721707	0.0355	481912	0.5382	161751917	4.53E-68	0.008804	35361	0.009840128	351.3948559
rs12121649	A	G	0.1323	0.0806	0.20853	0.127953	ebi-a-GCST90018874	1	160928271	0.0713	481912	0.2585	160958481	3.08E-40	0.009963	35363	0.005777669	205.491428
rs1801274	G	A	-0.0866	-0.0723	0.4405	0.437164	ebi-a-GCST90018874	1	161479745	0.0392	481912	0.0649606	161509955	3.02E-26	0.008171	35351	0.003696679	131.1587708
rs1954172	C	T	0.4512	-0.011	0.13687	0.228471	ebi-a-GCST90018874	1	161677735	0.04	481912	0.784	161707945	0	0.01016	35357	0.04810084	1786.539219
rs115987516	C	T	-0.6347	-0.3982	0.00824	0.0150052	ebi-a-GCST90018874	1	197306247	0.2873	481912	0.1657	197337117	2.96E-50	0.042577	35336	0.006584166	234.1868576
rs141775313	T	C	-0.6584	0.2519	0.00388	0.0092071	ebi-a-GCST90018874	1	196924267	0.3084	481912	0.4139	196955137	3.11E-25	0.06344	35338	0.003350835	118.8031907
rs142359302	C	T	-0.7409	0.1307	0.04334	0.024175	ebi-a-GCST90018874	1	196910789	0.1811	481912	0.4706	196941659	0	0.011485	35338	0.045519314	1685.178653
rs151334895	C	T	0.4692	0.046	0.0428	0.0288055	ebi-a-GCST90018874	1	196207870	0.1526	481912	0.763199	196238740	8.32E-137	0.018847	35335	0.018038169	649.0503195
rs189052008	T	G	0.247	0.512	0.02903	0.0150819	ebi-a-GCST90018874	1	196252118	0.2855	481912	0.0729407	196282988	3.79E-27	0.022889	35337	0.003439353	121.9489631
rs34182143	T	C	-0.7077	0.1978	0.01565	0.00882766	ebi-a-GCST90018874	1	196634813	0.3584	481912	0.581	196665683	2.17E-116	0.030859	35338	0.015430936	553.8134195
rs34900334	C	T	0.5235	-0.2033	0.04149	0.019333	ebi-a-GCST90018874	1	196687117	0.1875	481912	0.2782	196717987	2.58E-169	0.018874	35339	0.021797338	787.4160933
rs72732207	A	T	-0.2768	-0.04	0.04544	0.094885	ebi-a-GCST90018874	1	196163952	0.0489	481912	0.4126	196194822	2.30E-52	0.018177	35337	0.006646664	236.4313503
rs76456535	C	T	-0.7029	0.1151	0.04643	0.0225415	ebi-a-GCST90018874	1	196219756	0.1808	481912	0.5243	196250626	0	0.010914	35337	0.043749022	1616.596181
rs78379279	C	T	0.3886	-0.4546	0.03026	0.0204247	ebi-a-GCST90018874	1	196215570	0.2194	481912	0.0382798	196246440	2.01E-67	0.022399	35337	0.008862573	315.9592259
rs2430349	G	A	-0.0839	0.01	0.26718	0.732224	ebi-a-GCST90018874	14	92348975	0.042	481912	0.8111	91882631	7.09E-20	0.009193	35363	0.002756482	97.74138586
rs3814834	A	G	0.0787	-0.0413	0.09685	0.0937599	ebi-a-GCST90018874	14	92572927	0.0604	481912	0.494399	92106583	1.11E-08	0.013776	35362	0.001083525	38.35500574
rs117788063	A	C	-0.3014	-0.0387	0.00585	0.0125951	ebi-a-GCST90018874	11	72368745	0.2065	481912	0.8514	72657701	1.16E-08	0.052821	35372	0.001056633	37.41264965
rs74603010	G	A	0.249	0.0723	0.02106	0.0341704	ebi-a-GCST90018874	11	71926242	0.0889	481912	0.4162	72215198	1.48E-18	0.028324	35374	0.002556484	90.65973308
rs7697091	C	A	-0.1219	-0.0246	0.35008	0.369278	ebi-a-GCST90018874	4	72625097	0.0361	481912	0.4948	71759380	2.62E-46	0.008532	35353	0.006761836	240.6649881
rs61871680	A	G	0.1095	0.0326	0.19538	0.161779	ebi-a-GCST90018874	10	124070455	0.0522	481912	0.5329	122310940	7.10E-26	0.01041	35381	0.003769894	133.8797997
rs6585831	C	T	0.0503	0.047	0.41616	0.604981	ebi-a-GCST90018874	10	124212945	0.036	481912	0.1911	122453429	1.87E-09	0.008371	35382	0.001229476	43.55241667
rs4792858	C	A	0.0875	-0.1424	0.3038	0.306139	ebi-a-GCST90018874	17	43244700	0.1059	481912	0.1786	45167333	1.79E-23	0.008764	35365	0.003238679	114.9015307
rs11265611	A	G	0.7419	0.0373	0.34391	0.562281	ebi-a-GCST90018874	1	154395125	0.0353	481912	0.2904	154422649	0	0.005268	35363	0.248387056	11685.82149
rs11582489	A	G	-0.2941	0.1484	0.03982	0.0340625	ebi-a-GCST90018874	1	155134919	0.1777	481912	0.4037	155162443	3.67E-42	0.021615	35365	0.006614149	235.4534655
rs11586379	T	C	-0.0904	-0.103	0.21845	0.254382	ebi-a-GCST90018874	1	154307630	0.0411	481912	0.0123401	154335154	3.08E-19	0.010083	35364	0.002790459	98.95233981
rs3766926	C	T	-0.3725	-0.0238	0.22088	0.192201	ebi-a-GCST90018874	1	154564417	0.0455	481912	0.6016	154591941	0	0.006429	35363	0.047757688	1773.455762
rs3806234	A	G	-0.132	0.0308	0.32543	0.462944	ebi-a-GCST90018874	1	153631071	0.036	481912	0.392	153658595	7.49E-50	0.008892	35362	0.007650018	272.589961
rs77140629	G	A	-0.1226	0.0437	0.06241	0.0819595	ebi-a-GCST90018874	1	153403487	0.057	481912	0.4431	153431011	1.79E-12	0.01739	35362	0.00175905	62.30959951
rs181769	C	A	0.0928	-0.073	0.31514	0.32701	ebi-a-GCST90018874	5	52277455	0.0366	481912	0.0458701	52981625	1.48E-28	0.008371	35361	0.003717331	131.9315543
rs145843394	T	C	0.3074	0.4648	0.01186	0.0098778	ebi-a-GCST90018874	5	179569991	0.3713	481912	0.2106	180142991	9.87E-17	0.037008	35336	0.002214833	78.43260724
rs3763131	C	T	0.1846	0.0247	0.20055	0.231012	ebi-a-GCST90018874	5	179734312	0.0391	481912	0.5273	180307312	1.13E-75	0.010028	35330	0.010927162	390.2996289
rs115736167	G	C	-0.1889	-0.2197	0.01594	0.0178426	ebi-a-GCST90018874	1	155266609	0.2253	481912	0.3295	155296818	4.66E-08	0.034574	35365	0.001119448	39.63139421
rs77350683	C	T	-0.2359	-0.1761	0.07999	0.0731585	ebi-a-GCST90018874	1	155484430	0.1014	481912	0.0824594	155514639	2.22E-55	0.015049	35363	0.00819057	292.0185413
rs140072841	C	T	-1.0437	-0.0995	0.00384	0.00658032	ebi-a-GCST90018874	4	18124009	0.3	481912	0.74	18122386	2.77E-61	0.06319	35354	0.008333773	297.091449
rs142179398	A	C	-0.1505	-0.1822	0.03064	0.0233326	ebi-a-GCST90018874	4	16748145	0.2329	481912	0.4341	16746522	6.42E-11	0.023035	35359	0.001345479	47.63618655
rs76236231	A	G	-0.1431	-0.1623	0.03206	0.0242406	ebi-a-GCST90018874	4	18000776	0.341	481912	0.6342	17999153	4.68E-10	0.022971	35355	0.001270929	44.98832255
rs147414236	C	A	-0.3002	-0.1581	0.01222	0.0115104	ebi-a-GCST90018874	10	118398836	0.1884	481912	0.4012	116639325	4.93E-16	0.037002	35377	0.002175619	77.13032175
rs78206436	T	G	-0.1791	0.1336	0.02369	0.0212499	ebi-a-GCST90018874	10	118181571	0.2299	481912	0.5611	116422059	1.91E-11	0.026681	35378	0.001483795	52.56874071
rs111578730	T	C	-1.3349	0.0441	0.01416	0.0881796	ebi-a-GCST90018874	19	55099792	0.0478	481912	0.3558	54588325	0	0.027083	35377	0.049750466	1852.06376
rs11574588	G	A	-0.3573	0.0108	0.05934	0.0377799	ebi-a-GCST90018874	19	55179041	0.1623	481912	0.9471	54667590	9.88E-89	0.017891	35373	0.014252014	511.3964239
rs11672845	T	C	0.2113	0.0808	0.11986	0.0699057	ebi-a-GCST90018874	19	55081933	0.1074	481912	0.452	54570466	6.40E-60	0.012942	35377	0.009420089	336.4046223
rs149260334	G	C	-0.2208	0.4864	0.02158	0.0131552	ebi-a-GCST90018874	19	54768524	0.2787	481912	0.0810009	54264670	3.08E-14	0.029072	35371	0.002058756	72.9663639
rs2098953	C	T	-0.1808	-0.1483	0.05751	0.0498291	ebi-a-GCST90018874	19	55145587	0.1262	481912	0.2397	54634136	4.03E-24	0.017847	35377	0.003543619	125.801298
rs75873152	A	G	-0.7235	-0.1121	0.04966	0.0500407	ebi-a-GCST90018874	19	55059049	0.1378	481912	0.416	54547768	0	0.015174	35377	0.04940749	1838.632157
rs117147410	A	T	-0.17	-0.4777	0.02683	0.0116944	ebi-a-GCST90018874	19	53916250	0.2681	481912	0.0748307	53412997	1.42E-08	0.029974	35379	0.001509167	53.47048741
rs117252122	C	T	-0.4672	0.1752	0.02956	0.0254562	ebi-a-GCST90018874	19	54616549	0.166	481912	0.2914	54113169	1.51E-59	0.028708	35371	0.012523012	448.5435128
rs181397046	C	T	0.9444	-1.131	0.00993	0.001046	ebi-a-GCST90018874	19	54641926	1.1434	481912	0.3226	54138210	2.34E-92	0.046332	35371	0.017537073	631.3405899
rs34172242	C	T	0.5219	-0.0042	0.42893	0.405383	ebi-a-GCST90018874	19	54700668	0.0371	481912	0.9096	54196804	0	0.00557	35367	0.133438256	5445.709973
rs3810245	G	A	-0.1864	-0.0225	0.44447	0.515688	ebi-a-GCST90018874	19	54495049	0.039	481912	0.5639	53991795	1.09E-83	0.009617	35367	0.017158202	617.3931781
rs8104218	T	C	0.8362	0.1811	0.00476	0.0100542	ebi-a-GCST90018874	19	54209109	0.202	481912	0.3701	53705855	2.13E-33	0.069439	35366	0.006624988	235.8485703
rs8107064	T	G	0.8123	0.9653	0.00831	0.00449881	ebi-a-GCST90018874	19	54350786	0.6157	481912	0.1169	53847532	6.84E-56	0.051574	35365	0.010875265	388.8104229
rs4501820	T	C	0.0744	0.0116	0.20457	0.494269	ebi-a-GCST90018874	1	168511321	0.0489	481912	0.8126	168542083	3.14E-14	0.009799	35364	0.00180144	63.81748122
rs557382	G	T	0.1333	-0.0213	0.29581	0.233558	ebi-a-GCST90018874	3	173113559	0.049	481912	0.6635	173395769	2.53E-49	0.009029	35346	0.007402749	263.5940663
rs67200533	C	A	0.1842	0.2017	0.02094	0.0117395	ebi-a-GCST90018874	3	173128132	0.192	481912	0.2936	173410342	1.28E-10	0.028648	35346	0.001391218	49.23971719
rs78399800	A	G	-0.1553	-0.103	0.03474	0.009348	ebi-a-GCST90018874	3	173323121	0.3522	481912	0.769899	173605331	1.27E-11	0.022933	35348	0.00161751	57.26514285
rs12278021	A	G	0.064	0.1378	0.15161	0.126061	ebi-a-GCST90018874	11	131332125	0.0642	481912	0.0317702	131462231	2.76E-08	0.011518	35369	0.001053691	37.30520305
rs12291942	C	T	0.0688	0.0901	0.29767	0.224382	ebi-a-GCST90018874	11	131305371	0.0543	481912	0.0972994	131435477	1.88E-14	0.008983	35364	0.00197917	70.12621091
rs7118465	T	C	-0.1064	0.0322	0.29159	0.549776	ebi-a-GCST90018874	11	131970313	0.0402	481912	0.4236	132100419	5.76E-32	0.009042	35372	0.004677034	166.2040474
rs113855594	T	C	0.3822	-0.3927	0.01114	0.010422	ebi-a-GCST90018874	1	22112067	0.3258	481912	0.228	21785574	9.64E-20	0.042033	35376	0.003218336	114.2129878
rs144654395	A	G	0.2878	-0.3196	0.01207	0.0197817	ebi-a-GCST90018874	1	22747527	0.1772	481912	0.0713296	22421034	3.01E-13	0.039458	35370	0.001975354	70.00261351
rs2229475	T	C	0.5138	-0.0012	0.06056	0.0575305	ebi-a-GCST90018874	1	22181895	0.1238	481912	0.992	21855402	2.28E-191	0.017412	35375	0.030038145	1095.444423
rs72877151	T	C	0.0941	0.074	0.07743	0.0933915	ebi-a-GCST90018874	1	22971560	0.0562	481912	0.1879	22645067	1.30E-09	0.015509	35369	0.00126508	44.79874185
rs76305492	G	C	-0.1471	-0.0302	0.06687	0.0639706	ebi-a-GCST90018874	1	22224877	0.0729	481912	0.6791	21898384	1.82E-18	0.016777	35374	0.002700404	95.7773441
rs10882283	C	A	-0.0855	-0.0158	0.35748	0.295701	ebi-a-GCST90018874	10	95360964	0.0482	481912	0.743599	93601207	1.89E-23	0.008568	35369	0.003358154	119.1680217
rs12192611	A	G	-0.1999	-0.1292	0.06374	0.0551342	ebi-a-GCST90018874	6	168720652	0.128	481912	0.3127	168319972	5.27E-32	0.016977	35334	0.004769404	169.3201386
rs476666	C	G	-0.2172	0.1071	0.01921	0.0259379	ebi-a-GCST90018874	6	168132160	0.192	481912	0.5772	167731480	1.65E-12	0.03076	35324	0.001777678	62.90295392
rs56296467	C	T	-0.3125	0.0219	0.26123	0.298214	ebi-a-GCST90018874	6	168863807	0.0372	481912	0.5561	168463127	1.94E-244	0.009359	35335	0.037693142	1383.978276
rs59263528	T	C	0.1088	-9.00E-04	0.07576	0.0697223	ebi-a-GCST90018874	6	168919522	0.077	481912	0.9912	168518842	4.70E-12	0.015735	35334	0.001657725	58.66799857
rs59998739	A	G	-0.1019	-0.0451	0.27632	0.244381	ebi-a-GCST90018874	6	168643879	0.0404	481912	0.264	168243199	3.44E-28	0.009256	35334	0.004152764	147.3373159
rs9346603	C	T	-0.1675	0.004	0.02888	0.0317571	ebi-a-GCST90018874	6	169415998	0.153	481912	0.9793	169015903	8.59E-12	0.02453	35094	0.001573728	55.31231382
rs2210969	A	G	-0.0639	-0.0504	0.43343	0.539993	ebi-a-GCST90018874	10	109033022	0.0348	481912	0.1473	107273264	4.97E-15	0.008163	35367	0.002005415	71.0640136
rs144037495	T	C	0.2372	-0.0713	0.01793	0.0730096	ebi-a-GCST90018874	11	117035816	0.0543	481912	0.1889	117165100	1.30E-14	0.030783	35378	0.001981445	70.23477716
rs80351364	T	A	-0.1152	0.1386	0.0715	0.0731813	ebi-a-GCST90018874	11	117092394	0.0607	481912	0.0225102	117221678	3.99E-13	0.015877	35378	0.001762069	62.44498431
rs3983768	C	T	0.0755	-0.0388	0.14187	0.130392	ebi-a-GCST90018874	9	103247114	0.0899	481912	0.6659	100484832	5.71E-11	0.011525	35343	0.00138793	49.1190067
rs113181463	A	T	-0.2269	-0.0019	0.01586	0.0134822	ebi-a-GCST90018874	3	15336036	0.2317	481912	0.9935	15294529	4.87E-12	0.03284	35367	0.00160716	56.92869899
rs13100619	C	A	-0.9375	0.088	0.05071	0.0591304	ebi-a-GCST90018874	3	15549967	0.1167	481912	0.4511	15508460	0	0.014681	35369	0.08461845	3269.347863
rs141033409	A	G	-0.2443	-0.0152	0.02259	0.00842148	ebi-a-GCST90018874	3	14930376	0.3942	481912	0.9693	14888869	2.45E-18	0.02797	35368	0.002635542	93.454882
rs148332145	T	C	0.1567	0.0253	0.02416	0.0111614	ebi-a-GCST90018874	3	15642147	0.2621	481912	0.9233	15600640	1.35E-08	0.027588	35369	0.001157827	40.9963211
rs17485446	C	T	-0.5285	0.2508	0.01386	0.0100732	ebi-a-GCST90018874	3	15614923	0.2634	481912	0.3411	15573416	2.06E-50	0.035395	35369	0.007635224	272.1126089
rs62234692	T	C	-0.2282	-0.0029	0.04231	0.0523832	ebi-a-GCST90018874	3	16612777	0.2193	481912	0.9894	16571270	1.16E-27	0.020936	35368	0.004220163	149.8828244
rs75566846	C	A	0.1099	-0.1786	0.0527	0.0616292	ebi-a-GCST90018874	3	15768205	0.1133	481912	0.1151	15726698	4.85E-09	0.018779	35369	0.001205934	42.70176262
rs75791566	C	G	-0.43	-0.006	0.00764	0.0301972	ebi-a-GCST90018874	3	14814713	0.0775	481912	0.9387	14773206	4.09E-19	0.048127	35368	0.002803687	99.43397341
rs75901608	C	A	0.1339	0.0081	0.07124	0.0951058	ebi-a-GCST90018874	3	15370973	0.0536	481912	0.8804	15329466	1.42E-16	0.016204	35368	0.002372567	84.10777092
rs11968601	T	C	-0.146	0.0538	0.0745	0.0464955	ebi-a-GCST90018874	6	116133860	0.1321	481912	0.684	115812696	4.13E-23	0.014746	35355	0.002939466	104.2252991
rs9488842	C	A	-0.2512	0.1531	0.26724	0.192852	ebi-a-GCST90018874	6	116444168	0.0647	481912	0.01793	116123005	3.90E-180	0.008777	35354	0.024713399	895.8065091
rs980214	G	T	0.0662	0.0494	0.38966	0.699118	ebi-a-GCST90018874	6	116889576	0.0424	481912	0.2432	116568413	2.38E-16	0.008072	35354	0.002084508	73.84546983
rs113489585	T	C	0.4166	0.136	0.03383	0.0245206	ebi-a-GCST90018874	12	58165441	0.1955	481912	0.4867	57771658	2.52E-71	0.023329	35366	0.011345511	405.8269764
rs139170956	A	G	0.3639	-0.2356	0.03376	0.0169072	ebi-a-GCST90018874	12	57064707	0.2828	481912	0.4048	56670923	2.68E-53	0.023679	35369	0.00863936	308.2109806
rs139550544	T	C	0.3518	0.2949	0.024	0.0163788	ebi-a-GCST90018874	12	58408392	0.2999	481912	0.3256	58014609	4.55E-37	0.027656	35365	0.00579806	206.232554
rs144019023	A	C	-0.3011	-0.0313	0.08636	0.0631107	ebi-a-GCST90018874	12	57095558	0.1084	481912	0.7728	56701774	2.61E-91	0.014858	35369	0.014306693	513.3288346
rs1800162	G	A	-0.6108	-0.0578	0.37777	0.335528	ebi-a-GCST90018874	12	57603417	0.0374	481912	0.122	57209634	0	0.004527	35367	0.175390661	7521.97487
rs183425427	A	C	-0.5234	0.1045	0.03461	0.0227645	ebi-a-GCST90018874	12	56854935	0.1758	481912	0.5523	56461151	6.59E-109	0.023608	35368	0.018306353	659.4954285
rs3809114	A	G	-0.6869	-0.0342	0.40986	0.517844	ebi-a-GCST90018874	12	57848639	0.0347	481912	0.3243	57454856	0	0.004396	35367	0.228248334	10459.32609
rs574073945	G	A	0.3007	0.1526	0.00925	0.00793465	ebi-a-GCST90018874	12	58468865	0.3889	481912	0.6947	58075082	3.92E-11	0.045511	35365	0.001657306	58.70459855
rs73114335	C	A	-0.3674	-0.1644	0.03567	0.0249282	ebi-a-GCST90018874	12	58842425	0.1643	481912	0.3171	58448642	2.22E-57	0.023012	35366	0.00928618	331.4745939
rs74808980	G	A	-0.665	0.023	0.06995	0.0532676	ebi-a-GCST90018874	12	57405503	0.1245	481912	0.8536	57011719	0	0.008811	35369	0.057539661	2159.247581
rs1055167	A	G	-0.0501	-0.0274	0.42075	0.450897	ebi-a-GCST90018874	8	145710386	0.0357	481912	0.4433	144485003	1.21E-09	0.008242	34530	0.001223476	42.29594298
rs11740644	G	A	0.0536	0.0646	0.27343	0.622397	ebi-a-GCST90018874	5	180118443	0.0386	481912	0.0939291	180691443	1.92E-09	0.008927	35327	0.001141519	40.37024719
rs34221241	C	T	-0.1872	0.0701	0.13509	0.112029	ebi-a-GCST90018874	5	180057293	0.0853	481912	0.4109	180630293	3.57E-58	0.011642	35329	0.008189093	291.6847226
rs57744148	A	G	-0.0675	-0.0029	0.16171	0.255891	ebi-a-GCST90018874	5	180082323	0.0381	481912	0.9391	180655323	4.46E-10	0.010823	35326	0.001235289	43.68933064
rs146801898	G	C	-0.1592	0.0967	0.01913	0.018178	ebi-a-GCST90018874	12	10935647	0.184	481912	0.5993	10783048	3.35E-08	0.02883	35384	0.000951136	33.68512723
rs111974659	G	A	-0.363	0.0381	0.00635	0.00774571	ebi-a-GCST90018874	1	196198508	0.2994	481912	0.8987	196229378	2.75E-12	0.051932	35335	0.00166284	58.85097801
rs112634009	A	G	0.1604	-0.1684	0.03329	0.0245861	ebi-a-GCST90018874	1	197049582	0.1548	481912	0.2765	197080452	3.09E-13	0.022001	35338	0.001655956	58.61191143
rs114887287	C	T	0.3395	0.5069	0.02969	0.0302738	ebi-a-GCST90018874	1	197104106	0.1722	481912	0.00325102	197134976	5.34E-48	0.023324	35338	0.006640951	236.2334495
rs115660785	A	G	0.1906	-0.1427	0.07418	0.0496253	ebi-a-GCST90018874	1	197043257	0.1161	481912	0.219	197074127	2.87E-36	0.015156	35338	0.004989869	177.2062599
rs139017763	A	G	-1.1889	-0.2583	0.00941	0.0125831	ebi-a-GCST90018874	1	196965193	0.2088	481912	0.216	196996063	1.14E-187	0.04069	35338	0.026351432	956.3555207
rs34050381	G	C	-0.1293	0.1546	0.0468	0.0241097	ebi-a-GCST90018874	1	196646389	0.1799	481912	0.3901	196677259	1.96E-11	0.019273	35338	0.001491616	52.78646783
rs72732214	T	G	-1.2978	-0.0927	0.0019	0.0140011	ebi-a-GCST90018874	1	196185821	0.1673	481912	0.579599	196216691	1.82E-36	0.102905	35335	0.006388122	227.1626522
rs76456535	C	T	-0.1312	0.1151	0.04643	0.0225415	ebi-a-GCST90018874	1	196219756	0.1808	481912	0.5243	196250626	4.90E-12	0.018992	35337	0.001524224	53.94068927
rs17591295	A	G	-0.1706	0.0731	0.05952	0.0651065	ebi-a-GCST90018874	6	160752884	0.0675	481912	0.2789	160331852	1.54E-20	0.018363	35390	0.003258371	115.6841761
rs184089815	A	G	-0.1837	0.2184	0.02918	0.0173197	ebi-a-GCST90018874	6	160093887	0.21	481912	0.2982	159672855	3.11E-13	0.025201	35389	0.001911931	67.78712153
rs35694841	C	T	0.2047	0.0035	0.15311	0.187889	ebi-a-GCST90018874	6	160241351	0.0684	481912	0.9586	159820319	5.82E-67	0.011841	35387	0.010866664	388.7412291
rs3777411	T	C	0.508	0.0213	0.12184	0.200723	ebi-a-GCST90018874	6	160476945	0.0404	481912	0.597901	160055913	0	0.01	35390	0.055223123	2068.462847
rs56397424	T	G	-0.2096	-0.0613	0.01364	0.0144706	ebi-a-GCST90018874	6	160912715	0.3112	481912	0.8439	160491683	2.80E-08	0.037741	35390	0.001182122	41.8824507
rs79915678	T	C	-0.1145	-0.3804	0.04816	0.044486	ebi-a-GCST90018874	6	161460293	0.2366	481912	0.1079	161039261	1.41E-08	0.020188	35388	0.001201964	42.58387636
rs10137242	T	C	0.2029	-0.0405	0.13019	0.290897	ebi-a-GCST90018874	14	52590539	0.0416	481912	0.3301	52123821	8.19E-62	0.01223	35367	0.009323868	332.8419637
rs10147885	T	A	0.0965	-0.0116	0.27495	0.299415	ebi-a-GCST90018874	14	52222679	0.0604	481912	0.8482	51755961	3.43E-26	0.009115	35367	0.003712841	131.7939373
rs1253678	A	G	-0.3319	-0.031	0.31371	0.41612	ebi-a-GCST90018874	14	52457777	0.0374	481912	0.4074	51991059	0	0.006906	35369	0.047432994	1761.096773
rs17253026	C	T	-0.1868	0.0593	0.08264	0.12097	ebi-a-GCST90018874	14	52829722	0.0504	481912	0.2399	52363004	7.36E-37	0.014729	35365	0.005290709	188.0904623
rs62003545	G	A	-0.2013	0.0732	0.02	0.0247538	ebi-a-GCST90018874	14	53411381	0.1667	481912	0.6605	52944663	1.36E-11	0.029766	35368	0.00158845	56.26650802
rs466104	C	T	-0.0584	-0.0106	0.43494	0.476869	ebi-a-GCST90018874	12	65331355	0.0354	481912	0.765301	64937575	5.62E-13	0.008101	35368	0.001676408	59.38738648
rs148328786	G	A	0.1496	0.1007	0.04808	0.0154369	ebi-a-GCST90018874	22	40342993	0.2148	481912	0.6392	39946989	1.15E-15	0.018677	35366	0.002048604	72.59556427
rs58762758	A	G	-0.1092	-0.0102	0.49264	0.446828	ebi-a-GCST90018874	4	48217246	0.0354	481912	0.7741	48215229	4.51E-41	0.008136	35340	0.005961028	211.9140363
rs141229149	A	G	-0.3196	-0.038	0.01474	0.0134354	ebi-a-GCST90018874	2	222086804	0.243	481912	0.8757	221222084	5.89E-20	0.034943	35375	0.002966825	105.257768
rs2680845	A	G	-0.1174	-0.0446	0.44582	0.522031	ebi-a-GCST90018874	2	222435280	0.0356	481912	0.2111	221570560	8.09E-47	0.00817	35370	0.006810462	242.5241277
rs7305333	C	A	-0.1398	-0.1563	0.04238	0.0277272	ebi-a-GCST90018874	12	71919317	0.1376	481912	0.2559	71525537	1.29E-12	0.019703	35363	0.001586348	56.18398328
rs112913222	C	G	-0.2724	0.0787	0.03155	0.0338672	ebi-a-GCST90018874	6	40341956	0.1653	481912	0.6341	40374217	5.55E-33	0.02277	35356	0.00453441	161.039745
rs12527437	C	T	-0.5317	0.0274	0.00537	0.0105457	ebi-a-GCST90018874	6	40339892	0.2545	481912	0.9143	40372153	1.38E-22	0.05437	35356	0.003019946	107.0905734
rs143332484	T	C	-1.4387	-0.3995	0.00868	0.00948731	ebi-a-GCST90018874	6	41129207	0.296	481912	0.1772	41161469	2.61E-257	0.041988	35366	0.035620833	1306.223938
rs146936090	T	C	-0.6281	0.0033	0.01673	0.0146596	ebi-a-GCST90018874	6	41401285	0.1773	481912	0.9851	41433547	1.31E-88	0.031473	35358	0.012979451	464.9360728
rs147685533	A	G	-0.2366	-0.2099	0.03596	0.0302421	ebi-a-GCST90018874	6	41618684	0.1577	481912	0.1831	41650946	1.11E-27	0.0217	35356	0.003881273	137.7531904
rs147930241	A	C	-0.1637	-0.0187	0.01842	0.0299105	ebi-a-GCST90018874	6	40791887	0.1428	481912	0.8956	40824148	2.71E-08	0.029448	35359	0.000969042	34.2956583
rs77705101	G	A	-0.5257	0.0117	0.02453	0.104108	ebi-a-GCST90018874	6	40762302	0.0461	481912	0.7992	40794563	1.43E-91	0.025903	35360	0.013225662	473.9006017
rs3818222	A	G	-0.0768	0.0433	0.4925	0.608341	ebi-a-GCST90018874	20	31812923	0.0402	481912	0.2812	33225117	7.00E-21	0.008193	35367	0.002948456	104.5805134
rs137906310	A	C	0.2497	0.4768	0.01557	0.021526	ebi-a-GCST90018874	11	27555428	0.3469	481912	0.1693	27533881	7.61E-15	0.03212	35359	0.001911351	67.70906635
rs117018654	G	A	0.1414	-0.5745	0.02976	0.0218545	ebi-a-GCST90018874	8	36214178	0.3379	481912	0.0891005	36356660	1.76E-09	0.023492	35369	0.001154625	40.88282295
rs2405810	C	T	-0.0992	-0.0513	0.47435	0.411722	ebi-a-GCST90018874	8	35118625	0.0355	481912	0.1482	35261107	4.66E-34	0.008153	35369	0.004907371	174.4149175
rs55771007	A	T	0.4154	0.3632	0.00497	0.00639401	ebi-a-GCST90018874	8	35619621	0.4812	481912	0.4503	35762103	9.54E-14	0.05578	35367	0.001706694	60.46040429
rs117811671	G	A	0.1201	0.0955	0.03873	0.0209438	ebi-a-GCST90018874	12	51883086	0.2162	481912	0.6586	51489302	7.02E-09	0.020741	35372	0.001074011	38.02862684
rs2277382	T	C	0.3163	-0.0588	0.09029	0.106176	ebi-a-GCST90018874	12	52306221	0.0514	481912	0.2528	51912437	4.58E-115	0.013873	35375	0.016435049	591.0712709
rs3741737	T	G	-0.0769	0.0692	0.14349	0.839148	ebi-a-GCST90018874	12	52565322	0.0473	481912	0.1435	52171538	1.61E-11	0.011414	35370	0.001453573	51.48479507
rs17598373	C	T	-0.0799	-0.0427	0.45795	0.450941	ebi-a-GCST90018874	14	79815516	0.0351	481912	0.2232	79349173	1.92E-22	0.008198	35353	0.003169429	112.3987085
rs34121288	T	C	-0.1612	-0.0804	0.34084	0.283185	ebi-a-GCST90018874	14	79580218	0.0446	481912	0.0712705	79113875	2.22E-78	0.008601	35355	0.011676199	417.6653922
rs4540997	T	C	-0.1089	-0.0124	0.24649	0.711718	ebi-a-GCST90018874	14	80366146	0.0378	481912	0.742699	79899803	1.88E-30	0.009495	35354	0.004405286	156.4247561
rs5743618	A	C	0.1383	0.0824	0.34819	0.417036	ebi-a-GCST90018874	4	38798648	0.0697	481912	0.2368	38797027	2.39E-61	0.008369	35365	0.008681838	309.7046364
rs114099765	C	T	0.3492	-0.1475	0.02245	0.0286107	ebi-a-GCST90018874	1	171690351	0.1578	481912	0.3502	171721211	2.60E-35	0.02816	35365	0.005352218	190.2889517
rs114787202	A	G	0.1807	-0.2175	0.02203	0.0208497	ebi-a-GCST90018874	1	172094321	0.1978	481912	0.2715	172125181	2.18E-10	0.028467	35354	0.001406975	49.80945511
rs145888259	A	G	-0.1517	-0.1664	0.03831	0.0197167	ebi-a-GCST90018874	1	172386261	0.2635	481912	0.5278	172417121	2.80E-12	0.021711	35354	0.001695698	60.04812555
rs148062092	T	C	0.3445	0.1073	0.00737	0.0193958	ebi-a-GCST90018874	1	171911157	0.1622	481912	0.508401	171942017	1.56E-12	0.048732	35356	0.001736454	61.49738913
rs192038293	G	A	0.1971	0.1072	0.02264	0.0233269	ebi-a-GCST90018874	1	171731930	0.1691	481912	0.526	171762790	2.78E-12	0.028203	35365	0.001719231	60.90186941
rs7520165	C	T	-0.315	0.049	0.00965	0.0155312	ebi-a-GCST90018874	1	172177789	0.2433	481912	0.8404	172208649	1.26E-12	0.044373	35354	0.001896562	67.17467279
rs7535044	A	G	0.3352	-0.2505	0.01884	0.0170675	ebi-a-GCST90018874	1	171503013	0.2337	481912	0.2837	171533874	5.51E-28	0.030565	35362	0.004153926	147.4955064
rs7547721	A	G	-0.4858	-0.0681	0.08521	0.089219	ebi-a-GCST90018874	1	171617765	0.1731	481912	0.6941	171648625	7.52E-239	0.01472	35362	0.036792304	1350.670153
rs2240025	G	A	-0.0695	0.0113	0.295	0.369193	ebi-a-GCST90018874	19	58212044	0.0366	481912	0.7573	57700676	2.75E-14	0.009133	35165	0.002009142	70.78970389
rs58509147	T	C	-0.7369	-0.0204	0.04799	0.059856	ebi-a-GCST90018874	19	58840490	0.0645	481912	0.752199	58329124	0	0.015767	35158	0.049618013	1835.441844
rs62114673	A	G	-0.4611	0.4093	0.01318	0.0161244	ebi-a-GCST90018874	19	59090063	0.2062	481912	0.0471205	58578696	9.49E-38	0.035905	35157	0.005530617	195.5101363
rs79541297	G	A	-0.3023	0.0343	0.0186	0.0431476	ebi-a-GCST90018874	19	58159591	0.0697	481912	0.622499	57648223	2.58E-23	0.030389	35165	0.003336301	117.7070752
rs10814104	C	T	0.3	0.0021	0.20887	0.827974	ebi-a-GCST90018874	9	34360287	0.0551	481912	0.9701	34360289	6.07E-208	0.009749	35350	0.029743798	1083.614591
rs10814111	A	C	0.1822	0.0617	0.07849	0.0629364	ebi-a-GCST90018874	9	34457852	0.1209	481912	0.6097	34457854	1.97E-34	0.014889	35350	0.00480221	170.5676106
rs146567295	T	C	0.1979	0.0131	0.03908	0.0197586	ebi-a-GCST90018874	9	33737453	0.3669	481912	0.9714	33737455	6.21E-22	0.020559	35349	0.002941463	104.27862
rs552456959	A	C	-0.1432	-0.0928	0.03146	0.0421714	ebi-a-GCST90018874	9	33397322	0.2489	481912	0.7093	33397324	5.21E-10	0.02305	35347	0.001249661	44.22454341
rs111554649	C	T	-0.7111	-0.2185	0.01177	0.0055339	ebi-a-GCST90018874	3	137862173	0.3949	481912	0.5802	138143331	2.01E-73	0.039232	35362	0.01176321	420.8982191
rs141080172	A	G	-0.2751	0.1651	0.01794	0.0196194	ebi-a-GCST90018874	3	138581718	0.1939	481912	0.3945	138862876	1.04E-18	0.031151	35361	0.002666685	94.54341487
rs147438552	A	C	-0.2176	0.2426	0.02439	0.0131021	ebi-a-GCST90018874	3	137955084	0.1815	481912	0.1815	138236242	8.87E-16	0.027059	35362	0.002253387	79.85972594
rs192325010	T	C	-0.3123	0.1404	0.02927	0.0157877	ebi-a-GCST90018874	3	138665905	0.2701	481912	0.6033	138947063	1.47E-36	0.02473	35362	0.005542365	197.0702684
rs562220390	T	C	-0.2304	-0.4186	0.02283	0.0178471	ebi-a-GCST90018874	3	137701917	0.2311	481912	0.0700697	137983075	3.27E-16	0.028225	35362	0.002368487	83.94852679
rs641320	A	G	-0.5507	0.0753	0.0884	0.0478762	ebi-a-GCST90018874	3	138347957	0.1129	481912	0.5046	138629115	0	0.012615	35362	0.048878372	1817.158998
rs12248841	C	T	-0.0791	-0.004	0.41819	0.361652	ebi-a-GCST90018874	10	131945252	0.0384	481912	0.9163	130146988	1.32E-21	0.008285	35340	0.003044653	107.9205244
rs10208529	T	A	0.0786	0.0504	0.2164	0.362948	ebi-a-GCST90018874	2	27786188	0.0419	481912	0.2284	27563321	4.41E-16	0.009672	35373	0.002095206	74.26513944
rs11840418	T	C	-0.209	0.0129	0.29443	0.328058	ebi-a-GCST90018874	13	24933626	0.0376	481912	0.7322	24359488	3.49E-128	0.008677	35377	0.018148667	653.8760767
rs2229542	C	T	-0.2011	0.0335	0.017	0.0131775	ebi-a-GCST90018874	7	134135621	0.2426	481912	0.8902	134450869	1.00E-10	0.031099	35357	0.001351626	47.85141872
rs75627053	T	C	0.3078	-0.3054	0.01202	0.0249723	ebi-a-GCST90018874	7	134152856	0.1915	481912	0.1107	134468104	3.70E-16	0.037777	35357	0.002250193	79.73500701
rs10818526	C	G	-0.0798	0.0282	0.29441	0.327261	ebi-a-GCST90018874	9	124074965	0.0378	481912	0.4557	121312687	8.04E-20	0.008757	35373	0.002645701	93.82933254
rs10985149	T	C	-0.6283	0.0257	0.01295	0.0653661	ebi-a-GCST90018874	9	123850172	0.0541	481912	0.6342	121087894	4.46E-75	0.03427	35374	0.010091902	360.6100082
rs139301169	A	G	-0.4089	-0.2465	0.01959	0.0149464	ebi-a-GCST90018874	9	124553613	0.1946	481912	0.2053	121791334	1.37E-44	0.029188	35371	0.006422534	228.6269553
rs57455029	A	G	-0.1519	0.0363	0.0547	0.0596706	ebi-a-GCST90018874	9	124547496	0.0691	481912	0.5992	121785217	6.99E-18	0.017632	35371	0.002386176	84.59853652
rs117240178	T	C	-0.8229	0.1413	0.01807	0.0166306	ebi-a-GCST90018874	19	37356065	0.2475	481912	0.568	36865163	1.19E-142	0.03236	35377	0.0240305	871.0097257
rs117704954	A	G	-0.3181	-0.1098	0.0814	0.0487561	ebi-a-GCST90018874	19	36135783	0.1247	481912	0.3786	35644881	1.39E-95	0.015334	35376	0.015132413	543.5187199
rs117731902	G	A	-0.5059	0.0578	0.05133	0.0351583	ebi-a-GCST90018874	19	35952065	0.1499	481912	0.6998	35461163	1.61E-158	0.018859	35377	0.024925609	904.2832449
rs143750646	C	T	-1.228	0.1053	0.01105	0.03393	ebi-a-GCST90018874	19	36699935	0.1842	481912	0.567599	36209033	1.98E-214	0.039291	35373	0.032958189	1205.495043
rs619833	A	G	-0.2099	-0.0166	0.04235	0.0493731	ebi-a-GCST90018874	19	36344506	0.0688	481912	0.809	35853604	1.23E-23	0.020945	35372	0.003573675	126.8542341
rs67018685	A	G	-0.091	-0.0318	0.21357	0.217147	ebi-a-GCST90018874	19	35487125	0.0409	481912	0.4364	34996221	1.44E-18	0.010348	35369	0.002781718	98.65545202
rs117221168	A	G	0.1926	-0.5197	0.04753	0.0321804	ebi-a-GCST90018874	14	23406304	0.2712	481912	0.0552904	22937095	2.78E-24	0.018943	35379	0.003358626	119.2185322
rs117411993	C	T	-0.2433	0.2877	0.0127	0.0172989	ebi-a-GCST90018874	14	23634896	0.2374	481912	0.2256	23165687	5.19E-11	0.037058	35377	0.001484455	52.5906683
rs117703457	T	C	-0.4107	0.0627	0.00458	0.00925025	ebi-a-GCST90018874	14	22764898	0.3697	481912	0.8654	22297005	2.91E-12	0.058823	35374	0.001537982	54.48529533
rs112986157	C	T	0.057	0.0303	0.22063	0.190078	ebi-a-GCST90018874	8	96131467	0.0735	481912	0.6804	95119239	5.53E-09	0.009776	35350	0.001117347	39.54015175
rs13257844	G	A	-0.0664	-0.0188	0.33278	0.616497	ebi-a-GCST90018874	8	94254239	0.0354	481912	0.5962	93242011	1.10E-14	0.008593	35352	0.001957909	69.34784794
rs2446871	A	C	0.1451	-0.0092	0.46959	0.536754	ebi-a-GCST90018874	8	95164509	0.0365	481912	0.7999	94152281	2.48E-71	0.008125	35351	0.010488065	374.6721905
rs3115920	T	C	-0.15	0.014	0.05921	0.0606071	ebi-a-GCST90018874	8	94953208	0.0642	481912	0.828	93940980	3.71E-18	0.017266	35351	0.002506688	88.83158418
rs7833351	A	G	-0.2677	0.0082	0.31181	0.59163	ebi-a-GCST90018874	8	95182178	0.0358	481912	0.8196	94169950	3.28E-212	0.00861	35351	0.030755666	1121.680052
rs36043533	G	T	0.4421	-0.0099	0.04142	0.0652583	ebi-a-GCST90018874	1	38079517	0.0653	481912	0.8795	37613845	1.57E-102	0.020563	35382	0.015520635	557.7771187
rs11653414	C	A	-0.1433	0.0186	0.06246	0.067496	ebi-a-GCST90018874	17	5415038	0.0742	481912	0.8022	5511718	7.96E-18	0.016663	35378	0.002404995	85.28420816
rs4790714	T	C	-0.3124	-0.0595	0.3744	0.51918	ebi-a-GCST90018874	17	4852463	0.0413	481912	0.1495	4949168	0	0.007022	35381	0.045717727	1694.936074
rs8081502	G	T	0.0509	-0.0272	0.40774	0.581894	ebi-a-GCST90018874	17	4659296	0.035	481912	0.4382	4756001	7.27E-10	0.008263	35379	0.0012513	44.3226844
rs887524	A	T	-0.1148	0.0161	0.04558	0.0507978	ebi-a-GCST90018874	17	5608578	0.127	481912	0.8991	5705258	6.34E-09	0.019767	35379	0.001146641	40.61129996
rs10489999	T	G	-0.4136	-0.0611	0.13638	0.0736852	ebi-a-GCST90018874	2	160242588	0.086	481912	0.4776	159386077	0	0.006928	35351	0.040296232	1484.2408
rs111632330	T	C	0.5717	-0.1824	0.00867	0.00799269	ebi-a-GCST90018874	2	159957877	0.3829	481912	0.6338	159101365	2.35E-40	0.042988	35344	0.005618284	199.683288
rs115173995	A	G	0.277	-0.0835	0.04733	0.0459482	ebi-a-GCST90018874	2	161202071	0.1267	481912	0.5095	160345560	2.43E-56	0.017514	35348	0.006919401	246.2772545
rs146371861	G	A	-0.4207	0.074	0.0273	0.023703	ebi-a-GCST90018874	2	160915201	0.1684	481912	0.6603	160058690	2.18E-71	0.023548	35348	0.009399756	335.3964219
rs6704733	A	C	-0.2149	0.0223	0.02585	0.0793263	ebi-a-GCST90018874	2	160093219	0.0501	481912	0.6557	159236708	1.11E-20	0.023045	35349	0.00232589	82.40490568
rs6723407	A	G	-0.5027	0.1871	0.00583	0.0133341	ebi-a-GCST90018874	2	161093788	0.2574	481912	0.4673	160237277	1.18E-22	0.051322	35348	0.002929389	103.8463729
rs72947590	C	T	0.4451	0.0665	0.27659	0.279756	ebi-a-GCST90018874	2	160335315	0.0613	481912	0.2779	159478804	0	0.005376	35349	0.079280461	3043.62657
rs75078492	C	A	-0.3105	0.1392	0.06912	0.0292523	ebi-a-GCST90018874	2	161678571	0.1244	481912	0.2635	160822060	1.62E-100	0.014589	35347	0.012406539	444.0178339
rs75934577	A	C	-0.4694	0.0859	0.03221	0.0201835	ebi-a-GCST90018874	2	161683730	0.2244	481912	0.701699	160827219	7.49E-112	0.020887	35347	0.013736877	492.2924923
rs198389	G	A	0.0904	-0.0397	0.39969	0.331007	ebi-a-GCST90018874	1	11919271	0.0428	481912	0.3541	11859214	2.21E-29	0.008033	35388	0.003921622	139.3168599
rs13047780	C	T	-0.1034	-0.0451	0.16223	0.671746	ebi-a-GCST90018874	21	47733570	0.0388	481912	0.2444	46313656	3.68E-20	0.011243	34648	0.00290621	100.982039
rs148337125	G	T	0.3568	0.0654	0.04729	0.02351	ebi-a-GCST90018874	21	47552522	0.1807	481912	0.7173	46132608	1.51E-76	0.019269	34733	0.011471223	403.0302986
rs149071379	A	G	-0.2234	-0.1549	0.02349	0.0165189	ebi-a-GCST90018874	21	46977177	0.2594	481912	0.550399	45557263	5.74E-17	0.026689	35243	0.002289581	80.87229376
rs35548026	A	G	-0.3871	0.0073	0.09329	0.0735923	ebi-a-GCST90018874	21	47552209	0.0779	481912	0.9254	46132295	2.44E-172	0.013832	34733	0.025350109	903.3342701
rs35881321	A	G	0.3307	0.1157	0.02082	0.0234022	ebi-a-GCST90018874	21	47532456	0.2283	481912	0.6123	46112542	1.69E-30	0.02881	34733	0.004459043	155.5606686
rs73230562	A	C	0.1678	0.0407	0.02507	0.0125319	ebi-a-GCST90018874	21	47015785	0.2889	481912	0.8881	45595871	5.80E-11	0.025623	35242	0.001376391	48.57085488
rs11264535	C	G	-0.0755	0.0034	0.29209	0.29182	ebi-a-GCST90018874	1	156722424	0.0421	481912	0.9349	156752632	3.90E-18	0.008697	35361	0.002357321	83.54944876
rs115645824	T	C	0.3741	0.1078	0.02919	0.0241707	ebi-a-GCST90018874	5	135258053	0.1814	481912	0.5525	135922364	2.73E-50	0.025086	35357	0.007931836	282.6721856
rs139881443	T	G	0.1752	0.2759	0.02359	0.0128881	ebi-a-GCST90018874	5	134968721	0.2192	481912	0.2083	135633031	5.50E-10	0.02824	35349	0.001414029	50.05246359
rs142363998	T	G	0.3641	-0.0216	0.01232	0.00744516	ebi-a-GCST90018874	5	135749589	0.3788	481912	0.9546	136413901	3.00E-22	0.037534	35356	0.003226252	114.4301026
rs149658926	T	C	0.9626	-0.0906	0.01155	0.989966	ebi-a-GCST90018874	5	135629950	0.3997	481912	0.8208	136294262	2.74E-140	0.038176	35356	0.02115721	764.1594915
rs186413467	A	G	0.2497	0.3574	0.01368	0.0119798	ebi-a-GCST90018874	5	134899378	0.468	481912	0.4451	135563688	6.66E-12	0.036374	35355	0.001682562	59.58385983
rs1989973	C	G	-0.3108	-0.1375	0.01629	0.037253	ebi-a-GCST90018874	5	135378239	0.0761	481912	0.0706496	136042550	1.01E-20	0.033293	35356	0.003095852	109.7906461
rs346661	G	C	0.2407	-0.0243	0.05941	0.086868	ebi-a-GCST90018874	5	135766018	0.0614	481912	0.692299	136430329	3.86E-41	0.017918	35355	0.006475034	230.4037665
rs4976285	T	G	-0.1343	-0.0038	0.23457	0.286391	ebi-a-GCST90018874	5	134609822	0.0376	481912	0.9203	135274132	2.87E-42	0.009857	35361	0.006476792	230.5058366
rs801576	C	T	0.551	-0.0356	0.09705	0.904273	ebi-a-GCST90018874	5	134970090	0.0922	481912	0.699	135634400	0	0.01016	35349	0.053209899	1986.51243
rs115598684	G	A	0.1903	0.0141	0.01571	0.010048	ebi-a-GCST90018874	2	79665831	0.2703	481912	0.9584	79438705	1.48E-08	0.033602	35350	0.001119971	39.63312768
rs138334805	A	G	-0.2715	-0.1167	0.01128	0.00995573	ebi-a-GCST90018874	2	79437340	0.3377	481912	0.7296	79210214	6.84E-13	0.037799	35353	0.00164419	58.21949531
rs141639277	C	T	-0.1736	0.2952	0.02328	0.0187588	ebi-a-GCST90018874	2	80240567	0.2188	481912	0.1773	80013441	5.33E-10	0.027959	35350	0.001370511	48.51130458
rs146599142	A	C	0.3135	0.2416	0.026	0.0127112	ebi-a-GCST90018874	2	79229966	0.309	481912	0.4343	79002840	7.94E-34	0.025859	35353	0.004977799	176.8505129
rs191479835	T	C	0.3558	0.2859	0.00927	0.00716106	ebi-a-GCST90018874	2	79173845	0.4442	481912	0.5198	78946719	1.24E-15	0.044473	35353	0.002325289	82.39287757
rs56170896	A	C	0.1702	-0.0247	0.06892	0.130342	ebi-a-GCST90018874	2	79857271	0.0456	481912	0.5883	79630145	1.73E-25	0.016312	35350	0.00371776	131.9057816
rs72913277	G	A	-0.3822	-0.0455	0.04288	0.0513466	ebi-a-GCST90018874	2	79367377	0.0731	481912	0.5336	79140251	2.24E-75	0.020805	35350	0.011990368	428.9791627
rs76841471	G	T	0.5291	0.02	0.06852	0.085891	ebi-a-GCST90018874	2	79330169	0.0578	481912	0.728799	79103043	1.93E-229	0.016361	35352	0.035735216	1310.054971
rs3800403	G	A	0.2734	-0.0459	0.13796	0.819402	ebi-a-GCST90018874	6	35138250	0.0426	481912	0.2808	35170473	4.04E-122	0.011634	35353	0.017779012	639.8823243
rs117549034	T	C	-0.4916	-0.6673	0.01546	0.00723103	ebi-a-GCST90018874	17	76826416	0.3195	481912	0.0367198	78830334	3.07E-47	0.034054	35387	0.00735693	262.2543399
rs117790891	A	G	0.3525	0.3886	0.00597	0.0158985	ebi-a-GCST90018874	17	76468095	0.2335	481912	0.0961391	78472013	3.22E-10	0.056059	35381	0.001474762	52.2526798
rs150745719	A	G	0.3951	0.19	0.0151	0.0262666	ebi-a-GCST90018874	17	77106637	0.15	481912	0.2053	79110555	3.53E-30	0.034613	35383	0.004643155	165.0457843
rs35115846	G	A	0.466	-0.0013	0.16669	0.197241	ebi-a-GCST90018874	17	77020808	0.0411	481912	0.9745	79024726	0	0.008905	35385	0.060327867	2271.623087
rs3744178	T	C	-0.709	0.1411	0.03654	0.0502479	ebi-a-GCST90018874	17	77080596	0.083	481912	0.08916	79084514	4.32E-231	0.021844	35384	0.035393597	1298.245827
rs77688980	T	A	-0.1164	-0.0485	0.24315	0.209858	ebi-a-GCST90018874	17	77156225	0.0475	481912	0.3075	79160143	1.38E-32	0.009792	35380	0.004986778	177.3064242
rs188963550	A	C	-0.2611	0.0712	0.01121	0.0241558	ebi-a-GCST90018874	8	6950057	0.1667	481912	0.6693	7092535	2.42E-10	0.041234	35379	0.00151131	53.54652219
rs117020806	C	T	0.3686	-0.2267	0.02391	0.0166328	ebi-a-GCST90018874	19	52625033	0.2366	481912	0.338	52121780	6.19E-33	0.030835	35385	0.006341764	225.822761
rs12462938	G	A	0.5563	0.0254	0.28362	0.287792	ebi-a-GCST90018874	19	52115833	0.0616	481912	0.6798	51612580	0	0.006082	35383	0.125755915	5089.39105
rs144830411	A	T	-0.1664	0.1283	0.02418	0.025108	ebi-a-GCST90018874	19	53128320	0.1385	481912	0.3542	52625067	4.51E-08	0.030423	35382	0.00130666	46.29012207
rs3829649	A	G	-0.2824	-0.0321	0.47561	0.543856	ebi-a-GCST90018874	19	52216464	0.0364	481912	0.3766	51713211	8.50E-204	0.009271	35377	0.039779998	1465.515646
rs61998206	T	C	0.9727	-0.3447	0.04997	0.0370385	ebi-a-GCST90018874	19	51984738	0.1579	481912	0.0290898	51481484	0	0.012801	35382	0.089832709	3491.974801
rs62107520	T	C	0.3455	-0.012	0.07726	0.0635991	ebi-a-GCST90018874	19	52486363	0.1244	481912	0.9234	51983110	1.38E-88	0.017315	35385	0.017020023	612.6467462
rs73056850	T	C	-0.4896	-0.0888	0.02493	0.0225152	ebi-a-GCST90018874	19	52230568	0.1969	481912	0.6522	51727315	2.59E-64	0.028915	35381	0.011653889	417.1645377
rs76673459	T	C	-0.2824	0.1773	0.0226	0.016035	ebi-a-GCST90018874	19	51593929	0.2791	481912	0.5252	51090672	2.02E-19	0.031334	35374	0.003523223	125.0640789
rs76676259	C	T	-0.375	-0.0556	0.03556	0.0159541	ebi-a-GCST90018874	19	52310138	0.2816	481912	0.8434	51806885	9.80E-52	0.02478	35385	0.009645606	344.6144765
rs79500363	C	A	-0.4897	-0.1202	0.01263	0.0242083	ebi-a-GCST90018874	19	52354615	0.1012	481912	0.2349	51851362	5.67E-32	0.041611	35386	0.005980996	212.9049312
rs6416742	T	C	0.0519	0.0486	0.3142	0.343831	ebi-a-GCST90018874	16	72149061	0.0363	481912	0.1812	72115162	6.48E-10	0.008401	35375	0.001160829	41.1097373
rs2389874	G	A	-0.1795	0.0958	0.37929	0.627011	ebi-a-GCST90018874	4	120554991	0.0358	481912	0.00738992	119633836	1.40E-102	0.008347	35353	0.015171169	544.5778657
rs28646193	A	T	-0.1656	-0.1128	0.02256	0.0166123	ebi-a-GCST90018874	4	121238995	0.247	481912	0.6478	120317840	1.48E-09	0.027388	35354	0.001209428	42.80745589
rs564910936	A	G	-0.1071	3.00E-04	0.07732	0.0670713	ebi-a-GCST90018874	4	119416589	0.0972	481912	0.9972	118495434	2.20E-12	0.015253	35353	0.001636635	57.95153676
rs12445996	C	T	-0.0846	-0.0584	0.16592	0.101375	ebi-a-GCST90018874	16	411869	0.0918	481912	0.5248	361869	1.37E-15	0.010591	35319	0.001980967	70.10066694
rs72773434	A	C	-0.1235	-0.1048	0.04153	0.0242095	ebi-a-GCST90018874	16	798536	0.1959	481912	0.5928	748536	5.84E-10	0.019937	35308	0.00121424	42.92205837
rs149942090	G	A	-0.0596	0.0269	0.21005	0.186357	ebi-a-GCST90018874	3	45471756	0.1261	481912	0.8313	45430264	5.10E-09	0.010199	35346	0.001178813	41.71312788
rs17077267	T	C	-0.1568	-0.0368	0.16479	0.147327	ebi-a-GCST90018874	3	45138515	0.079	481912	0.641599	45097023	3.74E-45	0.01112	35345	0.006767818	240.8248394
rs2276862	G	C	-0.2934	-0.0999	0.17419	0.147422	ebi-a-GCST90018874	3	45187785	0.056	481912	0.0745006	45146293	4.47E-166	0.010682	35346	0.024765869	897.5535681
rs4682944	T	C	0.0645	0.0985	0.18911	0.358484	ebi-a-GCST90018874	3	44229735	0.0432	481912	0.0225102	44188243	7.62E-10	0.010483	35346	0.001275927	45.15398087
rs73064389	T	C	0.108	-0.1182	0.06704	0.0496843	ebi-a-GCST90018874	3	45398945	0.2232	481912	0.5963	45357453	2.79E-11	0.016223	35347	0.001459065	51.64599499
rs117463237	G	A	-0.31	0.1458	0.00812	0.00988448	ebi-a-GCST90018874	22	36650140	0.2533	481912	0.5648	36254094	1.05E-09	0.050806	35368	0.001547991	54.83114228
rs12159472	A	G	-0.795	-0.0318	0.04458	0.0478108	ebi-a-GCST90018874	22	36456816	0.0815	481912	0.696	36060768	0	0.016058	35371	0.053839206	2012.595411
rs132661	G	A	0.1891	-0.0483	0.38951	0.488719	ebi-a-GCST90018874	22	36562434	0.0402	481912	0.2301	36166386	4.79E-101	0.008861	35373	0.017006315	611.937165
rs187972882	A	G	-0.4574	0.0245	0.00637	0.00447806	ebi-a-GCST90018874	22	36734627	0.3634	481912	0.9462	36338582	3.64E-17	0.054298	35377	0.002648417	93.93655119
rs2307340	G	C	0.1371	-0.032	0.09407	0.0679768	ebi-a-GCST90018874	22	35802661	0.0897	481912	0.721	35406668	5.45E-20	0.014976	35367	0.003203692	113.6626906
rs7364189	T	C	-0.1087	0.3251	0.07264	0.0671314	ebi-a-GCST90018874	22	36922205	0.1074	481912	0.002467	36526158	8.54E-11	0.016747	35370	0.001591891	56.39176412
rs74865964	G	T	-0.5151	-0.1428	0.05471	0.0439218	ebi-a-GCST90018874	22	36632643	0.1486	481912	0.3365	36236597	1.69E-162	0.018962	35371	0.02744384	998.0515323
rs2093291	G	A	-0.077	0.0131	0.22705	0.734551	ebi-a-GCST90018874	14	92722629	0.0387	481912	0.7345	92256285	1.13E-15	0.009611	35361	0.002081059	73.73761083
rs2273185	A	C	-0.2439	-0.0037	0.3681	0.351957	ebi-a-GCST90018874	14	92460098	0.0357	481912	0.9171	91993754	3.34E-192	0.008247	35361	0.027673734	1006.365467
rs56365547	C	T	0.165	-0.3129	0.02342	0.015761	ebi-a-GCST90018874	14	92759251	0.2694	481912	0.2454	92292907	1.25E-10	0.025647	35361	0.001245353	44.08935667
rs75924474	T	A	0.0969	0.0503	0.12112	0.124532	ebi-a-GCST90018874	14	92826112	0.0616	481912	0.4144	92359768	3.00E-15	0.01228	35363	0.001999047	70.82989139
rs111443291	G	C	0.4168	0.0468	0.02927	0.0230534	ebi-a-GCST90018874	21	47474155	0.1691	481912	0.7817	46054241	3.31E-60	0.025466	34798	0.009872033	346.9321796
rs112847906	T	C	0.3315	0.1047	0.01406	0.0218459	ebi-a-GCST90018874	21	46685887	0.2514	481912	0.6771	45265972	6.93E-20	0.036314	35256	0.003046722	107.7373931
rs113107188	T	C	-0.7713	-0.0522	0.01741	0.0202187	ebi-a-GCST90018874	21	47426392	0.2509	481912	0.8351	46006478	3.76E-124	0.032547	34809	0.020353906	723.1779096
rs117939256	A	G	-0.8084	-0.2787	0.0046	0.0124577	ebi-a-GCST90018874	21	47091163	0.2159	481912	0.1967	45671249	2.18E-36	0.064172	35197	0.005984641	211.8975561
rs139166000	G	A	0.3351	0.0503	0.00889	0.00856573	ebi-a-GCST90018874	21	47244719	0.2655	481912	0.8499	45824805	1.72E-13	0.045476	35176	0.001978803	69.74040483
rs142700644	T	C	-0.8024	-0.3703	0.01279	0.00885697	ebi-a-GCST90018874	21	47437397	0.2744	481912	0.1772	46017483	1.01E-103	0.037103	34809	0.016258929	575.2779335
rs17004790	C	T	-0.7458	0.1712	0.05439	0.0355424	ebi-a-GCST90018874	21	47091238	0.1575	481912	0.2772	45671324	0	0.011118	35197	0.057214469	2135.865641
rs17272021	T	G	0.2661	0.1632	0.02133	0.0229935	ebi-a-GCST90018874	21	47491937	0.1532	481912	0.2868	46072023	1.07E-18	0.030145	34728	0.002956289	102.9644819
rs183013584	G	A	0.5478	0.0167	0.00534	0.00831982	ebi-a-GCST90018874	21	47076191	0.3177	481912	0.958	45656277	9.63E-22	0.057177	35195	0.003187792	112.5467357
rs4819131	G	A	0.6097	0.1431	0.08185	0.918647	ebi-a-GCST90018874	21	47032252	0.1099	481912	0.1927	45612338	0	0.009238	35208	0.055872063	2083.437822
rs567709402	C	G	-0.4623	0.1052	0.01241	0.0112715	ebi-a-GCST90018874	21	47649193	0.2792	481912	0.7063	46229279	5.64E-31	0.039946	34734	0.005238733	182.9098836
rs73159606	A	G	-0.7996	-0.1927	0.01891	0.00864402	ebi-a-GCST90018874	21	47411695	0.2863	481912	0.5009	45991781	1.51E-144	0.031234	34836	0.023723346	846.4598985
rs74543411	T	C	-0.6979	0.2389	0.02534	0.0156092	ebi-a-GCST90018874	21	47302427	0.2295	481912	0.2979	45882513	4.66E-147	0.027024	35177	0.024058921	867.1348752
rs74660892	T	A	0.3604	0.0682	0.03345	0.02696	ebi-a-GCST90018874	21	47361666	0.2036	481912	0.737801	45941752	5.78E-51	0.024001	35173	0.008398854	297.8980798
rs10922098	T	C	-0.108	-0.0081	0.40011	0.690668	ebi-a-GCST90018874	1	196664651	0.0472	481912	0.8641	196695521	1.17E-41	0.007987	35338	0.005599233	198.9685663
rs74479613	T	C	-0.1597	0.0507	0.08871	0.125295	ebi-a-GCST90018874	22	50963905	0.0467	481912	0.2777	50525476	8.65E-31	0.013843	35338	0.004123529	146.3123299
rs3786314	G	A	-0.1487	-0.0137	0.45657	0.442102	ebi-a-GCST90018874	18	32720189	0.0351	481912	0.695799	35140225	1.19E-73	0.008191	35333	0.010972432	391.9678503
rs11159209	G	A	-0.0738	-0.0139	0.28164	0.27073	ebi-a-GCST90018874	14	76968487	0.0402	481912	0.7294	76502144	1.24E-15	0.009224	35357	0.002203836	78.08870275
rs11624959	T	C	0.7548	-0.161	0.09242	0.0750087	ebi-a-GCST90018874	14	78038623	0.1093	481912	0.1406	77572280	0	0.008641	35354	0.095575078	3735.821585
rs141994807	T	C	-0.4043	-0.1662	0.1548	0.128592	ebi-a-GCST90018874	14	77927743	0.0636	481912	0.00897408	77461400	6.10E-282	0.011268	35354	0.042772824	1579.671896
rs422642	C	T	-0.3488	0.0325	0.27403	0.384914	ebi-a-GCST90018874	14	77721374	0.0378	481912	0.3902	77255031	0	0.005737	35355	0.04840606	1798.350494
rs60434542	G	C	-0.4104	-0.0231	0.22221	0.167174	ebi-a-GCST90018874	14	77768265	0.0633	481912	0.714801	77301922	0	0.006113	35355	0.058219793	2185.482678
rs71429976	A	G	-0.0908	-0.0095	0.35075	0.268312	ebi-a-GCST90018874	14	77400357	0.0458	481912	0.8363	76934014	1.26E-25	0.008677	35353	0.003755012	133.2437616
rs7148273	G	C	-0.123	0.0552	0.37175	0.373778	ebi-a-GCST90018874	14	78529368	0.0353	481912	0.1184	78063025	1.31E-46	0.00858	35354	0.007066815	251.6040664
rs745011	C	T	-0.0595	0.0203	0.27112	0.281927	ebi-a-GCST90018874	14	76917275	0.0393	481912	0.604901	76450932	1.58E-10	0.0093	35357	0.001399206	49.53822609
rs4880150	T	C	-0.2085	-0.0654	0.25841	0.772914	ebi-a-GCST90018874	9	139770341	0.0464	481912	0.1589	136875889	1.25E-115	0.009122	35257	0.016661546	597.3556716
rs62580411	G	C	-0.1505	0.0551	0.02367	0.0488752	ebi-a-GCST90018874	9	139839324	0.1231	481912	0.6546	136944872	1.47E-08	0.026567	35261	0.001046882	36.95070866
rs116922118	G	A	-0.1647	-0.1784	0.03654	0.0318702	ebi-a-GCST90018874	9	18815197	0.1705	481912	0.2954	18815199	9.78E-14	0.022126	35363	0.001909939	67.66658094
rs12337179	C	T	0.1569	-0.0203	0.09741	0.110403	ebi-a-GCST90018874	9	18867597	0.0532	481912	0.7026	18867599	2.24E-29	0.013943	35364	0.004328824	153.7413991
rs192820461	T	C	-0.2039	0.1731	0.02852	0.0209444	ebi-a-GCST90018874	9	19115406	0.1696	481912	0.3076	19115408	4.15E-16	0.025067	35364	0.002303816	81.655669
rs35264941	C	G	-0.7019	0.0045	0.01968	0.0324077	ebi-a-GCST90018874	9	18626297	0.081	481912	0.9555	18626299	4.33E-126	0.029386	35359	0.01900962	685.1475319
rs702208	G	A	0.5542	-0.0029	0.04681	0.044116	ebi-a-GCST90018874	9	18639743	0.1268	481912	0.9819	18639745	1.45E-173	0.019732	35359	0.027408241	996.3822452
rs72688613	G	A	0.0901	0.1461	0.09624	0.109209	ebi-a-GCST90018874	9	18486241	0.0959	481912	0.1276	18486243	1.72E-10	0.014112	35359	0.001412174	50.00085713
rs74413064	T	A	-0.1613	-0.184	0.0247	0.023364	ebi-a-GCST90018874	9	18690655	0.2353	481912	0.4343	18690657	3.11E-09	0.02722	35361	0.001253528	44.3791136
rs10109973	T	C	-0.2248	-0.033	0.02808	0.0191892	ebi-a-GCST90018874	8	121065638	0.1083	481912	0.760599	120053399	1.69E-19	0.02489	35360	0.002758355	97.79969879
rs147305264	T	C	-0.1868	-0.0206	0.01854	0.0267057	ebi-a-GCST90018874	8	120629959	0.1384	481912	0.8816	119617719	2.01E-09	0.031151	35359	0.00126989	44.95658758
rs17788736	T	C	0.1128	-0.1403	0.04086	0.0401565	ebi-a-GCST90018874	8	120296490	0.1329	481912	0.2913	119284250	4.51E-08	0.020623	35361	0.000997306	35.29895717
rs7829390	A	G	-0.1609	0.0523	0.39446	0.391535	ebi-a-GCST90018874	8	120728894	0.0991	481912	0.598	119716654	9.57E-81	0.008455	35359	0.01236767	442.7596151
rs116731698	A	G	0.3114	-0.678	0.0072	0.00755881	ebi-a-GCST90018874	6	37440648	0.4224	481912	0.1084	37472872	4.75E-09	0.05318	35360	0.001386314	49.08532316
rs13213477	C	A	0.1998	-0.077	0.44074	0.476615	ebi-a-GCST90018874	6	38641648	0.0366	481912	0.0355001	38673872	1.48E-102	0.009292	35363	0.019679642	709.8616361
rs17589683	T	C	-0.1795	0.0265	0.07055	0.0610096	ebi-a-GCST90018874	6	38045836	0.0957	481912	0.7819	38078060	1.54E-22	0.018376	35365	0.004225537	150.0617712
rs189394578	A	G	0.3986	-0.007	0.01573	0.0122947	ebi-a-GCST90018874	6	37114416	0.2467	481912	0.9775	37146640	7.52E-27	0.037155	35355	0.004919801	174.7896627
rs55914827	T	C	-0.3898	0.1563	0.04064	0.0485825	ebi-a-GCST90018874	6	37209617	0.1207	481912	0.1953	37241841	1.16E-62	0.023331	35359	0.011848107	423.9363662
rs7754269	C	T	0.2707	-0.0407	0.16251	0.117535	ebi-a-GCST90018874	6	37708926	0.0719	481912	0.5717	37741150	1.27E-105	0.012402	35360	0.019946478	719.6214921
rs804830	C	G	-0.4652	-0.0191	0.28067	0.246314	ebi-a-GCST90018874	6	37609457	0.0436	481912	0.6609	37641681	0	0.005996	35361	0.087384333	3385.677829
rs9462353	T	C	-0.5863	-0.0755	0.10578	0.177475	ebi-a-GCST90018874	6	37666492	0.0408	481912	0.0641594	37698716	0	0.008763	35361	0.065030595	2459.349777
rs12449302	C	T	-0.1193	-0.143	0.16538	0.141303	ebi-a-GCST90018874	17	29411573	0.1385	481912	0.3017	31084555	3.04E-27	0.011035	35361	0.003929006	139.4737053
rs10946235	G	A	-0.059	0.0048	0.48326	0.54734	ebi-a-GCST90018874	6	167629803	0.0361	481912	0.8946	167216315	1.11E-12	0.008291	35344	0.001738549	61.55080982
rs11758758	G	A	0.283	-0.1926	0.02038	0.00815797	ebi-a-GCST90018874	6	167544652	0.3363	481912	0.5668	167131164	1.11E-22	0.028874	35343	0.003197899	113.3795108
rs13216122	C	T	-0.5744	0.0546	0.07647	0.086985	ebi-a-GCST90018874	6	167321104	0.0573	481912	0.3406	166907616	0	0.012405	35336	0.046601614	1727.107413
rs162298	A	G	0.3058	-0.0491	0.23731	0.253489	ebi-a-GCST90018874	6	167455629	0.0407	481912	0.2276	167042141	3.34E-223	0.009588	35343	0.033850809	1238.236748
rs62438679	A	G	-0.134	0.0587	0.04453	0.0545546	ebi-a-GCST90018874	6	167082412	0.0801	481912	0.4641	166668924	2.45E-11	0.020071	35345	0.001527951	54.08500097
rs71573407	A	G	-0.3865	0.0851	0.01176	0.00971419	ebi-a-GCST90018874	6	168101831	0.2519	481912	0.7356	167701151	4.12E-25	0.037337	35324	0.003472152	123.0706768
rs114928388	A	G	0.2585	-0.0142	0.03808	0.0277903	ebi-a-GCST90018874	5	139763138	0.1499	481912	0.9246	140383553	8.89E-34	0.021339	35363	0.004895386	173.9573501
rs192900523	A	G	0.1272	-0.0119	0.05256	0.0207141	ebi-a-GCST90018874	5	139404092	0.2073	481912	0.9541	140024507	4.15E-12	0.01835	35360	0.001611429	57.06888428
rs5744454	G	T	-0.2387	0.0601	0.30745	0.257507	ebi-a-GCST90018874	5	140013567	0.0388	481912	0.1215	140633982	3.58E-161	0.008824	35363	0.024263892	879.3314902
rs78656209	A	G	0.115	-0.2346	0.04859	0.0507861	ebi-a-GCST90018874	5	139232797	0.1158	481912	0.04271	139853212	1.88E-09	0.019141	35357	0.001222757	43.28351186
rs7695	C	T	0.1667	-0.0045	0.37641	0.306754	ebi-a-GCST90018874	1	156147326	0.0484	481912	0.926	156177535	8.29E-82	0.008701	35361	0.013045523	467.3737781
rs1929498	C	T	-0.3366	0.0104	0.01499	0.973173	ebi-a-GCST90018874	13	85891725	0.0888	481912	0.9066	85317590	5.56E-24	0.033329	35346	0.003345804	118.6510785
rs35974487	T	C	-0.1704	0.1685	0.02202	0.0336536	ebi-a-GCST90018874	13	86589848	0.0837	481912	0.0439704	86015713	1.31E-09	0.028092	35342	0.001250594	44.25134505
rs674438	G	T	-0.0631	0.0452	0.39136	0.59887	ebi-a-GCST90018874	13	86327727	0.0364	481912	0.2143	85753592	2.22E-14	0.008262	35343	0.001896818	67.16283724
rs9547175	T	C	-0.2052	0.0295	0.21459	0.147652	ebi-a-GCST90018874	13	85916173	0.1154	481912	0.7981	85342038	1.24E-98	0.009735	35346	0.014193536	508.8791439
rs111881870	T	G	0.187	-0.0261	0.03438	0.0453419	ebi-a-GCST90018874	4	187712472	0.1391	481912	0.8511	186791318	1.10E-15	0.023331	35345	0.002321803	82.25044621
rs11736199	A	G	0.0817	0.0096	0.34089	0.442624	ebi-a-GCST90018874	4	186860768	0.0367	481912	0.7935	185939614	5.09E-20	0.008917	35386	0.002999482	106.4529775
rs186593226	T	C	-0.3053	0.1128	0.01189	0.0166637	ebi-a-GCST90018874	4	187587083	0.3056	481912	0.712	186665929	4.54E-14	0.040467	35354	0.002190134	77.59557368
rs4253416	T	C	0.1156	0.0894	0.46609	0.639424	ebi-a-GCST90018874	4	187197994	0.0414	481912	0.0306803	186276840	1.71E-42	0.008461	35392	0.006650947	236.9529854
rs4861699	G	A	-0.4288	-0.097	0.20765	0.769673	ebi-a-GCST90018874	4	186984740	0.0392	481912	0.01344	186063586	0	0.008148	35392	0.060504621	2279.158147
rs6820205	C	T	0.139	-0.0716	0.06991	0.924162	ebi-a-GCST90018874	4	187464867	0.0601	481912	0.2332	186543713	1.89E-16	0.016891	35359	0.002512603	89.06188129
rs72710517	T	G	0.2227	-0.0187	0.29877	0.221904	ebi-a-GCST90018874	4	187089837	0.0574	481912	0.744399	186168683	4.56E-130	0.009178	35393	0.02078107	751.0709043
rs72718122	T	C	-0.1249	0.0945	0.09849	0.108925	ebi-a-GCST90018874	4	186541367	0.091	481912	0.2993	185620213	3.30E-18	0.014355	35382	0.002770241	98.28339658
rs7580437	C	T	-0.0573	0.0238	0.3386	0.40607	ebi-a-GCST90018874	2	120470714	0.036	481912	0.5082	119713138	1.36E-11	0.008473	35362	0.001470586	52.07649875
rs78115599	T	C	-0.2839	-0.0108	0.17404	0.226463	ebi-a-GCST90018874	2	120136301	0.0463	481912	0.8152	119378725	2.55E-158	0.01059	35361	0.023172286	838.7854187
rs111461400	A	G	-0.1908	-0.197	0.04131	0.026395	ebi-a-GCST90018874	6	52477669	0.1989	481912	0.3219	52612871	6.52E-21	0.020338	35367	0.002883501	102.2699135
rs12525609	G	A	-0.0788	0.034	0.14812	0.821799	ebi-a-GCST90018874	6	52227833	0.0424	481912	0.4225	52363035	4.31E-12	0.011376	35367	0.00156702	55.50464133
rs35928674	T	A	-0.1658	-0.1136	0.03386	0.0248562	ebi-a-GCST90018874	6	52813089	0.2075	481912	0.584	52948291	3.40E-14	0.021867	35356	0.001798565	63.70102676
rs4712015	A	G	0.3127	0.1048	0.4348	0.560263	ebi-a-GCST90018874	6	52613697	0.0367	481912	0.00430903	52748899	0	0.006778	35365	0.048059301	1785.322395
rs74904415	T	A	-0.1218	-0.0933	0.03518	0.0219372	ebi-a-GCST90018874	6	51894240	0.2096	481912	0.656299	52029442	2.78E-08	0.021927	35368	0.001007086	35.65252063
rs77480054	A	G	0.2149	0.2386	0.0107	0.00967863	ebi-a-GCST90018874	6	52446421	0.293	481912	0.4153	52581623	4.17E-08	0.039191	35367	0.00097772	34.6109167
rs34010962	C	A	0.0786	-0.0506	0.37164	0.376544	ebi-a-GCST90018874	11	103187098	0.0368	481912	0.1693	103316369	3.18E-20	0.008532	35364	0.0028854	102.3287843
rs61904893	T	C	0.1581	-0.0831	0.06036	0.0657209	ebi-a-GCST90018874	11	103893112	0.1184	481912	0.483	104022384	1.01E-19	0.017396	35366	0.002835336	100.5539104
rs7115797	A	G	-0.3492	0.0859	0.30135	0.307065	ebi-a-GCST90018874	11	104028877	0.0371	481912	0.0205499	104158149	0	0.00709	35365	0.05134632	1914.038769
rs72989403	G	A	-0.1567	0.0239	0.05015	0.0619732	ebi-a-GCST90018874	11	103337259	0.1101	481912	0.8284	103466531	3.05E-16	0.019177	35364	0.002339343	82.91782982
rs117839078	T	C	-0.2782	0.1745	0.00578	0.00715723	ebi-a-GCST90018874	19	40954949	0.4723	481912	0.7118	40449042	3.46E-08	0.050433	35374	0.000889518	31.49203182
rs34366758	A	G	-0.8658	0.3015	0.00414	0.00788653	ebi-a-GCST90018874	19	40919524	0.385	481912	0.4337	40413617	1.24E-44	0.06177	35374	0.006181072	219.996687
rs74429191	C	T	-0.1436	-0.1015	0.03393	0.0369445	ebi-a-GCST90018874	19	40882352	0.1353	481912	0.4529	40376445	5.31E-11	0.021884	35374	0.001351859	47.88267994
rs10415576	C	T	-0.0715	-0.0396	0.38466	0.364133	ebi-a-GCST90018874	19	50164390	0.0361	481912	0.2727	49661133	8.54E-18	0.008322	35373	0.002420105	85.80921011
rs1654655	G	T	0.2558	0.1032	0.06903	0.0653089	ebi-a-GCST90018874	19	55182829	0.1152	481912	0.3706	54671378	2.33E-53	0.016635	35373	0.008410167	299.9990703
rs34060168	C	G	0.2109	0.021	0.02704	0.039595	ebi-a-GCST90018874	19	55746242	0.1269	481912	0.8685	55234874	3.10E-16	0.025816	35379	0.002340372	82.98955423
rs4042	C	A	0.1967	-0.1497	0.02084	0.0250352	ebi-a-GCST90018874	19	54697462	0.0938	481912	0.1105	54193607	7.83E-12	0.02875	35369	0.001579029	55.93383819
rs57538928	A	C	0.0756	0.0795	0.25277	0.236787	ebi-a-GCST90018874	19	55489582	0.0439	481912	0.0699697	54978214	4.05E-15	0.009626	35377	0.002159004	76.54001103
rs62124153	G	A	0.2435	-0.0904	0.37797	0.734262	ebi-a-GCST90018874	19	55340154	0.0654	481912	0.1669	54828699	5.75E-158	0.009093	35364	0.027880245	1014.176725
rs71365464	G	A	-0.595	-0.1111	0.00541	0.00710841	ebi-a-GCST90018874	19	54954267	0.3239	481912	0.731601	54443085	4.03E-25	0.057468	35371	0.003809827	135.2651157
rs1926318	T	C	0.2174	-0.0094	0.21111	0.319925	ebi-a-GCST90018874	13	36644142	0.0373	481912	0.8008	36070005	6.84E-108	0.009853	35364	0.015742523	565.5909204
rs2296643	G	T	-0.0617	0.0023	0.21628	0.775363	ebi-a-GCST90018874	13	36402152	0.0427	481912	0.9569	35828015	3.30E-10	0.009819	35362	0.001290558	45.69310966
rs9574568	T	C	0.0817	0.0212	0.12343	0.236055	ebi-a-GCST90018874	13	36351355	0.0391	481912	0.5882	35777218	2.69E-11	0.012262	35362	0.00144438	51.14714973
rs148712348	A	G	0.1541	0.1141	0.02309	0.0365563	ebi-a-GCST90018874	2	70155820	0.1621	481912	0.4817	69928688	5.82E-09	0.02647	35363	0.001071307	37.92309827
rs17037076	A	G	-0.2876	-0.0176	0.22091	0.217898	ebi-a-GCST90018874	2	70033649	0.0409	481912	0.6674	69806517	2.70E-200	0.009525	35364	0.028471527	1036.315638
rs10766205	A	G	0.2492	0.016	0.2753	0.742776	ebi-a-GCST90018874	11	15092320	0.0399	481912	0.6877	15070774	6.58E-179	0.008738	35369	0.024779386	898.6403068
rs10832218	C	T	-0.0502	-0.0037	0.39808	0.3457	ebi-a-GCST90018874	11	14181174	0.0701	481912	0.9579	14159628	5.06E-10	0.008074	35370	0.001207665	42.76434886
rs2002330	T	C	0.1502	-0.2214	0.02219	0.0190123	ebi-a-GCST90018874	14	96132214	0.2649	481912	0.4033	95665877	4.01E-08	0.027357	35382	0.000978998	34.67087864
rs61985276	A	G	-0.0759	0.0154	0.1159	0.0903989	ebi-a-GCST90018874	14	96589122	0.0994	481912	0.8765	96122785	4.24E-09	0.01292	35378	0.001180588	41.81384692
rs78986913	A	G	-0.453	0.0844	0.0414	0.0439073	ebi-a-GCST90018874	14	96162418	0.1312	481912	0.5198	95696081	3.31E-107	0.020597	35381	0.016287865	585.7896444
rs10046898	T	C	0.3431	-0.0047	0.41992	0.330377	ebi-a-GCST90018874	9	94939076	0.0383	481912	0.9031	92176794	0	0.006598	35354	0.057349005	2150.745098
rs16908102	C	T	0.2071	0.0796	0.07288	0.0544138	ebi-a-GCST90018874	9	94797040	0.1168	481912	0.4953	92034758	4.49E-43	0.015052	35358	0.005796082	206.1209627
rs4744183	G	A	-0.1413	7.00E-04	0.10529	0.902978	ebi-a-GCST90018874	9	95926474	0.0554	481912	0.9897	93164192	2.35E-28	0.012794	35358	0.003761696	133.5007256
rs55648437	C	G	0.119	-0.0823	0.05881	0.0491871	ebi-a-GCST90018874	9	94528769	0.1337	481912	0.5383	91766487	7.37E-13	0.016591	35357	0.001567662	55.51170988
rs17843980	T	C	-0.3932	0.092	0.01477	0.023208	ebi-a-GCST90018874	13	46679458	0.1552	481912	0.5535	46105323	1.31E-32	0.033066	35360	0.004499613	159.8164189
rs76101695	C	T	-0.1581	-0.2072	0.04721	0.051889	ebi-a-GCST90018874	13	46185040	0.1157	481912	0.0732605	45610905	7.17E-16	0.019597	35357	0.002248666	79.68075688
rs7990889	G	C	-0.1186	0.0501	0.28085	0.221617	ebi-a-GCST90018874	13	46691397	0.0485	481912	0.3012	46117262	2.08E-38	0.009152	35358	0.005681896	202.0370716
rs9562623	T	C	0.0922	0.0713	0.06693	0.223076	ebi-a-GCST90018874	13	46431745	0.0407	481912	0.0798307	45857610	3.71E-08	0.01675	35360	0.001061761	37.58165856
rs11211830	T	C	0.0588	-0.0238	0.18282	0.143189	ebi-a-GCST90018874	11	106501940	0.0496	481912	0.6321	106631214	2.37E-08	0.010533	35359	0.001033061	36.56372001
rs11580224	C	G	0.1233	-0.0577	0.08158	0.0576349	ebi-a-GCST90018874	1	228076865	0.0857	481912	0.5009	227889164	1.17E-16	0.014881	35358	0.002278144	80.7299757
rs146563008	T	C	0.2374	0.0019	0.01883	0.00911816	ebi-a-GCST90018874	1	227894993	0.3881	481912	0.9961	227707292	2.38E-15	0.029976	35360	0.002082505	73.78686532
rs61825157	T	C	0.3558	-0.039	0.06717	0.0614347	ebi-a-GCST90018874	1	228299452	0.0624	481912	0.5322	228111751	2.59E-108	0.016093	35358	0.015864257	569.9383175
rs72759354	C	G	0.1537	0.2649	0.03086	0.0251319	ebi-a-GCST90018874	1	227518713	0.186	481912	0.1544	227331012	6.97E-11	0.023569	35360	0.001413059	50.03362628
rs75365938	T	C	-0.5829	-0.2057	0.00873	0.0155347	ebi-a-GCST90018874	1	227598753	0.1834	481912	0.262	227411052	1.44E-41	0.043158	35360	0.005880636	209.1575139
rs9471969	T	G	-0.1406	0.0234	0.27714	0.179541	ebi-a-GCST90018874	6	42906384	0.061	481912	0.7012	42938646	2.10E-54	0.009052	35368	0.007920526	282.353725
rs17033669	T	G	0.0718	-0.0482	0.1901	0.141264	ebi-a-GCST90018874	4	104385495	0.0598	481912	0.4196	103464338	1.51E-12	0.010151	35343	0.001587422	56.19027925
rs2711897	T	C	0.201	-0.0123	0.387	0.362611	ebi-a-GCST90018874	4	104023567	0.0371	481912	0.740399	103102410	5.19E-138	0.008038	35345	0.019168739	690.7210025
rs28444377	C	A	0.0855	-3.00E-04	0.23325	0.229072	ebi-a-GCST90018874	4	103760250	0.0415	481912	0.9952	102839093	3.42E-20	0.009289	35346	0.002614795	92.65960384
rs2205771	A	G	0.2258	0.0061	0.17462	0.29089	ebi-a-GCST90018874	22	29494593	0.0373	481912	0.8706	29098605	2.68E-91	0.011143	35377	0.014696902	527.6578409
rs35755679	A	T	-0.2176	-0.0162	0.04749	0.0395826	ebi-a-GCST90018874	22	29570556	0.1317	481912	0.902	29174568	3.68E-27	0.020159	35372	0.004283704	152.1664596
rs77604554	A	G	0.2212	0.4394	0.01808	0.017949	ebi-a-GCST90018874	22	29546361	0.2369	481912	0.0636693	29150373	6.65E-13	0.03078	35371	0.0017373	61.55349397
rs11161468	T	C	0.2255	0.0086	0.30144	0.223632	ebi-a-GCST90018874	1	76192582	0.0554	481912	0.8772	75726897	4.36E-151	0.008613	35356	0.021415474	773.6916263
rs151149709	C	T	0.1328	-0.112	0.03932	0.027121	ebi-a-GCST90018874	6	160327134	0.1546	481912	0.4688	159906102	1.36E-10	0.020685	35389	0.00133235	47.21077921
rs25683	G	A	-0.2664	0.0044	0.42996	0.471192	ebi-a-GCST90018874	6	160196343	0.04	481912	0.9123	159775311	8.07E-236	0.008124	35389	0.034788189	1275.419171
rs41272114	T	C	0.1377	-0.0729	0.05867	0.0408794	ebi-a-GCST90018874	6	161006077	0.132	481912	0.580899	160585045	1.83E-15	0.017315	35389	0.002094382	74.26943885
rs528413461	T	G	-0.2075	-0.0462	0.01308	0.016872	ebi-a-GCST90018874	6	161068114	0.1921	481912	0.8101	160647082	1.00E-08	0.03621	35389	0.001111619	39.38063152
rs1048621	A	G	-0.0666	-0.087	0.25248	0.196909	ebi-a-GCST90018874	20	1293046	0.0635	481912	0.1705	1312402	2.93E-13	0.009126	35372	0.001674281	59.31862183
rs17779421	G	A	0.1068	-0.1786	0.08163	0.0619359	ebi-a-GCST90018874	20	1223234	0.089	481912	0.0449397	1242590	8.22E-14	0.014303	35373	0.001710173	60.59414734
rs189237261	G	A	0.1443	-0.1252	0.02524	0.0202269	ebi-a-GCST90018874	3	87678192	0.15	481912	0.4037	87629042	2.22E-08	0.025796	35328	0.001024589	36.23175523
rs300996	T	G	0.2419	-0.0221	0.35654	0.417846	ebi-a-GCST90018874	3	87332712	0.0351	481912	0.528	87283562	9.94E-184	0.008368	35329	0.026849212	974.671275
rs76984117	T	C	-0.1412	-0.0295	0.05267	0.0600734	ebi-a-GCST90018874	3	86391933	0.1011	481912	0.770801	86342783	1.37E-14	0.018339	35334	0.001989592	70.43639973
rs6448333	T	C	-0.1556	-0.0302	0.03656	0.0599455	ebi-a-GCST90018874	4	25117041	0.0639	481912	0.636099	25115419	4.66E-14	0.020634	35363	0.001705611	60.41516273
rs13091880	T	C	0.0481	-0.0455	0.38549	0.485913	ebi-a-GCST90018874	3	111646052	0.0377	481912	0.2277	111927205	3.28E-09	0.008129	35357	0.00109613	38.79621573
rs61854630	A	G	-0.0707	0.0055	0.21281	0.315014	ebi-a-GCST90018874	10	5357545	0.0372	481912	0.8816	5315582	1.01E-12	0.009916	35366	0.001674713	59.3239054
rs72778490	T	G	0.128	-0.205	0.03946	0.0153859	ebi-a-GCST90018874	10	5390241	0.4294	481912	0.6331	5348278	8.89E-10	0.020887	35368	0.001242003	43.97928288
rs72781981	T	C	-0.207	0.428	0.0326	0.0338215	ebi-a-GCST90018874	10	5639560	0.1764	481912	0.0152398	5597597	1.75E-20	0.022314	35377	0.002702678	95.86634407
rs7903755	G	A	-0.1415	0.0289	0.33059	0.488235	ebi-a-GCST90018874	10	5153295	0.0505	481912	0.566899	5111103	1.86E-60	0.008627	35374	0.008861858	316.2643285
rs11634869	T	A	-0.2125	0.1051	0.24868	0.168819	ebi-a-GCST90018874	15	81566613	0.0577	481912	0.0685993	81274272	2.00E-116	0.009265	35362	0.01687383	606.8993503
rs12910527	C	T	-0.2557	-0.0868	0.01017	0.0164185	ebi-a-GCST90018874	15	81020547	0.228	481912	0.703301	80728206	5.05E-11	0.038923	35359	0.001316355	46.60370965
rs4392019	T	C	0.7511	0.0655	0.01382	0.0457813	ebi-a-GCST90018874	15	81616559	0.0706	481912	0.3534	81324218	2.04E-107	0.034117	35357	0.015377642	552.1675775
rs4760682	A	C	0.2044	0.0128	0.19314	0.819993	ebi-a-GCST90018874	12	48512285	0.0734	481912	0.862	48118502	6.36E-90	0.010165	35364	0.013021535	466.5426315
rs118117406	G	T	-0.2992	0.0321	0.00546	0.00432092	ebi-a-GCST90018874	10	6188153	0.5613	481912	0.9544	6146190	4.38E-08	0.054652	35355	0.000972228	34.40462144
rs140764661	G	A	-0.4656	0.0015	0.04331	0.0766361	ebi-a-GCST90018874	10	6131042	0.0602	481912	0.9799	6089079	6.84E-119	0.020084	35358	0.017964509	646.772132
rs4749858	G	C	0.151	0.0178	0.0284	0.028924	ebi-a-GCST90018874	10	6019955	0.1002	481912	0.8591	5977992	5.80E-10	0.024371	35359	0.001258316	44.54633398
rs189407772	G	A	-0.3742	0.1603	0.01792	0.0153415	ebi-a-GCST90018874	4	100146674	0.2234	481912	0.473	99225517	2.51E-34	0.030628	35345	0.004928587	175.0538211
rs11913874	G	C	-0.2221	-0.0343	0.01246	0.0135966	ebi-a-GCST90018874	22	36737703	0.2291	481912	0.8808	36341658	1.78E-09	0.036912	35377	0.001213947	42.99558181
rs192162197	G	A	-0.6203	0.0446	0.00801	0.01892	ebi-a-GCST90018874	22	35662238	0.2482	481912	0.8574	35266245	3.05E-42	0.045544	35366	0.006114675	217.5697296
rs73168076	C	A	-0.2639	-0.5468	0.01606	0.0127835	ebi-a-GCST90018874	22	35487542	0.3029	481912	0.0710199	35091549	8.83E-16	0.032815	35367	0.002201015	78.01058555
rs7894710	A	C	-0.1194	-0.0414	0.09858	0.081841	ebi-a-GCST90018874	10	124843464	0.0808	481912	0.6084	123083948	5.07E-20	0.013031	35382	0.002533697	89.86989788
rs7913063	T	A	0.1687	-0.0732	0.09324	0.0870871	ebi-a-GCST90018874	10	124798683	0.0956	481912	0.4442	123039167	4.32E-36	0.013449	35382	0.004812323	171.0832999
rs8139993	C	T	-0.0604	-0.0682	0.15402	0.170825	ebi-a-GCST90018874	22	41995335	0.0514	481912	0.185	41599331	1.38E-08	0.01064	35372	0.000950695	33.65807126
rs4873	G	C	-0.0794	-0.0162	0.28903	0.234102	ebi-a-GCST90018874	5	89703641	0.0441	481912	0.713001	90407824	2.14E-19	0.008817	35343	0.002590987	91.80593217
rs143664050	A	G	-0.2761	-0.1672	0.01363	0.0141704	ebi-a-GCST90018874	7	115851177	0.2699	481912	0.5354	116211123	1.93E-15	0.034748	35347	0.002049739	72.59682201
rs78185702	T	C	0.0867	0.0599	0.11241	0.0871675	ebi-a-GCST90018874	15	76610235	0.0659	481912	0.3638	76317894	7.35E-12	0.012656	35361	0.00149998	53.11747661
rs1052981	A	G	0.1241	0.0409	0.25366	0.749964	ebi-a-GCST90018874	7	37946501	0.0399	481912	0.3056	37906899	4.06E-38	0.009614	35361	0.005831258	207.39684
rs2598105	C	T	-0.2693	0.0867	0.15511	0.838794	ebi-a-GCST90018874	7	37977116	0.0485	481912	0.0735106	37937514	1.29E-123	0.011389	35361	0.019008273	685.1368074
rs111881250	A	G	0.3457	-0.2257	0.00603	0.0120334	ebi-a-GCST90018874	3	147945093	0.1985	481912	0.2555	148227306	1.32E-10	0.053804	35353	0.001432582	50.71584378
rs116754581	T	A	0.7182	0.0843	0.0031	0.00428806	ebi-a-GCST90018874	3	148887489	0.6087	481912	0.8898	149169702	1.84E-26	0.067468	35359	0.003188116	113.082731
rs149895857	A	G	0.2997	-0.1722	0.00707	0.0106752	ebi-a-GCST90018874	3	149015988	0.3214	481912	0.592	149298201	4.84E-10	0.048152	35355	0.001261077	44.63914065
rs113968521	C	T	0.1808	0.0096	0.13661	0.194408	ebi-a-GCST90018874	9	88697092	0.0405	481912	0.8128	86082177	3.18E-50	0.012132	35354	0.0077111	274.7212216
rs563779481	T	C	0.3359	-0.4039	0.01713	0.0176538	ebi-a-GCST90018874	9	88977786	0.3751	481912	0.2816	86362871	1.67E-26	0.031528	35358	0.003799299	134.8403055
rs7868110	A	G	0.3623	-0.0541	0.09593	0.289499	ebi-a-GCST90018874	9	88721144	0.0493	481912	0.2726	86106229	1.93E-144	0.014157	35356	0.02276791	823.6903997
rs2837969	T	A	-0.1474	-0.1748	0.03988	0.0276352	ebi-a-GCST90018874	21	42588377	0.1099	481912	0.1118	41216450	3.99E-12	0.021247	35362	0.001663817	58.93062859
rs2838064	G	A	-0.1306	0.0045	0.05691	0.917109	ebi-a-GCST90018874	21	42930177	0.0514	481912	0.9297	41558250	3.06E-13	0.017911	35361	0.001830872	64.85656086
rs60687893	G	A	0.1007	0.0227	0.13734	0.195275	ebi-a-GCST90018874	21	42830901	0.0411	481912	0.580801	41458974	1.74E-17	0.011833	35367	0.002402844	85.18126809
rs111486799	A	G	-0.0916	0.0122	0.21545	0.203638	ebi-a-GCST90018874	1	26577985	0.0674	481912	0.856	26251494	2.30E-20	0.009905	35372	0.002836534	100.6136188
rs114289390	T	C	-0.1995	-0.4124	0.03881	0.0213918	ebi-a-GCST90018874	1	26800490	0.1811	481912	0.0227798	26473999	2.63E-22	0.020538	35371	0.0029694	105.3374924
rs146701335	A	G	-0.2972	0.0764	0.01097	0.151602	ebi-a-GCST90018874	1	25986785	0.0547	481912	0.1624	25660294	1.66E-14	0.038726	35368	0.001916654	67.91455073
rs6598954	C	T	0.4573	0.0361	0.0883	0.793045	ebi-a-GCST90018874	1	26614851	0.0412	481912	0.3804	26288360	2.26E-229	0.014143	35372	0.03367015	1232.408604
rs149464173	T	C	-0.1447	-0.0262	0.02662	0.0286119	ebi-a-GCST90018874	10	82319518	0.1482	481912	0.8599	80559762	3.76E-09	0.024548	35366	0.001085069	38.41407722
rs1538821	G	A	0.0945	-0.0258	0.07278	0.0698214	ebi-a-GCST90018874	10	82121773	0.1016	481912	0.7998	80362017	4.95E-10	0.015191	35367	0.001205281	42.67621357
rs2152546	T	G	-0.147	0.001	0.45437	0.504704	ebi-a-GCST90018874	10	81906384	0.0349	481912	0.9764	80146628	1.69E-76	0.007941	35368	0.010714516	383.0335901
rs61754230	T	C	-0.3263	-0.0266	0.01602	0.012216	ebi-a-GCST90018874	12	72179446	0.249	481912	0.9149	71785666	3.27E-25	0.031455	35361	0.003356703	119.0894118
rs2822638	T	C	-0.1073	0.0146	0.22509	0.693344	ebi-a-GCST90018874	21	15745106	0.0364	481912	0.687299	14372785	7.47E-29	0.009627	35277	0.0040164	142.2498251
rs112965562	A	T	-0.2118	-0.3687	0.01735	0.0162837	ebi-a-GCST90018874	6	24682397	0.2156	481912	0.0872208	24682169	5.40E-12	0.030719	35380	0.001529608	54.19738487
rs17243374	A	G	0.3022	-0.2163	0.00855	0.00905295	ebi-a-GCST90018874	6	24653566	0.3448	481912	0.530401	24653338	2.45E-12	0.043134	35380	0.001548303	54.86079105
rs185257	A	C	0.2774	0.0134	0.47662	0.364592	ebi-a-GCST90018874	3	134672285	0.0432	481912	0.756401	134953443	2.30E-267	0.007941	35362	0.038391254	1411.712128
rs2036367	A	G	-0.0693	0.0466	0.41333	0.630249	ebi-a-GCST90018874	3	134924970	0.0373	481912	0.212	135206128	1.53E-17	0.008129	35361	0.002329095	82.54674272
rs68091188	C	T	0.2385	0.0776	0.16499	0.147085	ebi-a-GCST90018874	3	134511054	0.0573	481912	0.1756	134792212	6.85E-108	0.010809	35360	0.015673142	562.9948441
rs10746399	C	T	-0.2398	0.0039	0.45255	0.675157	ebi-a-GCST90018874	1	207944072	0.0448	481912	0.9313	207770727	3.18E-189	0.008173	35370	0.028493079	1037.299063
rs60467252	A	G	0.0839	0.126	0.12495	0.138311	ebi-a-GCST90018874	1	207824382	0.0564	481912	0.02537	207651037	1.57E-11	0.012446	35370	0.001539299	54.52586614
rs187929675	T	C	-0.415	-0.2108	0.01106	0.0131183	ebi-a-GCST90018874	11	117111368	0.2495	481912	0.3982	117240652	2.64E-26	0.03911	35376	0.003767483	133.7749255
rs2231569	T	G	0.1586	0.0056	0.03419	0.0407089	ebi-a-GCST90018874	19	36605875	0.1422	481912	0.9687	36114973	1.92E-12	0.022527	35375	0.00166122	58.8601159
rs150234237	C	T	-0.2895	-0.1121	0.02532	0.0253753	ebi-a-GCST90018874	11	6949993	0.1394	481912	0.4213	6928762	3.82E-26	0.027371	35380	0.004136689	146.955699
rs325652	C	G	0.1218	-0.4473	0.03678	0.024865	ebi-a-GCST90018874	11	6208117	0.3173	481912	0.1586	6186887	2.46E-08	0.021843	35379	0.001051143	37.22541396
rs3758978	G	C	0.1352	-0.0257	0.41111	0.40161	ebi-a-GCST90018874	11	6641668	0.0349	481912	0.4624	6620437	3.16E-59	0.008331	35378	0.008850659	315.896801
rs4758455	C	T	0.0914	0.0658	0.08288	0.900611	ebi-a-GCST90018874	11	6733336	0.06	481912	0.2724	6712105	1.26E-09	0.015053	35380	0.001269984	44.98663085
rs72846817	C	A	-0.2956	0.1444	0.01883	0.0223588	ebi-a-GCST90018874	11	7454214	0.2072	481912	0.4857	7432983	5.73E-23	0.029955	35376	0.003228743	114.5835046
rs114803514	G	C	-1.0352	0.0819	0.02243	0.0167039	ebi-a-GCST90018874	6	26507189	0.1136	481912	0.471	26506961	2.95E-305	0.027719	35377	0.046995434	1744.444385
rs1234145	C	T	-0.4704	-0.1119	0.01735	0.980672	ebi-a-GCST90018874	6	27216848	0.3714	481912	0.7633	27249069	3.33E-48	0.032245	35400	0.007545065	269.110652
rs143104579	A	G	0.4918	-0.3168	0.01953	0.0159804	ebi-a-GCST90018874	6	26459997	0.2818	481912	0.2609	26459769	7.87E-56	0.031243	35376	0.009262828	330.7267409
rs543954785	T	C	0.3353	-0.2805	0.0292	0.0198185	ebi-a-GCST90018874	6	26866337	0.3814	481912	0.4621	26898558	2.31E-40	0.02521	35377	0.006373966	226.9254514
rs6900610	T	G	-0.4764	0.3946	0.007	0.0079572	ebi-a-GCST90018874	6	26273955	0.255	481912	0.1218	26273727	1.16E-19	0.052506	35376	0.003155156	111.9637393
rs72845505	G	A	-0.1932	-0.1183	0.02867	0.024073	ebi-a-GCST90018874	6	26629447	0.1816	481912	0.5149	26629219	1.61E-14	0.02516	35377	0.002078925	73.69516387
rs76389676	A	G	0.1732	-0.068	0.09843	0.0376582	ebi-a-GCST90018874	6	26214237	0.1307	481912	0.6029	26214009	4.13E-34	0.014224	35376	0.00532418	189.3456442
rs9295661	A	C	0.7637	-0.1304	0.05379	0.925116	ebi-a-GCST90018874	6	25450026	0.1235	481912	0.2912	25449798	0	0.012956	35373	0.059369673	2232.50796
rs118132597	C	A	-1.2563	-0.0547	0.00384	0.00544704	ebi-a-GCST90018874	14	24522938	0.4384	481912	0.9006	24053729	2.00E-82	0.065323	35373	0.012074719	432.3149734
rs140045718	A	G	-0.2368	-0.3988	0.02275	0.0190385	ebi-a-GCST90018874	14	25114607	0.2091	481912	0.0564703	24645401	1.10E-18	0.026835	35378	0.002493334	88.42465836
rs4575	C	T	0.0849	-0.038	0.30823	0.371325	ebi-a-GCST90018874	14	24615435	0.0361	481912	0.2922	24146226	9.09E-23	0.008644	35377	0.003073845	109.0725496
rs145234879	A	C	0.4066	-0.2416	0.00891	0.0189482	ebi-a-GCST90018874	17	1945354	0.1958	481912	0.2174	2042060	8.71E-21	0.043483	35360	0.002919816	103.5411893
rs11870078	A	G	-0.0572	-0.0939	0.27478	0.220503	ebi-a-GCST90018874	17	73838108	0.0689	481912	0.1729	75842027	1.15E-10	0.008873	35381	0.001303998	46.19438472
rs13001875	C	T	-0.0711	0.0173	0.24428	0.226868	ebi-a-GCST90018874	2	234270357	0.0403	481912	0.668199	233361711	1.42E-14	0.00924	35374	0.001866457	66.14377691
rs6742078	T	G	-0.2225	-0.0294	0.31953	0.275564	ebi-a-GCST90018874	2	234672639	0.0441	481912	0.5045	233763993	3.15E-152	0.008466	35372	0.021528345	778.2111689
rs10876568	C	G	0.0648	0.0384	0.1877	0.355064	ebi-a-GCST90018874	12	54984562	0.0389	481912	0.3233	54590778	3.97E-10	0.010359	35372	0.001280444	45.34738408
rs4880758	G	C	-0.1062	-0.1005	0.06869	0.0824593	ebi-a-GCST90018874	10	1085572	0.0661	481912	0.1284	1039632	6.13E-11	0.016237	35177	0.001443002	50.83093029
rs145074222	T	C	0.1802	0.3559	0.02591	0.011948	ebi-a-GCST90018874	12	2963352	0.2376	481912	0.1342	2854186	1.33E-12	0.025412	35320	0.001639102	57.9848591
rs34728283	A	G	-0.1659	-0.1102	0.05914	0.0384615	ebi-a-GCST90018874	12	2925589	0.2503	481912	0.6599	2816423	6.64E-22	0.017247	35319	0.003062874	108.5038451
rs11545029	A	G	-0.0695	-0.0017	0.3826	0.456009	ebi-a-GCST90018874	16	78420775	0.0469	481912	0.9704	78386878	6.34E-18	0.008057	35366	0.002281977	80.88439845
rs118085384	C	T	-0.1252	0.2189	0.03682	0.0283662	ebi-a-GCST90018874	10	72062144	0.1939	481912	0.2589	70302388	5.77E-09	0.0215	35373	0.001111808	39.36954111
rs870801	A	C	0.1499	-0.0289	0.3952	0.483687	ebi-a-GCST90018874	10	71929746	0.0354	481912	0.4145	70169990	5.58E-73	0.008296	35372	0.010741427	384.0495114
rs1129264	G	A	-0.0787	0.0467	0.3185	0.486637	ebi-a-GCST90018874	15	40623824	0.0439	481912	0.2874	40331623	1.98E-20	0.008496	35361	0.002688777	95.32877778
rs12902310	C	T	0.1105	-0.0165	0.36207	0.518846	ebi-a-GCST90018874	15	40715427	0.0403	481912	0.6818	40423228	3.22E-41	0.008218	35363	0.005640533	200.5862897
rs10494275	A	G	-0.2261	-0.0412	0.08129	0.0700096	ebi-a-GCST90018874	1	152391567	0.111	481912	0.710201	152419091	5.13E-59	0.013958	35363	0.007635662	272.0821663
rs62311449	A	G	-0.1396	-0.103	0.06497	0.0607831	ebi-a-GCST90018874	4	108951149	0.113	481912	0.3621	108029993	5.93E-18	0.016169	35355	0.002367769	83.90639179
rs75487681	T	A	-0.3207	0.0886	0.05897	0.0550361	ebi-a-GCST90018874	7	100896701	0.1176	481912	0.4514	101253420	4.62E-81	0.016818	35367	0.011414648	408.3400742
rs112216935	T	C	0.1667	0.2183	0.03737	0.0190706	ebi-a-GCST90018874	2	23621354	0.2035	481912	0.2836	23398483	7.89E-15	0.021456	35369	0.001999326	70.85183023
rs116701808	T	C	0.1906	-0.1715	0.01574	0.00736251	ebi-a-GCST90018874	2	25242462	0.2178	481912	0.4311	25019593	4.15E-09	0.032426	35369	0.001125616	39.85453064
rs12713147	C	T	-0.5019	-0.0751	0.10826	0.12207	ebi-a-GCST90018874	2	24259352	0.064	481912	0.2405	24036482	0	0.010607	35369	0.048637434	1808.101562
rs149918952	T	C	0.1644	0.14	0.0399	0.0303526	ebi-a-GCST90018874	2	24483514	0.1505	481912	0.3522	24260645	9.61E-16	0.020469	35369	0.002070728	73.38739092
rs4665681	A	G	0.4768	-0.1441	0.01869	0.974599	ebi-a-GCST90018874	2	24496277	0.1079	481912	0.1818	24273408	5.64E-58	0.029706	35369	0.008339078	297.408268
rs4665722	G	A	0.0822	-0.0014	0.42205	0.600202	ebi-a-GCST90018874	2	25027858	0.0365	481912	0.9698	24804989	8.66E-24	0.008174	35369	0.003296308	116.9660864
rs4822754	G	A	-0.1728	-0.0119	0.39328	0.617166	ebi-a-GCST90018874	22	27012894	0.0401	481912	0.767701	26616930	2.38E-93	0.008431	35380	0.014249763	511.4156713
rs10008031	G	A	0.2969	-0.0424	0.4274	0.652878	ebi-a-GCST90018874	4	39537152	0.0377	481912	0.2605	39535532	1.00E-285	0.008219	35364	0.043145574	1594.509834
rs2711969	G	A	-0.1111	-0.167	0.09622	0.0952031	ebi-a-GCST90018874	4	39024973	0.0573	481912	0.00356	39023353	1.14E-15	0.013869	35360	0.002146773	76.06891435
rs2603350	G	A	0.0846	0.0104	0.37266	0.408882	ebi-a-GCST90018874	4	183951910	0.0351	481912	0.766699	183030757	1.68E-23	0.008468	35384	0.003346466	118.8022452
rs66892705	T	C	0.0743	-0.1102	0.10256	0.140981	ebi-a-GCST90018874	4	183743799	0.0842	481912	0.1908	182822646	3.44E-08	0.013467	35357	0.001016228	35.96528169
rs12948284	G	A	-0.0908	-0.0106	0.49229	0.472114	ebi-a-GCST90018874	17	79998431	0.0383	481912	0.781101	82040555	1.92E-28	0.008208	35028	0.00412134	144.9514423
rs56125083	G	T	-0.2715	-0.0947	0.00975	0.0138427	ebi-a-GCST90018874	17	80740275	0.1806	481912	0.5999	82782399	5.83E-10	0.043826	35023	0.001423374	49.91904602
rs2399786	C	T	-0.0714	0.0171	0.45012	0.490565	ebi-a-GCST90018874	10	12215180	0.0347	481912	0.6231	12173181	7.14E-19	0.008047	35378	0.002523612	89.5011787
rs10745330	T	C	0.0998	-1.00E-04	0.4894	0.537991	ebi-a-GCST90018874	1	113083439	0.0354	481912	0.9977	112540817	2.92E-34	0.008177	35343	0.004977782	176.799857
rs8028182	T	G	0.1519	0.056	0.16573	0.210636	ebi-a-GCST90018874	15	75718669	0.0411	481912	0.1737	75426328	1.38E-44	0.010843	35361	0.006380479	227.0560924
rs111403727	C	G	-0.1259	-0.2311	0.05534	0.053132	ebi-a-GCST90018874	7	73470198	0.1068	481912	0.0305	74055868	2.28E-12	0.017944	35349	0.001657281	58.67715409
rs138174441	A	C	-0.2391	-0.0719	0.01234	0.015821	ebi-a-GCST90018874	7	74013334	0.2983	481912	0.8096	74599007	1.14E-09	0.039266	35340	0.001393515	49.31276534
rs1881134	C	G	0.2972	-0.102	0.01398	0.0165705	ebi-a-GCST90018874	7	75288358	0.1712	481912	0.551501	75659040	2.22E-18	0.033984	35350	0.002435121	86.28676695
rs377258140	A	G	-0.1339	-0.0012	0.4111	0.6615	ebi-a-GCST90018874	7	74464183	0.0711	481912	0.9865	75050076	6.72E-57	0.008423	35342	0.008681208	309.4805693
rs6968162	T	C	0.3823	-0.0126	0.00678	0.0448758	ebi-a-GCST90018874	7	75270344	0.0652	481912	0.8472	75641026	2.52E-13	0.052243	35349	0.001968402	69.71432233
rs71539251	T	C	-0.0933	-0.033	0.3243	0.7001	ebi-a-GCST90018874	7	74403353	0.0738	481912	0.6548	74989206	6.53E-26	0.008863	35342	0.003814997	135.3382936
rs13060373	G	A	0.0816	-0.029	0.48632	0.497319	ebi-a-GCST90018874	3	101350824	0.0347	481912	0.4032	101631980	1.21E-23	0.008142	35331	0.003326788	117.9243957
rs7241196	C	T	-0.0727	-0.021	0.48895	0.520355	ebi-a-GCST90018874	18	10526413	0.0362	481912	0.561399	10526416	6.07E-19	0.008177	35369	0.002641354	93.66417801
rs73072196	C	T	-0.1544	-0.0283	0.10387	0.102168	ebi-a-GCST90018874	2	216873394	0.06	481912	0.636601	216008671	2.57E-32	0.013046	35353	0.004437984	157.5865403
rs113152874	C	G	0.7747	0.2079	0.01745	0.0334495	ebi-a-GCST90018874	12	113867073	0.1519	481912	0.1709	113429268	4.25E-147	0.029994	35364	0.020580087	743.0449535
rs116092857	C	T	-0.1847	0.3236	0.02666	0.0271144	ebi-a-GCST90018874	12	113266855	0.1781	481912	0.0691592	112829050	6.91E-14	0.024661	35364	0.00177047	62.71839117
rs139381554	T	C	-0.1635	-0.2567	0.02391	0.0162751	ebi-a-GCST90018874	12	114216778	0.2009	481912	0.2014	113778973	5.80E-10	0.026389	35371	0.001247771	44.1875547
rs77607740	A	G	-0.4955	-0.3692	0.02358	0.0077799	ebi-a-GCST90018874	12	113833107	0.4173	481912	0.3764	113395302	1.38E-78	0.026401	35366	0.011305708	404.3869535
rs6120675	C	T	0.0496	0.0311	0.48415	0.462363	ebi-a-GCST90018874	20	33138870	0.0359	481912	0.3867	34551066	1.23E-09	0.008163	35366	0.001228844	43.51030322
rs112208526	C	T	-0.1539	-0.2413	0.032	0.0097347	ebi-a-GCST90018874	3	37418149	0.3346	481912	0.4708	37376658	2.65E-11	0.02309	35357	0.001467346	51.9542573
rs2229528	G	A	-0.6028	0.2613	0.0765	0.03819	ebi-a-GCST90018874	3	38167095	0.1577	481912	0.0975596	38125604	0	0.012914	35357	0.051342241	1913.445497
rs2685096	C	A	-0.0809	-0.0155	0.36921	0.251966	ebi-a-GCST90018874	3	37813594	0.0481	481912	0.747001	37772103	1.04E-21	0.008451	35357	0.003048494	108.1090626
rs28362641	T	C	-0.0812	-0.021	0.17188	0.177347	ebi-a-GCST90018874	3	39149574	0.0441	481912	0.6334	39108083	8.59E-14	0.010883	35356	0.001876984	66.48369679
rs7625290	G	T	-0.1782	-0.0854	0.04447	0.0506106	ebi-a-GCST90018874	3	38178290	0.1152	481912	0.4586	38136799	6.10E-20	0.019491	35357	0.002698714	95.67122037
rs142038633	G	C	0.1493	0.2738	0.04076	0.0256456	ebi-a-GCST90018874	12	109735381	0.1851	481912	0.139	109297576	1.36E-13	0.020174	35371	0.001743055	61.75775603
rs1477117	A	G	-0.4191	0.0358	0.18251	0.167142	ebi-a-GCST90018874	12	109888779	0.0482	481912	0.4571	109450974	0	0.008854	35372	0.052412446	1956.366166
rs149859201	T	C	0.1601	-0.2497	0.02547	0.0229279	ebi-a-GCST90018874	12	110090322	0.1825	481912	0.1711	109652517	1.42E-10	0.02496	35366	0.001272439	45.05584762
rs1974712	A	G	-0.1012	-0.0296	0.10651	0.0979261	ebi-a-GCST90018874	12	110085259	0.056	481912	0.5968	109647454	2.74E-15	0.012806	35367	0.001949266	69.07042775
rs2300455	A	G	-0.1026	0.0663	0.21158	0.207993	ebi-a-GCST90018874	12	109623516	0.0413	481912	0.1085	109185711	7.02E-27	0.009558	35373	0.00351202	124.6614679
rs73193464	T	C	0.0657	0.0985	0.13775	0.125023	ebi-a-GCST90018874	12	109278323	0.0874	481912	0.2602	108884547	9.36E-09	0.011442	35373	0.001025382	36.3060022
rs7534175	G	A	0.1288	-0.0592	0.13429	0.0925002	ebi-a-GCST90018874	1	235510013	0.0779	481912	0.4472	235346698	2.83E-28	0.01168	35365	0.00385725	136.9321264
rs10466126	G	A	-0.0586	0.0484	0.25271	0.798446	ebi-a-GCST90018874	10	135186806	0.0501	481912	0.3343	133373302	9.10E-11	0.009042	35286	0.001296991	45.82244736
rs6737972	C	T	0.1624	0.0982	0.17255	0.0975542	ebi-a-GCST90018874	2	10474850	0.0891	481912	0.2705	10334724	8.36E-53	0.010618	35366	0.007531106	268.3510182
rs1273428	A	G	0.438	-0.1024	0.01207	0.990743	ebi-a-GCST90018874	16	8852581	0.306	481912	0.737901	8758724	4.79E-32	0.037173	35378	0.004575217	162.5967784
rs1641002	C	T	-0.0779	0.0456	0.158	0.832798	ebi-a-GCST90018874	16	8834632	0.0468	481912	0.3299	8740775	2.26E-12	0.011101	35378	0.001614634	57.21166777
rs3826198	A	C	-0.1686	0.064	0.21056	0.793447	ebi-a-GCST90018874	16	8906539	0.0426	481912	0.1329	8812682	9.95E-65	0.009924	35380	0.009450181	337.518118
rs79460322	G	A	-0.1733	0.2007	0.01733	0.0210079	ebi-a-GCST90018874	16	8050320	0.2154	481912	0.3514	8000318	3.63E-08	0.031462	35378	0.0010229	36.22318001
rs11665799	C	G	-0.3454	0.3085	0.01732	0.0139377	ebi-a-GCST90018874	19	17165509	0.1854	481912	0.0960793	17054699	8.19E-28	0.031598	35361	0.004061016	144.1789667
rs117004311	T	C	-0.4674	0.2261	0.01212	0.00863882	ebi-a-GCST90018874	19	17724485	0.5531	481912	0.6827	17613676	2.82E-34	0.038287	35350	0.005231355	185.8904091
rs145226688	A	G	0.078	0.0013	0.47342	0.525863	ebi-a-GCST90018874	19	17627590	0.0352	481912	0.9695	17516781	1.07E-21	0.00815	35345	0.003033403	107.535774
rs7874696	A	T	0.1025	-0.0363	0.247	0.217246	ebi-a-GCST90018874	9	100818028	0.0437	481912	0.4057	98055746	4.02E-28	0.009322	35344	0.003908136	138.6632534
rs76008794	A	G	-0.1907	0.0468	0.02066	0.0375805	ebi-a-GCST90018874	3	99407615	0.0765	481912	0.5408	99688771	2.00E-11	0.028437	35331	0.001471618	52.06742777
rs200978408	T	C	0.1921	0.0712	0.07777	0.0881656	ebi-a-GCST90018874	6	3180090	0.0507	481912	0.1606	3179856	7.60E-37	0.015149	35376	0.005293417	188.24578
rs9503407	C	T	0.2067	-0.0832	0.07547	0.0457019	ebi-a-GCST90018874	6	3144120	0.0893	481912	0.3518	3143886	4.93E-42	0.015216	35376	0.005962197	212.1717593
rs12404566	A	T	0.0689	0.037	0.19696	0.179273	ebi-a-GCST90018874	1	220373479	0.0464	481912	0.4254	220200137	7.06E-12	0.010049	35355	0.001501702	53.16950261
rs112311350	G	A	0.2186	0.0168	0.15559	0.167037	ebi-a-GCST90018874	16	1892607	0.0497	481912	0.7347	1842606	4.35E-85	0.011183	35321	0.012556406	449.1190345
rs113189356	A	G	-0.3073	-0.1006	0.0151	0.00803	ebi-a-GCST90018874	16	1552773	0.3947	481912	0.7988	1502772	2.79E-19	0.034233	35316	0.002808822	99.47013007
rs4237446	C	T	0.0756	-0.0444	0.19649	0.231225	ebi-a-GCST90018874	10	15241923	0.039	481912	0.2542	15199924	1.19E-13	0.010191	35366	0.001804701	63.93684283
rs9330298	A	C	-0.0887	0.0292	0.43025	0.510569	ebi-a-GCST90018874	1	153590254	0.035	481912	0.4041	153617778	6.28E-28	0.008097	35362	0.003857291	136.9219716
rs61830965	C	T	0.1394	-0.1035	0.46953	0.4694	ebi-a-GCST90018874	10	1061646	0.097	481912	0.286	1015706	4.54E-70	0.007878	35176	0.009680097	343.8159097
rs6560713	C	T	0.0491	-0.0531	0.32843	0.362686	ebi-a-GCST90018874	10	1185306	0.0355	481912	0.1338	1139366	5.14E-09	0.008404	35178	0.001063475	37.44860523
rs12044086	C	T	-0.1717	-0.0111	0.025	0.0653942	ebi-a-GCST90018874	1	153242833	0.0584	481912	0.8491	153270357	2.39E-10	0.027107	35362	0.001437193	50.89230026
rs141973811	G	T	0.1447	0.2162	0.10109	0.10411	ebi-a-GCST90018874	1	153555418	0.1639	481912	0.1872	153582942	1.05E-26	0.013527	35361	0.003805322	135.0663685
rs9726753	A	G	0.1865	0.0293	0.43164	0.510712	ebi-a-GCST90018874	1	153591652	0.035	481912	0.4027	153619176	3.22E-112	0.008285	35362	0.017066044	613.9327135
rs2152315	G	A	-0.1025	0.0368	0.358	0.37864	ebi-a-GCST90018874	1	42907583	0.0357	481912	0.3026	42441912	5.22E-34	0.008431	35366	0.004829429	171.6167362
rs192436452	C	G	0.2945	-0.0544	0.0425	0.0445108	ebi-a-GCST90018874	17	17206672	0.1387	481912	0.6951	17303358	5.46E-51	0.019608	35359	0.007058758	251.3507385
rs74085314	T	A	0.1379	-0.0277	0.04518	0.0604458	ebi-a-GCST90018874	12	44123336	0.0804	481912	0.730299	43729533	8.00E-13	0.019257	35357	0.001640689	58.10188612
rs114458471	A	T	0.1611	0.1988	0.03453	0.0265059	ebi-a-GCST90018874	1	19769930	0.1925	481912	0.3016	19443436	1.70E-12	0.022828	35379	0.00173044	61.32387805
rs12094043	G	A	-0.2124	0.0039	0.34677	0.46387	ebi-a-GCST90018874	1	19571876	0.0399	481912	0.922	19245382	1.71E-133	0.008638	35379	0.020438389	738.1351816
rs183015613	G	C	-0.285	-0.4126	0.04126	0.0190964	ebi-a-GCST90018874	1	20024172	0.3699	481912	0.2647	19697679	5.40E-41	0.021255	35379	0.006426134	228.8076962
rs189614440	G	A	-0.202	0.4154	0.01982	0.00693187	ebi-a-GCST90018874	1	18949799	0.3774	481912	0.271	18623305	4.23E-12	0.029151	35379	0.001585412	56.17619313
rs72645633	A	C	-0.2554	-0.0673	0.03562	0.0372269	ebi-a-GCST90018874	1	19251902	0.154	481912	0.662101	18925408	6.47E-31	0.022091	35375	0.004481402	159.2342211
rs9793028	A	G	-0.0653	-0.0345	0.41804	0.355985	ebi-a-GCST90018874	1	19195280	0.0373	481912	0.355	18868786	5.23E-15	0.008349	35379	0.002074757	73.55129537
rs9876986	G	A	-0.1121	0.0197	0.26504	0.285039	ebi-a-GCST90018874	3	33841065	0.0373	481912	0.5977	33799573	5.69E-35	0.009086	35353	0.004895717	173.9199714
rs2356310	C	T	0.0667	-0.0775	0.29769	0.651333	ebi-a-GCST90018874	17	41359589	0.0362	481912	0.03249	43207570	1.12E-13	0.008982	35374	0.001860265	65.92392146
rs9373885	T	C	-0.0721	-0.0253	0.27213	0.268224	ebi-a-GCST90018874	6	107083618	0.0377	481912	0.5028	106635743	4.38E-16	0.008871	35373	0.002059353	72.99168554
rs11555995	G	A	0.0795	0.0846	0.12508	0.1034	ebi-a-GCST90018874	11	2423545	0.1138	481912	0.4572	2402315	8.47E-11	0.012246	35352	0.001383313	48.96785371
rs11248997	C	T	0.049	-0.0552	0.37628	0.369259	ebi-a-GCST90018874	1	25520283	0.037	481912	0.1357	25193792	9.19E-09	0.008529	35370	0.001126998	39.90462078
rs75446219	T	C	0.2673	0.4077	0.03208	0.0340715	ebi-a-GCST90018874	1	25877492	0.1594	481912	0.0105201	25551001	4.73E-29	0.023894	35369	0.004437126	157.6272381
rs149535332	G	A	-0.4332	-0.4933	0.00925	0.0105163	ebi-a-GCST90018874	9	103570224	0.2399	481912	0.0397603	100807942	2.98E-22	0.044654	35341	0.003439638	121.9729007
rs183342753	C	T	-2.1069	0.0228	3.00E-04	0.00705722	ebi-a-GCST90018874	9	104174108	0.3496	481912	0.948	101411826	5.89E-24	0.208735	35340	0.002662618	94.3427774
rs2453541	A	G	-0.1811	0.0354	0.25281	0.431496	ebi-a-GCST90018874	15	45645378	0.0442	481912	0.4228	45353180	7.65E-86	0.009223	35371	0.012390596	443.7412069
rs142913020	A	G	0.1574	-0.0835	0.01956	0.0181858	ebi-a-GCST90018874	5	80529178	0.1445	481912	0.5633	81233359	3.42E-08	0.028522	35339	0.000950231	33.61026033
rs3760047	A	G	0.1001	-0.0011	0.19455	0.800456	ebi-a-GCST90018874	16	281299	0.0425	481912	0.9788	231300	9.36E-24	0.009962	35314	0.003140277	111.2387854
rs13125919	T	C	0.1103	0.1745	0.11491	0.0907992	ebi-a-GCST90018874	4	99999848	0.1083	481912	0.1071	99078697	5.44E-18	0.012761	35346	0.002474721	87.68353849
rs151006272	A	G	-0.2586	-0.2904	0.01403	0.0176875	ebi-a-GCST90018874	4	101063754	0.2076	481912	0.1619	100142597	6.87E-14	0.034524	35342	0.001850156	65.50571792
rs28730617	A	G	-0.3611	-0.0552	0.04562	0.0408682	ebi-a-GCST90018874	4	99999595	0.1418	481912	0.6971	99078444	5.30E-79	0.019188	35346	0.011354332	405.9164146
rs12563495	A	G	-0.0852	-0.0121	0.43666	0.524268	ebi-a-GCST90018874	1	94384624	0.0348	481912	0.728799	93919068	1.04E-25	0.008128	35352	0.003571274	126.6970095
rs945067	C	T	-0.0816	-0.0118	0.1912	0.834732	ebi-a-GCST90018874	1	94477893	0.0483	481912	0.8067	94012337	2.17E-15	0.010288	35352	0.002059394	72.94979357
rs115231015	T	C	-0.1789	-0.0836	0.01905	0.0155	ebi-a-GCST90018874	5	156451198	0.263	481912	0.750699	157024187	1.02E-09	0.029298	35351	0.001196169	42.33401519
rs2270813	C	T	0.3708	0.0098	0.33617	0.691161	ebi-a-GCST90018874	5	157164889	0.0399	481912	0.8055	157737881	0	0.007156	35357	0.061365641	2311.424275
rs55898452	A	G	0.1647	-0.005	0.06476	0.0582489	ebi-a-GCST90018874	5	156685620	0.1355	481912	0.9704	157258610	9.64E-24	0.016396	35350	0.003285845	116.5309609
rs74896801	T	C	0.3202	-0.0177	0.03844	0.0936426	ebi-a-GCST90018874	5	157159191	0.0629	481912	0.778099	157732183	3.84E-54	0.020667	35356	0.007579358	270.0071018
rs11575580	T	C	-0.1863	-0.1782	0.01595	0.0164945	ebi-a-GCST90018874	9	34660864	0.3027	481912	0.556	34660867	1.28E-08	0.032746	35350	0.001089516	38.55421221
rs521574	A	G	-0.0557	-0.0247	0.49923	0.275974	ebi-a-GCST90018874	9	34726204	0.0491	481912	0.6153	34726207	1.05E-11	0.008191	35348	0.001551241	54.91536271
rs72737115	A	C	0.629	-0.0628	0.06396	0.0469645	ebi-a-GCST90018874	9	34594582	0.1038	481912	0.5455	34594584	0	0.013535	35350	0.047373356	1757.82757
rs10199432	T	C	-0.0754	0.0041	0.29524	0.738717	ebi-a-GCST90018874	2	68049568	0.0458	481912	0.9279	67822436	7.63E-17	0.009044	35359	0.00236586	83.84810213
rs140590049	G	A	-0.4767	0.0259	0.01092	0.0197166	ebi-a-GCST90018874	2	68576535	0.1087	481912	0.8119	68349403	1.58E-34	0.038898	35362	0.004908789	174.4310214
rs184832464	T	C	-0.4231	-0.0235	0.03026	0.0253763	ebi-a-GCST90018874	2	68720978	0.1951	481912	0.9042	68493846	1.01E-69	0.023971	35358	0.01050607	375.3965444
rs4280488	T	C	-0.1571	-0.1178	0.03158	0.975073	ebi-a-GCST90018874	2	68911904	0.1754	481912	0.5019	68684772	1.46E-11	0.023267	35359	0.001509587	53.45517439
rs72830075	T	C	-0.1305	-0.0956	0.03355	0.0332076	ebi-a-GCST90018874	2	68320365	0.1538	481912	0.534101	68093233	1.21E-08	0.022904	35359	0.001104391	39.09113124
rs72835044	T	G	0.2138	-0.2708	0.03893	0.022168	ebi-a-GCST90018874	2	68802090	0.1944	481912	0.1635	68574958	1.26E-23	0.021339	35360	0.003420462	121.3558029
rs7592976	G	A	-0.607	0.0051	0.07944	0.0657577	ebi-a-GCST90018874	2	68553801	0.0822	481912	0.9509	68326669	0	0.01217	35362	0.053888825	2014.043273
rs78857843	C	T	-0.1839	-0.1064	0.01642	0.0232922	ebi-a-GCST90018874	2	69138040	0.2305	481912	0.6443	68910908	1.43E-08	0.032435	35356	0.001092386	38.66246417
rs111745822	T	A	0.1298	0.0047	0.03321	0.024789	ebi-a-GCST90018874	5	139541803	0.2049	481912	0.9819	140162218	7.93E-09	0.022496	35362	0.001081883	38.29682519
rs2563253	G	A	-0.1156	0.049	0.41621	0.536029	ebi-a-GCST90018874	5	139962167	0.0351	481912	0.1632	140582582	5.23E-46	0.008118	35363	0.006494038	231.1366883
rs13299607	T	G	-0.0747	0.0234	0.18011	0.174113	ebi-a-GCST90018874	9	131371672	0.0737	481912	0.751299	128609393	2.21E-12	0.01064	35362	0.001648028	58.37047013
rs62585602	A	G	-0.3438	-0.0278	0.44544	0.451981	ebi-a-GCST90018874	9	131782964	0.0558	481912	0.6182	129020685	0	0.006871	35362	0.058395515	2192.922245
rs7389069	C	T	0.0496	0.0597	0.36692	0.451961	ebi-a-GCST90018874	9	132059864	0.0374	481912	0.1108	129297585	5.51E-09	0.008506	35364	0.00114294	40.46288114
rs11055175	G	A	-1.33	0.0379	0.02799	0.0280217	ebi-a-GCST90018874	12	13121778	0.1286	481912	0.768	12968844	0	0.020156	35374	0.096251368	3767.20169
rs147414222	T	C	-0.2931	-0.4748	0.01619	0.00982285	ebi-a-GCST90018874	12	12152510	0.3524	481912	0.1779	11999576	1.09E-18	0.033209	35377	0.002736653	97.07475541
rs17314077	G	A	-0.567	-0.2637	0.01051	0.0185061	ebi-a-GCST90018874	12	12903474	0.2326	481912	0.2569	12750540	6.05E-43	0.041274	35364	0.006686675	238.0459503
rs3825272	A	C	0.2012	0.0262	0.42458	0.487657	ebi-a-GCST90018874	12	13155339	0.0379	481912	0.4891	13002405	1.92E-124	0.00848	35374	0.019780189	713.7836149
rs877972	T	C	-0.1405	0.1028	0.12008	0.132965	ebi-a-GCST90018874	12	13540262	0.0545	481912	0.0594799	13387328	1.96E-27	0.012948	35376	0.004171541	148.1822383
rs116977380	T	C	0.4767	-0.05	0.03756	0.0501044	ebi-a-GCST90018874	16	2263836	0.112	481912	0.6555	2213835	7.19E-109	0.021505	35319	0.016429318	589.9263271
rs116986044	A	G	0.1969	-0.2804	0.02303	0.0209455	ebi-a-GCST90018874	16	1398934	0.1971	481912	0.1549	1348933	2.01E-13	0.026796	35317	0.001744603	61.71832593
rs117145260	T	C	0.1405	-0.3207	0.03275	0.0191215	ebi-a-GCST90018874	16	2403927	0.1869	481912	0.086139	2353926	1.26E-09	0.023136	35318	0.001250641	44.22294711
rs118033454	A	G	0.2042	0.1642	0.01476	0.0170282	ebi-a-GCST90018874	16	3219255	0.2696	481912	0.5425	3169254	8.55E-10	0.033288	35330	0.001212746	42.89591385
rs62038850	A	G	-0.2244	0.0958	0.02657	0.0221072	ebi-a-GCST90018874	16	2262987	0.2057	481912	0.641599	2212986	3.76E-18	0.025835	35319	0.002604786	92.23346132
rs77818036	C	G	0.3488	-0.5266	0.01499	0.0192734	ebi-a-GCST90018874	16	2562411	0.238	481912	0.0269401	2512410	3.29E-25	0.033626	35319	0.003592735	127.342139
rs147816533	C	T	-0.19	-0.096	0.0178	0.0208868	ebi-a-GCST90018874	3	97824222	0.1921	481912	0.6173	98105378	1.26E-09	0.031291	35331	0.001262284	44.65159981
rs1675513	G	A	-0.1881	0.0178	0.13903	0.167477	ebi-a-GCST90018874	3	98308698	0.0447	481912	0.6903	98589854	5.62E-58	0.011719	35330	0.008470404	301.7987929
rs35687416	T	G	-0.1668	6.00E-04	0.06493	0.0535872	ebi-a-GCST90018874	1	47834209	0.0765	481912	0.994	47368537	1.40E-25	0.015955	35367	0.003378404	119.8822771
rs79083576	C	T	-0.4033	-0.0937	0.01116	0.0248788	ebi-a-GCST90018874	10	75321200	0.0894	481912	0.2944	73561442	4.25E-26	0.038167	35370	0.003589853	127.4233506
rs79554558	T	C	-0.206	-0.0782	0.01568	0.0190118	ebi-a-GCST90018874	10	74312831	0.1891	481912	0.6791	72553073	2.05E-10	0.032402	35373	0.001309926	46.39416995
rs151095789	C	A	-0.4576	0.2434	0.00334	0.00518462	ebi-a-GCST90018874	14	31406099	0.3635	481912	0.5031	30936893	1.09E-10	0.070903	35364	0.001394105	49.36716833
rs56183134	C	T	-0.1573	-0.0811	0.11109	0.169232	ebi-a-GCST90018874	14	31907794	0.0423	481912	0.0555802	31438588	6.39E-34	0.012956	35360	0.004886751	173.6342448
rs141004986	T	C	0.2201	0.149	0.01905	0.0163579	ebi-a-GCST90018874	17	34237578	0.2422	481912	0.5383	35910574	1.22E-12	0.030988	35370	0.001810556	64.15189082
rs146565944	T	C	0.4834	1.00E-04	0.00301	0.0193107	ebi-a-GCST90018874	17	33615173	0.1686	481912	0.9996	35288154	3.25E-10	0.076895	35366	0.001402493	49.6674073
rs2073667	T	C	1.4151	0.0079	0.01894	0.0311039	ebi-a-GCST90018874	17	34308682	0.0958	481912	0.9346	35981646	0	0.022373	35366	0.07441831	2843.324506
rs41495150	G	C	1.7723	-0.1075	0.01174	0.0305677	ebi-a-GCST90018874	17	34310760	0.1154	481912	0.3515	35983724	0	0.029911	35367	0.072885944	2780.252771
rs72737776	G	A	-0.1577	-0.1819	0.04236	0.0335412	ebi-a-GCST90018874	9	37279578	0.1818	481912	0.317	37279581	1.44E-15	0.019757	35355	0.002017677	71.47514352
rs4699179	A	G	0.1054	0.0086	0.26466	0.241332	ebi-a-GCST90018874	4	106395181	0.0657	481912	0.8961	105474024	3.50E-31	0.009075	35353	0.00432402	153.5222723
rs111279459	C	T	0.3248	0.4269	0.01785	0.0239143	ebi-a-GCST90018874	20	35373277	0.3243	481912	0.1881	36744874	5.95E-28	0.029635	35367	0.003698947	131.2989192
rs62210514	G	A	-0.2239	0.1689	0.02539	0.0170478	ebi-a-GCST90018874	20	35072641	0.252	481912	0.5029	36444238	2.16E-19	0.024864	35366	0.002481028	87.95731521
rs73109321	G	T	0.242	-0.2913	0.00825	0.00814906	ebi-a-GCST90018874	20	36310271	0.2986	481912	0.3293	37681869	1.22E-08	0.042483	35370	0.000958334	33.92686932
rs12275541	A	G	-0.2112	0.002	0.31592	0.305093	ebi-a-GCST90018874	11	62089811	0.037	481912	0.957	62322339	5.14E-132	0.008638	35364	0.01927977	695.1740039
rs35374221	C	T	0.061	0.0458	0.22226	0.176228	ebi-a-GCST90018874	11	61808938	0.0543	481912	0.3981	62041466	2.51E-10	0.009642	35366	0.001286428	45.55183131
rs111461757	G	C	0.1415	0.0603	0.02652	0.056112	ebi-a-GCST90018874	3	186595522	0.0635	481912	0.3429	186877733	2.73E-08	0.025458	35363	0.001033816	36.59461478
rs116787285	A	G	-0.1164	-0.1638	0.07104	0.0412159	ebi-a-GCST90018874	3	187286440	0.1246	481912	0.1888	187568652	9.31E-14	0.015623	35369	0.001788282	63.35946212
rs4608684	T	G	-0.1128	-0.0615	0.04081	0.0506722	ebi-a-GCST90018874	3	187037737	0.0607	481912	0.311	187319949	1.95E-08	0.020085	35367	0.000996138	35.2635416
rs9821329	A	G	-0.3143	-0.0089	0.43112	0.549067	ebi-a-GCST90018874	3	187085063	0.0347	481912	0.7967	187367275	0	0.007109	35366	0.048454888	1800.817047
rs2033359	C	T	0.1299	-0.0016	0.09887	0.109548	ebi-a-GCST90018874	11	34895100	0.0558	481912	0.9775	34873553	1.18E-23	0.012958	35378	0.00300677	106.6883003
rs35560997	C	G	-0.457	0.2157	0.01117	0.00724774	ebi-a-GCST90018874	11	34999682	0.349	481912	0.5366	34978135	2.39E-35	0.036834	35377	0.004613571	163.9615201
rs114388033	C	T	0.34	0.0353	0.01028	0.0189669	ebi-a-GCST90018874	2	75248940	0.187	481912	0.8503	75021813	8.46E-18	0.039566	35349	0.002352303	83.34290737
rs72818091	T	C	0.2551	0.0669	0.01809	0.0412846	ebi-a-GCST90018874	2	74802965	0.142	481912	0.6373	74575838	5.36E-17	0.030447	35349	0.002311858	81.9066026
rs12512037	A	G	-0.0758	0.0522	0.25617	0.223195	ebi-a-GCST90018874	4	37799608	0.0414	481912	0.2074	37797986	4.63E-17	0.009029	35363	0.002189628	77.59734994
rs58106925	T	C	0.7549	-0.0372	0.00915	0.0648976	ebi-a-GCST90018874	4	37705733	0.0534	481912	0.4862	37704111	2.34E-80	0.039766	35365	0.010333272	369.2308545
[truncated: 3,617 more rows]
