# Supplementary material for: Integrative multiomics analysis identifies RARRES2 as a regulator of keloid pathogenesis through STAT3/HSPG2 signaling axis
Source: iScience. 2026 Apr 20;29(5):115797. doi: 10.1016/j.isci.2026.115797 (PMC13187529; doi:10.1016/j.isci.2026.115797)
Supplement: Table S3. 1098 SNPs related to 2897 plasma proteins were included as instrumental variables (FinnGen) [file mmc4.csv]

Table S3 1098 SNPs related to 2897 plasma proteins were included as instrumental variables (FinnGen)
SNP	effect_allele.exposure	other_allele.exposure	beta.exposure	beta.outcome	eaf.exposure	eaf.outcome	id.outcome	chr	pos	se.outcome	samplesize.outcome	pval.outcome	pos.exposure	se.exposure	pval.exposure	samplesize.exposure	R2	F
rs3810114	C	T	-1.07042	-0.022	0.807971	0.760827	ebi-a-GCST90018874	19	52006351	0.0381	481912	0.5628	51503097	0.0493435	6.13E-83	828	0.355550275	455.713636
rs142370265	T	C	-0.792106	-0.0413	0.0676329	0.0491644	ebi-a-GCST90018874	1	104027932	0.1184	481912	0.7272	103485310	0.0927752	6.51E-17	828	0.07913007	70.9779264
rs191765977	C	T	-0.621997	0.5424	0.0694444	0.0301783	ebi-a-GCST90018874	1	104361407	0.2906	481912	0.0620098	103818785	0.0942493	7.37E-11	828	0.050001857	43.47538369
rs7928609	C	G	0.307899	0.0358	0.632246	0.615223	ebi-a-GCST90018874	11	123047826	0.0379	481912	0.3447	123177118	0.049843	1.02E-09	828	0.044084919	38.09349166
rs4806666	T	C	-1.00132	-0.0078	0.545894	0.560245	ebi-a-GCST90018874	19	55888095	0.0394	481912	0.8432	55376727	0.0341074	2.56E-130	828	0.497097224	816.4645875
rs10800907	G	A	0.490674	0.1044	0.885266	0.864566	ebi-a-GCST90018874	1	203235794	0.0833	481912	0.2101	203266666	0.0747129	9.04E-11	828	0.048908237	42.47561094
rs2486950	C	G	-0.984451	-9.00E-04	0.189614	0.293354	ebi-a-GCST90018874	1	203174670	0.0382	481912	0.9814	203205542	0.052467	1.06E-65	828	0.297838293	350.3671984
rs11225415	G	C	-0.415237	-0.0624	0.227053	0.2108	ebi-a-GCST90018874	11	102632379	0.0529	481912	0.2383	102761648	0.0568118	6.36E-13	828	0.060520018	53.20979207
rs2712417	G	A	-0.419442	-0.0295	0.608696	0.670472	ebi-a-GCST90018874	3	128345179	0.0405	481912	0.4667	128626336	0.0477881	9.52E-18	828	0.083808595	75.55833794
rs1534881	A	G	-0.823365	0.0312	0.600845	0.591158	ebi-a-GCST90018874	22	37329448	0.0424	481912	0.4622	36933406	0.0392882	1.56E-78	828	0.325176255	398.0233183
rs62282371	G	T	-0.452551	0.0556	0.128019	0.11291	ebi-a-GCST90018874	3	164911694	0.0611	481912	0.3632	165193906	0.0686559	7.75E-11	828	0.045724241	39.57789222
rs4920605	A	G	0.421573	0.0213	0.527174	0.493901	ebi-a-GCST90018874	1	17315425	0.0359	481912	0.5528	16988930	0.0471449	2.46E-18	828	0.088599425	80.29743161
rs12242	C	T	-0.683545	-0.0924	0.0628019	0.0668435	ebi-a-GCST90018874	20	24964558	0.1113	481912	0.4066	24983922	0.0977259	5.50E-12	828	0.055000723	48.07474298
rs4984830	A	G	-0.889288	0.028	0.915459	0.886111	ebi-a-GCST90018874	16	1453043	0.0952	481912	0.7685	1403042	0.0827145	2.53E-25	828	0.122411195	115.2152886
rs10273103	G	A	0.530855	0.0534	0.115338	0.141391	ebi-a-GCST90018874	7	83009942	0.0461	481912	0.2472	83380626	0.0747201	2.61E-12	828	0.057508443	50.40042379
rs1130866	A	G	-0.541841	-0.0081	0.497585	0.45068	ebi-a-GCST90018874	2	85893741	0.0378	481912	0.8293	85666618	0.0464691	3.42E-29	828	0.14679241	142.1114066
rs4363	A	G	-0.704496	-0.0025	0.450483	0.496676	ebi-a-GCST90018874	17	61574492	0.035	481912	0.9432	63497131	0.0427679	6.26E-53	828	0.245723446	269.0890572
rs11022114	A	G	0.286004	-0.003	0.353865	0.36201	ebi-a-GCST90018874	11	12038874	0.0354	481912	0.9329	12017327	0.0513906	3.54E-08	828	0.037405467	32.09753957
rs7644362	A	G	-0.677185	0.0395	0.799517	0.804714	ebi-a-GCST90018874	3	71829242	0.0423	481912	0.3501	71780091	0.0580653	3.34E-29	828	0.147011026	142.3595283
rs12669944	A	G	0.29709	0.0471	0.291667	0.45924	ebi-a-GCST90018874	7	100446365	0.0417	481912	0.2586	100848743	0.0539868	4.98E-08	828	0.036469586	31.26406555
rs7384878	T	C	-1.1173	0.0318	0.698068	0.615317	ebi-a-GCST90018874	7	99932049	0.036	481912	0.3765	100334426	0.0356128	6.86E-143	828	0.526231047	917.4658689
rs1050239	A	G	-0.355494	0.0504	0.224034	0.20964	ebi-a-GCST90018874	11	6415463	0.0462	481912	0.275	6394233	0.0579795	1.35E-09	828	0.043939101	37.96170083
rs112379232	T	C	-1.39653	0.2225	0.0259662	0.0409319	ebi-a-GCST90018874	18	29195986	0.247	481912	0.3677	31616023	0.141406	8.09E-22	828	0.098653605	90.40683833
rs4740	A	G	-1.04982	-0.0331	0.324879	0.316451	ebi-a-GCST90018874	19	4236996	0.0364	481912	0.3629	4236999	0.0365883	3.67E-126	828	0.48346266	773.1099492
rs28573806	C	T	-1.0995	0.0683	0.38587	0.419689	ebi-a-GCST90018874	22	50727792	0.035	481912	0.0513003	50289363	0.0307105	3.33E-170	828	0.572956685	1108.230022
rs738490	A	G	0.334429	-0.0034	0.195652	0.227004	ebi-a-GCST90018874	22	50530651	0.0385	481912	0.9296	50092222	0.0605555	4.47E-08	828	0.035201902	30.13767485
rs58330611	A	C	0.413916	-0.0298	0.632246	0.622107	ebi-a-GCST90018874	5	39023193	0.0363	481912	0.4112	39023091	0.0489048	1.17E-16	828	0.079670569	71.50471124
rs116924511	T	G	-1.46014	-0.0199	0.022343	0.0233781	ebi-a-GCST90018874	17	4285389	0.1832	481912	0.9137	4382094	0.160419	6.52E-19	828	0.093142307	84.83750704
rs4328477	G	A	0.392626	0.1043	0.184179	0.161832	ebi-a-GCST90018874	17	4011602	0.0591	481912	0.0778108	4108308	0.0627536	6.31E-10	828	0.046325818	40.12389817
rs4917	C	T	-1.09181	-0.0137	0.615942	0.662147	ebi-a-GCST90018874	3	186337713	0.0378	481912	0.716101	186619924	0.0316393	2.78E-162	828	0.563976186	1068.391941
rs4859610	G	A	-0.395339	-0.0101	0.751208	0.729599	ebi-a-GCST90018874	4	77000441	0.0378	481912	0.7903	76079288	0.0539392	5.51E-13	828	0.058420589	51.24942816
rs59179092	C	G	-2.01378	-0.0433	0.013285	0.0803343	ebi-a-GCST90018874	5	147690030	0.0489	481912	0.3761	148310467	0.204512	1.05E-21	828	0.106318131	98.26626096
rs7803865	G	A	0.491302	0.0072	0.482488	0.568667	ebi-a-GCST90018874	7	100505792	0.0401	481912	0.8575	100908172	0.0472787	7.41E-24	828	0.120540781	113.2135327
rs2868371	G	C	-0.58935	0.0783	0.22343	0.327694	ebi-a-GCST90018874	7	75930759	0.0374	481912	0.0363396	76301442	0.0545537	1.54E-25	828	0.120530974	113.2030595
rs12141494	A	G	-0.841216	0.0254	0.533816	0.475463	ebi-a-GCST90018874	1	203151425	0.0358	481912	0.4774	203182297	0.0397884	1.23E-79	828	0.352203766	449.092315
rs12344549	T	C	0.689073	0.0685	0.0809179	0.13856	ebi-a-GCST90018874	9	113175910	0.0434	481912	0.1147	110413630	0.0857243	3.15E-15	828	0.070625148	62.76947615
rs989128	A	G	-0.682988	0.0199	0.292874	0.2789	ebi-a-GCST90018874	17	48636534	0.0482	481912	0.679301	50559173	0.0471575	1.58E-42	828	0.193211854	197.8127613
rs10753177	T	C	0.588837	-0.0686	0.941425	0.925463	ebi-a-GCST90018874	1	178008473	0.1133	481912	0.544999	178039338	0.104884	2.70E-08	828	0.038240028	32.84214787
rs4650998	A	G	-0.497798	-0.0384	0.470411	0.503523	ebi-a-GCST90018874	1	178531850	0.0347	481912	0.2674	178562715	0.0462655	2.34E-25	828	0.123467517	116.3495606
rs2753408	A	G	-0.67162	0.0808	0.483696	0.425002	ebi-a-GCST90018874	11	33399691	0.0361	481912	0.0251403	33378145	0.0436606	3.84E-47	828	0.225296903	240.2149194
rs2150458	A	G	0.444182	0.0705	0.469203	0.555281	ebi-a-GCST90018874	21	47377296	0.0419	481912	0.0925103	45957382	0.0478481	1.42E-19	828	0.098274569	90.02163057
rs2569459	T	C	-0.472033	-0.0285	0.358092	0.361826	ebi-a-GCST90018874	19	51539433	0.0359	481912	0.4275	51036176	0.0483174	2.08E-21	828	0.102433527	94.26610238
rs61751937	C	G	1.01338	-0.2246	0.0350242	0.0241879	ebi-a-GCST90018874	9	113312231	0.1407	481912	0.1104	110549951	0.124318	1.33E-15	828	0.069415954	61.61461576
rs7020788	A	G	0.306161	-0.025	0.374396	0.380191	ebi-a-GCST90018874	9	113232979	0.0353	481912	0.4786	110470699	0.0500826	1.51E-09	828	0.043909698	37.9351305
rs607567	G	T	-1.10554	-0.0472	0.592995	0.695427	ebi-a-GCST90018874	12	10131684	0.0437	481912	0.2796	9979085	0.0301154	1.00E-175	828	0.58996968	1188.485173
rs7967565	C	G	-0.439944	0.0701	0.112319	0.0822071	ebi-a-GCST90018874	12	10089593	0.0732	481912	0.3387	9936994	0.0751366	6.87E-09	828	0.038595347	33.15956112
rs12599777	G	A	-0.475122	0.0328	0.13285	0.238544	ebi-a-GCST90018874	16	5079466	0.039	481912	0.4001	5029465	0.0732382	1.50E-10	828	0.052011103	45.31822175
rs17349172	C	T	-0.41647	0.0417	0.21256	0.178617	ebi-a-GCST90018874	10	93665816	0.0639	481912	0.5144	91906059	0.0593258	4.63E-12	828	0.058062597	50.91602133
rs10896996	A	C	0.337774	0.036	0.283816	0.255464	ebi-a-GCST90018874	11	59665308	0.0411	481912	0.38	59897835	0.0530319	3.15E-10	828	0.046381407	40.17438675
rs2424961	T	C	-0.448871	-0.0458	0.536836	0.473495	ebi-a-GCST90018874	20	31694060	0.0389	481912	0.239	33106254	0.0469691	1.35E-20	828	0.100195801	91.97748941
rs34914923	T	G	-0.449057	0.1081	0.222222	0.18898	ebi-a-GCST90018874	4	17511949	0.0596	481912	0.0695793	17510326	0.0578818	2.54E-14	828	0.06970688	61.8921945
rs144092339	T	C	0.573774	-0.0333	0.123792	0.0564043	ebi-a-GCST90018874	6	33160217	0.076	481912	0.661301	33192440	0.0726647	9.14E-15	828	0.071418631	63.52893869
rs2235256	G	A	-0.281746	0.0412	0.506643	0.464396	ebi-a-GCST90018874	1	175569047	0.0349	481912	0.238	175599911	0.0481293	6.92E-09	828	0.039683398	34.13300035
rs140521	A	C	0.361242	0.0223	0.785628	0.789678	ebi-a-GCST90018874	22	50978024	0.0582	481912	0.701699	50539595	0.0588035	1.26E-09	828	0.043955324	37.97636081
rs77324539	G	A	-0.62272	0.0481	0.130435	0.107463	ebi-a-GCST90018874	4	100383696	0.0838	481912	0.5659	99462539	0.0697428	2.75E-18	828	0.087965387	79.66738174
rs6449	T	C	0.294438	0.0157	0.300725	0.288969	ebi-a-GCST90018874	6	32006655	0.0388	481912	0.684699	32038878	0.0513909	1.41E-08	828	0.03646156	31.25692505
rs13280153	A	C	0.451553	0.012	0.415459	0.347361	ebi-a-GCST90018874	8	61197179	0.04	481912	0.7636	60284620	0.0477331	3.11E-20	828	0.099035434	90.7952117
rs11555096	T	C	-1.73952	-0.2329	0.0307971	0.021405	ebi-a-GCST90018874	15	80472526	0.1786	481912	0.1923	80180184	0.128103	4.67E-38	828	0.180639772	182.1036055
rs10854688	T	C	0.443337	0.0191	0.682971	0.732507	ebi-a-GCST90018874	22	36653854	0.0422	481912	0.6503	36257808	0.0508758	1.59E-17	828	0.085113648	76.84437885
rs136148	T	C	0.601692	0.0201	0.682367	0.731987	ebi-a-GCST90018874	22	36652931	0.0421	481912	0.633299	36256885	0.0487264	2.87E-32	828	0.156935828	153.7593435
rs1545223	G	A	-0.283814	-0.0052	0.474034	0.324137	ebi-a-GCST90018874	2	88423510	0.0383	481912	0.8915	88123991	0.047643	3.80E-09	828	0.040166574	34.56598725
rs9839475	A	G	0.289901	0.0213	0.378623	0.386625	ebi-a-GCST90018874	3	3807778	0.0353	481912	0.5463	3766094	0.0489805	4.75E-09	828	0.039545001	34.00905893
rs62082924	C	G	0.340442	0.0129	0.256643	0.315508	ebi-a-GCST90018874	18	24738483	0.0379	481912	0.733301	27158519	0.0551222	1.03E-09	828	0.044222483	38.21785934
rs2240803	A	G	0.519931	0.0484	0.208333	0.261795	ebi-a-GCST90018874	6	30920957	0.0376	481912	0.198	30953180	0.0570683	6.07E-19	828	0.08917067	80.86583407
rs9394050	A	G	0.416279	-0.0074	0.128019	0.18104	ebi-a-GCST90018874	6	31248643	0.0415	481912	0.8591	31280866	0.0727864	1.50E-08	828	0.038688372	33.24270113
rs115868895	A	G	-1.13907	0.118	0.044686	0.0460055	ebi-a-GCST90018874	17	80297381	0.1358	481912	0.3849	82339505	0.113373	1.74E-22	828	0.110776706	102.9005422
rs3925123	C	T	0.290627	0.0912	0.410024	0.393712	ebi-a-GCST90018874	2	89090866	0.0355	481912	0.01017	88791349	0.0493636	5.70E-09	828	0.040864439	35.19213302
rs638416	C	G	0.429127	0.0034	0.64372	0.601528	ebi-a-GCST90018874	17	18266975	0.0353	481912	0.9239	18363661	0.048032	2.63E-18	828	0.084467594	76.20727791
rs56243479	T	C	-0.708069	-0.0374	0.0386473	0.0331889	ebi-a-GCST90018874	5	38298721	0.1439	481912	0.795	38298619	0.125643	2.39E-08	828	0.037254871	31.96331271
rs4950811	A	G	0.480933	0.0053	0.283816	0.30085	ebi-a-GCST90018874	1	201961711	0.0389	481912	0.8917	201992583	0.0528914	7.04E-19	828	0.094028745	85.72870627
rs291466	G	A	0.519874	-0.0505	0.617754	0.484146	ebi-a-GCST90018874	2	191184475	0.0402	481912	0.2091	190319749	0.0485334	3.68E-25	828	0.127639386	120.8561361
rs998247	T	C	-0.292356	0.0069	0.398551	0.447948	ebi-a-GCST90018874	14	65546299	0.0348	481912	0.8423	65079581	0.0493691	4.67E-09	828	0.040976676	35.29292119
rs4925	A	C	-0.813288	0.0021	0.286836	0.252631	ebi-a-GCST90018874	10	106022789	0.0454	481912	0.9629	104263031	0.0453284	4.87E-61	828	0.270608724	306.4511653
rs2608624	T	G	0.458949	0.08	0.628623	0.704593	ebi-a-GCST90018874	6	52622475	0.0436	481912	0.0664003	52757677	0.0489009	5.92E-20	828	0.098347681	90.09590772
rs3738497	T	G	-1.04363	-0.0201	0.0307971	0.0273597	ebi-a-GCST90018874	1	43213068	0.1167	481912	0.8633	42747397	0.136949	6.93E-14	828	0.0650201	57.44145156
rs148212596	G	A	1.20961	-0.2251	0.0144928	0.0171226	ebi-a-GCST90018874	1	193074511	0.2572	481912	0.3814	193105381	0.202917	3.71E-09	828	0.041795818	36.02921657
rs4499344	A	G	0.39771	-0.0823	0.317029	0.458439	ebi-a-GCST90018874	19	33073431	0.0465	481912	0.0766408	32582525	0.0513304	2.74E-14	828	0.068495852	60.73786555
rs10033662	A	G	0.561449	0.0623	0.644928	0.520827	ebi-a-GCST90018874	4	95239462	0.0391	481912	0.1107	94318311	0.0477193	1.18E-29	828	0.14437044	139.371042
rs78625720	A	G	-1.314	-0.052	0.0199275	0.0284047	ebi-a-GCST90018874	17	73140941	0.1772	481912	0.7691	75144846	0.161111	1.28E-15	828	0.067442203	59.73598608
rs12764388	A	G	0.389867	0.041	0.175121	0.112869	ebi-a-GCST90018874	10	104413385	0.0581	481912	0.4798	102653628	0.0647874	2.66E-09	828	0.04391283	37.93796057
rs17783344	G	T	-0.466549	0.0109	0.115338	0.131154	ebi-a-GCST90018874	2	163208893	0.0845	481912	0.8976	162352383	0.0747758	7.01E-10	828	0.044419566	38.39609957
rs74849041	T	C	-1.46184	-0.0679	0.0368357	0.0417809	ebi-a-GCST90018874	14	24029037	0.0914	481912	0.4572	23559828	0.120497	2.75E-31	828	0.151634835	147.6373367
rs12036504	C	T	-0.467604	-0.0644	0.102053	0.128719	ebi-a-GCST90018874	1	117355344	0.0437	481912	0.1406	116812722	0.0782959	3.47E-09	828	0.04007402	34.48301349
rs4233450	T	G	0.76773	0.031	0.759662	0.820198	ebi-a-GCST90018874	1	117490261	0.0454	481912	0.4948	116947639	0.0504956	3.27E-46	828	0.215223586	226.5290844
rs11125524	C	T	0.278455	-0.0255	0.544082	0.5382	ebi-a-GCST90018874	2	54379533	0.0356	481912	0.4744	54152396	0.0492943	2.22E-08	828	0.038467249	33.04510225
rs148995802	A	C	1.14909	0.2214	0.0144928	0.00823818	ebi-a-GCST90018874	1	154266593	0.258	481912	0.3908	154294117	0.194818	5.35E-09	828	0.037718133	32.37635339
rs41265164	A	G	0.888298	0.1982	0.0434783	0.0391512	ebi-a-GCST90018874	1	153520203	0.1043	481912	0.0574302	153547727	0.114	1.98E-14	828	0.065631865	58.01987307
rs11077986	A	G	0.345532	-0.0386	0.454106	0.481403	ebi-a-GCST90018874	17	80280865	0.0349	481912	0.269	82322989	0.0466635	3.24E-13	828	0.059193239	51.96988098
rs283898	G	A	0.528887	-0.0564	0.90942	0.924001	ebi-a-GCST90018874	2	79328687	0.0694	481912	0.4165	79101561	0.0828898	2.94E-10	828	0.046084258	39.90456941
rs73554000	C	G	1.00058	-0.0025	0.0978261	0.1003	ebi-a-GCST90018874	19	43825494	0.1113	481912	0.9821	43321342	0.0750254	6.88E-37	828	0.176717122	177.3003504
rs78530667	C	T	-0.568604	0.2444	0.131039	0.128045	ebi-a-GCST90018874	19	43900697	0.084	481912	0.00363304	43396545	0.0690229	6.84E-16	828	0.0736293	65.65168985
rs2232700	A	T	0.928814	0.0231	0.179952	0.281211	ebi-a-GCST90018874	14	94756450	0.0382	481912	0.5456	94290113	0.0567368	2.22E-52	828	0.254614688	282.1516989
rs7150486	G	A	-0.352014	-0.0361	0.255435	0.190072	ebi-a-GCST90018874	14	85933153	0.053	481912	0.495801	85466809	0.0536152	9.16E-11	828	0.047133847	40.85836999
rs1932953	T	G	0.899815	-0.0018	0.262077	0.205078	ebi-a-GCST90018874	20	14673838	0.0506	481912	0.9709	14693192	0.0467102	1.39E-68	828	0.3131673	376.6218327
rs704	A	G	1.14808	0.0645	0.416063	0.542395	ebi-a-GCST90018874	17	26694861	0.038	481912	0.0896809	28367840	0.0314005	7.91E-175	828	0.640470881	1471.449512
rs17329170	A	G	1.45776	-0.0945	0.0495169	0.0616749	ebi-a-GCST90018874	5	9547242	0.1132	481912	0.4036	9547130	0.10304	7.56E-41	828	0.200032195	206.5415539
rs6235	G	C	-1.0365	-0.0115	0.288647	0.257941	ebi-a-GCST90018874	5	95728898	0.0403	481912	0.774399	96393194	0.0384589	2.77E-115	828	0.441185087	652.1280544
rs7225465	A	G	-0.597976	-0.0079	0.686594	0.597089	ebi-a-GCST90018874	17	48916159	0.0359	481912	0.8249	50838798	0.0492874	2.73E-31	828	0.153888021	150.230121
rs78720782	T	A	0.834459	0.0377	0.112319	0.110509	ebi-a-GCST90018874	18	44664015	0.0467	481912	0.4197	47137644	0.070013	2.47E-30	828	0.138851365	133.1840092
rs184716813	C	T	-1.54539	0.1627	0.0108696	0.0177	ebi-a-GCST90018874	9	114151247	0.2445	481912	0.5056	111388967	0.232265	5.21E-11	828	0.051353885	44.71457609
rs415895	G	C	-0.398794	-0.0479	0.722826	0.592314	ebi-a-GCST90018874	11	9769562	0.0366	481912	0.1904	9748015	0.0525709	8.90E-14	828	0.063725534	56.21993635
rs35301881	T	C	-0.282096	-0.0446	0.387681	0.398155	ebi-a-GCST90018874	1	1681665	0.0387	481912	0.2496	1750226	0.0489079	1.13E-08	828	0.037781231	32.43264197
rs117399000	A	G	-0.608102	-0.0402	0.0736715	0.0413086	ebi-a-GCST90018874	17	50213731	0.1199	481912	0.7377	52136371	0.0921224	7.30E-11	828	0.050471638	43.90555825
rs17050272	A	G	0.395225	0.0202	0.541667	0.454529	ebi-a-GCST90018874	2	121306440	0.0347	481912	0.559899	120548864	0.0490797	2.82E-15	828	0.077559021	69.45024411
rs6800335	T	C	0.462116	-0.014	0.266304	0.292322	ebi-a-GCST90018874	3	3144765	0.0397	481912	0.723901	3103081	0.0541079	6.37E-17	828	0.083449905	75.20551481
rs13256826	T	C	0.403704	-0.0881	0.391304	0.354617	ebi-a-GCST90018874	8	134116227	0.0449	481912	0.0498701	133103983	0.0491606	8.35E-16	828	0.077637374	69.52631089
rs6846462	C	T	0.624797	0.0159	0.270531	0.231159	ebi-a-GCST90018874	4	88447660	0.0396	481912	0.6872	87526508	0.050454	1.99E-32	828	0.154074847	150.4457259
rs74705037	A	G	1.43095	-0.2952	0.0150966	0.036326	ebi-a-GCST90018874	19	51504808	0.1808	481912	0.1026	51001552	0.196981	8.67E-13	828	0.060890803	53.55692722
rs11603020	C	T	1.05886	-0.0247	0.302536	0.228385	ebi-a-GCST90018874	11	57374332	0.0477	481912	0.604399	57606859	0.0396271	7.54E-114	828	0.473157728	741.8316705
rs7113631	A	T	-0.33894	-0.2578	0.620169	0.938653	ebi-a-GCST90018874	11	57789518	0.2267	481912	0.2555	58022046	0.0481556	4.09E-12	828	0.054122283	47.26298633
rs77621497	C	T	0.607414	0.0831	0.102657	0.0717212	ebi-a-GCST90018874	11	58378133	0.0985	481912	0.3989	58610660	0.0775009	1.41E-14	828	0.067974597	60.24193819
rs57136797	T	A	-0.905424	0.0028	0.184179	0.236447	ebi-a-GCST90018874	9	137752540	0.039	481912	0.9436	134860694	0.0533603	1.25E-55	828	0.246359317	270.0130182
rs11600158	G	A	0.989589	-0.0756	0.0730676	0.0877553	ebi-a-GCST90018874	11	88070914	0.103	481912	0.463	88337746	0.089274	1.02E-26	828	0.132651639	126.3278499
rs399760	A	G	0.359642	0.0414	0.280193	0.252833	ebi-a-GCST90018874	5	41264563	0.0421	481912	0.3255	41264461	0.0536327	3.72E-11	828	0.052172801	45.46686719
rs74480769	G	A	-1.17801	-0.0299	0.0791063	0.0434028	ebi-a-GCST90018874	5	40972211	0.1115	481912	0.7888	40972109	0.0832324	7.08E-41	828	0.20218481	209.327492
rs10043720	G	A	0.602637	0.018	0.743961	0.758042	ebi-a-GCST90018874	5	158767333	0.0496	481912	0.715899	159340325	0.051207	1.14E-29	828	0.13835596	132.6325231
rs12611837	G	A	-0.30777	-0.0031	0.51872	0.521724	ebi-a-GCST90018874	2	183704084	0.055	481912	0.9548	182839356	0.0486175	4.01E-10	828	0.047294798	41.00481748
rs72890325	G	T	-0.620682	0.0127	0.057971	0.0848708	ebi-a-GCST90018874	2	183928068	0.0637	481912	0.8417	183063340	0.103902	3.44E-09	828	0.042076864	36.28212763
rs3765963	G	A	0.630536	0.0113	0.282005	0.482971	ebi-a-GCST90018874	1	9034598	0.04	481912	0.777401	8974539	0.0514798	8.20E-32	828	0.161000787	158.5062869
rs3138036	G	A	-1.04755	-0.0309	0.140097	0.188587	ebi-a-GCST90018874	17	32647544	0.0417	481912	0.4577	34320525	0.0580552	1.30E-61	828	0.264397788	296.8895002
rs7143253	G	T	0.2803	-0.0135	0.51872	0.572905	ebi-a-GCST90018874	14	53206097	0.0348	481912	0.698499	52739379	0.0479602	7.31E-09	828	0.039228978	33.72617978
rs11210470	C	T	0.755458	-0.0894	0.0338164	0.0344744	ebi-a-GCST90018874	1	74978977	0.0735	481912	0.2237	74513293	0.135933	3.69E-08	828	0.037293889	31.99808569
rs3819946	C	T	1.02408	0.0247	0.230676	0.336407	ebi-a-GCST90018874	1	75175886	0.0448	481912	0.5817	74710202	0.0447618	4.07E-90	828	0.372228359	489.7650747
rs142111344	C	T	-1.93832	-0.0641	0.00603865	0.00871125	ebi-a-GCST90018874	16	4382633	0.3069	481912	0.8347	4332632	0.311063	7.37E-10	828	0.045101429	39.01333792
rs2395943	G	A	-0.493548	-0.0381	0.528986	0.514109	ebi-a-GCST90018874	6	42940673	0.0354	481912	0.2818	42972935	0.045869	2.33E-25	828	0.121385492	114.1165043
rs4413611	A	G	-0.412091	0.0103	0.480676	0.445651	ebi-a-GCST90018874	6	43924763	0.0358	481912	0.7728	43957026	0.04602	2.22E-18	828	0.08478267	76.51787474
rs56312312	A	C	-0.774714	0.0506	0.0954106	0.159326	ebi-a-GCST90018874	20	24959386	0.0589	481912	0.3909	24978750	0.0814904	2.08E-20	828	0.103600279	95.46391924
rs2273844	A	G	-0.738262	-0.0349	0.194444	0.211776	ebi-a-GCST90018874	14	25103414	0.0431	481912	0.4174	24634208	0.0556037	1.32E-36	828	0.170742371	170.0716326
rs11927365	A	G	-1.26108	-0.1605	0.855072	0.850496	ebi-a-GCST90018874	3	190344128	0.0775	481912	0.03843	190626339	0.0536321	5.35E-94	828	0.394157919	537.3915928
rs36055263	G	A	-0.440047	-0.0219	0.353865	0.305666	ebi-a-GCST90018874	10	6018970	0.0537	481912	0.6829	5977007	0.0482028	5.20E-19	828	0.088550089	80.248374
rs34918448	T	C	-0.269234	0.0038	0.434179	0.448209	ebi-a-GCST90018874	19	8104684	0.0363	481912	0.917	8039800	0.0485942	4.06E-08	828	0.035615388	30.50474887
rs7264810	A	C	-0.567437	0.0761	0.057971	0.0898011	ebi-a-GCST90018874	20	23673625	0.069	481912	0.2698	23692988	0.101917	3.49E-08	828	0.035167408	30.10706663
rs3901294	G	C	-0.507202	-0.0505	0.10628	0.145874	ebi-a-GCST90018874	1	27830753	0.0437	481912	0.2475	27504242	0.077975	1.35E-10	828	0.048870292	42.44096338
rs1998510	T	C	0.387183	0.0091	0.22343	0.311894	ebi-a-GCST90018874	1	168503162	0.0376	481912	0.8078	168533924	0.0569063	1.96E-11	828	0.052021713	45.32797407
rs1035127	G	A	-0.772964	0.0719	0.812802	0.72813	ebi-a-GCST90018874	2	103019919	0.0376	481912	0.05595	102403459	0.0570025	5.76E-38	828	0.181817005	183.5541031
rs13216278	G	A	-0.745737	0.0252	0.182367	0.113977	ebi-a-GCST90018874	6	123121472	0.0677	481912	0.7098	122800327	0.0591569	1.89E-33	828	0.165846398	164.2252991
rs60376898	A	C	-0.668012	0.0612	0.310386	0.349972	ebi-a-GCST90018874	21	37505704	0.0364	481912	0.0931301	36133406	0.0489435	2.14E-38	828	0.191032262	195.0543152
rs75380810	C	T	1.19147	-0.0202	0.0688406	0.0698893	ebi-a-GCST90018874	1	22989532	0.0575	481912	0.725401	22663039	0.0887515	2.60E-37	828	0.18199728	183.7765936
rs10972159	A	G	-0.754114	-0.0196	0.0615942	0.0796182	ebi-a-GCST90018874	9	34593086	0.0503	481912	0.6962	34593088	0.100116	1.31E-13	828	0.065740727	58.12288129
rs12151752	C	T	0.770565	-0.0036	0.280193	0.193126	ebi-a-GCST90018874	2	85934652	0.0534	481912	0.946	85707529	0.046987	1.55E-52	828	0.239509035	260.1404511
rs10149354	T	C	0.577295	0.0202	0.269324	0.254314	ebi-a-GCST90018874	14	95038368	0.0381	481912	0.596	94572031	0.0504207	2.82E-28	828	0.131167272	124.7008351
rs62028025	C	G	-0.528881	-0.0925	0.149155	0.1479	ebi-a-GCST90018874	15	80195693	0.0793	481912	0.2435	79903351	0.0669998	9.31E-15	828	0.070996051	63.1243154
rs146652543	T	C	-1.03893	0.3055	0.0235507	0.0166054	ebi-a-GCST90018874	19	41851358	0.1983	481912	0.1234	41345453	0.160077	1.48E-10	828	0.049642779	43.14686611
rs56254331	C	A	0.507721	0.0999	0.210749	0.183673	ebi-a-GCST90018874	19	41826020	0.0681	481912	0.1427	41320115	0.0580422	1.21E-17	828	0.085755289	77.47801815
rs854624	G	T	1.35157	-0.0248	0.0996377	0.140297	ebi-a-GCST90018874	17	34327923	0.0434	481912	0.566899	36000884	0.0667492	2.46E-74	828	0.327754059	402.7169757
rs11064321	C	G	0.329785	0.0468	0.341184	0.407107	ebi-a-GCST90018874	12	6809896	0.1033	481912	0.6505	6700730	0.0509118	1.60E-10	828	0.048892764	42.461482
rs10999992	C	T	0.383838	-0.0125	0.139493	0.183088	ebi-a-GCST90018874	10	73528898	0.0418	481912	0.764901	71769141	0.0693689	4.22E-08	828	0.035369812	30.28669971
rs7561460	C	T	-0.430461	-0.0214	0.529589	0.459834	ebi-a-GCST90018874	2	102617204	0.0347	481912	0.5366	102000742	0.0460926	8.79E-20	828	0.092323878	84.01622761
rs1921	A	G	0.329245	-0.0532	0.498792	0.351649	ebi-a-GCST90018874	1	949608	0.0399	481912	0.1822	1014228	0.0483108	1.82E-11	828	0.054200819	47.33549899
rs142757633	C	A	-1.84498	0.1971	0.00966184	0.01099	ebi-a-GCST90018874	20	43530403	0.3188	481912	0.5364	44901762	0.244263	1.13E-13	828	0.065141338	57.55602162
rs1051484	T	C	0.594413	-0.0804	0.146739	0.185581	ebi-a-GCST90018874	6	105726036	0.0419	481912	0.0549098	105278161	0.066267	1.96E-18	828	0.088477745	80.17644859
rs2306129	C	T	-0.292127	-0.0482	0.438406	0.463939	ebi-a-GCST90018874	8	99105726	0.0349	481912	0.1671	98093498	0.0492716	4.48E-09	828	0.042021577	36.23236321
rs150394890	T	G	-1.23691	-0.0032	0.0163043	0.0104337	ebi-a-GCST90018874	1	223864380	0.239	481912	0.9894	223676678	0.19096	1.60E-10	828	0.049075997	42.62882528
rs2745084	G	A	-0.723753	-0.0603	0.622585	0.527059	ebi-a-GCST90018874	16	1294025	0.0564	481912	0.285	1244024	0.0449331	5.74E-51	828	0.246166278	269.7323557
rs2071006	G	T	-0.49195	-0.0492	0.500604	0.575724	ebi-a-GCST90018874	9	139839904	0.0383	481912	0.1986	136945452	0.0474732	9.69E-24	828	0.121007225	113.711933
rs2074177	G	A	0.334147	0.009	0.261473	0.320534	ebi-a-GCST90018874	19	18727289	0.0369	481912	0.8075	18616479	0.0534446	6.48E-10	828	0.043121946	37.22389452
rs12166503	C	T	0.382875	-5.00E-04	0.325483	0.344012	ebi-a-GCST90018874	22	42197270	0.0369	481912	0.9896	41801266	0.051466	2.54E-13	828	0.06436729	56.8250565
rs704	A	G	0.809049	0.0645	0.416063	0.542395	ebi-a-GCST90018874	17	26694861	0.038	481912	0.0896809	28367840	0.0423	8.63E-68	828	0.318056838	385.2446404
rs2304456	G	T	-0.709299	-0.0303	0.14372	0.124307	ebi-a-GCST90018874	3	186445052	0.0503	481912	0.5463	186727263	0.0641955	1.45E-26	828	0.12382881	116.7381424
rs73588424	G	A	1.08498	-0.0156	0.0519324	0.0649809	ebi-a-GCST90018874	11	116646107	0.1121	481912	0.8893	116775391	0.10307	2.11E-24	828	0.115918075	108.3025532
rs2424961	T	C	-0.440762	-0.0458	0.536836	0.473495	ebi-a-GCST90018874	20	31694060	0.0389	481912	0.239	33106254	0.047062	7.01E-20	828	0.096608361	88.33212816
rs143998996	G	C	1.07936	0.078	0.0615942	0.0757784	ebi-a-GCST90018874	1	149848467	0.1109	481912	0.4822	149876917	0.0976504	1.39E-26	828	0.134676908	128.5567518
rs7656644	A	G	0.920103	-0.0633	0.728865	0.713685	ebi-a-GCST90018874	4	120228035	0.0372	481912	0.0884097	119306880	0.0440496	4.03E-78	828	0.334607421	415.3724251
rs61801180	C	G	0.59933	0.1205	0.0621981	0.0603604	ebi-a-GCST90018874	1	161688764	0.1157	481912	0.2975	161718974	0.0987847	1.98E-09	828	0.041903496	36.1260974
rs6602909	C	T	-0.368933	-0.0582	0.33756	0.3212	ebi-a-GCST90018874	13	114551993	0.0373	481912	0.1186	113849020	0.0497167	2.90E-13	828	0.060872695	53.53996816
rs620077	T	C	-0.943421	0.024	0.897947	0.913395	ebi-a-GCST90018874	1	110218716	0.0922	481912	0.7945	109676094	0.0752457	3.90E-33	828	0.163123884	161.0039117
rs153444	A	C	0.382023	0.0095	0.245169	0.319745	ebi-a-GCST90018874	5	150653995	0.0365	481912	0.7956	151274434	0.0557281	1.39E-11	828	0.054016234	47.16508965
rs9450269	C	G	-0.664476	0.0199	0.0881643	0.0871713	ebi-a-GCST90018874	6	86114684	0.0687	481912	0.7723	85404966	0.0852583	1.96E-14	828	0.070990126	63.11864505
rs58175074	G	A	-0.875529	0.0599	0.13587	0.0975171	ebi-a-GCST90018874	1	196820080	0.0679	481912	0.3776	196850950	0.0650749	1.87E-37	828	0.180000506	181.3176944
rs7744015	T	C	0.822632	0.0616	0.422705	0.461675	ebi-a-GCST90018874	6	150099525	0.0377	481912	0.1025	149778389	0.041313	2.32E-72	828	0.330275513	407.3429875
rs58952297	T	C	-0.759686	-0.0587	0.152778	0.130897	ebi-a-GCST90018874	20	44560820	0.0718	481912	0.4131	45932181	0.0586709	4.80E-35	828	0.149401957	145.0814726
rs1522857	G	A	-0.603064	0.0399	0.716787	0.727367	ebi-a-GCST90018874	2	79310681	0.0373	481912	0.2847	79083555	0.0511582	9.36E-30	828	0.147659063	143.0957739
rs2082828	A	G	-0.575099	0.0016	0.104469	0.146655	ebi-a-GCST90018874	2	79259776	0.0466	481912	0.9726	79032650	0.078405	5.30E-13	828	0.061884699	54.48878324
rs9493423	A	G	-0.706677	0.0228	0.339372	0.329792	ebi-a-GCST90018874	6	133074133	0.0369	481912	0.5362	132752994	0.0456281	1.09E-47	828	0.223926191	238.3317568
rs4970394	T	C	0.292633	0.0624	0.547101	0.643418	ebi-a-GCST90018874	1	962891	0.0414	481912	0.1315	1027511	0.0494497	4.78E-09	828	0.042437077	36.60649861
rs13437864	A	G	0.813775	-0.0458	0.35628	0.346486	ebi-a-GCST90018874	7	150522565	0.0437	481912	0.295	150825477	0.0446895	1.51E-62	828	0.303757584	360.3683979
rs139807659	G	A	1.13926	0.0711	0.124396	0.074395	ebi-a-GCST90018874	11	71854269	0.0839	481912	0.3964	72143225	0.0606269	7.31E-66	828	0.282741688	325.6074286
rs186130451	T	C	-1.36245	-0.0657	0.0271739	0.0240238	ebi-a-GCST90018874	20	3457280	0.1711	481912	0.7009	3476633	0.142184	1.08E-20	828	0.098142774	89.88776596
rs360078	A	G	-0.460833	-0.0302	0.371981	0.323998	ebi-a-GCST90018874	1	226083977	0.0401	481912	0.4522	225896277	0.0511978	1.51E-18	828	0.099222617	90.98572348
rs1223245	G	A	-0.715378	-0.0496	0.376208	0.336815	ebi-a-GCST90018874	1	226082425	0.0388	481912	0.201	225894725	0.0471357	4.51E-46	828	0.240197777	261.1250106
rs375061876	A	T	1.44425	-0.2145	0.0869565	0.0392496	ebi-a-GCST90018874	17	40607097	0.2513	481912	0.3932	42455079	0.0749308	1.20E-68	828	0.331213682	409.0731129
rs79259527	T	C	1.47276	-0.0833	0.0344203	0.0303237	ebi-a-GCST90018874	22	39238700	0.0925	481912	0.368	38842695	0.124684	7.36E-30	828	0.144177249	139.1531218
rs114115200	T	G	-0.809263	-0.0098	0.153986	0.179203	ebi-a-GCST90018874	3	165478240	0.0552	481912	0.8589	165760452	0.0615497	5.45E-36	828	0.170635014	169.9426959
rs148077724	G	A	-1.01139	0.2309	0.0326087	0.0354592	ebi-a-GCST90018874	3	165670632	0.1473	481912	0.1171	165952844	0.133541	9.72E-14	828	0.064536137	56.98440278
rs11024589	C	A	-0.791731	0.0324	0.0742754	0.0803545	ebi-a-GCST90018874	11	18278423	0.0677	481912	0.6316	18256876	0.0884042	2.20E-18	828	0.086200959	77.91865533
rs11024578	A	G	-0.670688	-0.083	0.681763	0.427097	ebi-a-GCST90018874	11	18264087	0.0534	481912	0.1204	18242540	0.0476458	1.70E-40	828	0.195188923	200.327822
rs11024589	C	A	-0.667323	0.0324	0.0742754	0.0803545	ebi-a-GCST90018874	11	18278423	0.0677	481912	0.6316	18256876	0.0896384	2.45E-13	828	0.061239126	53.88328363
rs35331030	T	C	2.62825	-0.2943	0.00301932	0.0169292	ebi-a-GCST90018874	1	9811653	0.2737	481912	0.2824	9751595	0.439344	3.28E-09	828	0.041587157	35.84153907
rs141164771	A	G	-1.88333	0.4728	0.00543478	0.00182492	ebi-a-GCST90018874	9	36148648	0.4072	481912	0.2456	36148651	0.328836	1.43E-08	828	0.038344059	32.93505622
rs1800435	G	C	-0.638503	-0.031	0.0881643	0.0794126	ebi-a-GCST90018874	9	116153891	0.0645	481912	0.6308	113391611	0.0821312	2.26E-14	828	0.065548874	57.94136081
rs2378335	C	A	0.26908	-0.0908	0.38587	0.3215	ebi-a-GCST90018874	20	33756830	0.0776	481912	0.242	35169027	0.0485209	3.94E-08	828	0.034315803	29.35209366
rs41341748	A	G	-2.35987	0.1506	0.00422705	0.0105286	ebi-a-GCST90018874	8	16012594	0.2788	481912	0.5892	16155085	0.37075	3.23E-10	828	0.046881755	40.62909308
rs72692398	T	C	-0.47675	0.0166	0.300121	0.231299	ebi-a-GCST90018874	1	104024000	0.0439	481912	0.7051	103481378	0.0516007	2.05E-19	828	0.095484031	87.19559698
rs6844746	G	A	0.578483	0.0493	0.269928	0.25451	ebi-a-GCST90018874	4	111424598	0.0468	481912	0.292	110503442	0.0516519	3.33E-27	828	0.131893935	125.4966358
rs11735728	T	C	-0.297022	-0.007	0.722826	0.669097	ebi-a-GCST90018874	4	80793114	0.0362	481912	0.8468	79871960	0.0532172	3.24E-08	828	0.035350331	30.26940712
rs2267163	C	T	-1.13773	0.005	0.626208	0.537918	ebi-a-GCST90018874	22	31011557	0.035	481912	0.8871	30615570	0.0328471	4.48E-163	828	0.60597824	1270.330922
rs117555265	C	T	-1.67215	-0.0597	0.031401	0.0288305	ebi-a-GCST90018874	14	21391411	0.0779	481912	0.4431	20923252	0.130965	3.35E-34	828	0.170085761	169.283562
rs117609024	T	C	1.04924	0.0603	0.0344203	0.0334585	ebi-a-GCST90018874	14	21424870	0.1436	481912	0.6745	20956711	0.129766	2.20E-15	828	0.073178323	65.21782568
rs10858304	C	T	0.452741	-0.0015	0.353261	0.322982	ebi-a-GCST90018874	9	137857863	0.0362	481912	0.9665	134966017	0.0484442	8.31E-20	828	0.093660051	85.35782034
rs7549830	C	T	0.590894	-0.0095	0.140097	0.182057	ebi-a-GCST90018874	1	161688431	0.0411	481912	0.8168	161718641	0.0678735	1.70E-17	828	0.084125461	75.87025029
rs145456171	T	C	-0.967132	-9.00E-04	0.0271739	0.0257749	ebi-a-GCST90018874	1	197735551	0.1665	481912	0.9955	197766421	0.13662	3.10E-12	828	0.04945255	42.97292693
rs4915318	A	C	-0.882625	0.0334	0.307971	0.369898	ebi-a-GCST90018874	1	196897088	0.0388	481912	0.3898	196927958	0.04474	2.78E-71	828	0.332059999	410.6380194
rs72732234	C	T	-0.831655	-0.1326	0.0519324	0.027687	ebi-a-GCST90018874	1	196303889	0.1361	481912	0.3301	196334759	0.108723	5.63E-14	828	0.068107368	60.36820593
rs4129267	T	C	1.16383	-0.0075	0.31401	0.383257	ebi-a-GCST90018874	1	154426264	0.0358	481912	0.8339	154453788	0.0342936	9.04E-159	828	0.583539629	1157.381992
rs4845386	A	T	0.294484	0.0542	0.675121	0.681507	ebi-a-GCST90018874	1	154613064	0.104	481912	0.6022	154640588	0.0511032	1.17E-08	828	0.038041415	32.66482471
rs111578730	T	C	-1.74295	0.0441	0.0187198	0.0881796	ebi-a-GCST90018874	19	55099792	0.0478	481912	0.3558	54588325	0.17281	1.22E-22	828	0.111607683	103.7694098
rs7257319	A	G	-0.911683	-0.151	0.0320048	0.0274358	ebi-a-GCST90018874	19	55088977	0.1509	481912	0.3168	54577510	0.138453	8.10E-11	828	0.051499858	44.84857798
rs143199062	T	C	1.43536	0.0561	0.0555556	0.06188	ebi-a-GCST90018874	19	54730667	0.1413	481912	0.691301	54226794	0.0930259	2.19E-47	828	0.216200111	227.8404146
rs593073	T	C	0.365611	-0.065	0.192029	0.247086	ebi-a-GCST90018874	19	54695163	0.0382	481912	0.0888096	54191312	0.0609868	3.04E-09	828	0.041479269	35.74453352
rs635711	G	T	-0.392363	0.029	0.609903	0.491455	ebi-a-GCST90018874	19	54748760	0.0385	481912	0.4513	54244919	0.0481225	1.31E-15	828	0.07325537	65.29191972
rs2609312	C	A	0.509285	-0.0296	0.461353	0.398633	ebi-a-GCST90018874	6	168816483	0.0356	481912	0.4052	168415803	0.0451734	1.60E-27	828	0.128910817	122.2381551
rs13078881	C	G	-1.4911	0.0619	0.0543478	0.0455479	ebi-a-GCST90018874	3	15686693	0.1265	481912	0.6248	15645186	0.0958769	4.99E-48	828	0.228537221	244.6932627
rs189514637	C	A	-0.784365	0.1789	0.0386473	0.04775	ebi-a-GCST90018874	6	117060955	0.1581	481912	0.2578	116739792	0.122997	3.00E-10	828	0.04571601	39.57042607
rs9488839	G	A	-0.468121	0.1697	0.202295	0.194509	ebi-a-GCST90018874	6	116437591	0.0631	481912	0.00717695	116116428	0.0580348	2.54E-15	828	0.070725122	62.86509231
rs73119306	G	A	-1.23655	-0.0668	0.24215	0.197248	ebi-a-GCST90018874	12	57826982	0.0506	481912	0.187	57433199	0.0364446	1.01E-158	828	0.561204426	1056.425551
rs1694456	C	G	0.532747	0.0215	0.645531	0.58637	ebi-a-GCST90018874	1	196814953	0.0452	481912	0.6342	196845823	0.0476505	4.03E-27	828	0.129887508	123.3025414
rs72732234	C	T	-1.39775	-0.1326	0.0519324	0.027687	ebi-a-GCST90018874	1	196303889	0.1361	481912	0.3301	196334759	0.101454	5.06E-39	828	0.192383001	196.7620288
rs2282140	T	C	0.721395	0.0061	0.127415	0.154864	ebi-a-GCST90018874	6	160494521	0.0448	481912	0.8914	160073489	0.0666669	1.30E-25	828	0.115718968	108.0921838
rs2516600	C	T	0.478122	0.0395	0.549517	0.475495	ebi-a-GCST90018874	14	52487766	0.0368	481912	0.2839	52021048	0.0470496	6.12E-23	828	0.113179296	105.4171361
rs55809463	A	G	-0.853484	-0.0897	0.0301932	0.0317519	ebi-a-GCST90018874	12	71940948	0.1592	481912	0.573	71547168	0.142904	3.47E-09	828	0.042659438	36.80685579
rs188904277	A	G	-1.71227	-0.4859	0.0114734	0.00869309	ebi-a-GCST90018874	6	41020848	0.3071	481912	0.1136	41053109	0.224419	6.48E-14	828	0.066505105	58.84683178
rs11169954	A	T	0.460958	-0.0716	0.102657	0.106623	ebi-a-GCST90018874	12	52312288	0.0514	481912	0.164	51918504	0.0809122	1.70E-08	828	0.039147115	33.6529318
rs148062092	T	C	0.710104	0.1073	0.0434783	0.0193958	ebi-a-GCST90018874	1	171911157	0.1622	481912	0.508401	171942017	0.119015	3.59E-09	828	0.041941243	36.16006463
rs7547721	A	G	-0.642625	-0.0681	0.108092	0.089219	ebi-a-GCST90018874	1	171617765	0.1731	481912	0.6941	171648625	0.0784787	1.00E-15	828	0.079626723	71.46195417
rs147372872	A	G	-0.813958	-0.1541	0.0344203	0.0247646	ebi-a-GCST90018874	19	58518125	0.1713	481912	0.3684	58006757	0.134368	2.10E-09	828	0.044038931	38.05192277
rs4801579	T	C	1.22303	0.0534	0.951087	0.940923	ebi-a-GCST90018874	19	58863449	0.0669	481912	0.4248	58352083	0.102634	2.53E-30	828	0.139171004	133.5401692
rs1971430	A	G	-0.323677	-0.0556	0.357488	0.335354	ebi-a-GCST90018874	9	33782375	0.0396	481912	0.1601	33782377	0.0496096	1.19E-10	828	0.048127842	41.76358876
rs7852399	T	A	0.633137	-0.0249	0.182367	0.276986	ebi-a-GCST90018874	9	34371788	0.0387	481912	0.5196	34371790	0.06044	3.40E-24	828	0.119544624	112.1508958
rs11840418	T	C	-0.567335	0.0129	0.25785	0.328058	ebi-a-GCST90018874	13	24933626	0.0376	481912	0.7322	24359488	0.0513411	1.43E-26	828	0.123187879	116.0490205
rs4790714	T	C	-0.347401	-0.0595	0.621377	0.51918	ebi-a-GCST90018874	17	4852463	0.0413	481912	0.1495	4949168	0.0490483	3.02E-12	828	0.056787701	49.73073556
rs4661044	T	C	-1.42162	0.1269	0.022343	0.0238449	ebi-a-GCST90018874	1	156502870	0.1278	481912	0.3206	156533078	0.156052	6.11E-19	828	0.08829275	79.99257622
rs111213157	A	G	-0.346295	-0.0762	0.797705	0.7907	ebi-a-GCST90018874	21	47543611	0.082	481912	0.3528	46123697	0.0604454	1.41E-08	828	0.03870347	33.25619616
rs117154313	A	G	0.722626	0.047	0.0434783	0.0284027	ebi-a-GCST90018874	21	47531859	0.154	481912	0.7604	46111945	0.118924	1.88E-09	828	0.043433472	37.50502087
rs3088026	T	C	-0.632788	0.0161	0.0905797	0.0729198	ebi-a-GCST90018874	21	47549613	0.0776	481912	0.8357	46129699	0.0832976	8.23E-14	828	0.065969317	58.33925671
rs11264534	A	G	-0.28744	9.00E-04	0.358092	0.288939	ebi-a-GCST90018874	1	156720550	0.0422	481912	0.9825	156750758	0.0496413	9.98E-09	828	0.037983223	32.61288449
rs11126696	G	A	0.337208	0.0337	0.602657	0.604453	ebi-a-GCST90018874	2	79323888	0.0358	481912	0.3467	79096762	0.0490755	1.25E-11	828	0.054457977	47.57301964
rs2038740	T	C	0.367795	-0.0634	0.820048	0.72122	ebi-a-GCST90018874	6	35114542	0.0388	481912	0.1019	35146765	0.062654	6.30E-09	828	0.039924326	34.34884754
rs56107536	A	C	0.623967	-0.0298	0.125	0.174499	ebi-a-GCST90018874	17	77071040	0.0435	481912	0.4937	79074958	0.0702235	3.93E-18	828	0.085166991	76.89702283
rs113349196	G	A	-1.12529	0.0285	0.161232	0.102023	ebi-a-GCST90018874	19	52151087	0.0635	481912	0.6534	51647834	0.055509	1.78E-74	828	0.342493244	430.2608559
rs8112143	A	G	1.08697	-0.0826	0.022343	0.043432	ebi-a-GCST90018874	19	52204248	0.1544	481912	0.5927	51700995	0.163966	6.09E-11	828	0.051617042	44.95618161
rs62244475	A	G	-0.40532	-0.0948	0.177536	0.14398	ebi-a-GCST90018874	3	45195837	0.0557	481912	0.0886503	45154345	0.0642059	4.47E-10	828	0.047976592	41.62572515
rs132646	C	T	1.08333	-0.0827	0.85628	0.882502	ebi-a-GCST90018874	22	36550067	0.0764	481912	0.2791	36154019	0.0587142	6.43E-64	828	0.288858096	335.5122039
rs58339937	C	T	-0.399716	-0.003	0.233092	0.302612	ebi-a-GCST90018874	14	92506583	0.0373	481912	0.9358	92040239	0.0558575	1.83E-12	828	0.057122038	50.04126273
rs1053312	A	G	-1.19822	0.0101	0.278986	0.279569	ebi-a-GCST90018874	21	47423389	0.0404	481912	0.8031	46003475	0.0377744	4.79E-145	828	0.577602723	1129.505031
rs35303492	G	T	0.696959	0.1404	0.0477053	0.0411246	ebi-a-GCST90018874	14	78490687	0.1409	481912	0.3189	78024344	0.111051	5.60E-10	828	0.044134931	38.13870231
rs7975	A	G	0.839193	0.0652	0.394324	0.391004	ebi-a-GCST90018874	14	77793207	0.035	481912	0.0627495	77326864	0.0382637	2.24E-84	828	0.336393253	418.7130829
rs13261032	A	C	-0.296903	0.0458	0.304952	0.336519	ebi-a-GCST90018874	8	120745357	0.0362	481912	0.2055	119733117	0.0503394	5.36E-09	828	0.037368482	32.06457009
rs9349050	C	T	-1.01803	-0.0368	0.582729	0.533309	ebi-a-GCST90018874	6	37663624	0.035	481912	0.2932	37695848	0.0352895	3.94E-127	828	0.50400632	839.3438011
rs7772112	A	G	0.391332	-0.0323	0.246377	0.264122	ebi-a-GCST90018874	6	167408896	0.0375	481912	0.3891	166995408	0.0564354	8.24E-12	828	0.056868926	49.8061556
rs9295382	C	T	-0.814187	0.0256	0.0567633	0.0767458	ebi-a-GCST90018874	6	167339130	0.0628	481912	0.683701	166925642	0.101988	4.77E-15	828	0.07098501	63.11374852
rs5744454	G	T	-0.32273	0.0601	0.283213	0.257507	ebi-a-GCST90018874	5	140013567	0.0388	481912	0.1215	140633982	0.0534642	2.38E-09	828	0.042287497	36.47177216
rs3775291	T	C	-0.812479	0.006	0.321256	0.290549	ebi-a-GCST90018874	4	187004074	0.0385	481912	0.8762	186082920	0.0439774	4.70E-64	828	0.287880028	333.9169134
rs66624661	A	G	0.296442	0.067	0.410024	0.398937	ebi-a-GCST90018874	4	186995132	0.0352	481912	0.0573099	186073978	0.0474664	6.76E-10	828	0.042516068	36.67766172
rs2608624	T	G	0.497873	0.08	0.628623	0.704593	ebi-a-GCST90018874	6	52622475	0.0436	481912	0.0664003	52757677	0.0484377	2.11E-23	828	0.115737052	108.1112865
rs138061134	A	G	-1.53646	-0.1655	0.0102657	0.00669189	ebi-a-GCST90018874	1	20980734	0.1682	481912	0.3253	20654241	0.239269	2.28E-10	828	0.047971103	41.62072286
rs1598179	C	T	-0.391492	-0.0269	0.253019	0.24188	ebi-a-GCST90018874	2	70022446	0.0386	481912	0.485	69795314	0.0541539	1.11E-12	828	0.057934661	50.79693303
rs12294281	G	C	-0.492273	-0.0277	0.217391	0.264056	ebi-a-GCST90018874	11	15115140	0.0405	481912	0.494399	15093594	0.0582519	1.30E-16	828	0.08245717	74.23045599
rs142695332	T	C	-0.739218	-0.1163	0.0338164	0.0161986	ebi-a-GCST90018874	3	20007447	0.1717	481912	0.4982	19965955	0.133417	4.05E-08	828	0.035707718	30.58675839
rs1748951	G	T	0.661955	-0.0586	0.943841	0.917961	ebi-a-GCST90018874	14	96149209	0.0608	481912	0.3353	95682872	0.106331	7.63E-10	828	0.046452077	40.23858099
rs6479420	C	T	0.562308	0.0149	0.281401	0.323538	ebi-a-GCST90018874	9	95116406	0.0386	481912	0.699	92354124	0.0504573	5.73E-27	828	0.127876507	121.1135759
rs6533059	G	T	0.288271	-0.0193	0.410628	0.386863	ebi-a-GCST90018874	4	104133376	0.0356	481912	0.5881	103212219	0.0487804	5.01E-09	828	0.040222584	34.61620745
rs2205771	A	G	0.34534	0.0061	0.270531	0.29089	ebi-a-GCST90018874	22	29494593	0.0373	481912	0.8706	29098605	0.0565349	1.55E-09	828	0.047070373	40.80062928
rs55914705	C	T	-1.37909	-0.1977	0.013285	0.0186139	ebi-a-GCST90018874	22	29823034	0.2005	481912	0.3241	29427045	0.21079	1.06E-10	828	0.049861863	43.34727496
rs1303169	C	T	0.30491	0.0238	0.273551	0.237061	ebi-a-GCST90018874	1	76195041	0.0799	481912	0.7656	75729356	0.0537729	1.97E-08	828	0.036950198	31.69188487
rs2842970	T	C	-0.386765	0.0159	0.556159	0.576648	ebi-a-GCST90018874	6	160153166	0.0554	481912	0.774599	159732134	0.0485341	5.30E-15	828	0.073850037	65.86420417
rs76191655	T	C	-1.1472	-0.11	0.0163043	0.00466788	ebi-a-GCST90018874	11	71906438	0.2293	481912	0.631401	72195394	0.191637	3.20E-09	828	0.042215429	36.40687591
rs7537477	T	C	0.370801	0.0283	0.713164	0.659408	ebi-a-GCST90018874	1	26618829	0.0363	481912	0.4362	26292338	0.0540163	1.31E-11	828	0.056251597	49.23326939
rs9856814	G	A	0.357332	0.0118	0.394324	0.365155	ebi-a-GCST90018874	3	134672084	0.0431	481912	0.784099	134953242	0.0480675	2.64E-13	828	0.06099123	53.6509962
rs9867555	A	G	-0.465172	-0.0412	0.880435	0.879905	ebi-a-GCST90018874	3	134503416	0.0681	481912	0.5446	134784574	0.0753155	1.03E-09	828	0.045557354	39.42654354
rs2724398	G	A	0.361579	-0.0026	0.392512	0.32728	ebi-a-GCST90018874	1	207993699	0.044	481912	0.952	207820354	0.0475477	7.78E-14	828	0.062348647	54.92444781
rs1977	G	A	-0.700405	0.0967	0.0875604	0.123027	ebi-a-GCST90018874	6	26377546	0.0927	481912	0.2968	26377318	0.0830485	1.49E-16	828	0.07838633	70.2540674
rs4148324	G	T	-0.560315	-0.0299	0.408816	0.275643	ebi-a-GCST90018874	2	234672722	0.0441	481912	0.498	233764076	0.0450434	1.10E-32	828	0.151755713	147.7760841
rs10494275	A	G	-0.603213	-0.0412	0.0664251	0.0700096	ebi-a-GCST90018874	1	152391567	0.111	481912	0.710201	152419091	0.0971139	8.32E-10	828	0.045128694	39.03803677
rs10191964	A	G	-0.776792	-0.0227	0.199879	0.141516	ebi-a-GCST90018874	2	24287598	0.0564	481912	0.6878	24064728	0.0539738	4.54E-42	828	0.193002227	197.5468152
rs12503701	G	T	0.379581	-0.0384	0.716184	0.748699	ebi-a-GCST90018874	4	39535604	0.0484	481912	0.4276	39533984	0.0526885	1.32E-12	828	0.058573398	51.3918199
rs113455614	G	C	0.871967	0.1865	0.0416667	0.0868514	ebi-a-GCST90018874	7	75115006	0.1134	481912	0.1001	75485729	0.120076	8.83E-13	828	0.060720561	53.39751062
rs61940468	T	C	-0.436377	0.0441	0.131643	0.1756	ebi-a-GCST90018874	12	110000394	0.0474	481912	0.3517	109562589	0.070469	9.33E-10	828	0.043536126	37.59769814
rs34258285	C	A	-0.754191	-0.2975	0.0410628	0.0317961	ebi-a-GCST90018874	16	8906914	0.1371	481912	0.0300497	8813057	0.118069	2.81E-10	828	0.044795193	38.73601686
rs187483025	T	C	-1.12769	-0.2367	0.0217391	0.0110841	ebi-a-GCST90018874	1	220620133	0.2092	481912	0.2578	220446791	0.156527	1.31E-12	828	0.054088596	47.23188693
rs2974859	G	C	-0.423718	-0.0485	0.256039	0.191394	ebi-a-GCST90018874	16	1947709	0.0417	481912	0.2443	1897708	0.054791	3.05E-14	828	0.068397482	60.64423313
rs1044261	T	C	-0.608999	0.0089	0.0519324	0.0691929	ebi-a-GCST90018874	10	1065710	0.1176	481912	0.9397	1019770	0.107701	2.15E-08	828	0.036520848	31.30967638
rs183342753	C	T	-1.35396	0.0228	0.0114734	0.00705722	ebi-a-GCST90018874	9	104174108	0.3496	481912	0.948	101411826	0.215524	5.40E-10	828	0.041583607	35.83834723
rs7700500	A	T	0.546109	0.0135	0.673913	0.698349	ebi-a-GCST90018874	5	157192202	0.0415	481912	0.744501	157765194	0.0511781	5.43E-25	828	0.131076846	124.6018987
rs41274865	C	G	0.597171	-0.0308	0.0706522	0.0508452	ebi-a-GCST90018874	9	34647802	0.1021	481912	0.763001	34647805	0.0947037	4.67E-10	828	0.046830779	40.58274471
rs61142289	C	T	-0.787444	0.0292	0.163647	0.124161	ebi-a-GCST90018874	2	68580439	0.0602	481912	0.6281	68353307	0.0619192	5.77E-34	828	0.169733286	168.8610322
rs7712617	A	C	0.318739	-0.042	0.390097	0.462932	ebi-a-GCST90018874	5	139888590	0.0351	481912	0.2311	140509005	0.0489053	1.24E-10	828	0.048343021	41.95979886
rs62585602	A	G	-0.36994	-0.0278	0.372585	0.451981	ebi-a-GCST90018874	9	131782964	0.0558	481912	0.6182	129020685	0.0478749	3.19E-14	828	0.063984215	56.46375005
rs11055176	T	A	-1.31549	0.0361	0.0277778	0.0278697	ebi-a-GCST90018874	12	13122068	0.1296	481912	0.7807	12969134	0.144715	7.20E-19	828	0.09346919	85.16594238
rs67498669	T	C	0.273667	0.0219	0.572464	0.482392	ebi-a-GCST90018874	12	13154077	0.0378	481912	0.5619	13001143	0.0490678	3.31E-08	828	0.036660276	31.43375813
rs116977380	T	C	0.63206	-0.05	0.0664251	0.0501044	ebi-a-GCST90018874	16	2263836	0.112	481912	0.6555	2213835	0.0968915	1.20E-10	828	0.049548213	43.06038897
rs115741030	A	G	-0.810464	-0.0833	0.0555556	0.0588516	ebi-a-GCST90018874	1	47773500	0.1147	481912	0.4677	47307828	0.10299	1.12E-14	828	0.068928954	61.15034581
rs2702961	A	G	0.325406	-0.0094	0.266304	0.317042	ebi-a-GCST90018874	17	34282461	0.0398	481912	0.8137	35955457	0.0562386	1.02E-08	828	0.04137852	35.65396557
rs854624	G	T	1.38036	-0.0248	0.0996377	0.140297	ebi-a-GCST90018874	17	34327923	0.0434	481912	0.566899	36000884	0.066032	3.21E-78	828	0.341865852	429.0632772
rs1878861	A	G	-0.362672	-0.0042	0.556159	0.631945	ebi-a-GCST90018874	3	187093692	0.038	481912	0.9117	187375904	0.0481115	1.25E-13	828	0.064935836	57.36183976
rs1326940	G	A	-0.330698	-0.0089	0.658213	0.686935	ebi-a-GCST90018874	11	34916484	0.0373	481912	0.8113	34894937	0.0513741	2.06E-10	828	0.049205668	42.74729036
rs34032320	C	G	-0.735388	0.0116	0.0440821	0.0231378	ebi-a-GCST90018874	1	155820734	0.1528	481912	0.9394	155850943	0.118079	7.52E-10	828	0.045577022	39.44437722
rs34599179	C	T	-1.41317	-0.138	0.0332126	0.0195413	ebi-a-GCST90018874	2	209108301	0.1685	481912	0.4129	208243577	0.125162	1.36E-27	828	0.128248611	121.5178481
rs4603	C	T	-0.47066	-0.0345	0.15157	0.20204	ebi-a-GCST90018874	1	151374025	0.041	481912	0.4008	151401549	0.0662483	2.61E-12	828	0.056973624	49.90339026
rs115415310	C	T	-0.680605	0.0154	0.0410628	0.0297544	ebi-a-GCST90018874	4	74312759	0.1506	481912	0.9186	73447042	0.118609	1.34E-08	828	0.03648035	31.27364224
rs76669111	T	G	-0.705062	-0.0368	0.135266	0.133249	ebi-a-GCST90018874	10	5245780	0.0563	481912	0.513499	5203817	0.0668454	1.73E-24	828	0.116293595	108.6995735
rs17388251	C	T	-0.663977	-0.0085	0.36413	0.277898	ebi-a-GCST90018874	5	122360403	0.0529	481912	0.8723	123024708	0.0459892	2.68E-42	828	0.204155396	211.891061
rs140731112	T	C	-1.04594	-0.1197	0.0187198	0.0166553	ebi-a-GCST90018874	3	66557025	0.2219	481912	0.589599	66506601	0.173522	2.50E-09	828	0.04019183	34.58863195
rs2306272	C	T	-0.769269	0.0069	0.237923	0.388767	ebi-a-GCST90018874	3	66434643	0.0379	481912	0.855	66384219	0.05388	1.70E-41	828	0.214596058	225.6881266
rs11024589	C	A	-0.70601	0.0324	0.0742754	0.0803545	ebi-a-GCST90018874	11	18278423	0.0677	481912	0.6316	18256876	0.0892789	8.38E-15	828	0.06854543	60.78506342
rs4878552	C	T	-0.603196	0.0382	0.447464	0.36476	ebi-a-GCST90018874	9	33896592	0.0371	481912	0.303	33896594	0.0451412	5.17E-37	828	0.179914258	181.2117554
rs11244283	C	G	-0.502078	-0.0486	0.271135	0.223384	ebi-a-GCST90018874	9	133973528	0.0485	481912	0.3166	131098141	0.0539222	1.12E-19	828	0.099633425	91.40411365
rs2079295	C	A	-0.584923	0.0185	0.506039	0.516152	ebi-a-GCST90018874	12	48412592	0.0388	481912	0.6334	48018809	0.04543	1.06E-34	828	0.171042503	170.4322694
rs2293582	A	G	0.946202	-0.0243	0.279589	0.280444	ebi-a-GCST90018874	15	33010412	0.037	481912	0.5112	32718211	0.0433165	7.58E-84	828	0.36066013	465.9575943
rs11713418	G	A	-0.298818	0.033	0.702899	0.751844	ebi-a-GCST90018874	3	139472631	0.0588	481912	0.5749	139753789	0.0539413	4.07E-08	828	0.037294135	31.99830502
rs620077	T	C	-0.619233	0.024	0.897947	0.913395	ebi-a-GCST90018874	1	110218716	0.0922	481912	0.7945	109676094	0.0792163	1.65E-14	828	0.070277234	62.4368871
rs6051640	T	C	-1.54722	-0.001	0.0603865	0.0920962	ebi-a-GCST90018874	20	3182893	0.0549	481912	0.9854	3202247	0.0868087	2.26E-60	828	0.271658466	308.0833402
rs142370265	T	C	-1.00178	-0.0413	0.0676329	0.0491644	ebi-a-GCST90018874	1	104027932	0.1184	481912	0.7272	103485310	0.0902877	9.22E-27	828	0.126566759	119.6933414
rs191765977	C	T	-0.640841	0.5424	0.0694444	0.0301783	ebi-a-GCST90018874	1	104361407	0.2906	481912	0.0620098	103818785	0.0940963	1.87E-11	828	0.05307746	46.29943854
rs13338691	C	T	0.316996	-0.0576	0.635266	0.533276	ebi-a-GCST90018874	16	86560885	0.0366	481912	0.1156	86527279	0.0490874	1.81E-10	828	0.046566052	40.34213308
rs3826616	G	A	-0.412804	0.0676	0.504227	0.556714	ebi-a-GCST90018874	18	61654463	0.0352	481912	0.0548403	63987229	0.0490641	1.74E-16	828	0.085197482	76.92711648
rs73307798	G	T	0.377371	-0.282	0.227053	0.169512	ebi-a-GCST90018874	17	40088795	0.1288	481912	0.0285601	41932542	0.0581901	1.52E-10	828	0.049985495	43.46040937
rs4237758	G	A	0.480909	-0.0271	0.65157	0.501148	ebi-a-GCST90018874	11	7694854	0.039	481912	0.4868	7673623	0.0483093	3.99E-22	828	0.105010427	96.91578059
rs13412535	A	G	-0.553536	0.0423	0.202295	0.218969	ebi-a-GCST90018874	2	224874874	0.0442	481912	0.3393	224010157	0.0562125	1.04E-21	828	0.098889277	90.6465105
rs7044562	C	T	-0.542187	0.0797	0.865338	0.833813	ebi-a-GCST90018874	9	33233022	0.0454	481912	0.0793798	33233024	0.0676449	3.74E-15	828	0.068510799	60.75209446
rs67852477	G	C	-1.48278	-0.0139	0.0199275	0.0122599	ebi-a-GCST90018874	10	70856963	0.2191	481912	0.9494	69097207	0.170076	1.53E-17	828	0.085880479	77.60175082
rs556846728	A	G	-0.730375	0.0566	0.0549517	0.0319413	ebi-a-GCST90018874	8	30480925	0.1365	481912	0.6783	30623408	0.101748	1.57E-12	828	0.055406017	48.44977946
rs10908821	G	C	0.925469	-0.0521	0.13285	0.0938961	ebi-a-GCST90018874	1	161008535	0.078	481912	0.5042	161038745	0.0660088	3.23E-40	828	0.19733746	203.0750586
rs11694716	A	G	-0.649646	-0.031	0.709541	0.721497	ebi-a-GCST90018874	2	20207619	0.0473	481912	0.5115	20007858	0.0510035	4.66E-34	828	0.173958585	173.9498634
rs72787914	A	G	-0.89206	0.1906	0.0301932	0.0228592	ebi-a-GCST90018874	2	19853395	0.1555	481912	0.2202	19653634	0.139535	2.72E-10	828	0.046602852	40.37557268
rs736170	C	T	-0.651225	0.0703	0.18599	0.216037	ebi-a-GCST90018874	19	49313000	0.0695	481912	0.3114	48809743	0.0599834	9.24E-26	828	0.128413729	121.6973513
rs55650311	T	C	-0.335328	-0.0326	0.195652	0.127089	ebi-a-GCST90018874	16	2301269	0.0694	481912	0.6389	2251268	0.0598456	2.87E-08	828	0.035391414	30.30587551
rs1385592	G	A	0.537627	-0.0586	0.0664251	0.110434	ebi-a-GCST90018874	14	48968207	0.0506	481912	0.2468	48499004	0.0965957	3.53E-08	828	0.035848709	30.71202
rs61993498	C	T	0.598605	0.0021	0.0881643	0.0867106	ebi-a-GCST90018874	14	48352924	0.097	481912	0.9831	47883721	0.0844612	2.93E-12	828	0.057612939	50.49760302
rs142890688	A	G	-0.379518	0.0045	0.149758	0.107846	ebi-a-GCST90018874	19	10134133	0.0687	481912	0.9472	10023457	0.065876	1.18E-08	828	0.036679832	31.45116474
rs34336349	T	C	0.753796	0.0751	0.317633	0.354486	ebi-a-GCST90018874	19	10066364	0.0372	481912	0.0436004	9955688	0.046094	2.75E-52	828	0.246309569	269.940676
rs11757903	A	G	-0.463842	0.007	0.475242	0.439702	ebi-a-GCST90018874	6	43932223	0.0362	481912	0.8472	43964486	0.0454076	3.77E-23	828	0.107310945	99.29419456
rs6704003	A	G	0.51147	-0.0085	0.071256	0.104974	ebi-a-GCST90018874	1	182777366	0.0503	481912	0.8651	182808231	0.0915011	3.09E-08	828	0.034624841	29.62591108
rs35731977	A	G	0.406204	0.1008	0.261473	0.151676	ebi-a-GCST90018874	1	8014568	0.0621	481912	0.1045	7954508	0.0535259	8.71E-14	828	0.06372526	56.21967813
rs679515	C	T	-0.733603	0.0408	0.794082	0.856031	ebi-a-GCST90018874	1	207750568	0.0596	481912	0.4942	207577223	0.0557054	4.32E-36	828	0.175999671	176.4267843
rs12507790	A	C	-0.33166	-0.0149	0.421498	0.492299	ebi-a-GCST90018874	4	39324000	0.0356	481912	0.6761	39322380	0.0469841	3.56E-12	828	0.053643434	46.82112225
rs1458255	A	G	-0.719975	0.0268	0.67029	0.693071	ebi-a-GCST90018874	4	39446549	0.0379	481912	0.4792	39444929	0.0451063	3.43E-50	828	0.229118253	245.5002693
rs2306029	C	T	-0.456149	0.0106	0.597826	0.475555	ebi-a-GCST90018874	11	46893108	0.0378	481912	0.780301	46871557	0.0483625	3.97E-20	828	0.100053489	91.83232702
rs2251016	A	G	-0.692135	0.125	0.0458937	0.0507765	ebi-a-GCST90018874	3	129308425	0.0662	481912	0.0589495	129589582	0.11624	3.86E-09	828	0.041952849	36.17050877
rs7084667	T	C	0.528841	9.00E-04	0.403986	0.26875	ebi-a-GCST90018874	10	81748708	0.0489	481912	0.9859	79988952	0.0462158	3.02E-28	828	0.134679969	128.5601284
rs139113506	A	G	-1.24247	-0.0367	0.0157005	0.0243562	ebi-a-GCST90018874	11	60090357	0.2129	481912	0.8633	60322884	0.19461	2.87E-10	828	0.047713642	41.38615218
rs34528912	T	C	-0.89882	0.0847	0.057971	0.0425287	ebi-a-GCST90018874	11	59631535	0.1272	481912	0.5055	59864062	0.10018	1.92E-18	828	0.088236956	79.93713471
rs111703901	C	T	0.837737	0.0183	0.0301932	0.0458158	ebi-a-GCST90018874	9	114325819	0.1437	481912	0.8984	111563539	0.143017	6.78E-09	828	0.041099805	35.40351634
rs184716813	C	T	-1.73369	0.1627	0.0108696	0.0177	ebi-a-GCST90018874	9	114151247	0.2445	481912	0.5056	111388967	0.23065	1.46E-13	828	0.064630869	57.07382907
rs5030062	C	A	0.292573	0.0288	0.33756	0.333603	ebi-a-GCST90018874	3	186454180	0.0381	481912	0.4509	186736391	0.0508888	1.26E-08	828	0.038282123	32.87973968
rs2433724	C	T	-0.393627	0.0564	0.475242	0.360436	ebi-a-GCST90018874	19	54545531	0.0434	481912	0.1934	54042277	0.0462032	7.54E-17	828	0.077281161	69.18059599
rs35285321	A	G	-0.585254	0.0475	0.393116	0.409653	ebi-a-GCST90018874	21	45201832	0.0361	481912	0.1883	43781951	0.0445478	6.11E-36	828	0.163435044	161.3710276
rs189575102	A	G	-1.38492	-0.2907	0.0259662	0.0184284	ebi-a-GCST90018874	2	112818183	0.1961	481912	0.1383	112060606	0.141545	1.83E-21	828	0.097020117	88.7490612
rs1250229	C	T	0.558632	0.0357	0.777778	0.877945	ebi-a-GCST90018874	2	216304384	0.0618	481912	0.5628	215439661	0.0543454	2.09E-23	828	0.107875873	99.88012655
rs7080536	A	G	-1.08198	-0.0798	0.0283816	0.0397635	ebi-a-GCST90018874	10	115348046	0.1537	481912	0.6038	113588287	0.145461	2.56E-13	828	0.064565582	57.01219599
rs2783975	A	C	-0.495113	0.0597	0.118961	0.108853	ebi-a-GCST90018874	1	87331740	0.0693	481912	0.3884	86866057	0.0761653	1.38E-10	828	0.051385241	44.7433569
rs7368345	G	A	-0.272565	-0.06	0.546498	0.632434	ebi-a-GCST90018874	1	155080090	0.0471	481912	0.2024	155107614	0.0483761	2.41E-08	828	0.036824593	31.58003568
rs7947528	A	G	-0.474666	-0.078	0.135266	0.110462	ebi-a-GCST90018874	11	126207678	0.0537	481912	0.1465	126337783	0.0707921	3.73E-11	828	0.052708108	45.95932639
rs6599079	T	C	-0.435886	-0.0764	0.133454	0.0934356	ebi-a-GCST90018874	3	38271881	0.0645	481912	0.2366	38230390	0.0713671	1.56E-09	828	0.043943946	37.96607883
rs11101981	C	T	-0.333325	-0.0187	0.407609	0.455799	ebi-a-GCST90018874	1	110204650	0.0383	481912	0.625101	109662028	0.0488697	1.75E-11	828	0.053655962	46.83267717
rs35288880	T	C	-0.395121	-0.0485	0.153382	0.205925	ebi-a-GCST90018874	2	119728472	0.0413	481912	0.2403	118970896	0.0669781	5.32E-09	828	0.040546383	34.90665046
rs143703503	G	T	-0.751504	0.0311	0.0386473	0.0233156	ebi-a-GCST90018874	12	6998269	0.3362	481912	0.9263	6889105	0.123245	1.65E-09	828	0.041965702	36.18207652
rs146111161	T	C	-0.674032	-0.024	0.0525362	0.0268744	ebi-a-GCST90018874	12	6909973	0.1433	481912	0.8668	6800807	0.109466	1.15E-09	828	0.045228513	39.12847439
rs28756986	G	C	-1.76264	-0.0821	0.00905797	0.0111027	ebi-a-GCST90018874	14	75514489	0.2749	481912	0.7652	75047786	0.253363	7.08E-12	828	0.055774587	48.79111333
rs9849511	A	C	-0.44813	-0.041	0.133454	0.0844692	ebi-a-GCST90018874	3	45853848	0.0627	481912	0.5134	45812356	0.0686385	1.16E-10	828	0.046447383	40.23431718
rs150672559	A	G	-0.687113	0.3979	0.0573671	0.0130564	ebi-a-GCST90018874	1	1263085	0.1395	481912	0.00435201	1327705	0.0970922	3.15E-12	828	0.051061294	44.4461044
rs10660011	GCT	G	0.2684	-0.0767	0.495773	0.522083	ebi-a-GCST90018874	17	47398246	0.0554	481912	0.1664	49320884	0.0482163	3.51E-08	828	0.036016706	30.86132206
rs7186310	C	A	-0.472745	0.0093	0.135266	0.0907404	ebi-a-GCST90018874	16	67305513	0.0739	481912	0.8999	67271610	0.0712047	5.71E-11	828	0.052282346	45.56759874
rs191334160	T	C	-1.20927	0.0305	0.0169082	0.0257452	ebi-a-GCST90018874	11	73485998	0.1866	481912	0.87	73774953	0.187684	1.99E-10	828	0.048614744	42.20769484
rs1275085	A	G	0.823696	0.1832	0.0875604	0.0613515	ebi-a-GCST90018874	11	123513161	0.0969	481912	0.0588505	123642453	0.0803232	2.62E-23	828	0.108411604	100.4364634
rs5006620	T	C	0.636397	-0.0095	0.434179	0.406417	ebi-a-GCST90018874	6	150336665	0.0368	481912	0.7964	150015529	0.0452296	1.83E-40	828	0.198991314	205.1998035
rs7622250	G	A	0.701911	0.0517	0.731884	0.665247	ebi-a-GCST90018874	3	122629589	0.0396	481912	0.1915	122910742	0.0509101	4.52E-39	828	0.193356634	197.9965205
rs1454843	T	C	0.564445	0.0035	0.241546	0.208166	ebi-a-GCST90018874	15	47484264	0.0434	481912	0.9354	47192067	0.054037	4.49E-24	828	0.11673534	109.1670426
rs532598	A	G	0.381865	-0.0178	0.430556	0.420606	ebi-a-GCST90018874	15	48058071	0.0354	481912	0.6148	47765874	0.0467908	1.23E-15	828	0.071504006	63.6107308
rs41275782	C	G	0.641264	-0.0147	0.0464976	0.0417041	ebi-a-GCST90018874	19	51172526	0.0793	481912	0.8534	50669269	0.11269	1.76E-08	828	0.036463306	31.25847826
rs4310977	G	T	0.814288	0.017	0.144928	0.214706	ebi-a-GCST90018874	19	50471300	0.0405	481912	0.6738	49968043	0.0625186	2.09E-35	828	0.164339155	162.4392752
rs143983769	A	G	1.50636	-0.3256	0.00845411	0.0126683	ebi-a-GCST90018874	8	6829078	0.2969	481912	0.2728	6971556	0.264522	1.72E-08	828	0.038042431	32.66573161
rs7825750	C	T	0.4508	-0.0746	0.342391	0.296899	ebi-a-GCST90018874	8	6879803	0.0392	481912	0.0566696	7022281	0.048256	8.58E-20	828	0.091514076	83.20506106
rs2511504	C	T	0.328477	0.0454	0.381643	0.390287	ebi-a-GCST90018874	11	131196396	0.0369	481912	0.2185	131326501	0.0474826	9.19E-12	828	0.050925642	44.32169051
rs4432626	G	A	0.313052	0.0291	0.414251	0.460305	ebi-a-GCST90018874	3	1791236	0.0352	481912	0.4077	1749552	0.0496307	4.61E-10	828	0.047559588	41.24585545
rs6769116	T	C	1.32766	0.0915	0.0676329	0.0440805	ebi-a-GCST90018874	3	1137596	0.1124	481912	0.4158	1095912	0.0860902	2.41E-47	828	0.222304722	236.1126595
rs75044248	A	G	0.943545	0.0805	0.0199275	0.0364183	ebi-a-GCST90018874	4	38765140	0.0831	481912	0.3328	38763519	0.164223	1.29E-08	828	0.034774929	29.75895698
rs55933700	T	G	-1.03575	-0.0274	0.0253623	0.0241995	ebi-a-GCST90018874	11	119293913	0.188	481912	0.8843	119423203	0.15035	1.11E-11	828	0.053036117	46.26135544
rs10810271	C	T	-0.853061	0.0524	0.102657	0.148703	ebi-a-GCST90018874	9	14847175	0.0439	481912	0.2321	14847177	0.0746462	3.50E-28	828	0.134071732	127.8896351
rs7868862	C	T	-0.422	-0.0242	0.171498	0.177252	ebi-a-GCST90018874	9	14830821	0.0483	481912	0.6172	14830823	0.0633618	4.99E-11	828	0.050606642	44.02925901
rs2433724	C	T	-0.92256	0.0564	0.475242	0.360436	ebi-a-GCST90018874	19	54545531	0.0434	481912	0.1934	54042277	0.0359431	2.71E-107	828	0.424515078	609.3112798
rs77697917	T	C	-0.935093	0.0644	0.0332126	0.0294782	ebi-a-GCST90018874	17	41840849	0.1598	481912	0.686901	43763481	0.13577	1.13E-11	828	0.056153065	49.14189975
rs2445772	G	C	-0.714093	-0.026	0.589372	0.67291	ebi-a-GCST90018874	15	51641996	0.0371	481912	0.4831	51349799	0.0441806	2.89E-51	828	0.246818442	270.6811273
rs72729275	A	G	-0.794735	-0.1618	0.0332126	0.0426894	ebi-a-GCST90018874	15	51796757	0.1485	481912	0.2758	51504560	0.129182	1.19E-09	828	0.040560989	34.91975644
rs7537908	G	A	-0.490701	-0.0275	0.194444	0.252191	ebi-a-GCST90018874	1	78518939	0.0382	481912	0.4712	78053255	0.0608233	2.52E-15	828	0.075431747	67.3899657
rs145254894	A	C	-2.11435	0.022	0.00603865	0.0124741	ebi-a-GCST90018874	14	24683304	0.2972	481912	0.9409	24214098	0.309671	1.67E-11	828	0.053665244	46.8412384
rs72999300	T	C	-1.82848	-0.0809	0.00543478	0.0080833	ebi-a-GCST90018874	3	131339967	0.3247	481912	0.8033	131621123	0.329211	3.76E-08	828	0.036143122	30.97370496
rs34342863	G	A	-1.06963	0.0082	0.0301932	0.029104	ebi-a-GCST90018874	10	24855993	0.1669	481912	0.9608	24567064	0.141132	9.36E-14	828	0.067002578	59.31863084
rs7201202	C	T	-1.25593	0.0064	0.164855	0.208772	ebi-a-GCST90018874	16	12883543	0.0411	481912	0.8764	12789686	0.0515817	3.94E-99	828	0.434335046	634.2283458
rs1046875	G	A	0.762409	-0.0315	0.736111	0.663178	ebi-a-GCST90018874	17	80685426	0.0362	481912	0.384	82727550	0.0493968	2.07E-47	828	0.225824272	240.9412259
rs35214871	T	G	-0.573474	-0.0105	0.160628	0.150455	ebi-a-GCST90018874	13	49918175	0.0754	481912	0.8893	49344039	0.0627938	5.05E-19	828	0.088681533	80.3790867
rs12447461	A	C	-0.623198	0.015	0.410628	0.327279	ebi-a-GCST90018874	16	28582941	0.0427	481912	0.7264	28571620	0.0436354	1.62E-41	828	0.187983684	191.2209399
rs4149381	G	T	1.03131	-0.0357	0.0277778	0.0586812	ebi-a-GCST90018874	16	28620534	0.0657	481912	0.5868	28609213	0.147478	5.56E-12	828	0.057447593	50.34384412
rs13375202	G	A	-0.419818	-0.0081	0.368357	0.433769	ebi-a-GCST90018874	1	17651637	0.0356	481912	0.8202	17325142	0.049582	1.14E-16	828	0.082014893	73.79673249
rs16942615	G	A	0.416281	0.0775	0.117754	0.0714335	ebi-a-GCST90018874	17	4875628	0.0665	481912	0.2438	4972333	0.0737719	2.30E-08	828	0.036005475	30.85133918
rs1678962	A	T	0.848731	0.0804	0.217391	0.243533	ebi-a-GCST90018874	12	122459863	0.1161	481912	0.488599	122021957	0.0551857	3.99E-47	828	0.245107457	268.1954688
rs2295322	T	C	-0.265221	-0.0733	0.4843	0.421597	ebi-a-GCST90018874	14	24679877	0.0394	481912	0.0626095	24210671	0.0475157	3.23E-08	828	0.035136412	30.07956439
rs10917422	A	T	-0.335355	-0.0794	0.36413	0.274214	ebi-a-GCST90018874	1	24082286	0.0496	481912	0.1094	23755796	0.0478949	5.23E-12	828	0.052079207	45.38082238
rs182308464	T	C	1.03758	0.2062	0.0241546	0.0177536	ebi-a-GCST90018874	15	56143715	0.2095	481912	0.3251	55851517	0.153869	2.91E-11	828	0.050752104	44.16258157
rs2008336	T	C	0.486276	0.017	0.682367	0.595701	ebi-a-GCST90018874	15	56007004	0.0365	481912	0.640801	55714806	0.0513952	3.07E-20	828	0.102503643	94.33799718
rs9379851	C	A	-1.31803	0.0817	0.0863527	0.114254	ebi-a-GCST90018874	6	26354780	0.0593	481912	0.168	26354552	0.073903	1.96E-60	828	0.27411644	311.9235535
rs1008982	C	T	-0.456171	-0.0226	0.418478	0.30086	ebi-a-GCST90018874	10	131445731	0.0472	481912	0.632799	129647467	0.0455004	2.11E-22	828	0.1012801	93.0850231
rs76444821	A	G	0.483968	-0.0601	0.0863527	0.0922806	ebi-a-GCST90018874	10	131563409	0.0964	481912	0.5329	129765145	0.0840193	1.19E-08	828	0.036958794	31.69954024
rs3915061	C	G	-0.316311	-0.0302	0.301329	0.246973	ebi-a-GCST90018874	3	121712805	0.0415	481912	0.4674	121993958	0.0512483	1.06E-09	828	0.042128135	36.32828229
rs61755606	A	G	-0.89852	0.0319	0.0736715	0.100087	ebi-a-GCST90018874	17	40940579	0.0999	481912	0.7493	42788561	0.0866177	8.78E-24	828	0.110191991	102.2901388
rs12154670	C	G	-0.899635	-0.0048	0.199879	0.27139	ebi-a-GCST90018874	7	124145314	0.0385	481912	0.9015	124505260	0.0540313	6.81E-54	828	0.258872262	288.5177248
rs57318061	G	A	0.282178	0.0125	0.556159	0.546433	ebi-a-GCST90018874	7	123776251	0.0361	481912	0.7296	124136197	0.0490129	1.21E-08	828	0.039309968	33.7986573
rs117801489	C	T	0.890321	0.1262	0.0386473	0.0179281	ebi-a-GCST90018874	12	104408832	0.1457	481912	0.3863	104015054	0.126446	4.01E-12	828	0.058901335	51.69755797
rs10734983	G	A	0.921733	-0.0042	0.947464	0.95267	ebi-a-GCST90018874	12	131458026	0.0788	481912	0.9573	130973481	0.105821	1.64E-17	828	0.084578502	76.31658516
rs2293654	T	C	0.331277	0.1032	0.26872	0.262351	ebi-a-GCST90018874	12	131568675	0.045	481912	0.02171	131084130	0.0528675	5.95E-10	828	0.043131668	37.23266452
rs140980900	A	G	-1.68081	-0.1158	0.022343	0.0159632	ebi-a-GCST90018874	22	24621541	0.2131	481912	0.587	24225573	0.157782	6.43E-25	828	0.123422757	116.3014414
rs12572492	T	C	0.645489	0.0744	0.0797101	0.126462	ebi-a-GCST90018874	10	113991205	0.0441	481912	0.0911906	112231447	0.0881477	5.77E-13	828	0.061128776	53.77986598
rs7124681	A	C	-0.32033	0.0312	0.414855	0.378393	ebi-a-GCST90018874	11	47529947	0.0373	481912	0.4031	47508395	0.0487003	8.48E-11	828	0.049817858	43.30701333
rs9807459	A	G	0.794169	-0.0532	0.261473	0.3038	ebi-a-GCST90018874	18	49481736	0.0376	481912	0.1572	51955366	0.0466394	5.89E-56	828	0.243584183	265.9919723
rs141501170	G	C	0.313971	-0.0255	0.224638	0.1316	ebi-a-GCST90018874	7	127406625	0.1127	481912	0.821	127766571	0.0568281	4.42E-08	828	0.034339724	29.37328274
rs10896139	T	C	-0.699999	-0.0126	0.295894	0.278577	ebi-a-GCST90018874	11	66650060	0.0382	481912	0.7408	66882589	0.0497659	1.92E-40	828	0.204173343	211.9144658
rs111578730	T	C	1.74988	0.0441	0.0187198	0.0881796	ebi-a-GCST90018874	19	55099792	0.0478	481912	0.3558	54588325	0.172725	8.13E-23	828	0.112496956	104.7010331
rs117371487	T	C	-0.939078	-0.1757	0.0766908	0.047053	ebi-a-GCST90018874	19	55105706	0.1174	481912	0.1345	54594241	0.0854765	2.65E-26	828	0.124888877	117.8801291
rs17373682	T	A	0.514419	-0.0393	0.102657	0.0742698	ebi-a-GCST90018874	7	103615557	0.0972	481912	0.6859	103975110	0.0772687	5.07E-11	828	0.048754089	42.33487575
rs10777164	G	A	0.856062	-0.0143	0.687802	0.732432	ebi-a-GCST90018874	12	89831594	0.041	481912	0.728201	89437817	0.0436691	1.48E-70	828	0.314726988	379.3590109
rs1006413	C	T	0.675541	-0.0391	0.530797	0.570729	ebi-a-GCST90018874	2	107400636	0.0354	481912	0.2693	106784180	0.0421406	1.47E-50	828	0.227312156	242.9957218
rs7588749	G	T	-0.380814	2.00E-04	0.165459	0.14499	ebi-a-GCST90018874	2	106983245	0.0483	481912	0.9965	106366789	0.0644279	4.98E-09	828	0.040049203	34.46076824
rs146947468	T	C	-1.10304	-0.3185	0.0211353	0.0147815	ebi-a-GCST90018874	17	78220106	0.2139	481912	0.1364	80246307	0.168478	1.03E-10	828	0.050343523	43.78820228
rs2278078	A	T	-1.00745	-0.0798	0.28442	0.24664	ebi-a-GCST90018874	2	31134106	0.0403	481912	0.0476201	30911240	0.0402747	3.02E-103	828	0.413138172	581.48633
rs78760579	G	T	-0.924157	-0.0979	0.118961	0.12004	ebi-a-GCST90018874	11	134281332	0.061	481912	0.1083	134411438	0.0686568	1.75E-37	828	0.17902812	180.1245941
rs2524098	T	G	-1.17043	-0.0298	0.689614	0.716297	ebi-a-GCST90018874	6	31236316	0.0475	481912	0.5301	31268539	0.0347838	5.42E-157	828	0.586447419	1171.327638
rs7452226	G	A	0.334462	-0.0674	0.368357	0.526951	ebi-a-GCST90018874	6	31303394	0.0366	481912	0.0657794	31335617	0.049942	3.93E-11	828	0.052055207	45.35876039
rs7750854	T	G	-0.434819	-0.0268	0.248792	0.260277	ebi-a-GCST90018874	6	31271216	0.0387	481912	0.4878	31303439	0.0541147	3.22E-15	828	0.070671391	62.8137002
rs9319827	T	C	0.405977	-0.0292	0.463768	0.365498	ebi-a-GCST90018874	18	69397417	0.0351	481912	0.4064	71730181	0.0471169	3.48E-17	828	0.081975932	73.75854513
rs115611612	A	T	-0.576587	-4.00E-04	0.102657	0.0634397	ebi-a-GCST90018874	2	112938351	0.078	481912	0.9962	112180774	0.0788759	6.31E-13	828	0.061250091	53.89356038
rs182135949	T	C	0.794696	0.2828	0.0440821	0.0126314	ebi-a-GCST90018874	2	112945226	0.1698	481912	0.0958208	112187649	0.11584	1.35E-11	828	0.053224908	46.43528792
rs3756011	A	C	0.54624	-0.014	0.42814	0.390929	ebi-a-GCST90018874	4	187206249	0.0361	481912	0.698101	186285095	0.0464124	1.13E-29	828	0.146107503	141.3348847
rs79542888	T	C	-2.52732	-0.7016	0.00301932	0.00902391	ebi-a-GCST90018874	8	71995056	0.3758	481912	0.0619498	71082821	0.44006	1.31E-08	828	0.038454428	33.03364711
rs1150186	C	T	0.448789	0.032	0.870169	0.833082	ebi-a-GCST90018874	2	175893333	0.046	481912	0.4872	175028605	0.071041	4.35E-10	828	0.045508908	39.38261775
rs4804774	C	G	-0.311755	0.0091	0.272947	0.266416	ebi-a-GCST90018874	19	7772173	0.0415	481912	0.8259	7707287	0.0544008	1.40E-08	828	0.038574584	33.14100659
rs113349196	G	A	-1.10594	0.0285	0.161232	0.102023	ebi-a-GCST90018874	19	52151087	0.0635	481912	0.6534	51647834	0.055978	1.89E-71	828	0.330815784	408.3387365
rs11756444	G	T	-1.68361	0.0707	0.0193237	0.0334771	ebi-a-GCST90018874	6	26391391	0.1542	481912	0.6469	26391163	0.170594	8.60E-22	828	0.107430836	99.41848104
rs45521631	T	C	-1.3744	-0.1431	0.0157005	0.0240378	ebi-a-GCST90018874	20	56195349	0.1967	481912	0.4669	57620293	0.193534	2.66E-12	828	0.058384429	51.21573999
rs6665610	A	G	1.25231	0.0239	0.173913	0.157406	ebi-a-GCST90018874	1	161641384	0.0597	481912	0.6895	161671594	0.0469695	1.75E-113	828	0.450621104	677.5160726
rs7873100	G	C	0.512244	-0.0046	0.349638	0.322176	ebi-a-GCST90018874	9	137856843	0.0362	481912	0.8995	134964997	0.0476907	2.79E-25	828	0.119332171	111.9245757
rs12481700	A	G	-0.346994	-0.012	0.274758	0.252923	ebi-a-GCST90018874	20	1275999	0.037	481912	0.7467	1295355	0.0548797	4.20E-10	828	0.04798519	41.63356137
rs113349196	G	A	-1.15335	0.0285	0.161232	0.102023	ebi-a-GCST90018874	19	52151087	0.0635	481912	0.6534	51647834	0.0548073	4.75E-79	828	0.359786886	464.1953779
rs6507939	C	A	-0.421328	-0.0559	0.824879	0.848646	ebi-a-GCST90018874	18	47176261	0.1346	481912	0.678	49649891	0.0645485	1.17E-10	828	0.051286034	44.65230356
rs11558538	T	C	0.498667	-0.0956	0.158816	0.102507	ebi-a-GCST90018874	2	138759649	0.0632	481912	0.1306	138002079	0.0662389	1.35E-13	828	0.066441054	58.78612219
rs11858506	T	C	-0.683293	4.00E-04	0.620773	0.703705	ebi-a-GCST90018874	15	41831773	0.0431	481912	0.9925	41539575	0.0441748	1.38E-47	828	0.219824457	232.7360847
rs7124681	A	C	-0.425981	0.0312	0.414855	0.378393	ebi-a-GCST90018874	11	47529947	0.0373	481912	0.4031	47508395	0.0477102	2.76E-18	828	0.088098858	79.79994061
rs61418969	C	G	0.753845	-0.0106	0.118357	0.167269	ebi-a-GCST90018874	17	55039289	0.045	481912	0.8135	56961928	0.071254	1.28E-24	828	0.118598945	111.1443285
rs143620813	G	T	-0.87522	0.0585	0.0501208	0.0417069	ebi-a-GCST90018874	5	115806628	0.1339	481912	0.662	116470932	0.104364	2.16E-16	828	0.072937493	64.98630802
rs368963000	T	G	-1.20296	0.0867	0.0960145	0.0874569	ebi-a-GCST90018874	5	115486281	0.0534	481912	0.1046	116150584	0.0712832	4.02E-55	828	0.251206376	277.1076834
rs78044282	A	G	-1.06746	0.1122	0.0163043	0.0240324	ebi-a-GCST90018874	10	99521168	0.0999	481912	0.2614	97761411	0.192194	3.76E-08	828	0.036550738	31.33627323
rs887659	A	G	0.285442	0.0196	0.468599	0.413133	ebi-a-GCST90018874	9	129184309	0.0365	481912	0.5911	126422030	0.0479897	4.01E-09	828	0.040577891	34.93492353
rs2474462	G	A	-0.39973	0.1104	0.733092	0.780022	ebi-a-GCST90018874	6	52620740	0.0609	481912	0.0696899	52755942	0.0548986	7.71E-13	828	0.062529298	55.09420206
rs62111897	A	G	-0.956337	-0.1632	0.0682367	0.0359595	ebi-a-GCST90018874	19	13879344	0.127	481912	0.1987	13768530	0.0905328	1.49E-24	828	0.116298879	108.7051628
rs57631609	C	T	0.593199	-0.0916	0.192633	0.156286	ebi-a-GCST90018874	2	201963772	0.0665	481912	0.1681	201099049	0.0592688	2.46E-22	828	0.109454217	101.5210953
rs200316741	T	A	-1.50659	-1.00E-04	0.0108696	0.0156158	ebi-a-GCST90018874	14	59939817	0.2617	481912	0.9997	59473099	0.232573	1.60E-10	828	0.048807579	42.38370664
rs76092837	A	G	-1.30572	-0.2044	0.0157005	0.0253748	ebi-a-GCST90018874	11	64795877	0.1023	481912	0.0457404	65028405	0.194108	3.24E-11	828	0.052695176	45.94742254
rs7992587	C	T	-0.307919	-0.0078	0.726449	0.804974	ebi-a-GCST90018874	13	100515935	0.058	481912	0.8931	99863681	0.0555081	3.91E-08	828	0.037683081	32.34508778
rs9622344	T	C	-0.994826	-0.0178	0.0380435	0.0480284	ebi-a-GCST90018874	22	36608160	0.1007	481912	0.8599	36212114	0.124199	3.90E-15	828	0.072436949	64.50550142
rs663015	C	T	-0.315863	0.0623	0.26872	0.313819	ebi-a-GCST90018874	11	72499035	0.0383	481912	0.104	72787990	0.0559501	2.27E-08	828	0.039211296	33.71035709
rs4684677	A	T	-0.48275	0.0806	0.128019	0.0650913	ebi-a-GCST90018874	3	10328453	0.0785	481912	0.3043	10286769	0.0722877	4.44E-11	828	0.052030262	45.33583163
rs184827963	A	T	-1.04695	8.00E-04	0.0235507	0.0141676	ebi-a-GCST90018874	13	48486744	0.2032	481912	0.9968	47912609	0.151616	1.00E-11	828	0.050412171	43.85108104
rs79687049	T	G	-1.63441	-0.2628	0.0150966	0.00738409	ebi-a-GCST90018874	13	48460126	0.6184	481912	0.6709	47885991	0.186817	1.20E-17	828	0.07943736	71.27734328
rs10817342	T	C	1.00364	-0.0406	0.413647	0.416666	ebi-a-GCST90018874	9	115199507	0.0348	481912	0.2432	112437227	0.0368512	4.67E-117	828	0.488624174	789.2503865
rs944302	C	T	0.450733	0.0379	0.100845	0.120819	ebi-a-GCST90018874	9	115866946	0.0518	481912	0.4651	113104666	0.0809188	3.44E-08	828	0.036843225	31.59662563
rs78279132	C	G	-1.20172	0.2567	0.031401	0.0445051	ebi-a-GCST90018874	7	100137085	0.0806	481912	0.001456	100539462	0.134085	2.08E-18	828	0.08784642	79.54926103
rs7131287	G	A	0.326254	0.0442	0.68901	0.677991	ebi-a-GCST90018874	11	33222902	0.0363	481912	0.2234	33201356	0.0533276	1.46E-09	828	0.045615626	39.4793835
rs35370055	A	G	-0.338597	0.0756	0.282005	0.299899	ebi-a-GCST90018874	19	13887615	0.0364	481912	0.0378399	13776801	0.0526685	2.17E-10	828	0.046427408	40.2161714
rs1997059	C	G	-0.386636	0.0569	0.294082	0.283577	ebi-a-GCST90018874	2	216205472	0.0405	481912	0.1603	215340749	0.0501986	3.83E-14	828	0.062066502	54.65945207
rs79118661	A	G	-0.867402	-0.0588	0.0591787	0.0638228	ebi-a-GCST90018874	22	43579833	0.1157	481912	0.611	43183827	0.0962302	1.36E-18	828	0.083780586	75.53077718
rs9610199	T	C	-0.802334	0.0353	0.0495169	0.104646	ebi-a-GCST90018874	22	22091957	0.0477	481912	0.459	21737668	0.109872	6.65E-13	828	0.060595202	53.2801586
rs867186	G	A	1.33914	-0.0197	0.137681	0.0834685	ebi-a-GCST90018874	20	33764554	0.0682	481912	0.772499	35176751	0.0543671	7.06E-101	828	0.425817914	612.5680426
rs59325138	T	C	0.407448	0.0269	0.483092	0.372587	ebi-a-GCST90018874	19	45416291	0.0386	481912	0.487	44913034	0.0484289	1.74E-16	828	0.082912016	74.67694104
rs1234282	T	A	1.01633	0.028	0.250604	0.30184	ebi-a-GCST90018874	1	170619324	0.0373	481912	0.4526	170650183	0.0443583	2.55E-90	828	0.387970635	523.6084454
rs12567093	C	A	0.289869	0.0512	0.358092	0.343237	ebi-a-GCST90018874	1	170554331	0.0358	481912	0.1526	170585190	0.050299	1.17E-08	828	0.038627887	33.18864136
rs7553444	T	C	0.425959	0.141	0.131039	0.164588	ebi-a-GCST90018874	1	170224534	0.0452	481912	0.00179399	170255393	0.0687886	9.34E-10	828	0.041320584	35.60189322
rs12806790	G	C	-0.855329	-0.0404	0.19686	0.148299	ebi-a-GCST90018874	11	77403701	0.0446	481912	0.3644	77692656	0.0539487	1.27E-49	828	0.231337015	248.5931777
rs34173062	A	G	-0.648439	0.1214	0.0501208	0.0670236	ebi-a-GCST90018874	8	145158607	0.1197	481912	0.3107	144103704	0.110505	6.38E-09	828	0.040036363	34.44925923
rs12589444	G	C	0.357059	-0.0537	0.173913	0.179248	ebi-a-GCST90018874	14	71107939	0.0544	481912	0.3237	70641222	0.0620632	1.23E-08	828	0.036632605	31.40912966
rs62520983	C	T	-0.316911	0.0395	0.357488	0.415787	ebi-a-GCST90018874	8	124444839	0.0355	481912	0.2652	123432599	0.0495282	2.62E-10	828	0.046136786	39.95225358
rs35241484	G	T	0.72485	-0.0564	0.317029	0.236156	ebi-a-GCST90018874	7	150216171	0.0421	481912	0.1801	150519083	0.0471435	4.20E-47	828	0.227524169	243.2891175
rs10775406	G	A	0.404364	-0.0217	0.742754	0.754302	ebi-a-GCST90018874	17	46197755	0.0627	481912	0.728799	48120393	0.0551622	5.47E-13	828	0.062483967	55.05159891
rs1983	A	G	0.767184	-0.0221	0.493961	0.388855	ebi-a-GCST90018874	20	43123028	0.0521	481912	0.6711	44494387	0.0423122	4.17E-62	828	0.294242715	344.3740332
rs7849270	G	A	0.503752	-0.0088	0.755435	0.723103	ebi-a-GCST90018874	9	131874641	0.0398	481912	0.8252	129112362	0.0539625	9.08E-20	828	0.093768068	85.46644819
rs78637063	A	G	-0.539317	-0.0357	0.0706522	0.0556073	ebi-a-GCST90018874	10	5935594	0.0662	481912	0.589599	5893631	0.0933166	1.06E-08	828	0.038196378	32.80317038
rs1079734	A	G	-0.449602	0.0016	0.602053	0.597818	ebi-a-GCST90018874	22	33161552	0.0353	481912	0.9635	32765566	0.0469606	1.16E-20	828	0.096860437	88.58732837
rs3818562	A	G	0.288821	-0.105	0.426932	0.539181	ebi-a-GCST90018874	1	110300441	0.0371	481912	0.00463596	109757819	0.0482937	3.31E-09	828	0.040818063	35.15049557
rs117448311	C	T	-1.19717	0.0138	0.0126812	0.0195764	ebi-a-GCST90018874	6	84498418	0.2226	481912	0.9507	83788699	0.217174	4.73E-08	828	0.035888839	30.74767922
rs6658763	T	C	-0.854362	-0.0518	0.107488	0.123946	ebi-a-GCST90018874	1	146692373	0.0458	481912	0.2583	147220795	0.0773559	1.51E-26	828	0.14005154	134.5226808
rs15881	C	A	0.34968	-0.0409	0.425121	0.472882	ebi-a-GCST90018874	8	21550768	0.0348	481912	0.2399	21693256	0.0479214	6.91E-13	828	0.05976688	52.50553497
rs17060577	G	A	-0.339609	-0.0143	0.204106	0.128712	ebi-a-GCST90018874	8	21673762	0.068	481912	0.8333	21816250	0.0586048	9.72E-09	828	0.037471353	32.15627718
rs8037798	G	T	-0.322771	-0.0997	0.240338	0.202672	ebi-a-GCST90018874	15	75240030	0.0468	481912	0.0332598	74947689	0.0549033	5.99E-09	828	0.03804187	32.66523105
rs1057258	T	C	-0.382573	-0.0051	0.144928	0.213969	ebi-a-GCST90018874	2	234115629	0.0402	481912	0.8991	233206983	0.0683452	2.96E-08	828	0.036275517	31.09143509
rs2731695	C	T	-0.341425	0.0293	0.516304	0.496962	ebi-a-GCST90018874	5	171883853	0.0348	481912	0.3998	172456849	0.0474612	1.41E-12	828	0.058223541	51.06588167
rs28371677	G	A	-0.427392	0.0464	0.178744	0.179988	ebi-a-GCST90018874	10	96702472	0.0471	481912	0.3243	94942715	0.0645369	6.36E-11	828	0.053628148	46.80702448
rs77456635	A	G	-1.11558	0.0131	0.0320048	0.0280706	ebi-a-GCST90018874	15	65158047	0.1678	481912	0.9378	64865848	0.136633	1.20E-15	828	0.077111607	69.01613268
rs10033900	C	T	0.287526	0.0352	0.471014	0.468884	ebi-a-GCST90018874	4	110659067	0.0353	481912	0.318	109737911	0.0490606	6.66E-09	828	0.041196682	35.49055197
rs145188037	A	G	1.31246	-0.1829	0.0169082	0.0175263	ebi-a-GCST90018874	7	45954465	0.1812	481912	0.3127	45914866	0.186843	4.50E-12	828	0.057265571	50.17464144
rs6588083	C	T	-0.389008	-0.0138	0.31401	0.297466	ebi-a-GCST90018874	1	64614011	0.0365	481912	0.7063	64148328	0.050702	4.75E-14	828	0.065194105	57.60589514
rs7124681	A	C	-0.393465	0.0312	0.414855	0.378393	ebi-a-GCST90018874	11	47529947	0.0373	481912	0.4031	47508395	0.0480471	9.95E-16	828	0.075162642	67.13001104
rs4320361	T	G	-0.394556	0.01	0.480072	0.4459	ebi-a-GCST90018874	6	43928511	0.0358	481912	0.780601	43960774	0.046152	5.96E-17	828	0.077713574	69.60030029
rs734801	G	A	-0.446141	-0.0015	0.224034	0.19926	ebi-a-GCST90018874	20	23612791	0.0466	481912	0.9742	23632154	0.0574327	2.36E-14	828	0.069203952	61.41244814
rs11927365	A	G	-1.23544	-0.1605	0.855072	0.850496	ebi-a-GCST90018874	3	190344128	0.0775	481912	0.03843	190626339	0.0543498	3.21E-89	828	0.378292993	502.6001131
rs3773967	T	C	-0.35521	4.00E-04	0.183575	0.270009	ebi-a-GCST90018874	3	190305018	0.0377	481912	0.9908	190587229	0.0636056	3.18E-08	828	0.037820755	32.46790433
rs2507737	G	A	0.257311	-0.0291	0.471618	0.379549	ebi-a-GCST90018874	21	34660901	0.0399	481912	0.4665	33288596	0.0466082	4.52E-08	828	0.032997808	28.18627444
rs370752032	G	A	-0.677602	-0.0108	0.873188	0.8759	ebi-a-GCST90018874	10	18136396	0.1016	481912	0.9153	17847467	0.0684934	6.95E-22	828	0.101682793	93.49702523
rs71497224	T	C	-0.67277	0.0024	0.871377	0.8748	ebi-a-GCST90018874	10	18138656	0.1014	481912	0.9811	17849727	0.0686581	1.61E-21	828	0.101458388	93.26738719
rs11559024	C	T	-1.20767	0.0653	0.0187198	0.0198296	ebi-a-GCST90018874	19	45821183	0.1998	481912	0.743901	45317925	0.178257	2.37E-11	828	0.053582231	46.76467859
rs2604877	C	T	1.17156	-0.0257	0.137077	0.119215	ebi-a-GCST90018874	19	41275048	0.0466	481912	0.580899	40769143	0.0572213	1.15E-75	828	0.324710029	397.1782422
rs268677	T	C	0.469522	-0.0531	0.0942029	0.0770063	ebi-a-GCST90018874	19	40942850	0.1038	481912	0.609101	40436943	0.0840208	3.12E-08	828	0.037621585	32.29023908
rs41530251	C	T	-0.30699	0.0143	0.356884	0.394475	ebi-a-GCST90018874	19	41316355	0.0359	481912	0.6909	40810450	0.0489211	5.63E-10	828	0.04326083	37.34920294
rs11573156	C	G	0.783971	5.00E-04	0.294082	0.239893	ebi-a-GCST90018874	1	20306146	0.0635	481912	0.9934	19979653	0.0452459	1.32E-57	828	0.255183559	282.9980765
rs145190848	G	T	-1.02955	0.3244	0.0289855	0.0190191	ebi-a-GCST90018874	3	93636978	0.1712	481912	0.05813	93918134	0.141115	6.97E-13	828	0.059666614	52.41186149
rs1598225	C	T	0.806065	0.1724	0.057971	0.0422617	ebi-a-GCST90018874	3	94016004	0.2431	481912	0.4783	94297160	0.101131	5.24E-15	828	0.07096516	63.09475164
rs34918448	T	C	-0.292729	0.0038	0.434179	0.448209	ebi-a-GCST90018874	19	8104684	0.0363	481912	0.917	8039800	0.0484295	2.27E-09	828	0.042102644	36.30533452
rs77625270	T	C	-1.0617	0.2094	0.080314	0.0796989	ebi-a-GCST90018874	19	8121189	0.0999	481912	0.0360097	8056305	0.08125	1.32E-35	828	0.166519256	165.024695
rs10972159	A	G	-0.688964	-0.0196	0.0615942	0.0796182	ebi-a-GCST90018874	9	34593086	0.0503	481912	0.6962	34593088	0.100683	1.51E-11	828	0.05487235	47.95602031
rs2442736	C	G	0.655621	-0.0099	0.172101	0.182314	ebi-a-GCST90018874	6	31346621	0.0531	481912	0.852	31378844	0.0626879	3.98E-24	828	0.122488822	115.298551
rs2516448	C	T	-0.952895	0.0423	0.579106	0.516012	ebi-a-GCST90018874	6	31390410	0.0625	481912	0.498901	31422633	0.0382778	1.68E-102	828	0.442640239	655.9871422
rs56044559	T	C	-0.405881	0.041	0.192029	0.0977635	ebi-a-GCST90018874	6	31321110	0.0635	481912	0.5189	31353333	0.0614348	7.04E-11	828	0.051119904	44.4998701
rs10853837	A	G	-0.604196	-0.0225	0.594807	0.553169	ebi-a-GCST90018874	19	52029018	0.0351	481912	0.5209	51525764	0.0444978	4.72E-38	828	0.175963946	176.3833251
rs1039405	G	A	-0.295586	-0.0453	0.614734	0.577289	ebi-a-GCST90018874	19	51626237	0.0358	481912	0.2056	51122980	0.0503901	6.46E-09	828	0.041385255	35.66001955
rs140185670	C	G	-0.767642	-0.0193	0.0640097	0.0669208	ebi-a-GCST90018874	19	51646140	0.113	481912	0.8644	51142883	0.0941834	1.34E-15	828	0.070609737	62.75473803
rs4778639	G	T	-1.20306	0.0749	0.0458937	0.103182	ebi-a-GCST90018874	15	81600451	0.0533	481912	0.1598	81308110	0.107648	4.20E-27	828	0.126751879	119.8938189
rs34202026	T	A	0.799078	0.2	0.0398551	0.0235107	ebi-a-GCST90018874	17	32647357	0.1685	481912	0.2352	34320338	0.125319	3.01E-10	828	0.048868502	42.43932905
rs56857975	T	C	0.655208	-0.183	0.0748792	0.0624474	ebi-a-GCST90018874	11	102397005	0.2011	481912	0.3628	102526274	0.0894607	5.72E-13	828	0.059476858	52.23463705
rs11893021	G	T	1.81767	0.0753	0.00785024	0.0369821	ebi-a-GCST90018874	2	21273578	0.0687	481912	0.2731	21050706	0.272427	4.62E-11	828	0.051465979	44.81747404
rs28399656	A	T	1.26082	-0.0614	0.0175121	0.00902276	ebi-a-GCST90018874	19	45316704	0.2743	481912	0.8229	44813447	0.177354	2.53E-12	828	0.054701799	47.79834167
rs1048328	A	G	-1.41931	0.0534	0.0905797	0.0621865	ebi-a-GCST90018874	19	51527364	0.0944	481912	0.5714	51024108	0.0683243	1.94E-77	828	0.331879207	410.3033874
rs74705037	A	G	1.40695	-0.2952	0.0150966	0.036326	ebi-a-GCST90018874	19	51504808	0.1808	481912	0.1026	51001552	0.19719	2.12E-12	828	0.058865401	51.66404617
rs71354995	G	A	-0.819575	0.0209	0.390097	0.336184	ebi-a-GCST90018874	19	38791841	0.0355	481912	0.5567	38301201	0.0418702	2.19E-70	828	0.319625029	388.0364287
rs13297393	T	C	-0.37117	-0.0085	0.457729	0.471536	ebi-a-GCST90018874	9	123760173	0.0347	481912	0.8054	120997895	0.0468321	7.34E-15	828	0.068391249	60.63830116
rs7201780	T	C	0.273683	0.0106	0.463768	0.518879	ebi-a-GCST90018874	16	30147265	0.0367	481912	0.7739	30135944	0.0475463	1.21E-08	828	0.037254535	31.96301298
rs74480769	G	A	-0.973479	-0.0299	0.0791063	0.0434028	ebi-a-GCST90018874	5	40972211	0.1115	481912	0.7888	40972109	0.0863735	1.66E-27	828	0.138071405	132.3160424
rs1719175	T	C	-0.920561	0.005	0.0948068	0.239947	ebi-a-GCST90018874	17	34333388	0.0403	481912	0.9016	36006345	0.0812446	9.17E-28	828	0.145450732	140.5914309
rs712048	A	C	-0.743914	-0.015	0.117754	0.201824	ebi-a-GCST90018874	17	34326215	0.0399	481912	0.7062	35999179	0.0724537	2.33E-23	828	0.114984904	107.3174129
rs59325138	T	C	0.474049	0.0269	0.483092	0.372587	ebi-a-GCST90018874	19	45416291	0.0386	481912	0.487	44913034	0.0476894	4.55E-22	828	0.11223274	104.424039
rs59325138	T	C	0.480431	0.0269	0.483092	0.372587	ebi-a-GCST90018874	19	45416291	0.0386	481912	0.487	44913034	0.0476121	1.17E-22	828	0.115275002	107.6234449
rs4866942	C	T	-0.280168	-0.024	0.603261	0.535065	ebi-a-GCST90018874	5	42641962	0.0356	481912	0.4999	42641860	0.0494695	2.05E-08	828	0.037573115	32.24701357
rs117942370	T	G	0.851157	-0.1618	0.0259662	0.0365406	ebi-a-GCST90018874	19	51211666	0.1511	481912	0.2843	50708409	0.150084	1.96E-08	828	0.036646438	31.42144196
rs11177604	A	C	0.299667	0.0302	0.424517	0.389555	ebi-a-GCST90018874	12	41045385	0.0356	481912	0.3956	40651583	0.0489142	1.39E-09	828	0.043876848	37.90544801
rs148954688	T	C	0.846753	-0.0822	0.0277778	0.02724	ebi-a-GCST90018874	22	17668289	0.2079	481912	0.692599	17187399	0.142222	3.87E-09	828	0.038726377	33.27667196
rs4819959	A	G	0.924917	0.0632	0.458937	0.563101	ebi-a-GCST90018874	22	17586631	0.0382	481912	0.0978611	17105741	0.0372977	6.57E-102	828	0.424850788	610.1490594
rs1035126	T	C	0.319166	2.00E-04	0.370773	0.242452	ebi-a-GCST90018874	2	103019981	0.052	481912	0.9963	102403521	0.0513438	8.07E-10	828	0.04753119	41.21999857
rs2241132	A	C	-0.4518	-0.0086	0.160024	0.171983	ebi-a-GCST90018874	2	102804035	0.0432	481912	0.8417	102187575	0.0637448	2.93E-12	828	0.054874989	47.95846117
rs12782244	A	G	-0.313655	-0.0273	0.380435	0.408337	ebi-a-GCST90018874	10	54534993	0.0353	481912	0.4401	52775233	0.0475413	7.46E-11	828	0.046376905	40.17029805
rs7899547	G	T	0.91187	0.0323	0.689614	0.66495	ebi-a-GCST90018874	10	54536839	0.0371	481912	0.3836	52777079	0.0437255	6.37E-78	828	0.355962334	456.5336825
rs116749187	T	C	-0.698086	0.0219	0.0652174	0.11004	ebi-a-GCST90018874	6	31529897	0.0548	481912	0.6896	31562120	0.0970939	1.45E-12	828	0.059418537	52.18018146
rs2734331	G	A	-0.730874	0.1114	0.0368357	0.0364677	ebi-a-GCST90018874	6	31930351	0.0849	481912	0.1893	31962574	0.128297	1.70E-08	828	0.037903937	32.54212696
rs58970962	A	G	0.704463	0.0811	0.214976	0.223359	ebi-a-GCST90018874	9	5509678	0.0419	481912	0.0528202	5509678	0.053733	8.23E-36	828	0.167501725	166.194248
rs2075803	G	A	-1.1315	-0.0332	0.600845	0.569323	ebi-a-GCST90018874	19	51628529	0.035	481912	0.3436	51125272	0.0332048	1.26E-159	828	0.614105713	1314.482582
rs8104577	G	T	-0.304104	-0.0015	0.466787	0.514686	ebi-a-GCST90018874	19	51538154	0.035	481912	0.9652	51034898	0.0476941	3.02E-10	828	0.046035593	39.8603969
rs7502910	G	A	-0.320935	-0.0207	0.547101	0.559544	ebi-a-GCST90018874	17	1638718	0.0363	481912	0.568	1735424	0.0479657	4.09E-11	828	0.051042628	44.4289832
rs712048	A	C	-0.956198	-0.015	0.117754	0.201824	ebi-a-GCST90018874	17	34326215	0.0399	481912	0.7062	35999179	0.0693729	4.72E-39	828	0.189972625	193.718624
rs4804774	C	G	-0.375262	0.0091	0.272947	0.266416	ebi-a-GCST90018874	19	7772173	0.0415	481912	0.8259	7707287	0.0539131	6.91E-12	828	0.055891217	48.8991803
rs2015086	G	A	0.68447	0.0257	0.14372	0.123196	ebi-a-GCST90018874	17	34391617	0.0562	481912	0.6476	36064257	0.0682403	2.02E-22	828	0.115311293	107.6617424
rs2015086	G	A	0.932818	0.0257	0.14372	0.123196	ebi-a-GCST90018874	17	34391617	0.0562	481912	0.6476	36064257	0.0645792	2.47E-42	828	0.214169114	225.1167413
rs1800382	T	C	-1.33848	0.1724	0.0157005	0.0132905	ebi-a-GCST90018874	12	6128388	0.2494	481912	0.4893	6019222	0.193838	1.00E-11	828	0.055372549	48.41879768
rs117276692	T	C	0.554977	-0.0621	0.0905797	0.0576028	ebi-a-GCST90018874	16	72595796	0.2082	481912	0.7655	72561897	0.0833179	4.96E-11	828	0.050742924	44.15416659
rs16970987	C	G	0.774676	-0.041	0.0289855	0.0698972	ebi-a-GCST90018874	16	72540446	0.051	481912	0.4219	72506547	0.137167	2.24E-08	828	0.033781327	28.8789455
rs77303550	T	C	0.840482	0.0145	0.196256	0.197319	ebi-a-GCST90018874	16	72079657	0.0436	481912	0.7399	72045758	0.054796	6.55E-47	828	0.222857634	236.8683194
rs1692819	A	G	0.519476	0.006	0.208333	0.244769	ebi-a-GCST90018874	8	11705448	0.0673	481912	0.9285	11847939	0.0584661	3.94E-18	828	0.089014669	80.71053842
rs79109213	A	G	-0.731597	7.00E-04	0.0791063	0.080633	ebi-a-GCST90018874	14	55597632	0.1026	481912	0.9946	55130914	0.0883976	5.08E-16	828	0.077982006	69.86104084
rs2232613	T	C	-1.22614	-0.0547	0.123188	0.0972841	ebi-a-GCST90018874	20	36997655	0.0845	481912	0.517201	38369011	0.0617323	4.56E-72	828	0.324776806	397.2992097
rs55812543	A	G	-0.777474	-0.0111	0.0392512	0.0502993	ebi-a-GCST90018874	13	113745989	0.1373	481912	0.9355	113091675	0.122195	3.28E-10	828	0.045589469	39.45566418
rs3735167	T	C	0.389922	0.0846	0.269324	0.297393	ebi-a-GCST90018874	7	150039555	0.0369	481912	0.0217901	150342466	0.0542762	1.51E-12	828	0.059839144	52.57305995
rs112782083	C	G	1.212	-0.118	0.053744	0.0217817	ebi-a-GCST90018874	4	177755173	0.1401	481912	0.3997	176834019	0.0996822	2.08E-31	828	0.149408005	145.0883776
rs3865444	A	C	-0.986727	0.0161	0.371377	0.298053	ebi-a-GCST90018874	19	51727962	0.04	481912	0.6871	51224706	0.0388617	1.41E-105	828	0.454599852	688.4843717
rs62114259	A	G	-0.435126	0.0983	0.119565	0.0844461	ebi-a-GCST90018874	19	51951515	0.0909	481912	0.279	51448261	0.0737321	5.26E-09	828	0.039862215	34.29319253
rs113008308	C	T	0.491862	-0.0016	0.0869565	0.116921	ebi-a-GCST90018874	21	28427585	0.045	481912	0.9719	27055266	0.0893396	4.92E-08	828	0.038415816	32.9991531
rs233599	G	A	0.774791	0.0839	0.871377	0.837582	ebi-a-GCST90018874	21	28329010	0.0468	481912	0.0730903	26956691	0.0686042	1.32E-27	828	0.134562441	128.4304978
rs55658241	A	G	-0.31066	0.0566	0.55314	0.459512	ebi-a-GCST90018874	5	78200853	0.0351	481912	0.1072	78905030	0.0475654	1.14E-10	828	0.047709758	41.38261507
rs66498356	C	G	-0.65754	-0.0301	0.289251	0.297115	ebi-a-GCST90018874	4	76857064	0.0372	481912	0.4192	75935911	0.0473511	1.47E-39	828	0.177772867	178.5885947
rs28647808	G	C	-1.01014	0.0935	0.0724638	0.0676032	ebi-a-GCST90018874	9	136305530	0.0838	481912	0.2643	133440409	0.0874786	1.06E-28	828	0.137165568	131.3099652
rs7466962	C	A	0.587835	0.0334	0.09843	0.134641	ebi-a-GCST90018874	9	136117115	0.0444	481912	0.4515	133241728	0.079964	4.73E-13	828	0.061329273	53.96778415
rs72702561	C	T	-0.87018	-0.0451	0.057971	0.080523	ebi-a-GCST90018874	1	150685716	0.106	481912	0.670101	150713240	0.100486	2.46E-17	828	0.082703379	74.47208426
rs3093253	A	G	-1.39387	-0.0828	0.089372	0.0945684	ebi-a-GCST90018874	13	113774092	0.0995	481912	0.4049	113119778	0.0724998	2.30E-68	828	0.316240155	382.026482
rs1265099	G	A	0.317561	-0.0251	0.464372	0.460182	ebi-a-GCST90018874	6	31105413	0.0351	481912	0.4746	31137636	0.0475014	4.24E-11	828	0.050166478	43.62607776
rs12609736	G	A	0.835473	-0.1664	0.881039	0.8823	ebi-a-GCST90018874	19	55545284	0.0733	481912	0.02319	55033916	0.0690913	4.14E-31	828	0.146316928	141.5721904
rs12151752	C	T	0.631536	-0.0036	0.280193	0.193126	ebi-a-GCST90018874	2	85934652	0.0534	481912	0.946	85707529	0.0494345	3.10E-34	828	0.160879077	158.36349
rs1877558	T	C	-0.651116	0.0556	0.173913	0.320502	ebi-a-GCST90018874	10	51992580	0.0406	481912	0.1703	50232820	0.0593738	3.22E-26	828	0.121816065	114.5774425
rs552986493	G	A	-0.386717	-0.0785	0.260266	0.2858	ebi-a-GCST90018874	10	51894101	0.0757	481912	0.2997	50134341	0.0538683	1.57E-12	828	0.057585023	50.47163914
rs2474720	C	T	-0.304359	0.0452	0.43599	0.505045	ebi-a-GCST90018874	10	33491186	0.0373	481912	0.2253	33202258	0.0488599	7.46E-10	828	0.045558102	39.42722188
rs1518108	T	C	-0.317008	0.02	0.390097	0.388589	ebi-a-GCST90018874	1	207043174	0.038	481912	0.5997	206869829	0.0499839	3.73E-10	828	0.047819367	41.48246194
rs788291	T	A	-0.379999	0.0415	0.246377	0.22123	ebi-a-GCST90018874	10	43358147	0.0397	481912	0.2954	42862699	0.0559356	2.09E-11	828	0.053622766	46.80206043
rs2071485	A	G	0.454222	0.042	0.0875604	0.088768	ebi-a-GCST90018874	19	11688200	0.0792	481912	0.5963	11577385	0.0813869	3.24E-08	828	0.032966906	28.15897867
rs11079936	C	T	-0.581669	-9.00E-04	0.679952	0.580285	ebi-a-GCST90018874	17	48907834	0.0361	481912	0.9793	50830473	0.0492714	7.86E-30	828	0.147256748	142.6385654
rs199701329	A	G	-2.14162	0.3087	0.00422705	0.00283766	ebi-a-GCST90018874	15	89382053	0.3835	481912	0.4208	88838822	0.37235	1.24E-08	828	0.038611132	33.17366779
rs4263551	C	T	0.692589	-0.0036	0.413043	0.506127	ebi-a-GCST90018874	6	74486371	0.0347	481912	0.9176	73776648	0.044052	6.38E-49	828	0.232585549	250.3414722
rs12973524	A	G	-0.28627	-0.1161	0.447464	0.421994	ebi-a-GCST90018874	19	7758263	0.0367	481912	0.00153801	7693377	0.0477971	3.14E-09	828	0.040522884	34.88556636
rs3753847	C	T	-0.842194	-0.0077	0.774758	0.83656	ebi-a-GCST90018874	1	205014539	0.0463	481912	0.8684	205045411	0.0510373	4.36E-53	828	0.247553873	271.7530097
rs72755831	T	C	-0.568428	0.0853	0.0567633	0.0302675	ebi-a-GCST90018874	1	204737718	0.1388	481912	0.5386	204768590	0.10165	3.05E-08	828	0.034599454	29.60341095
rs2729284	C	T	-0.32312	0.0324	0.387077	0.446003	ebi-a-GCST90018874	3	2135638	0.035	481912	0.3547	2093954	0.0498836	1.60E-10	828	0.049540566	43.05339686
rs4143858	G	A	-0.566425	-0.0973	0.887077	0.938525	ebi-a-GCST90018874	11	99042908	0.0944	481912	0.3026	99172177	0.0749204	1.07E-13	828	0.064277437	56.74028257
rs531612	T	C	-0.286992	-0.0366	0.567633	0.4657	ebi-a-GCST90018874	11	65705432	0.0366	481912	0.3171	65937961	0.0498744	1.23E-08	828	0.040428698	34.80106612
rs1801274	G	A	1.02723	-0.0723	0.498792	0.437164	ebi-a-GCST90018874	1	161479745	0.0392	481912	0.0649606	161509955	0.0346395	3.58E-132	828	0.527597657	922.509532
rs6686673	C	T	0.327185	0.0407	0.222826	0.198532	ebi-a-GCST90018874	1	161654948	0.0549	481912	0.4586	161685158	0.056769	1.16E-08	828	0.037076685	31.80454872
rs4656295	C	T	-0.355193	0.0093	0.705918	0.787647	ebi-a-GCST90018874	1	161268597	0.0577	481912	0.8726	161298807	0.0537903	7.19E-11	828	0.052381929	45.65919023
rs6665610	A	G	1.21935	0.0239	0.173913	0.157406	ebi-a-GCST90018874	1	161641384	0.0597	481912	0.6895	161671594	0.0480079	1.25E-105	828	0.427213133	616.0721708
rs3811140	G	A	-1.06236	-0.0511	0.110507	0.117078	ebi-a-GCST90018874	9	137772111	0.0531	481912	0.3356	134880265	0.0714797	1.87E-44	828	0.221873656	235.5242711
rs4384313	A	T	0.420935	0.0616	0.277778	0.305626	ebi-a-GCST90018874	10	117976083	0.0375	481912	0.1004	116216571	0.0532234	8.32E-15	828	0.071093293	63.2173928
rs10866442	G	C	-0.375587	-0.0384	0.767512	0.826443	ebi-a-GCST90018874	4	57951253	0.0558	481912	0.490999	57085087	0.0562633	4.52E-11	828	0.050342736	43.78748161
rs1373357	G	A	-0.402057	0.0161	0.813406	0.792255	ebi-a-GCST90018874	12	59417526	0.0487	481912	0.741199	59023745	0.0612335	9.13E-11	828	0.049069349	42.62275315
rs12128261	G	T	0.432173	-0.0452	0.26872	0.214694	ebi-a-GCST90018874	1	160762784	0.1183	481912	0.702499	160792994	0.0536997	2.92E-15	828	0.073405558	65.43638525
rs73043837	A	G	0.876062	0.1601	0.135266	0.0794613	ebi-a-GCST90018874	6	169617889	0.0817	481912	0.0500599	169217794	0.0659934	1.36E-36	828	0.179543987	180.7572014
rs121912698	T	C	-1.80623	0.8507	0.00664251	0.00406546	ebi-a-GCST90018874	3	52022837	0.4295	481912	0.0475905	51988821	0.297089	1.84E-09	828	0.043054038	37.16263662
rs3765963	G	A	0.645589	0.0113	0.282005	0.482971	ebi-a-GCST90018874	1	9034598	0.04	481912	0.777401	8974539	0.0512534	2.10E-33	828	0.1687798	167.719835
rs3737240	T	C	-0.818983	0.0504	0.440821	0.367518	ebi-a-GCST90018874	1	150483355	0.0371	481912	0.1738	150510879	0.0401853	4.11E-75	828	0.330668555	408.0672275
rs5030103	C	T	-1.59885	-0.5288	0.00785024	0.00999678	ebi-a-GCST90018874	3	186448928	0.3185	481912	0.0968389	186731139	0.274083	7.79E-09	828	0.039820399	34.255726
rs2035656	C	A	1.05226	0.0165	0.141908	0.210404	ebi-a-GCST90018874	3	57125101	0.0396	481912	0.6762	57091073	0.0592524	5.19E-60	828	0.269660199	304.9804003
rs1654523	T	C	0.524368	-0.015	0.892512	0.903785	ebi-a-GCST90018874	19	51485194	0.0902	481912	0.8677	50981938	0.0775389	2.56E-11	828	0.052756552	46.00392009
rs6118	T	C	0.602567	6.00E-04	0.128623	0.154848	ebi-a-GCST90018874	14	95053863	0.0428	481912	0.9885	94587526	0.0698445	3.19E-17	828	0.081388943	73.18360335
rs1599837	A	G	0.316756	-0.0218	0.333937	0.342155	ebi-a-GCST90018874	16	1309876	0.0583	481912	0.708699	1259875	0.0518898	1.59E-09	828	0.044633356	38.5895327
rs4421280	A	G	1.22395	0.0021	0.850845	0.927878	ebi-a-GCST90018874	7	143103217	0.0758	481912	0.9782	143406124	0.0553264	1.58E-85	828	0.380229332	506.7510361
rs1250231	A	G	0.573736	0.0096	0.775966	0.805495	ebi-a-GCST90018874	2	216305834	0.0713	481912	0.8928	215441111	0.0541216	1.05E-24	828	0.114448689	106.7522754
rs1250231	A	G	0.568289	0.0096	0.775966	0.805495	ebi-a-GCST90018874	2	216305834	0.0713	481912	0.8928	215441111	0.0541911	3.06E-24	828	0.112285873	104.4797289
rs1035127	G	A	-0.961468	0.0719	0.812802	0.72813	ebi-a-GCST90018874	2	103019919	0.0376	481912	0.05595	102403459	0.0534178	2.33E-61	828	0.281310299	323.3138124
rs5511	T	A	0.593931	0.0193	0.268116	0.250643	ebi-a-GCST90018874	14	95033595	0.0384	481912	0.6161	94567258	0.0505215	1.30E-29	828	0.138441714	132.7279392
rs3816018	T	C	1.13111	0.0174	0.588768	0.457889	ebi-a-GCST90018874	5	149508475	0.0388	481912	0.6536	150128912	0.0318028	9.14E-169	828	0.619542037	1345.067713
rs2365715	G	A	-0.327538	0.0104	0.339372	0.399778	ebi-a-GCST90018874	1	156615114	0.0379	481912	0.783901	156645322	0.0502801	1.27E-10	828	0.048104573	41.7423767
rs7032960	G	A	-0.324932	-0.0624	0.213164	0.166566	ebi-a-GCST90018874	9	33748153	0.0521	481912	0.2309	33748155	0.0582239	3.25E-08	828	0.035417104	30.32868194
rs2478516	C	T	0.402423	0.0151	0.138889	0.152972	ebi-a-GCST90018874	1	230868652	0.0468	481912	0.747599	230732906	0.070053	1.30E-08	828	0.038736696	33.28589631
rs2745905	T	C	0.346741	-0.0225	0.47343	0.550599	ebi-a-GCST90018874	11	34393968	0.0973	481912	0.8169	34372421	0.047202	4.91E-13	828	0.059944905	52.67190397
rs62312418	A	G	0.38897	0.053	0.414251	0.380857	ebi-a-GCST90018874	4	74701512	0.0366	481912	0.1475	73835795	0.0484405	3.35E-15	828	0.07342388	65.45401246
rs2702961	A	G	0.322816	-0.0094	0.266304	0.317042	ebi-a-GCST90018874	17	34282461	0.0398	481912	0.8137	35955457	0.0562566	1.34E-08	828	0.040722454	35.06466619
rs854624	G	T	1.29874	-0.0248	0.0996377	0.140297	ebi-a-GCST90018874	17	34327923	0.0434	481912	0.566899	36000884	0.0680072	1.28E-67	828	0.302632402	358.4542279
rs28929474	T	C	-1.79146	-0.3473	0.0217391	0.0202065	ebi-a-GCST90018874	14	94844947	0.1952	481912	0.0752506	94378610	0.158681	1.38E-27	828	0.136502461	130.5748171
rs35094235	G	T	0.464811	0.0126	0.678744	0.737196	ebi-a-GCST90018874	3	186328951	0.0414	481912	0.7614	186611162	0.0492703	3.90E-20	828	0.094219336	85.92054904
rs2486946	T	C	0.523267	0.1075	0.883454	0.702834	ebi-a-GCST90018874	1	203219309	0.043	481912	0.0125101	203250181	0.0736212	2.56E-12	828	0.056384275	49.35633246
rs2486950	C	G	-1.05979	-9.00E-04	0.189614	0.293354	ebi-a-GCST90018874	1	203174670	0.0382	481912	0.9814	203205542	0.0506591	2.60E-78	828	0.345169139	435.3944299
rs67143992	T	C	-0.401015	0.0547	0.188406	0.19062	ebi-a-GCST90018874	3	186953321	0.0706	481912	0.4385	187235533	0.0632684	3.82E-10	828	0.049179577	42.7234518
rs11022114	A	G	0.31193	-0.003	0.353865	0.36201	ebi-a-GCST90018874	11	12038874	0.0354	481912	0.9329	12017327	0.0512077	1.71E-09	828	0.04449438	38.46378019
rs1041498	T	C	-0.425815	0.0355	0.637681	0.609516	ebi-a-GCST90018874	9	137856025	0.0364	481912	0.3296	134964179	0.0483609	7.59E-18	828	0.083785042	75.5351618
rs2498323	A	G	-1.48931	-0.0659	0.0567633	0.071306	ebi-a-GCST90018874	4	3451109	0.0875	481912	0.4514	3449382	0.0909588	2.14E-52	828	0.237513628	257.2980495
rs2699415	A	G	-0.579306	-5.00E-04	0.0827295	0.159146	ebi-a-GCST90018874	4	3494355	0.0426	481912	0.9905	3492628	0.0859803	3.02E-11	828	0.050933542	44.32893498
rs112590828	A	G	0.738913	0.1657	0.0555556	0.0400647	ebi-a-GCST90018874	14	52514505	0.1233	481912	0.1789	52047787	0.103639	2.20E-12	828	0.057295544	50.20249898
rs11549516	T	C	-1.03235	0.1784	0.0289855	0.0252996	ebi-a-GCST90018874	4	3526645	0.1364	481912	0.191	3524918	0.144374	1.90E-12	828	0.059991598	52.71555017
rs201663416	T	C	-2.48286	1.819	0.00362319	0.001221	ebi-a-GCST90018874	1	160535331	0.9733	481912	0.0616396	160565541	0.400703	9.12E-10	828	0.044509138	38.4771316
rs34231037	G	A	-0.867358	0.1341	0.031401	0.0343349	ebi-a-GCST90018874	4	55972946	0.1476	481912	0.3634	55106779	0.140093	9.39E-10	828	0.045762977	39.61302907
rs1694456	C	G	0.551688	0.0215	0.645531	0.58637	ebi-a-GCST90018874	1	196814953	0.0452	481912	0.6342	196845823	0.0473889	4.12E-29	828	0.139287593	133.6701446
rs61830483	G	A	-0.530162	0.0558	0.0742754	0.0426948	ebi-a-GCST90018874	1	197976528	0.1145	481912	0.6262	198007398	0.0960018	4.48E-08	828	0.03865218	33.21035309
rs72732234	C	T	-1.42463	-0.1326	0.0519324	0.027687	ebi-a-GCST90018874	1	196303889	0.1361	481912	0.3301	196334759	0.101	1.23E-40	828	0.199853549	206.3110214
rs629849	G	A	0.818701	0.1104	0.905193	0.862634	ebi-a-GCST90018874	6	160494409	0.0497	481912	0.02629	160073377	0.0798558	2.68E-23	828	0.115043538	107.3792511
rs12212146	C	T	-0.58698	0.0349	0.0688406	0.0717673	ebi-a-GCST90018874	6	161125454	0.113	481912	0.7576	160704422	0.0939359	6.62E-10	828	0.044171819	38.17205128
rs1158867	T	C	0.285821	0.0292	0.625604	0.670187	ebi-a-GCST90018874	2	128177377	0.0442	481912	0.5095	127419801	0.0513569	3.54E-08	828	0.038269165	32.86816722
rs3962581	C	T	0.293307	0.0461	0.628623	0.67297	ebi-a-GCST90018874	20	23738555	0.0408	481912	0.2591	23757918	0.0501444	7.11E-09	828	0.040167992	34.56725877
rs6036562	A	T	0.594996	-0.0074	0.295894	0.33619	ebi-a-GCST90018874	20	23852690	0.036	481912	0.8364	23872053	0.0493029	5.31E-31	828	0.147513678	142.9305022
rs41274865	C	G	0.676241	-0.0308	0.0706522	0.0508452	ebi-a-GCST90018874	9	34647802	0.1021	481912	0.763001	34647805	0.0940579	1.46E-12	828	0.060053311	52.77324284
rs2287327	T	C	-0.436058	0.0408	0.295894	0.344559	ebi-a-GCST90018874	2	71297982	0.0361	481912	0.2586	71070852	0.0527654	5.58E-16	828	0.079230558	71.07581798
rs1780617	A	G	0.616372	-0.0164	0.86715	0.858392	ebi-a-GCST90018874	20	36974157	0.047	481912	0.7275	38345754	0.0710843	2.25E-17	828	0.087532954	79.23817147
rs148371625	G	A	-1.46268	-0.1237	0.0150966	0.00641852	ebi-a-GCST90018874	5	40962083	0.2721	481912	0.6494	40961981	0.196698	2.60E-13	828	0.063621137	56.1215778
rs3129760	A	G	0.516269	0.1167	0.931159	0.9364	ebi-a-GCST90018874	6	32585409	0.149	481912	0.4335	32617632	0.0918331	2.58E-08	828	0.03417064	29.22353517
rs9332739	C	G	-0.913586	-0.0177	0.0567633	0.0413764	ebi-a-GCST90018874	6	31903804	0.0933	481912	0.8491	31936027	0.100964	1.02E-18	828	0.089375234	81.06955385
rs1250229	C	T	0.567739	0.0357	0.777778	0.877945	ebi-a-GCST90018874	2	216304384	0.0618	481912	0.5628	215439661	0.054231	3.61E-24	828	0.111421797	103.5749067
rs2236337	C	T	0.668893	-0.0187	0.187802	0.212243	ebi-a-GCST90018874	14	25100247	0.0429	481912	0.6629	24631041	0.0572332	2.61E-29	828	0.136491443	130.5626116
rs4129267	T	C	1.16666	-0.0075	0.31401	0.383257	ebi-a-GCST90018874	1	154426264	0.0358	481912	0.8339	154453788	0.0341771	5.41E-160	828	0.58638098	1171.006813
rs4845386	A	T	0.289193	0.0542	0.675121	0.681507	ebi-a-GCST90018874	1	154613064	0.104	481912	0.6022	154640588	0.0511397	2.15E-08	828	0.036686713	31.45728974
rs11751347	T	C	-0.682299	-0.0672	0.0929952	0.0983318	ebi-a-GCST90018874	6	161092438	0.0961	481912	0.4847	160671406	0.0807259	1.29E-16	828	0.078532529	70.39626574
rs59450759	G	A	0.340759	-0.0127	0.208333	0.433565	ebi-a-GCST90018874	6	161279302	0.0645	481912	0.8433	160858270	0.0598047	1.69E-08	828	0.038302337	32.89779291
rs17753556	A	C	-0.469643	0.1209	0.14372	0.174906	ebi-a-GCST90018874	14	95095434	0.0762	481912	0.1127	94629097	0.0678319	8.84E-12	828	0.054287359	47.41541596
rs6136	G	T	-0.587265	-0.0023	0.133454	0.11604	ebi-a-GCST90018874	1	169563951	0.0845	481912	0.9784	169594713	0.0677228	2.24E-17	828	0.079766668	71.59843622
rs1138545	T	C	1.04169	-0.1166	0.152174	0.120653	ebi-a-GCST90018874	9	117835899	0.0666	481912	0.0798601	115073620	0.0581241	6.33E-61	828	0.279997512	321.2182587
rs1065489	T	G	-0.49246	0.0191	0.129831	0.247565	ebi-a-GCST90018874	1	196709774	0.0384	481912	0.6181	196740644	0.0723234	1.89E-11	828	0.05479664	47.88601719
rs148563337	T	C	-1.65212	-0.0795	0.0126812	0.00889308	ebi-a-GCST90018874	1	46025480	0.2374	481912	0.737801	45559808	0.21353	2.96E-14	828	0.068348806	60.59790837
rs2229540	G	A	-1.18553	-0.0664	0.115338	0.0731583	ebi-a-GCST90018874	1	46032311	0.0934	481912	0.4768	45566639	0.0660786	4.93E-61	828	0.286816995	332.1880027
rs11123919	A	G	-0.692577	0.1104	0.485507	0.526845	ebi-a-GCST90018874	2	102939754	0.0971	481912	0.2553	102323294	0.0433191	2.49E-50	828	0.239629947	260.3131664
rs9896915	G	A	0.268748	0.0192	0.556159	0.506472	ebi-a-GCST90018874	17	80334400	0.0357	481912	0.590999	82376524	0.0472982	1.85E-08	828	0.035657169	30.54185819
rs1969539	G	A	-0.371279	0.0046	0.589976	0.569862	ebi-a-GCST90018874	11	14038621	0.0359	481912	0.8989	14017074	0.0479283	2.77E-14	828	0.0666921	59.02411654
rs4549181	T	C	-0.513623	0.0267	0.205918	0.255681	ebi-a-GCST90018874	20	23728873	0.0433	481912	0.537499	23748236	0.0581355	5.94E-18	828	0.086273732	77.99064682
rs1829575	C	G	-1.04515	-0.0562	0.78442	0.752454	ebi-a-GCST90018874	11	18287750	0.0401	481912	0.1607	18266203	0.04678	7.42E-87	828	0.369440388	483.9475192
rs5498	G	A	-1.04529	0.051	0.480676	0.42151	ebi-a-GCST90018874	19	10395683	0.035	481912	0.1456	10285007	0.0331957	1.32E-143	828	0.545499578	991.3800507
rs6511570	A	G	0.344135	0.0504	0.400966	0.363149	ebi-a-GCST90018874	19	10255518	0.0396	481912	0.2034	10144842	0.0505032	1.83E-11	828	0.056891411	49.82703591
rs139242800	T	C	0.572078	-0.0064	0.245773	0.247496	ebi-a-GCST90018874	19	18492574	0.0402	481912	0.873	18381764	0.0564962	8.51E-23	828	0.121332385	114.0596836
rs3197999	A	G	-1.10473	-0.0026	0.378019	0.240647	ebi-a-GCST90018874	3	49721532	0.0516	481912	0.9597	49684099	0.0331244	3.75E-155	828	0.57389579	1112.492932
rs6542680	T	C	-0.746463	0.0878	0.675121	0.641102	ebi-a-GCST90018874	2	3640142	0.0386	481912	0.0229298	3592552	0.0461887	2.96E-51	828	0.244427364	267.2105806
rs79083907	A	G	0.681608	-0.1388	0.0561594	0.0324959	ebi-a-GCST90018874	2	3439576	0.127	481912	0.2745	3435805	0.107522	3.80E-10	828	0.049251614	42.78927405
rs11871061	T	C	-0.866662	0.0472	0.630435	0.574173	ebi-a-GCST90018874	17	77706544	0.0354	481912	0.1818	79732746	0.0404122	1.88E-81	828	0.349994045	444.7575891
rs12432592	C	T	-0.728143	0.0512	0.048913	0.0451794	ebi-a-GCST90018874	14	73869865	0.1345	481912	0.703399	73403157	0.111101	9.86E-11	828	0.049329635	42.86057473
rs145747095	T	C	-1.12762	0.0853	0.0778986	0.0967738	ebi-a-GCST90018874	14	74426375	0.0498	481912	0.0865506	73959672	0.0829339	3.84E-38	828	0.182668587	184.6059636
rs3761959	T	C	0.933179	-0.0212	0.426329	0.433949	ebi-a-GCST90018874	1	157669278	0.0351	481912	0.5462	157699488	0.0390523	2.42E-96	828	0.425958885	612.9213212
rs11216103	A	G	-0.525315	-0.0233	0.121377	0.121601	ebi-a-GCST90018874	11	116574488	0.0457	481912	0.609901	116703772	0.0731156	1.51E-12	828	0.058858415	51.65753166
rs488962	T	C	-1.08535	0.0218	0.298913	0.336935	ebi-a-GCST90018874	11	117072525	0.0366	481912	0.551899	117201809	0.0373169	1.30E-128	828	0.493726382	805.5288237
rs7129284	A	G	-0.361979	-0.0378	0.258454	0.262579	ebi-a-GCST90018874	11	117354904	0.0375	481912	0.3133	117484189	0.0547812	6.99E-11	828	0.050224787	43.67946577
rs6846462	C	T	0.743926	0.0159	0.270531	0.231159	ebi-a-GCST90018874	4	88447660	0.0396	481912	0.6872	87526508	0.0484582	5.57E-47	828	0.218430535	230.8478385
rs214830	C	G	0.422427	0.0341	0.711353	0.650094	ebi-a-GCST90018874	20	2321105	0.0596	481912	0.5668	2340459	0.0537743	1.24E-14	828	0.073280015	65.31562208
rs11603020	C	T	-0.759107	-0.0247	0.302536	0.228385	ebi-a-GCST90018874	11	57374332	0.0477	481912	0.604399	57606859	0.0472233	8.56E-51	828	0.243183914	265.4144344
rs17887110	G	A	0.714997	-0.0273	0.113527	0.171912	ebi-a-GCST90018874	3	3152841	0.0451	481912	0.5449	3111157	0.0747358	1.23E-20	828	0.102897094	94.74163879
rs17368659	T	G	-0.772552	-0.0275	0.177536	0.109617	ebi-a-GCST90018874	11	102742761	0.0656	481912	0.675	102872031	0.0579	6.42E-37	828	0.17429654	174.3591364
rs55885752	A	T	-0.420479	-0.3424	0.142512	0.0870789	ebi-a-GCST90018874	11	102988001	0.1783	481912	0.0548605	103117272	0.0687219	1.46E-09	828	0.043211377	37.30457939
rs117942370	T	G	0.864163	-0.1618	0.0259662	0.0365406	ebi-a-GCST90018874	19	51211666	0.1511	481912	0.2843	50708409	0.149994	1.18E-08	828	0.037774938	32.42702745
rs35996727	A	G	-0.764924	0.0678	0.0748792	0.17649	ebi-a-GCST90018874	4	15189213	0.0422	481912	0.1078	15187589	0.0909588	1.80E-16	828	0.081063661	72.86531272
rs6842052	G	T	-1.25415	-0.0497	0.15157	0.176777	ebi-a-GCST90018874	4	15718700	0.0433	481912	0.2518	15717077	0.0541557	7.98E-92	828	0.40453698	561.15583
rs11824101	G	A	-0.808797	-0.157	0.0899758	0.0929063	ebi-a-GCST90018874	11	125898320	0.0575	481912	0.00626498	126028425	0.080976	2.96E-22	828	0.107124231	99.10070123
rs67023356	G	A	0.406272	0.0402	0.385266	0.284868	ebi-a-GCST90018874	19	14507633	0.0589	481912	0.494899	14396821	0.048351	1.90E-16	828	0.078182886	70.05626479
rs708686	T	C	-0.786059	-0.0305	0.315217	0.308249	ebi-a-GCST90018874	19	5840619	0.0373	481912	0.4126	5840608	0.0441621	3.08E-60	828	0.266749053	300.490192
rs11670565	G	A	0.440045	0.0139	0.542874	0.434073	ebi-a-GCST90018874	19	5871742	0.0434	481912	0.7488	5871731	0.0464191	2.62E-20	828	0.096107912	87.82589927
rs17271883	T	C	-0.530461	-0.0411	0.384058	0.38499	ebi-a-GCST90018874	19	5834212	0.0354	481912	0.2461	5834201	0.0483647	3.17E-26	828	0.13312927	126.8525664
rs6742644	G	C	-0.547529	0.029	0.169686	0.21299	ebi-a-GCST90018874	2	143778115	0.0406	481912	0.476	143020546	0.0635119	3.36E-17	828	0.08447586	76.21542383
rs115651556	A	G	-1.67194	-0.1165	0.0362319	0.0192118	ebi-a-GCST90018874	12	94613898	0.1712	481912	0.496	94220122	0.115732	2.41E-42	828	0.195224819	200.3736
rs75674989	T	G	-0.658756	0.2238	0.0549517	0.0385649	ebi-a-GCST90018874	12	94620432	0.0881	481912	0.01108	94226656	0.107393	1.33E-09	828	0.045072775	38.98738199
rs13216278	G	A	-0.607708	0.0252	0.182367	0.113977	ebi-a-GCST90018874	6	123121472	0.0677	481912	0.7098	122800327	0.0610385	3.95E-22	828	0.1101348	102.2304782
rs10985186	T	C	-1.02362	0.0088	0.0332126	0.0477799	ebi-a-GCST90018874	9	123992930	0.0609	481912	0.8851	121230652	0.13226	2.91E-14	828	0.067288582	59.59010244
rs62083740	A	C	-0.309731	-0.0836	0.302536	0.204473	ebi-a-GCST90018874	17	56295701	0.0468	481912	0.0739707	58218340	0.053186	8.25E-09	828	0.040485378	34.85191546
rs114318622	T	C	-1.76176	0.1057	0.0205314	0.0119339	ebi-a-GCST90018874	3	52225733	0.2217	481912	0.6337	52191717	0.164133	2.99E-25	828	0.124833908	117.820845
rs75776028	G	A	-0.482959	0.1178	0.232488	0.198667	ebi-a-GCST90018874	1	169653795	0.0572	481912	0.0395403	169684654	0.0548639	7.72E-18	828	0.083240799	74.99995597
rs11757888	T	C	-0.415182	0.0104	0.474638	0.4381	ebi-a-GCST90018874	6	43932319	0.0362	481912	0.773499	43964582	0.0460388	1.31E-18	828	0.085966291	77.68658409
rs17114699	T	G	0.874163	-0.0704	0.125604	0.133895	ebi-a-GCST90018874	14	21158910	0.0484	481912	0.1455	20690751	0.0695355	2.73E-33	828	0.16785198	166.6118675
rs34202026	T	A	1.1989	0.2	0.0398551	0.0235107	ebi-a-GCST90018874	17	32647357	0.1685	481912	0.2352	34320338	0.121399	8.10E-22	828	0.110006057	102.096204
rs527868298	A	G	-0.778133	0.0436	0.0338164	0.0433815	ebi-a-GCST90018874	17	32512520	0.1438	481912	0.7617	34185501	0.135778	1.40E-08	828	0.039566232	34.02807043
rs61808983	T	C	-0.916758	-0.063	0.0434783	0.0494492	ebi-a-GCST90018874	1	169474397	0.1357	481912	0.642401	169505159	0.113727	2.65E-15	828	0.069904767	62.08110286
rs1695	G	A	-0.428585	0.0405	0.294686	0.283003	ebi-a-GCST90018874	11	67352689	0.0434	481912	0.3506	67585218	0.0516432	4.26E-16	828	0.076356487	68.28441623
rs112689088	C	T	-1.41054	-0.0347	0.0718599	0.0832312	ebi-a-GCST90018874	17	34307457	0.0672	481912	0.605701	35980421	0.080843	2.82E-58	828	0.265400021	298.4214866
rs2304456	G	T	-0.488616	-0.0303	0.14372	0.124307	ebi-a-GCST90018874	3	186445052	0.0503	481912	0.5463	186727263	0.0666416	5.41E-13	828	0.058762244	51.56785658
rs4761234	C	T	-0.687327	0.0233	0.400966	0.45134	ebi-a-GCST90018874	12	69732105	0.0353	481912	0.5094	69338325	0.0444006	1.19E-47	828	0.226942495	242.4845498
rs471994	A	G	-0.336873	-0.0662	0.349034	0.413782	ebi-a-GCST90018874	11	102697731	0.0355	481912	0.0621298	102827000	0.0485953	8.35E-12	828	0.051568968	44.91203528
rs61738953	G	C	-1.08442	-0.1931	0.0483092	0.0380933	ebi-a-GCST90018874	10	14862082	0.1377	481912	0.1608	14820083	0.111467	2.99E-21	828	0.108131132	100.1451203
rs35015183	G	A	-0.341681	0.0421	0.385266	0.346382	ebi-a-GCST90018874	5	96031286	0.0423	481912	0.3196	96695582	0.0480553	2.51E-12	828	0.055299292	48.35099092
rs469758	T	C	-0.922145	-0.0472	0.642512	0.631495	ebi-a-GCST90018874	5	96121715	0.0354	481912	0.1827	96786011	0.0408676	3.32E-88	828	0.390634988	529.5093961
rs62623452	T	C	-1.35483	-0.2214	0.0163043	0.0136524	ebi-a-GCST90018874	2	85629266	0.2235	481912	0.322	85402143	0.189989	2.18E-12	828	0.058879286	51.6769949
rs1018454	C	A	0.401245	-0.0229	0.543478	0.481672	ebi-a-GCST90018874	1	168697761	0.0396	481912	0.5626	168728523	0.0475365	1.41E-16	828	0.079890096	71.71884461
rs2267864	G	C	0.32492	0.0396	0.233696	0.170812	ebi-a-GCST90018874	20	43805279	0.0527	481912	0.4528	45176638	0.0558609	8.58E-09	828	0.037812488	32.46052859
rs15303	T	C	-1.51168	-0.0248	0.0120773	0.0175806	ebi-a-GCST90018874	13	47345630	0.2341	481912	0.9156	46771495	0.22026	1.32E-11	828	0.054530885	47.64038362
rs2243103	G	C	0.450264	0.0295	0.117754	0.0945656	ebi-a-GCST90018874	17	4839400	0.0542	481912	0.5861	4936105	0.0744128	2.18E-09	828	0.04212402	36.32457796
rs342702	T	G	-0.707819	-0.0552	0.336957	0.269811	ebi-a-GCST90018874	13	92422946	0.11	481912	0.6157	91770692	0.0450285	6.59E-49	828	0.223867271	238.2509577
rs68128212	T	G	0.327436	0.0337	0.358696	0.327006	ebi-a-GCST90018874	13	92063074	0.0367	481912	0.3588	91410820	0.0509005	2.12E-10	828	0.049325708	42.85698629
rs16860992	C	G	1.19699	0.0501	0.16244	0.216581	ebi-a-GCST90018874	3	186394038	0.0407	481912	0.2182	186676249	0.0519772	4.91E-91	828	0.389870118	527.8101048
rs266762	T	C	-0.29999	-0.0115	0.56099	0.636003	ebi-a-GCST90018874	3	186462843	0.0375	481912	0.7603	186745054	0.0502012	3.40E-09	828	0.044327484	38.3128126
rs34464492	A	C	0.507897	-0.0083	0.141908	0.211065	ebi-a-GCST90018874	1	173510453	0.0406	481912	0.8372	173541314	0.0680806	2.19E-13	828	0.062823485	55.37078409
rs6715393	G	A	-0.44801	-0.0106	0.61413	0.620033	ebi-a-GCST90018874	2	152140908	0.0357	481912	0.7673	151284394	0.0457844	1.81E-21	828	0.095127644	86.83593126
rs7041009	A	G	-0.471987	-0.064	0.266304	0.360391	ebi-a-GCST90018874	9	5463243	0.0371	481912	0.0845006	5463243	0.0549661	4.41E-17	828	0.087053034	78.76230335
rs117575774	G	A	-1.26841	0.4065	0.0138889	0.0143031	ebi-a-GCST90018874	17	72315245	0.2341	481912	0.0824404	74319106	0.206907	1.36E-09	828	0.044069996	38.08000202
rs28738993	C	A	-0.442586	-0.0066	0.271739	0.202768	ebi-a-GCST90018874	1	207514345	0.0471	481912	0.8886	207341000	0.0522389	1.10E-16	828	0.077529033	69.42113447
rs7789303	A	G	0.356583	-0.0705	0.747585	0.791623	ebi-a-GCST90018874	7	142552547	0.053	481912	0.1833	142854785	0.0522543	1.71E-11	828	0.047987376	41.63555356
rs146338914	C	G	1.69289	-0.0055	0.067029	0.021559	ebi-a-GCST90018874	7	23172572	0.0985	481912	0.9554	23132953	0.0820408	1.28E-76	828	0.358441561	461.4898831
rs6801605	G	A	-0.361342	-0.03	0.63285	0.681999	ebi-a-GCST90018874	3	53876218	0.0407	481912	0.4613	53842191	0.0488373	3.38E-13	828	0.060675198	53.35504104
rs10425501	T	A	-1.49998	-0.1767	0.0628019	0.0527772	ebi-a-GCST90018874	19	55116352	0.1177	481912	0.1334	54604887	0.0859773	2.88E-58	828	0.264853133	297.5850104
rs383925	C	T	1.04282	-0.0014	0.716787	0.626824	ebi-a-GCST90018874	19	54783521	0.0441	481912	0.9747	54279666	0.0404078	3.65E-108	828	0.44152165	653.0188369
rs17771967	G	A	-0.295937	-0.0078	0.46256	0.432862	ebi-a-GCST90018874	19	55380214	0.0351	481912	0.8242	54868759	0.048991	2.32E-09	828	0.043543826	37.60465104
rs676443	C	T	-0.7918	-0.1741	0.876208	0.8944	ebi-a-GCST90018874	19	55326073	0.1094	481912	0.1115	54814618	0.0679324	3.58E-29	828	0.136006851	130.0260988
rs3130614	A	T	-0.95299	-0.0815	0.0978261	0.12713	ebi-a-GCST90018874	6	31476458	0.0948	481912	0.39	31508681	0.0776782	6.64E-32	828	0.160306703	157.6925014
rs34451538	A	G	0.79652	-0.0117	0.0386473	0.0239032	ebi-a-GCST90018874	6	31487454	0.1359	481912	0.9311	31519677	0.125	3.09E-10	828	0.047143875	40.86749252
rs876480	G	A	0.491406	-0.0224	0.297705	0.180542	ebi-a-GCST90018874	11	73086303	0.0538	481912	0.676799	73375258	0.051037	7.20E-21	828	0.100975639	92.77376845
rs281439	C	G	0.891053	0.0675	0.775362	0.693859	ebi-a-GCST90018874	19	10400110	0.037	481912	0.0681303	10289434	0.0488626	1.07E-62	828	0.276582569	315.8027327
rs281439	C	G	0.859374	0.0675	0.775362	0.693859	ebi-a-GCST90018874	19	10400110	0.037	481912	0.0681303	10289434	0.0495448	1.04E-57	828	0.257265857	286.1072158
rs113349196	G	A	-1.15023	0.0285	0.161232	0.102023	ebi-a-GCST90018874	19	52151087	0.0635	481912	0.6534	51647834	0.0548867	1.57E-78	828	0.357842955	460.2897109
rs12119876	A	C	-0.343485	-0.0327	0.192029	0.205223	ebi-a-GCST90018874	1	160459909	0.0426	481912	0.4427	160490119	0.0604163	1.81E-08	828	0.036610709	31.38964286
rs2272011	A	G	-0.676337	0.0249	0.647947	0.674508	ebi-a-GCST90018874	17	1542190	0.0432	481912	0.564	1638896	0.0458744	7.60E-44	828	0.208691049	217.8400817
rs35026308	C	T	-0.938317	0.0067	0.211353	0.212258	ebi-a-GCST90018874	19	14153293	0.04	481912	0.8678	14042481	0.0474086	1.17E-71	828	0.293508199	343.1572341
rs41290982	C	T	-0.329065	-0.1013	0.239734	0.239111	ebi-a-GCST90018874	19	14399367	0.0666	481912	0.1284	14288555	0.0563547	7.54E-09	828	0.03947195	33.94365277
rs1036199	A	C	-0.70586	0.011	0.833937	0.863264	ebi-a-GCST90018874	5	156531736	0.0652	481912	0.8661	157104725	0.0606635	4.38E-29	828	0.137998149	132.2346014
rs188232795	A	G	-0.919965	0.2686	0.0295894	0.0132117	ebi-a-GCST90018874	5	155849882	0.1864	481912	0.1496	156422872	0.140652	1.07E-10	828	0.048603136	42.19710224
rs17843963	G	T	-0.948803	0.1805	0.0259662	0.0335426	ebi-a-GCST90018874	4	159630535	0.0895	481912	0.0436395	158709383	0.149374	3.51E-10	828	0.045537011	39.40809798
rs11591147	T	G	-0.999739	0.2079	0.0416667	0.0227577	ebi-a-GCST90018874	1	55505647	0.1595	481912	0.1924	55039974	0.118864	1.78E-16	828	0.07981949	71.64996231
rs639750	T	G	0.29617	-0.0161	0.597826	0.683829	ebi-a-GCST90018874	1	55519015	0.0391	481912	0.6814	55053342	0.0478167	9.25E-10	828	0.04217945	36.37448162
rs1046988	T	C	-0.41251	0.0166	0.367754	0.334005	ebi-a-GCST90018874	1	40219065	0.0389	481912	0.6697	39753393	0.0494796	3.17E-16	828	0.079130235	70.97808644
rs59325138	T	C	0.497673	0.0269	0.483092	0.372587	ebi-a-GCST90018874	19	45416291	0.0386	481912	0.487	44913034	0.0473972	2.70E-24	828	0.123697595	116.596979
rs2295356	A	G	-1.29544	-0.0524	0.0791063	0.087703	ebi-a-GCST90018874	20	34252856	0.0651	481912	0.421	35664934	0.0793077	3.48E-52	828	0.244503553	267.3208273
rs302121	A	T	-0.458041	0.0141	0.719203	0.771352	ebi-a-GCST90018874	7	83273775	0.0632	481912	0.8234	83644459	0.0541743	1.26E-16	828	0.084738868	76.47468298
rs61729612	G	C	-1.14866	0.0556	0.115338	0.14197	ebi-a-GCST90018874	7	83037731	0.0461	481912	0.2279	83408415	0.0652502	3.82E-59	828	0.269254382	304.3523141
rs982764	C	T	-0.370194	-0.0031	0.366546	0.367054	ebi-a-GCST90018874	10	90769998	0.0351	481912	0.9307	89010241	0.0501005	3.62E-13	828	0.063640314	56.13964399
rs12077336	T	G	-1.39315	-0.0568	0.119565	0.142336	ebi-a-GCST90018874	1	66069986	0.0544	481912	0.2962	65604303	0.0587127	2.58E-95	828	0.408627058	570.7497357
rs1569960	A	G	-1.17065	0.0337	0.3593	0.460532	ebi-a-GCST90018874	20	1893121	0.0371	481912	0.3631	1912475	0.0315057	1.98E-178	828	0.630951643	1412.189075
rs17817077	A	G	0.300596	0.0245	0.345411	0.306148	ebi-a-GCST90018874	18	72209543	0.045	481912	0.5862	74542308	0.0510298	5.60E-09	828	0.040860272	35.18839225
rs4549181	T	C	-0.666452	0.0267	0.205918	0.255681	ebi-a-GCST90018874	20	23728873	0.0433	481912	0.537499	23748236	0.0562263	4.84E-30	828	0.145253769	140.3686952
rs2474283	T	C	0.506893	-0.043	0.892512	0.9113802	ebi-a-GCST90018874	1	27716213	0.0931	481912	0.6442	27389709	0.0782022	1.56E-10	828	0.049298832	42.83242364
rs1969589	C	T	0.553254	-0.0184	0.926932	0.801219	ebi-a-GCST90018874	15	93588030	0.0498	481912	0.7126	93044800	0.0911509	1.95E-09	828	0.041462379	35.72934878
rs11581248	T	C	-1.14168	0.0063	0.105676	0.12848	ebi-a-GCST90018874	1	160720074	0.086	481912	0.9417	160750284	0.0695496	1.27E-52	828	0.246371254	270.0303786
rs17356051	A	G	-0.601425	-0.0042	0.0603865	0.0486376	ebi-a-GCST90018874	1	161132777	0.1069	481912	0.9683	161162987	0.10462	1.27E-08	828	0.04104706	35.35613702
rs2697846	G	T	-0.314716	-0.0082	0.657005	0.630817	ebi-a-GCST90018874	11	14002819	0.0366	481912	0.8228	13981272	0.0503924	6.76E-10	828	0.044639992	38.59553761
rs2474720	C	T	-0.365739	0.0452	0.43599	0.505045	ebi-a-GCST90018874	10	33491186	0.0373	481912	0.2253	33202258	0.0483476	1.04E-13	828	0.065786363	58.16606964
rs10094922	C	T	0.561879	-0.0353	0.604469	0.504874	ebi-a-GCST90018874	8	17750200	0.0407	481912	0.3855	17892691	0.0462574	2.35E-31	828	0.150962875	146.8667635
rs2267163	C	T	-0.683935	0.005	0.626208	0.537918	ebi-a-GCST90018874	22	31011557	0.035	481912	0.8871	30615570	0.045604	3.81E-45	828	0.218981924	231.5939605
rs4820867	A	G	-0.588214	0.1125	0.0845411	0.0454176	ebi-a-GCST90018874	22	30962160	0.0997	481912	0.2595	30566173	0.0873565	3.10E-11	828	0.053555916	46.74041257
rs9619126	G	A	-0.979514	-0.1697	0.0199275	0.0207862	ebi-a-GCST90018874	22	31007292	0.1975	481912	0.3903	30611305	0.174431	2.68E-08	828	0.037476784	32.16111863
rs2278668	C	T	-0.580788	0.0023	0.623792	0.557993	ebi-a-GCST90018874	3	122835232	0.035	481912	0.9481	123116385	0.0464359	5.39E-33	828	0.15831902	155.3694491
rs140755383	A	C	-0.529327	-0.0175	0.180556	0.13992	ebi-a-GCST90018874	19	15584993	0.0572	481912	0.7602	15474182	0.0588719	1.64E-18	828	0.082910454	74.67540712
rs4305350	C	T	-1.30686	-0.0034	0.0374396	0.0427385	ebi-a-GCST90018874	21	42714088	0.1369	481912	0.9804	41342161	0.119349	3.77E-26	828	0.123096957	115.9513442
rs17335068	T	C	0.592993	0.015	0.126208	0.0959584	ebi-a-GCST90018874	5	101997943	0.0839	481912	0.858	102662239	0.0687516	3.25E-17	828	0.077557549	69.44881573
rs74567345	C	T	-1.49415	-0.0129	0.0531401	0.053688	ebi-a-GCST90018874	5	102301358	0.1196	481912	0.9139	102965654	0.0940642	8.83E-50	828	0.224660378	239.3395967
rs116894922	A	G	1.56959	-0.0836	0.013285	0.0247943	ebi-a-GCST90018874	13	52671122	0.2043	481912	0.6824	52096986	0.209171	1.60E-13	828	0.064588579	57.03390531
rs2272111	A	G	-0.660273	-0.0395	0.191425	0.20011	ebi-a-GCST90018874	17	72469966	0.0433	481912	0.3616	74473827	0.0598345	1.66E-26	828	0.134957193	128.8660408
rs1075379	C	T	-0.419548	0.0349	0.307367	0.217698	ebi-a-GCST90018874	6	33737800	0.0453	481912	0.4408	33770023	0.0514359	1.28E-15	828	0.074946909	66.9217227
rs684225	A	C	-0.416135	0.0297	0.467391	0.483269	ebi-a-GCST90018874	10	99642362	0.0352	481912	0.3992	97882605	0.0467118	3.25E-18	828	0.086215893	77.93342777
rs186662061	G	A	-0.939516	0.1027	0.031401	0.03219	ebi-a-GCST90018874	19	54726014	0.1906	481912	0.59	54222142	0.139529	3.10E-11	828	0.053694012	46.86777226
rs383925	C	T	0.648039	-0.0014	0.716787	0.626824	ebi-a-GCST90018874	19	54783521	0.0441	481912	0.9747	54279666	0.0494057	7.69E-36	828	0.170504398	169.7858708
rs76143353	T	C	-0.66402	0.0053	0.0477053	0.0568082	ebi-a-GCST90018874	20	30815755	0.1238	481912	0.9661	32227952	0.114412	9.24E-09	828	0.040061787	34.47204768
rs115668827	C	G	1.42656	-0.0502	0.0609903	0.0515348	ebi-a-GCST90018874	1	107678268	0.1203	481912	0.676299	107135646	0.0912974	2.06E-48	828	0.233099278	251.0624887
rs4808666	T	C	-0.280391	0.0136	0.458937	0.359261	ebi-a-GCST90018874	19	17668133	0.0458	481912	0.7662	17557324	0.0496827	2.29E-08	828	0.039044426	33.56106859
rs4981326	C	G	-0.333818	0.0252	0.695652	0.628468	ebi-a-GCST90018874	14	21177130	0.0376	481912	0.5023	20708971	0.0519482	2.21E-10	828	0.047185872	40.90570169
rs8006368	T	C	0.562264	-0.0343	0.407609	0.434901	ebi-a-GCST90018874	14	21208656	0.0353	481912	0.3318	20740497	0.044302	7.59E-34	828	0.152673186	148.830474
rs112651495	C	T	0.79089	0.0785	0.0344203	0.0281415	ebi-a-GCST90018874	16	75253950	0.1781	481912	0.6595	75220052	0.134535	6.00E-09	828	0.041578129	35.83342116
rs72802342	A	C	-1.18339	-0.042	0.093599	0.0796008	ebi-a-GCST90018874	16	75234872	0.0996	481912	0.6734	75200974	0.0745515	1.01E-49	828	0.237616925	257.4448279
rs78911937	G	C	-0.881481	-0.2528	0.0320048	0.0269679	ebi-a-GCST90018874	16	75079009	0.1571	481912	0.1075	75045111	0.135841	1.49E-10	828	0.048144228	41.7785274
rs34331968	C	T	-0.288077	-0.0287	0.451691	0.570972	ebi-a-GCST90018874	1	196659753	0.0421	481912	0.4963	196690623	0.0481192	3.19E-09	828	0.041106829	35.40982664
rs4244139	A	G	-0.507279	-0.0016	0.516304	0.581129	ebi-a-GCST90018874	1	197131374	0.0409	481912	0.9693	197162244	0.0460109	1.82E-26	828	0.128529184	121.8229042
rs8045196	G	T	0.564666	-0.0218	0.792271	0.813033	ebi-a-GCST90018874	16	75256360	0.062	481912	0.725401	75222462	0.0567987	4.50E-22	828	0.104950416	96.85390036
rs1138545	T	C	-1.10265	-0.1166	0.152174	0.120653	ebi-a-GCST90018874	9	117835899	0.0666	481912	0.0798601	115073620	0.0567464	1.48E-69	828	0.31372747	377.6034714
rs62209647	C	G	1.10408	0.1298	0.0193237	0.0820018	ebi-a-GCST90018874	20	32505658	0.1303	481912	0.3194	33917852	0.176233	6.00E-10	828	0.04620054	40.01013554
rs3761821	C	T	0.448702	-0.0308	0.73913	0.765932	ebi-a-GCST90018874	9	136085783	0.0379	481912	0.416	133210396	0.0515806	1.79E-17	828	0.077640974	69.52980632
rs11557488	A	G	0.300102	-0.0438	0.290459	0.180111	ebi-a-GCST90018874	19	11558275	0.0589	481912	0.4573	11447460	0.0527932	1.82E-08	828	0.037121892	31.84482331
rs11553430	T	C	-1.55732	0.1816	0.0150966	0.0253078	ebi-a-GCST90018874	6	32136771	0.1893	481912	0.3374	32168994	0.195817	5.98E-15	828	0.072120462	64.20176278
rs151136880	T	G	1.81363	0.1072	0.0163043	0.00774833	ebi-a-GCST90018874	6	31562638	0.2364	481912	0.6503	31594861	0.185299	1.77E-21	828	0.105509195	97.43039766
rs17201046	A	G	-0.623443	0.0441	0.11413	0.0514495	ebi-a-GCST90018874	6	31699573	0.1421	481912	0.7561	31731796	0.0745908	2.69E-16	828	0.07859471	70.45675861
rs4944419	A	G	0.297324	0.0211	0.421498	0.393313	ebi-a-GCST90018874	11	82646964	0.0373	481912	0.5711	82935922	0.0493544	2.56E-09	828	0.04311122	37.214218
rs7991258	G	C	0.370439	-0.0867	0.746981	0.749409	ebi-a-GCST90018874	13	31899602	0.0619	481912	0.161	31325465	0.0556263	5.01E-11	828	0.051871176	45.18963045
rs2873413	A	G	0.36081	-0.0085	0.434179	0.445086	ebi-a-GCST90018874	1	157737504	0.035	481912	0.8077	157767714	0.0493042	5.97E-13	828	0.06396391	56.44460738
rs12186491	A	C	0.936491	0.0332	0.900362	0.847869	ebi-a-GCST90018874	5	147593497	0.042	481912	0.4286	148213934	0.0748682	5.32E-33	828	0.157354574	154.2462271
rs111930601	C	T	-0.603852	0.0065	0.0778986	0.127686	ebi-a-GCST90018874	9	92166155	0.0453	481912	0.8866	89551240	0.0901109	3.82E-11	828	0.052384083	45.66117135
rs112269322	C	T	-1.2922	-0.081	0.0229469	0.0181664	ebi-a-GCST90018874	9	91752615	0.1957	481912	0.6791	89137700	0.159948	2.31E-15	828	0.074874108	66.85145597
rs45464494	T	C	-1.24306	-0.0514	0.118961	0.087229	ebi-a-GCST90018874	9	91994433	0.091	481912	0.5723	89379518	0.0622658	1.16E-72	828	0.323902215	395.7167677
rs7029482	C	A	-0.323438	-0.0269	0.256643	0.249951	ebi-a-GCST90018874	9	117946338	0.0486	481912	0.580301	115184059	0.0561818	1.21E-08	828	0.039915258	34.34072182
rs117555265	C	T	-1.63324	-0.0597	0.031401	0.0288305	ebi-a-GCST90018874	14	21391411	0.0779	481912	0.4431	20923252	0.131558	1.43E-32	828	0.162262255	159.9887592
rs117609024	T	C	0.967727	0.0603	0.0344203	0.0334585	ebi-a-GCST90018874	14	21424870	0.1436	481912	0.6745	20956711	0.130531	3.04E-13	828	0.062249876	54.83166164
rs12119079	A	G	0.955691	-0.0449	0.750604	0.730292	ebi-a-GCST90018874	1	147129014	0.0406	481912	0.2685	147656899	0.0459612	1.47E-77	828	0.341952156	429.2278795
rs78632265	A	G	0.957661	-0.0822	0.0229469	0.0263392	ebi-a-GCST90018874	1	147293743	0.0973	481912	0.3982	147821628	0.162772	5.84E-09	828	0.041124041	35.42528934
rs9380535	C	T	0.581256	-0.0029	0.545894	0.546888	ebi-a-GCST90018874	6	35751611	0.0356	481912	0.9348	35783834	0.0468019	1.36E-32	828	0.167506033	166.199383
rs11085197	C	G	0.368472	0.0324	0.165459	0.203806	ebi-a-GCST90018874	19	6713175	0.0704	481912	0.645199	6713164	0.0636614	1.01E-08	828	0.037495319	32.17764448
rs12494200	T	C	0.491538	0.0311	0.127415	0.110925	ebi-a-GCST90018874	3	46350538	0.0521	481912	0.551099	46309047	0.0702938	5.57E-12	828	0.053724514	46.89590822
rs3806701	A	G	1.08539	0.1367	0.336957	0.223698	ebi-a-GCST90018874	3	46617337	0.0446	481912	0.00218902	46575847	0.0335745	8.09E-149	828	0.526402332	918.0964274
rs3014874	A	G	-0.328891	0.0228	0.246981	0.269556	ebi-a-GCST90018874	1	153337943	0.04	481912	0.5689	153365467	0.0544788	2.37E-09	828	0.040234949	34.62729518
rs1035440	T	C	0.349461	0.0473	0.253019	0.208197	ebi-a-GCST90018874	5	130446040	0.0438	481912	0.2804	131110347	0.0573747	1.72E-09	828	0.046162585	39.97567538
rs115325629	G	C	-0.962504	-0.1644	0.0205314	0.0121131	ebi-a-GCST90018874	1	196713728	0.2135	481912	0.441199	196744598	0.166738	1.10E-08	828	0.037260113	31.96798374
rs1971579	G	T	-0.758322	0.0354	0.202295	0.183842	ebi-a-GCST90018874	1	196887181	0.0501	481912	0.4795	196918051	0.0554438	1.56E-38	828	0.185594358	188.2365886
rs3020726	G	A	0.520086	-0.0684	0.0996377	0.118442	ebi-a-GCST90018874	2	87016506	0.0655	481912	0.2968	86789383	0.0796212	1.13E-10	828	0.048531232	42.13149097
rs72758634	T	G	-0.670599	-0.1151	0.153986	0.123759	ebi-a-GCST90018874	9	117793413	0.0664	481912	0.0830807	115031134	0.063868	2.71E-24	828	0.117169503	109.6269436
rs75076193	T	C	-1.68386	0.2217	0.0217391	0.0130947	ebi-a-GCST90018874	7	142836646	0.2015	481912	0.2713	143139553	0.155038	8.88E-26	828	0.120597474	113.274082
rs2231495	C	T	-0.883516	0.0331	0.322464	0.279996	ebi-a-GCST90018874	22	17669306	0.042	481912	0.4304	17188416	0.0426935	5.68E-77	828	0.341092717	427.5906352
rs6794287	T	C	0.600685	-0.0332	0.370773	0.286222	ebi-a-GCST90018874	3	142602666	0.0455	481912	0.4663	142883824	0.0458143	8.16E-36	828	0.16836004	167.2182674
rs77810092	T	C	-0.801297	0.1211	0.0458937	0.0589286	ebi-a-GCST90018874	11	74685561	0.1235	481912	0.327	74974516	0.115388	7.70E-12	828	0.056229842	49.21309423
rs13437864	A	G	0.711671	-0.0458	0.35628	0.346486	ebi-a-GCST90018874	7	150522565	0.0437	481912	0.295	150825477	0.0467516	2.62E-46	828	0.232314855	249.961942
rs12371	G	A	-0.785001	0.1124	0.0730676	0.0846848	ebi-a-GCST90018874	1	180163390	0.101	481912	0.2659	180194255	0.0908014	2.76E-17	828	0.083472481	75.22771298
rs2569454	C	T	0.539377	0.0092	0.564614	0.580403	ebi-a-GCST90018874	19	51523203	0.0353	481912	0.7942	51019947	0.0461543	2.63E-29	828	0.143034547	137.8661596
rs10490666	T	A	0.299206	0.0051	0.31401	0.248783	ebi-a-GCST90018874	2	36932493	0.0494	481912	0.9181	36705350	0.0515825	9.41E-09	828	0.038568421	33.13549939
rs11124542	C	A	0.376358	0.0371	0.425725	0.368374	ebi-a-GCST90018874	2	36994439	0.0375	481912	0.3218	36767296	0.0490224	4.59E-14	828	0.069259821	61.4657166
rs147671104	T	C	0.745124	-0.0974	0.0338164	0.0105238	ebi-a-GCST90018874	8	104538150	0.1838	481912	0.596401	103525922	0.130891	1.74E-08	828	0.036280573	31.09593118
rs12480515	T	C	0.975989	-0.0091	0.230072	0.382343	ebi-a-GCST90018874	20	1539165	0.0398	481912	0.818	1558519	0.0474836	3.85E-76	828	0.337468875	420.7338792
rs142095093	C	T	1.05858	0.0514	0.031401	0.0236401	ebi-a-GCST90018874	20	1381385	0.1667	481912	0.758	1400741	0.130111	1.50E-15	828	0.068165537	60.42353629
rs6043403	T	A	0.305766	-0.0055	0.277174	0.349018	ebi-a-GCST90018874	20	1615228	0.0363	481912	0.8805	1634582	0.0531573	1.24E-08	828	0.037462317	32.14822068
rs7911226	G	A	-0.302333	-0.0026	0.36715	0.367064	ebi-a-GCST90018874	10	90768965	0.0351	481912	0.9416	89009208	0.050682	3.62E-09	828	0.042476177	36.6417223
rs215545	C	T	0.342625	0.0459	0.743357	0.719984	ebi-a-GCST90018874	20	2782015	0.0372	481912	0.2176	2801369	0.0570287	2.82E-09	828	0.044791432	38.73261238
rs729654	T	C	-0.31435	-0.0383	0.3907	0.491307	ebi-a-GCST90018874	3	43147652	0.0353	481912	0.2778	43106160	0.0500428	5.41E-10	828	0.047046954	40.77932749
rs2041384	T	C	1.16016	-0.0082	0.298309	0.300269	ebi-a-GCST90018874	12	6562285	0.0371	481912	0.8253	6453119	0.0324314	5.04E-170	828	0.563479387	1066.235959
rs2091781	A	G	0.588368	0.0658	0.0869565	0.118459	ebi-a-GCST90018874	12	6872512	0.0453	481912	0.1458	6763346	0.0817393	1.37E-12	828	0.054969477	48.04584282
rs10075481	G	A	0.628867	0.0305	0.208937	0.213765	ebi-a-GCST90018874	5	134261279	0.0388	481912	0.4317	134925589	0.056171	3.47E-27	828	0.13072963	124.2221966
rs10516495	A	T	0.577509	-0.0475	0.352053	0.330129	ebi-a-GCST90018874	4	103900090	0.0363	481912	0.19	102978933	0.047781	4.39E-31	828	0.152158088	148.2382256
rs1177457	T	C	1.12311	-0.0202	0.286232	0.341028	ebi-a-GCST90018874	12	104336127	0.0359	481912	0.574101	103942349	0.0387271	4.37E-128	828	0.515406442	878.5212154
rs2248786	T	C	0.408712	0.0985	0.847826	0.876945	ebi-a-GCST90018874	12	104817798	0.0785	481912	0.21	104424020	0.0676724	2.33E-09	828	0.043103443	37.20720236
rs10232130	G	C	-0.291725	0.0126	0.335145	0.30552	ebi-a-GCST90018874	7	100366203	0.0379	481912	0.738999	100768580	0.0510821	1.57E-08	828	0.037925994	32.5618104
rs7384878	T	C	-1.18914	0.0318	0.698068	0.615317	ebi-a-GCST90018874	7	99932049	0.036	481912	0.3765	100334426	0.0326756	8.53E-174	828	0.59607766	1218.947552
rs3024293	A	T	-0.330583	-0.0017	0.302536	0.331459	ebi-a-GCST90018874	17	43039718	0.0362	481912	0.9622	44962350	0.0530339	7.27E-10	828	0.046120062	39.93707171
rs571247	C	T	1.26016	-0.0366	0.948671	0.955739	ebi-a-GCST90018874	6	46826844	0.1071	481912	0.732501	46859107	0.0983782	2.15E-34	828	0.154653518	151.1141393
rs12225131	G	A	0.777542	-0.0268	0.0785024	0.233463	ebi-a-GCST90018874	11	120090348	0.0409	481912	0.513	120219639	0.0858269	9.31E-19	828	0.087469139	79.1748665
rs12278345	G	T	-0.552652	-0.0232	0.377415	0.383855	ebi-a-GCST90018874	11	120058685	0.0372	481912	0.5329	120187977	0.0459599	8.32E-31	828	0.143532846	138.4269445
rs9857914	A	G	-0.584872	0.0411	0.33756	0.320921	ebi-a-GCST90018874	3	194063611	0.0362	481912	0.2564	194342882	0.0475893	5.30E-32	828	0.152985117	149.1894763
rs17504565	A	G	-1.22849	-0.0405	0.0386473	0.0517738	ebi-a-GCST90018874	2	69159824	0.1283	481912	0.7523	68932692	0.118516	9.43E-24	828	0.112143771	104.3308047
rs2706762	T	C	-1.05954	0.1076	0.0778986	0.129212	ebi-a-GCST90018874	2	70488470	0.0939	481912	0.2516	70261338	0.0831809	4.63E-34	828	0.161277225	158.830775
rs2355433	G	A	-0.860846	0.0482	0.565217	0.5459	ebi-a-GCST90018874	19	43679088	0.0668	481912	0.4706	43174936	0.0394515	1.05E-83	828	0.364224116	473.1999549
rs3758229	A	C	-0.44332	0.0205	0.259662	0.279822	ebi-a-GCST90018874	9	95078852	0.0412	481912	0.619599	92316570	0.0536934	5.92E-16	828	0.075561937	67.51578361
rs454615	C	T	0.61402	-0.1066	0.85628	0.871481	ebi-a-GCST90018874	3	12077010	0.0679	481912	0.1164	12035510	0.0671442	4.56E-19	828	0.09279574	84.48955167
rs6794833	C	T	-0.373575	0.0367	0.607488	0.59144	ebi-a-GCST90018874	3	119191398	0.0366	481912	0.3169	119472551	0.0479354	1.96E-14	828	0.06655432	58.89348376
rs6695321	G	A	-0.580679	0.0083	0.411836	0.518077	ebi-a-GCST90018874	1	196675861	0.0426	481912	0.8451	196706731	0.0454705	3.26E-34	828	0.163352198	161.2732563
rs72736474	G	A	0.479015	0.0217	0.397947	0.418002	ebi-a-GCST90018874	1	197050844	0.0562	481912	0.6997	197081714	0.0476666	1.70E-22	828	0.109948215	102.0358892
rs2069391	T	C	0.521635	0.1288	0.0724638	0.0606241	ebi-a-GCST90018874	12	56359878	0.098	481912	0.1887	55966094	0.0925118	2.35E-08	828	0.036577618	31.36019332
rs2096522	C	T	-0.703969	0.1114	0.0513285	0.0359602	ebi-a-GCST90018874	22	23917949	0.1406	481912	0.4281	23575762	0.10894	1.76E-10	828	0.048262686	41.88653572
rs2826851	G	A	0.505085	-0.0056	0.260266	0.208524	ebi-a-GCST90018874	21	22835946	0.056	481912	0.9205	21463626	0.0532169	2.38E-20	828	0.098231767	89.97815231
rs2205771	A	G	0.348853	0.0061	0.270531	0.29089	ebi-a-GCST90018874	22	29494593	0.0373	481912	0.8706	29098605	0.0565088	1.05E-09	828	0.048032899	41.67704373
rs55914705	C	T	-1.24668	-0.1977	0.013285	0.0186139	ebi-a-GCST90018874	22	29823034	0.2005	481912	0.3241	29427045	0.211786	5.73E-09	828	0.040746778	35.08650016
rs4764131	C	T	-0.456371	-0.0077	0.28744	0.28925	ebi-a-GCST90018874	12	15045427	0.0449	481912	0.8636	14892493	0.0532305	4.91E-17	828	0.085316831	77.0449323
rs4285418	C	T	0.297545	0.1348	0.676329	0.716747	ebi-a-GCST90018874	7	98286617	0.1082	481912	0.213	98657305	0.0507532	6.58E-09	828	0.038761191	33.30779315
rs36054666	G	A	0.40105	-0.0029	0.147343	0.18278	ebi-a-GCST90018874	11	21115068	0.044	481912	0.948	21093522	0.0696965	1.23E-08	828	0.040413913	34.78780379
rs61652119	A	G	1.14439	-0.0247	0.0440821	0.0599108	ebi-a-GCST90018874	11	20955270	0.0668	481912	0.7112	20933724	0.115976	8.72E-22	828	0.110372524	102.4785173
rs76004956	T	C	-1.02589	0.1967	0.0307971	0.0411388	ebi-a-GCST90018874	4	107834748	0.1438	481912	0.1714	106913591	0.137111	1.87E-13	828	0.062828417	55.37542248
rs74675346	A	C	-0.671097	0.1084	0.0464976	0.0369123	ebi-a-GCST90018874	19	10482638	0.136	481912	0.4251	10371962	0.1157	9.42E-09	828	0.039934929	34.35834973
rs17091005	C	T	0.635029	0.0082	0.21256	0.20445	ebi-a-GCST90018874	14	94988407	0.0452	481912	0.8566	94522070	0.0571781	8.30E-27	828	0.134994516	128.907241
rs2185108	T	C	-1.48998	-0.1391	0.0658213	0.055912	ebi-a-GCST90018874	6	46054285	0.1156	481912	0.2289	46086548	0.081833	1.55E-62	828	0.273015491	310.2002764
rs13077702	T	C	0.52968	-0.0028	0.145531	0.100447	ebi-a-GCST90018874	3	194086168	0.0666	481912	0.9663	194365439	0.0670729	9.08E-15	828	0.069776466	61.95861411
rs11056198	A	G	1.03886	0.0224	0.306159	0.301247	ebi-a-GCST90018874	12	14985205	0.0453	481912	0.6205	14832271	0.0406161	9.75E-107	828	0.458512347	699.4272102
rs4439696	A	C	-1.6355	0.1808	0.0181159	0.0128474	ebi-a-GCST90018874	14	94626683	0.2241	481912	0.4198	94160346	0.170698	1.09E-20	828	0.095159299	86.86786636
rs45505795	C	G	-0.689851	-0.2747	0.0458937	0.033658	ebi-a-GCST90018874	14	94756943	0.1469	481912	0.0614695	94290606	0.116256	4.35E-09	828	0.041676422	35.92181748
rs61377510	G	A	-0.481118	0.0957	0.171498	0.140686	ebi-a-GCST90018874	17	9015456	0.0752	481912	0.2034	9112139	0.0628497	5.39E-14	828	0.065778782	58.15889519
rs9479810	T	C	0.887312	0.0605	0.423309	0.461653	ebi-a-GCST90018874	6	150072495	0.0377	481912	0.1087	149751359	0.039715	7.41E-87	828	0.384400002	515.7803816
rs12694901	A	G	-0.279462	0.0074	0.391908	0.328135	ebi-a-GCST90018874	2	233234372	0.0436	481912	0.8652	232369662	0.0506472	4.60E-08	828	0.037224506	31.93625297
rs7122950	T	C	-0.491764	-0.049	0.225845	0.210324	ebi-a-GCST90018874	11	62385368	0.0734	481912	0.504001	62617896	0.0560872	1.03E-17	828	0.084563289	76.30158978
rs72988065	G	A	0.344443	0.0803	0.185386	0.157965	ebi-a-GCST90018874	6	55484581	0.0492	481912	0.1024	55619783	0.060976	2.22E-08	828	0.035833854	30.69882087
rs112115496	G	A	-1.64202	0.1886	0.0634058	0.0437805	ebi-a-GCST90018874	3	98503792	0.0963	481912	0.0501003	98784948	0.0823161	1.44E-72	828	0.32023392	389.1238846
rs35854439	A	G	0.648015	0.0845	0.0531401	0.0539414	ebi-a-GCST90018874	3	98569030	0.1315	481912	0.520701	98850186	0.10771	2.68E-09	828	0.042257929	36.44514538
rs10253165	G	T	-0.618386	0.0153	0.727053	0.643601	ebi-a-GCST90018874	7	145370897	0.0362	481912	0.6725	145673804	0.0505808	1.04E-31	828	0.15177271	147.7955969
rs12408242	C	T	0.308972	0.0621	0.249396	0.217617	ebi-a-GCST90018874	1	160061934	0.0427	481912	0.1452	160092144	0.0555161	3.53E-08	828	0.035741157	30.61646313
rs12975366	C	T	-1.07572	0.0841	0.35628	0.389833	ebi-a-GCST90018874	19	54759361	0.0566	481912	0.1372	54255498	0.0332228	3.89E-149	828	0.530782907	934.3791753
rs1035583	A	G	0.347658	0.0107	0.490942	0.508264	ebi-a-GCST90018874	2	207326937	0.0364	481912	0.7696	206462213	0.0473697	5.14E-13	828	0.060413209	53.10984691
rs75814910	A	C	0.663685	-0.0286	0.0797101	0.069949	ebi-a-GCST90018874	19	54812494	0.1062	481912	0.788099	54301205	0.0872158	7.49E-14	828	0.064623728	57.06708753
rs9784191	G	A	-0.340695	0.0099	0.318237	0.237391	ebi-a-GCST90018874	20	43939090	0.0439	481912	0.8211	45310450	0.0506711	3.31E-11	828	0.050366946	43.80965566
rs140081592	T	C	-0.753388	0.2093	0.0766908	0.131585	ebi-a-GCST90018874	8	87436237	0.1439	481912	0.146	86424008	0.0893121	1.47E-16	828	0.080381818	72.19885692
rs6985368	A	G	-0.374279	0.0123	0.147343	0.150461	ebi-a-GCST90018874	8	86515849	0.076	481912	0.8713	85603620	0.0655481	1.58E-08	828	0.035198551	30.13470101
rs1138545	T	C	-0.910376	-0.1166	0.152174	0.120653	ebi-a-GCST90018874	9	117835899	0.0666	481912	0.0798601	115073620	0.060735	4.19E-45	828	0.213854692	224.6963426
rs115832719	T	C	-0.920781	0.1782	0.0205314	0.0182579	ebi-a-GCST90018874	3	53202938	0.2096	481912	0.3952	53168922	0.167023	4.72E-08	828	0.034099796	29.16080881
rs3617	A	C	0.575108	0.0518	0.443841	0.463767	ebi-a-GCST90018874	3	52833805	0.035	481912	0.139	52799789	0.0452693	6.64E-34	828	0.16328835	161.1979195
rs13250099	T	C	-0.656174	-0.0038	0.61413	0.578258	ebi-a-GCST90018874	8	33304694	0.0349	481912	0.9136	33447176	0.0455254	3.54E-42	828	0.204065393	211.7736974
rs3765959	A	G	-0.640382	-0.0367	0.178744	0.1507	ebi-a-GCST90018874	1	9319556	0.0749	481912	0.6237	9259497	0.0603003	8.78E-25	828	0.120397718	113.0607745
rs2802849	G	T	0.43751	-0.0369	0.165459	0.308996	ebi-a-GCST90018874	1	204839154	0.0426	481912	0.3862	204870026	0.0651903	3.58E-11	828	0.052862054	46.10105326
rs6656887	C	T	0.801683	0.017	0.0911836	0.0825773	ebi-a-GCST90018874	1	204945316	0.0748	481912	0.8197	204976188	0.0799899	2.18E-22	828	0.106519283	98.47434425
rs139958347	C	G	-0.639995	0.0036	0.0495169	0.03691	ebi-a-GCST90018874	1	24513723	0.1793	481912	0.984	24187233	0.111155	1.20E-08	828	0.038555026	33.12353041
rs1641523	T	C	-0.416325	0.0404	0.596014	0.522983	ebi-a-GCST90018874	17	7549681	0.0356	481912	0.256	7646363	0.049201	1.19E-16	828	0.083467567	75.22288101
rs12884209	A	G	0.653235	0.0593	0.120773	0.123299	ebi-a-GCST90018874	14	31328391	0.0526	481912	0.2599	30859185	0.0748175	1.38E-17	828	0.090623276	82.31442931
rs2168211	G	A	0.960441	-0.0726	0.0350242	0.0403629	ebi-a-GCST90018874	14	31000608	0.0719	481912	0.3126	30531402	0.129521	3.01E-13	828	0.062352809	54.92835779
rs62112162	A	G	-0.611482	0.0035	0.108092	0.145556	ebi-a-GCST90018874	19	36264030	0.0495	481912	0.9433	35773128	0.0760973	3.21E-15	828	0.072095966	64.17826123
rs4234585	A	G	-0.983882	0.0113	0.171498	0.232855	ebi-a-GCST90018874	3	9981121	0.0412	481912	0.783401	9939437	0.0559565	4.99E-59	828	0.275086101	313.4456647
rs198389	G	A	0.325142	-0.0397	0.355072	0.331007	ebi-a-GCST90018874	1	11919271	0.0428	481912	0.3541	11859214	0.0511695	3.46E-10	828	0.04841766	42.02787909
rs58697961	A	G	-0.528966	-0.0411	0.438406	0.421042	ebi-a-GCST90018874	17	1665424	0.0363	481912	0.2581	1762130	0.0458881	1.30E-28	828	0.137779454	131.9915534
rs9271546	C	T	0.46026	-0.0065	0.498188	0.565876	ebi-a-GCST90018874	6	32590154	0.0387	481912	0.8668	32622377	0.0471922	2.41E-21	828	0.105918243	97.85287282
rs9273324	T	C	-0.36796	0.0069	0.181159	0.4985	ebi-a-GCST90018874	6	32623156	0.0676	481912	0.919	32655379	0.0642337	1.42E-08	828	0.040168971	34.56813686
rs1048328	A	G	-0.897871	0.0534	0.0905797	0.0621865	ebi-a-GCST90018874	19	51527364	0.0944	481912	0.5714	51024108	0.0783006	2.37E-28	828	0.132816921	126.5093602
rs1704878	A	G	-0.409316	0.0214	0.292874	0.278597	ebi-a-GCST90018874	12	104971258	0.0398	481912	0.5914	104577480	0.0519511	1.04E-14	828	0.069394502	61.59415426
rs431001	G	A	0.475463	-0.0394	0.59058	0.532024	ebi-a-GCST90018874	19	54813266	0.0424	481912	0.3532	54301977	0.0471517	1.25E-22	828	0.109322924	101.3843708
rs2017983	C	T	0.630618	-0.0567	0.780193	0.760992	ebi-a-GCST90018874	15	69550492	0.0398	481912	0.1542	69258153	0.054717	1.33E-28	828	0.136397462	130.4585139
rs11886043	C	T	0.40646	0.0675	0.282005	0.290599	ebi-a-GCST90018874	2	233301535	0.0375	481912	0.0721107	232436825	0.0519221	1.51E-14	828	0.066902732	59.22389671
rs12468307	G	T	-1.22961	0.06	0.0778986	0.108583	ebi-a-GCST90018874	2	37574965	0.0442	481912	0.1742	37347822	0.0811602	6.18E-46	828	0.217206643	229.195464
rs4233922	A	G	-0.373604	0.0157	0.297705	0.446561	ebi-a-GCST90018874	2	37604769	0.0435	481912	0.718701	37377626	0.0527195	2.95E-12	828	0.058365839	51.19842221
rs78080497	G	A	-0.78837	0.0927	0.080314	0.0455746	ebi-a-GCST90018874	1	55138291	0.1131	481912	0.4124	54672618	0.0872542	1.14E-18	828	0.091816558	83.50788303
rs9409650	A	G	-0.286329	-0.0362	0.512681	0.503685	ebi-a-GCST90018874	9	94490838	0.0347	481912	0.2973	91728556	0.046505	1.16E-09	828	0.040965781	35.28313607
rs57030216	A	C	0.91441	0.142	0.0362319	0.038796	ebi-a-GCST90018874	7	73075557	0.1477	481912	0.3363	73661227	0.125562	7.64E-13	828	0.05839499	51.22557858
rs17238585	G	A	-0.419237	-0.051	0.120169	0.087149	ebi-a-GCST90018874	18	72213818	0.072	481912	0.4786	74546583	0.0708698	4.84E-09	828	0.03716558	31.88374681
rs688638	G	C	0.57157	0.1174	0.68901	0.742681	ebi-a-GCST90018874	11	60667504	0.0558	481912	0.0354903	60900032	0.0480055	2.80E-30	828	0.140004114	134.4697107
rs4656291	A	G	0.65203	-0.0433	0.0591787	0.0691894	ebi-a-GCST90018874	1	161153836	0.0709	481912	0.541101	161184046	0.103957	5.74E-10	828	0.047341031	41.04689407
rs78252885	C	T	1.16968	0.0362	0.0235507	0.0222163	ebi-a-GCST90018874	1	160929936	0.1801	481912	0.8405	160960146	0.158981	4.53E-13	828	0.062924191	55.46550397
rs4915318	A	C	-0.536765	0.0334	0.307971	0.369898	ebi-a-GCST90018874	1	196897088	0.0388	481912	0.3898	196927958	0.0509509	1.95E-24	828	0.12280965	115.6428255
rs72732234	C	T	-1.44585	-0.1326	0.0519324	0.027687	ebi-a-GCST90018874	1	196303889	0.1361	481912	0.3301	196334759	0.100634	6.03E-42	828	0.205851565	214.1078229
rs4148324	G	T	-0.39916	-0.0299	0.408816	0.275643	ebi-a-GCST90018874	2	234672722	0.0441	481912	0.498	233764076	0.0470756	1.04E-16	828	0.077014869	68.92232547
rs117276692	T	C	0.545766	-0.0621	0.0905797	0.0576028	ebi-a-GCST90018874	16	72595796	0.2082	481912	0.7655	72561897	0.0833915	1.05E-10	828	0.049072532	42.62566096
rs77303550	T	C	0.815649	0.0145	0.196256	0.197319	ebi-a-GCST90018874	16	72079657	0.0436	481912	0.7399	72045758	0.0552485	6.01E-44	828	0.209883017	219.4148157
rs3014837	G	C	-1.71503	-0.062	0.966787	0.949821	ebi-a-GCST90018874	1	153431406	0.1351	481912	0.646501	153458930	0.12329	1.12E-39	828	0.18889147	192.3594046
rs115983165	A	G	-0.826501	-0.0521	0.0362319	0.021433	ebi-a-GCST90018874	1	103633580	0.1602	481912	0.744801	103168024	0.124124	5.04E-11	828	0.047706815	41.37993361
rs6676813	C	A	-0.860414	0.0083	0.0567633	0.0347759	ebi-a-GCST90018874	1	104055319	0.1179	481912	0.9439	103512697	0.101528	1.08E-16	828	0.079274454	71.11858584
rs6032276	T	C	0.451232	-0.0419	0.452899	0.400384	ebi-a-GCST90018874	20	44165587	0.0393	481912	0.2867	45536948	0.0469323	8.13E-21	828	0.100901738	92.69825036
rs62465427	T	C	-0.705968	0.0357	0.0573671	0.0708285	ebi-a-GCST90018874	7	65985402	0.0571	481912	0.5315	66520415	0.103716	1.92E-11	828	0.053902079	47.0597349
rs146331166	C	T	-0.660894	0.0961	0.0555556	0.0318867	ebi-a-GCST90018874	17	5367550	0.1282	481912	0.453799	5464230	0.106854	9.76E-10	828	0.045835065	39.67842701
rs75679663	A	C	-1.71702	-0.1377	0.0217391	0.0135451	ebi-a-GCST90018874	17	4667972	0.1879	481912	0.4635	4764677	0.159674	2.48E-25	828	0.125394059	118.4253245
rs1042779	G	A	-0.70399	0.0302	0.369565	0.407439	ebi-a-GCST90018874	3	52821011	0.0352	481912	0.3913	52786995	0.0448189	7.62E-49	828	0.230937322	248.0346972
rs9672605	C	T	-0.535292	0.061	0.155193	0.20776	ebi-a-GCST90018874	15	51990787	0.0448	481912	0.1736	51698590	0.0633974	1.38E-16	828	0.0751348	67.10312446
rs4369419	A	G	0.356248	0.0428	0.392512	0.382788	ebi-a-GCST90018874	11	122716041	0.0353	481912	0.2256	122845333	0.0479689	2.78E-13	828	0.060523705	53.21324318
rs4859610	G	A	-0.370997	-0.0101	0.751208	0.729599	ebi-a-GCST90018874	4	77000441	0.0378	481912	0.7903	76079288	0.0541481	1.43E-11	828	0.051447871	44.80084971
rs2950396	G	T	0.311181	-0.0285	0.486111	0.550691	ebi-a-GCST90018874	1	236380744	0.0429	481912	0.5063	236217444	0.048308	2.01E-10	828	0.048379448	41.99302346
rs1558251	G	A	0.398619	-0.0151	0.445652	0.442882	ebi-a-GCST90018874	17	74697118	0.0349	481912	0.664	76701036	0.0474071	1.81E-16	828	0.078509883	70.37423661
rs1293304	G	A	0.275631	0.0083	0.543478	0.552907	ebi-a-GCST90018874	8	11720545	0.0364	481912	0.8199	11863036	0.0496277	3.77E-08	828	0.037698997	32.35928416
rs6990033	T	G	-0.642593	-0.0705	0.785024	0.804703	ebi-a-GCST90018874	8	11693378	0.0581	481912	0.2252	11835869	0.055804	1.47E-28	828	0.139371793	133.7640348
rs35772543	A	T	-1.59859	-0.0152	0.0634058	0.0802705	ebi-a-GCST90018874	6	96053922	0.0643	481912	0.8137	95606046	0.0858257	6.46E-65	828	0.303518125	359.9605096
rs9321415	G	A	-0.268534	0.0132	0.495773	0.459688	ebi-a-GCST90018874	6	96212413	0.0347	481912	0.704399	95764537	0.0484583	4.03E-08	828	0.036052678	30.8932979
rs799473	T	G	-0.81821	0.0043	0.852657	0.843639	ebi-a-GCST90018874	14	35516213	0.0471	481912	0.9272	35047007	0.0643571	6.00E-34	828	0.168214501	167.0444821
rs4472951	A	T	-0.294425	-0.072	0.67029	0.715894	ebi-a-GCST90018874	11	125652539	0.0385	481912	0.0616794	125782644	0.0521791	2.30E-08	828	0.038315476	32.90952718
rs28945068	T	C	-1.63005	-0.1045	0.0144928	0.0207052	ebi-a-GCST90018874	3	186959295	0.1923	481912	0.5867	187241507	0.199324	1.09E-15	828	0.07590038	67.84302498
rs4129267	T	C	1.16066	-0.0075	0.31401	0.383257	ebi-a-GCST90018874	1	154426264	0.0358	481912	0.8339	154453788	0.0344236	2.06E-157	828	0.580365108	1142.377787
rs4845386	A	T	0.293804	0.0542	0.675121	0.681507	ebi-a-GCST90018874	1	154613064	0.104	481912	0.6022	154640588	0.0511079	1.27E-08	828	0.037865933	32.50821444
rs10509554	T	C	0.941684	0.0352	0.280797	0.302772	ebi-a-GCST90018874	10	90525792	0.061	481912	0.5638	88766035	0.0464376	1.64E-74	828	0.35816598	460.9370806
rs80254514	A	C	-0.857696	-0.1086	0.0320048	0.0148712	ebi-a-GCST90018874	10	90608457	0.1739	481912	0.532299	88848700	0.13887	1.03E-09	828	0.04558113	39.44810236
rs6826705	G	A	-0.497956	-0.0543	0.701691	0.694976	ebi-a-GCST90018874	4	1122634	0.0376	481912	0.1485	1128846	0.0511413	2.78E-21	828	0.103806416	95.67586877
rs6687487	A	G	-0.555063	-0.0308	0.153986	0.13556	ebi-a-GCST90018874	1	23061551	0.0441	481912	0.4847	22735058	0.0658605	1.56E-16	828	0.080273711	72.09328043
rs190407775	G	A	1.56918	0.0715	0.0259662	0.0167198	ebi-a-GCST90018874	12	42519830	0.2088	481912	0.732099	42126028	0.146866	4.77E-25	828	0.124554077	117.5191584
rs6602258	A	G	0.388471	0.0417	0.740942	0.755114	ebi-a-GCST90018874	10	7698738	0.1133	481912	0.713099	7656775	0.0543823	2.00E-12	828	0.057933321	50.79568585
rs114115200	T	G	-0.84905	-0.0098	0.153986	0.179203	ebi-a-GCST90018874	3	165478240	0.0552	481912	0.8589	165760452	0.0608973	7.83E-40	828	0.18782583	191.0232324
rs148077724	G	A	-0.938966	0.2309	0.0326087	0.0354592	ebi-a-GCST90018874	3	165670632	0.1473	481912	0.1171	165952844	0.13418	5.38E-12	828	0.055624407	48.65199848
rs146338914	C	G	1.69884	-0.0055	0.067029	0.021559	ebi-a-GCST90018874	7	23172572	0.0985	481912	0.9554	23132953	0.081892	2.85E-77	828	0.360965617	466.5752082
rs2127870	C	G	-0.638147	0.0534	0.818841	0.805264	ebi-a-GCST90018874	14	65796846	0.0451	481912	0.236	65330128	0.0610292	4.06E-24	828	0.120817809	113.509476
rs229643	T	G	-0.326238	0.0115	0.227053	0.256225	ebi-a-GCST90018874	14	65247227	0.0385	481912	0.766	64780509	0.0579251	2.44E-08	828	0.037357349	32.05464678
rs281439	C	G	0.897235	0.0675	0.775362	0.693859	ebi-a-GCST90018874	19	10400110	0.037	481912	0.0681303	10289434	0.0487254	1.04E-63	828	0.280433663	321.9136223
rs11591147	T	G	-0.95408	0.2079	0.0416667	0.0227577	ebi-a-GCST90018874	1	55505647	0.1595	481912	0.1924	55039974	0.119317	4.32E-15	828	0.072695121	64.75342838
rs639750	T	G	0.286838	-0.0161	0.597826	0.683829	ebi-a-GCST90018874	1	55519015	0.0391	481912	0.6814	55053342	0.0478855	3.13E-09	828	0.039563268	34.02541591
rs113349196	G	A	-1.11414	0.0285	0.161232	0.102023	ebi-a-GCST90018874	19	52151087	0.0635	481912	0.6534	51647834	0.0557808	1.02E-72	828	0.335739642	417.4883256
rs112334372	A	G	0.980295	0.3444	0.0416667	0.0526	ebi-a-GCST90018874	11	47914989	0.1517	481912	0.02319	47893437	0.117129	2.46E-16	828	0.076744852	68.66059542
rs200420073	A	C	-1.84699	-0.0149	0.00543478	0.004417	ebi-a-GCST90018874	12	98921742	0.4986	481912	0.9762	98527964	0.329086	2.72E-08	828	0.036878591	31.62811657
rs3813356	T	C	-0.283805	0.0174	0.46558	0.428215	ebi-a-GCST90018874	6	132834518	0.0361	481912	0.6294	132513379	0.0481012	5.30E-09	828	0.040081789	34.48997787
rs704	A	G	0.321307	0.0645	0.416063	0.542395	ebi-a-GCST90018874	17	26694861	0.038	481912	0.0896809	28367840	0.0495656	1.55E-10	828	0.050164381	43.62415788
rs1801689	C	A	-2.15873	-0.0309	0.00966184	0.0244333	ebi-a-GCST90018874	17	64210580	0.2179	481912	0.8873	66214462	0.24113	2.26E-18	828	0.089180521	80.87564215
rs146338914	C	G	1.603	-0.0055	0.067029	0.021559	ebi-a-GCST90018874	7	23172572	0.0985	481912	0.9554	23132953	0.0841985	2.78E-67	828	0.321386718	391.188084
rs142890688	A	G	-0.392244	0.0045	0.149758	0.107846	ebi-a-GCST90018874	19	10134133	0.0687	481912	0.9472	10023457	0.0657857	3.68E-09	828	0.039180971	33.68322385
rs34336349	T	C	0.759267	0.0751	0.317633	0.354486	ebi-a-GCST90018874	19	10066364	0.0372	481912	0.0436004	9955688	0.0459851	3.87E-53	828	0.249897941	275.183485
rs143096226	C	T	1.30866	-0.0089	0.0307971	0.0111051	ebi-a-GCST90018874	11	108380620	0.1792	481912	0.9602	108509893	0.134165	2.39E-21	828	0.10223702	94.06466957
rs1800057	G	C	-1.77977	0.0893	0.00905797	0.0223944	ebi-a-GCST90018874	11	108143456	0.23	481912	0.6977	108272729	0.253218	4.37E-12	828	0.056863932	49.80151795
rs7256494	G	T	0.400095	0.0272	0.329106	0.331102	ebi-a-GCST90018874	19	54849481	0.0378	481912	0.4713	54338210	0.0508353	1.11E-14	828	0.070688042	62.82962584
rs9479810	T	C	0.818319	0.0605	0.423309	0.461653	ebi-a-GCST90018874	6	150072495	0.0377	481912	0.1087	149751359	0.0414699	2.60E-71	828	0.326945934	401.2416768
rs4682509	G	A	0.436221	0.0385	0.123188	0.170835	ebi-a-GCST90018874	3	113599807	0.0435	481912	0.3769	113880960	0.0748155	7.92E-09	828	0.041107212	35.41017051
rs11205979	C	T	-0.431787	-0.0017	0.84843	0.836837	ebi-a-GCST90018874	1	53076416	0.0482	481912	0.9724	52610744	0.0662448	1.24E-10	828	0.047951079	41.60247522
rs6560658	G	C	0.447445	0.0129	0.653382	0.711201	ebi-a-GCST90018874	9	140004229	0.0374	481912	0.730099	137109777	0.0490387	5.41E-19	828	0.090683358	82.37444474
rs6687487	A	G	-0.532299	-0.0308	0.153986	0.13556	ebi-a-GCST90018874	1	23061551	0.0441	481912	0.4847	22735058	0.0660876	2.78E-15	828	0.073824427	65.8395431
rs877172	G	T	0.526375	0.0136	0.308575	0.371709	ebi-a-GCST90018874	20	3049890	0.0362	481912	0.7072	3069244	0.0501081	2.59E-24	828	0.118229627	110.7518184
rs78537284	A	G	-0.425925	-0.0618	0.124396	0.0828188	ebi-a-GCST90018874	19	49515363	0.0653	481912	0.3444	49012106	0.0733455	9.06E-09	828	0.039519406	33.98614181
rs2498323	A	G	-1.48619	-0.0659	0.0567633	0.071306	ebi-a-GCST90018874	4	3451109	0.0875	481912	0.4514	3449382	0.0910205	3.76E-52	828	0.236519521	255.8875177
rs2699415	A	G	-0.533468	-5.00E-04	0.0827295	0.159146	ebi-a-GCST90018874	4	3494355	0.0426	481912	0.9905	3492628	0.0863386	1.01E-09	828	0.043192125	37.2872088
rs7031621	A	G	-0.421176	-0.0227	0.439614	0.454033	ebi-a-GCST90018874	9	139101772	0.0362	481912	0.5305	136209926	0.0484977	2.02E-17	828	0.087400923	79.10720503
rs12490947	C	T	0.804574	0.1498	0.958333	0.962055	ebi-a-GCST90018874	3	157727097	0.1409	481912	0.2877	158009308	0.120644	4.71E-11	828	0.051697633	45.03019966
rs9864589	G	A	1.2631	0.1407	0.0785024	0.114251	ebi-a-GCST90018874	3	158430706	0.0645	481912	0.0292597	158712917	0.0793718	6.17E-50	828	0.230824875	247.8776814
rs11722554	A	G	-0.793919	0.0922	0.0615942	0.0457233	ebi-a-GCST90018874	4	5016883	0.1175	481912	0.4326	5015156	0.0986112	2.86E-15	828	0.07286398	64.91566078
rs114417357	T	A	-1.86875	0.0939	0.0241546	0.0179497	ebi-a-GCST90018874	1	120527681	0.1748	481912	0.591199	119985058	0.148538	2.47E-33	828	0.164631629	162.7853418
rs2511504	C	T	0.328185	0.0454	0.381643	0.390287	ebi-a-GCST90018874	11	131196396	0.0369	481912	0.2185	131326501	0.047485	9.60E-12	828	0.050835141	44.23870744
rs7656954	A	G	-0.27849	-0.0067	0.557367	0.604948	ebi-a-GCST90018874	4	90784670	0.0392	481912	0.8641	89863519	0.0499831	3.42E-08	828	0.038267866	32.86700775
rs1799895	G	C	1.82992	-0.2616	0.0138889	0.0136198	ebi-a-GCST90018874	4	24801834	0.2269	481912	0.249	24800212	0.201753	8.52E-19	828	0.091725038	83.41623935
rs34843303	C	T	-1.17599	0.03	0.135266	0.10421	ebi-a-GCST90018874	15	79234470	0.0611	481912	0.6231	78942128	0.0569763	1.19E-76	828	0.323525439	395.0363082
rs62013235	A	G	0.574983	0.1196	0.11413	0.0883818	ebi-a-GCST90018874	15	79246166	0.0644	481912	0.0630798	78953824	0.0736439	1.76E-14	828	0.066851294	59.17510068
rs6588083	C	T	-0.392986	-0.0138	0.31401	0.297466	ebi-a-GCST90018874	1	64614011	0.0365	481912	0.7063	64148328	0.0506648	2.57E-14	828	0.066534273	58.87448048
rs11225415	G	C	-0.500946	-0.0624	0.227053	0.2108	ebi-a-GCST90018874	11	102632379	0.0529	481912	0.2383	102761648	0.0559688	2.30E-18	828	0.088082328	79.7835208
rs6495089	T	C	-0.280823	-0.0373	0.548309	0.600909	ebi-a-GCST90018874	15	74462801	0.0351	481912	0.2876	74170460	0.049297	1.70E-08	828	0.039062691	33.57740649
rs2268748	C	T	0.629643	-0.0504	0.0833333	0.1418	ebi-a-GCST90018874	7	23313171	0.0434	481912	0.2452	23273552	0.0853144	3.85E-13	828	0.060568775	53.25542389
rs7253169	A	G	0.470399	0.0282	0.102657	0.103885	ebi-a-GCST90018874	19	51574472	0.0909	481912	0.7561	51071215	0.0786459	3.30E-09	828	0.0407671	35.10474355
rs3784539	T	C	-0.580188	0.0618	0.168478	0.11432	ebi-a-GCST90018874	15	79219188	0.0639	481912	0.3335	78926846	0.0614843	3.82E-20	828	0.094315793	86.01767011
rs62013200	T	G	0.991521	0.0957	0.173309	0.148312	ebi-a-GCST90018874	15	79230737	0.0433	481912	0.02713	78938395	0.0543483	9.65E-63	828	0.281707335	323.949095
rs7805419	C	T	-0.3322	0.0369	0.354469	0.409704	ebi-a-GCST90018874	7	12282451	0.0354	481912	0.2974	12242825	0.0506475	9.54E-11	828	0.050503865	43.93508399
rs77418648	A	G	0.853419	-0.0843	0.112319	0.0937289	ebi-a-GCST90018874	2	241402404	0.07	481912	0.2285	240462987	0.0732466	3.74E-29	828	0.145232818	140.3450084
rs5751348	A	C	-0.289532	-0.0059	0.564614	0.5809	ebi-a-GCST90018874	22	43113793	0.0483	481912	0.9026	42717787	0.0486692	3.98E-09	828	0.041214424	35.50649428
rs431001	G	A	0.507399	-0.0394	0.59058	0.532024	ebi-a-GCST90018874	19	54813266	0.0424	481912	0.3532	54301977	0.046747	9.47E-26	828	0.124502192	117.4632421
rs258341	C	T	0.49431	0.0014	0.582729	0.608321	ebi-a-GCST90018874	16	89691142	0.037	481912	0.9694	89624734	0.0470827	2.74E-24	828	0.118826587	111.3864301
rs10005689	T	C	0.290999	0.0479	0.4843	0.445441	ebi-a-GCST90018874	4	7426562	0.035	481912	0.1707	7424835	0.0489103	3.97E-09	828	0.042298463	36.4816483
rs4484302	T	C	-0.604379	-0.0283	0.812802	0.850095	ebi-a-GCST90018874	4	7436997	0.0524	481912	0.5891	7435270	0.0586343	1.61E-23	828	0.111156457	103.2974072
rs143703503	G	T	-0.742726	0.0311	0.0386473	0.0233156	ebi-a-GCST90018874	12	6998269	0.3362	481912	0.9263	6889105	0.12331	2.57E-09	828	0.040991061	35.30584017
rs146111161	T	C	-0.672075	-0.024	0.0525362	0.0268744	ebi-a-GCST90018874	12	6909973	0.1433	481912	0.8668	6800807	0.10948	1.29E-09	828	0.044966259	38.89090877
rs114851946	A	G	-1.19368	-0.3553	0.0120773	0.00857654	ebi-a-GCST90018874	19	20383601	0.2658	481912	0.1813	20272792	0.211635	2.33E-08	828	0.034001545	29.0738312
rs2013692	T	C	0.529024	0.0931	0.389493	0.354438	ebi-a-GCST90018874	3	113621740	0.0361	481912	0.009891	113902893	0.0459447	1.48E-28	828	0.133097853	126.8180348
rs13022147	G	A	0.40401	0.032	0.716787	0.736937	ebi-a-GCST90018874	2	187667804	0.0441	481912	0.4679	186803077	0.0556934	9.31E-13	828	0.066270085	58.62411564
rs2110574	T	C	0.420633	-0.0468	0.721014	0.740526	ebi-a-GCST90018874	19	46197421	0.045	481912	0.2987	45694163	0.0534213	1.08E-14	828	0.071180787	63.30115632
rs1800209	G	A	-0.551561	0.0691	0.0923913	0.130752	ebi-a-GCST90018874	13	77574983	0.0442	481912	0.1179	77000848	0.0846893	1.28E-10	828	0.051020748	44.40891418
rs6050446	G	A	1.29794	-0.047	0.981884	0.969518	ebi-a-GCST90018874	20	25195509	0.1711	481912	0.7838	25214873	0.180489	1.44E-12	828	0.059932408	52.66022259
rs12121617	A	C	-0.290505	-0.039	0.358092	0.329387	ebi-a-GCST90018874	1	156685732	0.1046	481912	0.7092	156715940	0.0496197	6.89E-09	828	0.038797579	33.34032409
rs2548224	G	T	1.04279	-0.0604	0.385266	0.434129	ebi-a-GCST90018874	5	96272420	0.035	481912	0.0843801	96936716	0.0342156	2.64E-137	828	0.515076373	877.3610128
rs261960	G	T	0.280251	-0.0118	0.451691	0.399166	ebi-a-GCST90018874	5	95822406	0.037	481912	0.7503	96486702	0.0480545	7.86E-09	828	0.038903722	33.43522893
rs76961889	T	G	-0.666458	0.1891	0.0464976	0.0575908	ebi-a-GCST90018874	5	95987932	0.1258	481912	0.1328	96652228	0.112513	4.63E-09	828	0.039384732	33.86557521
rs5744454	G	T	-0.336599	0.0601	0.283213	0.257507	ebi-a-GCST90018874	5	140013567	0.0388	481912	0.1215	140633982	0.0533606	4.60E-10	828	0.046000118	39.82819907
rs11582663	T	C	-1.03382	0.0304	0.250604	0.178872	ebi-a-GCST90018874	1	157559122	0.067	481912	0.6502	157589332	0.043398	6.87E-96	828	0.401438688	553.9755899
rs79259527	T	C	1.21775	-0.0833	0.0344203	0.0303237	ebi-a-GCST90018874	22	39238700	0.0925	481912	0.368	38842695	0.127972	1.92E-20	828	0.098570974	90.32283478
rs145631876	A	T	1.50761	-0.4708	0.0175121	0.00648137	ebi-a-GCST90018874	14	94929677	0.2632	481912	0.0736292	94463340	0.181695	4.31E-16	828	0.078212011	70.08457693
rs9832409	A	G	-0.310902	-0.0371	0.33756	0.336576	ebi-a-GCST90018874	3	126704332	0.0361	481912	0.3046	126985489	0.0516348	2.60E-09	828	0.043228937	37.32042402
rs9893768	C	A	-0.49682	0.0993	0.173913	0.139857	ebi-a-GCST90018874	17	9002231	0.0751	481912	0.1862	9098914	0.0628107	8.26E-15	828	0.070922816	63.05422956
rs6754311	C	T	-0.943293	0.0385	0.405797	0.288932	ebi-a-GCST90018874	2	136707982	0.0587	481912	0.5118	135950412	0.0383665	1.34E-100	828	0.429108276	620.8593009
rs6878069	G	A	-0.411212	0.0182	0.45471	0.397836	ebi-a-GCST90018874	5	156471069	0.0386	481912	0.6382	157044058	0.0477879	3.82E-17	828	0.083853963	75.60298344
rs190348	G	A	0.409849	-0.0293	0.542271	0.507576	ebi-a-GCST90018874	5	180342620	0.036	481912	0.4163	180915620	0.0465603	7.74E-18	828	0.083387809	75.14446237
rs2609983	A	G	-0.486581	-0.005	0.52657	0.547711	ebi-a-GCST90018874	8	57385366	0.0362	481912	0.8896	56472807	0.048047	8.41E-23	828	0.118046245	110.5570418
rs1289868	G	A	0.390499	-0.0944	0.818237	0.77631	ebi-a-GCST90018874	1	117858913	0.0439	481912	0.03133	117316291	0.0623768	6.17E-10	828	0.045358057	39.2458717
rs35231465	A	G	-1.04163	-0.2556	0.022343	0.0231072	ebi-a-GCST90018874	11	102584135	0.1959	481912	0.192	102713404	0.164322	3.80E-10	828	0.047400722	41.10122383
rs2269247	T	C	0.293667	0.1004	0.315217	0.208017	ebi-a-GCST90018874	1	64107284	0.0426	481912	0.0184599	63641613	0.0515113	1.66E-08	828	0.037230845	31.94190178
rs17000823	C	A	-1.44123	-0.1709	0.0217391	0.0322343	ebi-a-GCST90018874	21	42721107	0.1719	481912	0.3202	41349180	0.157971	5.46E-19	828	0.08834721	80.04669784
rs2211687	G	A	-1.01561	0.0189	0.107488	0.170701	ebi-a-GCST90018874	21	34698807	0.0428	481912	0.6581	33326502	0.0719577	1.11E-40	828	0.197905552	203.803912
rs3761376	A	G	-0.530305	0.0082	0.182971	0.282371	ebi-a-GCST90018874	21	43787038	0.0379	481912	0.8292	42366929	0.0627255	1.26E-16	828	0.08408164	75.82710152
rs58697961	A	G	-0.51672	-0.0411	0.438406	0.421042	ebi-a-GCST90018874	17	1665424	0.0363	481912	0.2581	1762130	0.0460567	2.75E-27	828	0.131473882	125.0364549
rs61735836	T	C	0.588808	-0.0177	0.0640097	0.0934632	ebi-a-GCST90018874	21	47572887	0.0654	481912	0.787	46152973	0.098734	3.66E-09	828	0.041542683	35.80154835
rs28578714	C	T	0.616973	0.0684	0.386473	0.419613	ebi-a-GCST90018874	22	50727921	0.035	481912	0.0507096	50289492	0.0440167	3.36E-40	828	0.180515771	181.9510638
rs62511997	T	C	-0.746667	-0.137	0.044686	0.0694992	ebi-a-GCST90018874	8	57859634	0.121	481912	0.2576	56947075	0.115521	1.75E-10	828	0.047599406	41.28211354
rs1048055	C	A	0.321465	0.0158	0.727053	0.719858	ebi-a-GCST90018874	20	1610062	0.0428	481912	0.712801	1629416	0.052988	1.99E-09	828	0.041014912	35.32726171
rs7533094	A	G	-0.695448	-0.092	0.126208	0.0808551	ebi-a-GCST90018874	1	40559686	0.0541	481912	0.0888301	40094014	0.0696177	2.92E-22	828	0.106672941	98.63335999
rs4689512	C	T	-0.444746	0.0324	0.735507	0.62509	ebi-a-GCST90018874	4	6681723	0.037	481912	0.3806	6679996	0.0535334	3.98E-16	828	0.076958233	68.86741549
rs17150482	C	T	-0.330028	0.0634	0.362319	0.310297	ebi-a-GCST90018874	9	136194595	0.037	481912	0.0867401	133327758	0.049798	6.16E-11	828	0.05032991	43.77573477
rs7789303	A	G	0.310588	-0.0705	0.747585	0.791623	ebi-a-GCST90018874	7	142552547	0.053	481912	0.1833	142854785	0.0526086	5.19E-09	828	0.036406177	31.20765373
rs13210325	T	C	-0.786666	-0.0471	0.0791063	0.086531	ebi-a-GCST90018874	6	41254628	0.0995	481912	0.6362	41286890	0.0854655	2.76E-19	828	0.090163618	81.85554003
rs4714443	A	G	-0.461381	0.0071	0.153382	0.129234	ebi-a-GCST90018874	6	41220384	0.0567	481912	0.9007	41252646	0.0651839	3.12E-12	828	0.055285508	48.33823308
rs34587586	T	G	-1.09052	0.0127	0.365338	0.36903	ebi-a-GCST90018874	7	129938598	0.0364	481912	0.7281	130298758	0.0332764	1.43E-151	828	0.551486148	1015.637657
rs13100619	C	A	-1.41234	0.088	0.0567633	0.0591304	ebi-a-GCST90018874	3	15549967	0.1167	481912	0.4511	15508460	0.0951096	2.18E-44	828	0.213597832	224.3531571
rs113349196	G	A	-1.14636	0.0285	0.161232	0.102023	ebi-a-GCST90018874	19	52151087	0.0635	481912	0.6534	51647834	0.0549848	6.89E-78	828	0.355439049	455.4924611
rs555247	A	G	0.625499	0.0572	0.446256	0.476822	ebi-a-GCST90018874	6	49710105	0.0346	481912	0.0986211	49742392	0.0456422	1.15E-38	828	0.193364319	198.0062757
rs7587593	G	A	0.590808	0.0151	0.225242	0.323998	ebi-a-GCST90018874	2	179333109	0.0386	481912	0.695601	178468382	0.0534716	1.45E-26	828	0.121825492	114.58754
rs56265117	T	C	-0.305027	-0.0613	0.318841	0.350533	ebi-a-GCST90018874	1	17306923	0.0357	481912	0.0859607	16980428	0.0514024	4.34E-09	828	0.040413757	34.78766333
rs284663	T	C	0.864811	0.028	0.631643	0.580334	ebi-a-GCST90018874	19	41932612	0.0352	481912	0.4259	41426707	0.0445213	1.62E-69	828	0.348027066	440.923759
rs2838537	T	G	-0.426683	-0.0036	0.695652	0.681071	ebi-a-GCST90018874	21	45683575	0.0389	481912	0.9258	44263692	0.0512762	3.58E-16	828	0.077090909	68.99605966
rs1981549	G	A	-0.365654	-0.1012	0.326691	0.282187	ebi-a-GCST90018874	7	99541636	0.0394	481912	0.01013	99944013	0.0516645	3.14E-12	828	0.058819624	51.62135817
rs11859080	G	T	-1.09336	-0.0051	0.143116	0.20069	ebi-a-GCST90018874	16	49005823	0.0404	481912	0.8987	48971912	0.0589836	2.09E-64	828	0.293201766	342.6503448
rs1510980	T	A	-0.570342	-0.0251	0.080314	0.0996221	ebi-a-GCST90018874	16	49182196	0.0521	481912	0.6292	49148285	0.0870196	9.84E-11	828	0.04805422	41.69647777
rs12462178	A	G	0.680833	0.0393	0.0942029	0.0685901	ebi-a-GCST90018874	19	43547240	0.0996	481912	0.693499	43043088	0.080974	1.82E-16	828	0.079105447	70.95394273
rs400345	T	C	-0.623547	0.074	0.281401	0.286419	ebi-a-GCST90018874	16	84328494	0.0365	481912	0.0426697	84294888	0.0494063	1.61E-33	828	0.15724637	154.1203705
rs62021226	C	T	-0.331548	0.0812	0.219203	0.223748	ebi-a-GCST90018874	15	85268036	0.0479	481912	0.0897408	84724805	0.058462	1.96E-08	828	0.037627681	32.29567564
rs111354914	G	A	1.17026	0.1136	0.093599	0.0548372	ebi-a-GCST90018874	10	7740454	0.0927	481912	0.2203	7698491	0.0741061	2.74E-49	828	0.232373341	250.0439211
rs3131617	T	A	-0.979412	-0.076	0.0996377	0.0966414	ebi-a-GCST90018874	6	31436738	0.0892	481912	0.3942	31468961	0.0766876	3.23E-34	828	0.172108307	171.715048
rs143091816	C	A	0.879432	-0.1842	0.0531401	0.0280178	ebi-a-GCST90018874	19	43848623	0.1391	481912	0.1854	43344471	0.108579	1.98E-15	828	0.077829209	69.7126033
rs1522857	G	A	-0.313962	0.0399	0.716787	0.727367	ebi-a-GCST90018874	2	79310681	0.0373	481912	0.2847	79083555	0.0542045	9.87E-09	828	0.040020957	34.43545054
rs12682112	C	A	0.679289	-0.0297	0.130435	0.174848	ebi-a-GCST90018874	8	63924794	0.0403	481912	0.4617	63012235	0.0695151	2.04E-21	828	0.104673164	96.5681249
rs28393982	T	G	-0.321169	0.0027	0.410024	0.275401	ebi-a-GCST90018874	8	64005582	0.0443	481912	0.9508	63093023	0.0492655	1.23E-10	828	0.049904632	43.38640884
rs3816257	C	A	-0.427746	0.0108	0.354469	0.393515	ebi-a-GCST90018874	17	78074446	0.0353	481912	0.760599	80100647	0.0505178	1.14E-16	828	0.08373312	75.48407394
rs142049763	C	G	-1.4174	-0.1264	0.00905797	0.0161447	ebi-a-GCST90018874	8	97749838	0.2391	481912	0.5971	96737610	0.255973	4.13E-08	828	0.036065668	30.9048456
rs28631213	T	A	0.909691	5.00E-04	0.0368357	0.0578075	ebi-a-GCST90018874	8	98016920	0.062	481912	0.9936	97004692	0.126905	1.69E-12	828	0.058720142	51.52860411
rs2294609	C	T	-1.38277	0.0449	0.0120773	0.0334647	ebi-a-GCST90018874	16	1273391	0.0794	481912	0.5715	1223391	0.221283	6.62E-10	828	0.045627084	39.48977444
rs34777355	T	A	1.33449	0.2247	0.0277778	0.0234546	ebi-a-GCST90018874	16	1217503	0.1745	481912	0.1978	1167503	0.144504	2.13E-19	828	0.096188693	87.90757515
rs72775430	A	G	1.22149	0.1279	0.0229469	0.02017	ebi-a-GCST90018874	16	1223350	0.1823	481912	0.4829	1173350	0.16062	7.76E-14	828	0.06690399	59.2250904
rs2808466	C	T	0.807771	-0.0291	0.106884	0.152565	ebi-a-GCST90018874	1	207273751	0.0444	481912	0.5117	207100406	0.0741502	6.48E-26	828	0.124573905	117.5405282
rs982764	C	T	-0.446809	-0.0031	0.366546	0.367054	ebi-a-GCST90018874	10	90769998	0.0351	481912	0.9307	89010241	0.0493384	9.58E-19	828	0.092708038	84.40154017
rs74675346	A	C	-0.689506	0.1084	0.0464976	0.0369123	ebi-a-GCST90018874	19	10482638	0.136	481912	0.4251	10371962	0.115569	3.60E-09	828	0.042155906	36.35328356
rs28529046	T	C	-0.454885	0.0082	0.126812	0.157847	ebi-a-GCST90018874	4	88361716	0.045	481912	0.8562	87440564	0.0740079	1.23E-09	828	0.04582488	39.6691868
rs61922045	C	A	0.475741	0.0284	0.0887681	0.10903	ebi-a-GCST90018874	12	12494394	0.0587	481912	0.6277	12341460	0.0851863	3.18E-08	828	0.036614828	31.39330843
rs112122191	G	T	-0.95196	0.6033	0.0277778	0.00774217	ebi-a-GCST90018874	2	126941946	0.5929	481912	0.3089	126184369	0.148123	2.20E-10	828	0.048947529	42.51149185
rs12367102	T	C	0.597133	-0.0037	0.213164	0.209294	ebi-a-GCST90018874	12	27920001	0.0443	481912	0.9336	27767068	0.055777	3.90E-25	828	0.119610753	112.2213637
rs2276543	A	G	0.705652	0.0025	0.366546	0.308389	ebi-a-GCST90018874	1	183155305	0.0374	481912	0.9459	183186170	0.0446088	1.97E-49	828	0.23123561	248.4514331
rs2286241	C	G	-0.834026	0.0881	0.031401	0.0764136	ebi-a-GCST90018874	1	44440769	0.0563	481912	0.1177	43975097	0.134674	9.30E-10	828	0.042313278	36.49499019
rs11064321	C	G	0.295263	0.0468	0.341184	0.407107	ebi-a-GCST90018874	12	6809896	0.1033	481912	0.6505	6700730	0.0511677	1.12E-08	828	0.039192309	33.69336778
rs149827271	A	G	-0.691732	0.0704	0.0501208	0.0219826	ebi-a-GCST90018874	16	64810100	0.1496	481912	0.6381	64776197	0.110187	5.54E-10	828	0.04556088	39.42974035
rs3785315	C	T	-1.05168	-0.0377	0.190217	0.213188	ebi-a-GCST90018874	16	65005395	0.0382	481912	0.3231	64971492	0.0523772	2.44E-73	828	0.340733794	426.9081457
rs11124542	C	A	0.327556	0.0371	0.425725	0.368374	ebi-a-GCST90018874	2	36994439	0.0375	481912	0.3218	36767296	0.0494447	6.27E-11	828	0.052462644	45.73344164
rs2517164	G	A	0.928905	0.0177	0.964372	0.966147	ebi-a-GCST90018874	8	17455263	0.0988	481912	0.8578	17597754	0.131227	3.11E-12	828	0.059293711	52.06365252
rs11101992	C	A	0.463452	-0.0381	0.225242	0.196168	ebi-a-GCST90018874	1	110266754	0.0505	481912	0.4507	109724132	0.0565992	1.00E-15	828	0.074964381	66.9385889
rs35608606	T	G	-0.269213	-0.0705	0.393116	0.313192	ebi-a-GCST90018874	1	110052900	0.0508	481912	0.1655	109510278	0.0485628	3.99E-08	828	0.034581869	29.58782596
rs1800566	A	G	-0.69168	-0.0049	0.208333	0.237273	ebi-a-GCST90018874	16	69745145	0.0384	481912	0.8979	69711242	0.0538984	1.67E-34	828	0.15781237	154.7790693
rs8177399	T	C	-1.10666	-0.1768	0.0440821	0.0254934	ebi-a-GCST90018874	11	126160826	0.1567	481912	0.2593	126290931	0.114519	5.29E-21	828	0.103214637	95.06766493
rs149170555	A	T	-1.24753	-0.0434	0.0163043	0.0141316	ebi-a-GCST90018874	7	134198802	0.2431	481912	0.8582	134514050	0.183599	2.07E-11	828	0.049922339	43.40261167
rs2679604	G	A	0.516704	0.0613	0.896135	0.868683	ebi-a-GCST90018874	9	97350670	0.0534	481912	0.2503	94588388	0.0796058	1.47E-10	828	0.049699991	43.1991918
rs34820917	A	G	-0.529782	-0.0281	0.089372	0.070297	ebi-a-GCST90018874	14	100686816	0.1043	481912	0.787601	100220479	0.084585	6.06E-10	828	0.045684289	39.54165504
rs10440825	A	G	-1.59897	-0.1693	0.0187198	0.0243359	ebi-a-GCST90018874	6	36805767	0.1848	481912	0.3595	36837991	0.174488	3.88E-19	828	0.093930118	85.62946286
rs35597012	C	T	0.302842	-0.0043	0.572464	0.615718	ebi-a-GCST90018874	4	168065926	0.0377	481912	0.9084	167144775	0.0483567	6.08E-10	828	0.04489346	38.82498583
rs12933410	G	T	-0.446663	0.0429	0.193237	0.220869	ebi-a-GCST90018874	16	2066458	0.1177	481912	0.715501	2016457	0.0597806	2.02E-13	828	0.062205131	54.78963493
