# Supplementary material for: Integrative multiomics analysis identifies RARRES2 as a regulator of keloid pathogenesis through STAT3/HSPG2 signaling axis
Source: iScience. 2026 Apr 20;29(5):115797. doi: 10.1016/j.isci.2026.115797 (PMC13187529; doi:10.1016/j.isci.2026.115797)
Supplement: Table S4. SMR and HEIDI analyses in the eQTL of RARRES2 [file mmc5.csv]

Table S4 SMR and HEIDI analyses in the eQTL of RARRES2
probeID	ProbeChr	Gene	Probe_bp	topSNP	topSNP_chr	topSNP_bp	A1	A2	b_SMR	se_SMR	p_SMR	p_HEIDI	nsnp_HEIDI	or_SMR	or_lci95_SMR	or_uci95_SMR	topSNP_F
ENSG00000106538	7	ENSG00000106538	150037085	rs11769348	7	150026753	C	T	1.19672	0.532924	0.02473199	0.1128998	20	3.309244779	1.164380237	9.405090074	57.74183592
