# Supplementary material for: Integrative multiomics analysis identifies RARRES2 as a regulator of keloid pathogenesis through STAT3/HSPG2 signaling axis
Source: iScience. 2026 Apr 20;29(5):115797. doi: 10.1016/j.isci.2026.115797 (PMC13187529; doi:10.1016/j.isci.2026.115797)
Supplement: Table S5. MR-PheWAS results [file mmc6.csv]

Table S5 MR-PheWAS results
id.exposure	id.outcome	outcome	exposure	method	nsnp	b	se	pval	lo_ci	up_ci	or	or_lci95	or_uci95
RARRES2-Iceland	finngen_R12_M13_ARTHTROSIS_COX_PRIM_HIPSURG	Coxarthrosis, primary, with hip surgery || id:finngen_R12_M13_ARTHTROSIS_COX_PRIM_HIPSURG	Retinoic acid receptor responder protein 2 | Cardiometabolic	Inverse variance weighted	4	-0.15810758	0.044441174	0.000374141	-0.245212281	-0.07100288	0.853757929	0.782538403	0.93145921
RARRES2-Iceland	finngen_R12_I9_REVASC	Coronary revascularization (ANGIO or CABG) || id:finngen_R12_I9_REVASC	Retinoic acid receptor responder protein 2 | Cardiometabolic	Inverse variance weighted	4	0.144678608	0.041408446	0.000475949	0.063518055	0.225839162	1.155668089	1.065578725	1.253374059
RARRES2-UKB	finngen_R12_M13_ARTHTROSIS_COX_PRIM_HIPSURG	Coxarthrosis, primary, with hip surgery || id:finngen_R12_M13_ARTHTROSIS_COX_PRIM_HIPSURG	Retinoic acid receptor responder protein 2 | Cardiometabolic	Wald ratio	1	-0.183592379	0.054384795	0.000736005	-0.290186578	-0.07699818	0.832274987	0.748123971	0.925891538
RARRES2-Iceland	finngen_R12_E4_HYPERALDO	Hyperaldosteronism || id:finngen_R12_E4_HYPERALDO	Retinoic acid receptor responder protein 2 | Cardiometabolic	Inverse variance weighted	4	-0.675343779	0.20041924	0.000752622	-1.068165489	-0.28252207	0.508981413	0.343638348	0.753880004
RARRES2-Iceland	finngen_R12_CD2_BENIGN_FLOOROFMOUTH	Benign neoplasm: Floor of mouth || id:finngen_R12_CD2_BENIGN_FLOOROFMOUTH	Retinoic acid receptor responder protein 2 | Cardiometabolic	Inverse variance weighted	4	-1.77237525	0.53040822	0.000833179	-2.811975362	-0.732775138	0.169928886	0.060086183	0.48057348
RARRES2-Iceland	finngen_R12_PD2ND_EXMORE	Secondary parkinsonism (more control exclusions) || id:finngen_R12_PD2ND_EXMORE	Retinoic acid receptor responder protein 2 | Cardiometabolic	Inverse variance weighted	4	0.712729089	0.217517942	0.001050483	0.286393922	1.139064256	2.039549783	1.331616905	3.123843879
RARRES2-UKB	finngen_R12_I9_HYPTENSESS	Hypertension, essential || id:finngen_R12_I9_HYPTENSESS	Retinoic acid receptor responder protein 2 | Cardiometabolic	Wald ratio	1	-0.090061347	0.027654698	0.0011274	-0.144264555	-0.035858138	0.91387512	0.865658703	0.964777149
RARRES2-Iceland	finngen_R12_F5_PSYCHOTH	Other and unspecified nonorganic psychotic disorders || id:finngen_R12_F5_PSYCHOTH	Retinoic acid receptor responder protein 2 | Cardiometabolic	Inverse variance weighted	4	-0.261466322	0.080948636	0.001237783	-0.420125648	-0.102806996	0.769921804	0.656964268	0.902301104
RARRES2-UKB	finngen_R12_J10_CHRONTONSADEN	Chronic diseases of tonsils and adenoids || id:finngen_R12_J10_CHRONTONSADEN	Retinoic acid receptor responder protein 2 | Cardiometabolic	Wald ratio	1	0.106568975	0.033730259	0.001580687	0.040457667	0.172680282	1.112454655	1.041287228	1.188486064
RARRES2-Iceland	finngen_R12_H7_OTHERCONJ	Other disorders of conjunctiva || id:finngen_R12_H7_OTHERCONJ	Retinoic acid receptor responder protein 2 | Cardiometabolic	Inverse variance weighted	4	-0.263120218	0.08330971	0.001586715	-0.42640725	-0.099833185	0.768649486	0.652850414	0.904988371
RARRES2-Iceland	finngen_R12_J10_CHRONTONSADEN	Chronic diseases of tonsils and adenoids || id:finngen_R12_J10_CHRONTONSADEN	Retinoic acid receptor responder protein 2 | Cardiometabolic	Inverse variance weighted	4	0.086522742	0.027574455	0.001702291	0.032476809	0.140568674	1.090376164	1.033009937	1.150928116
RARRES2-UKB	finngen_R12_CD2_BENIGN_FLOOROFMOUTH	Benign neoplasm: Floor of mouth || id:finngen_R12_CD2_BENIGN_FLOOROFMOUTH	Retinoic acid receptor responder protein 2 | Cardiometabolic	Wald ratio	1	-2.024376693	0.646679168	0.001745572	-3.291867861	-0.756885524	0.132076142	0.037184329	0.469125233
RARRES2-UKB	finngen_R12_AB1_SALMONELLA_OTH	Other salmonella infections || id:finngen_R12_AB1_SALMONELLA_OTH	Retinoic acid receptor responder protein 2 | Cardiometabolic	Wald ratio	1	0.59332361	0.192489756	0.002053631	0.216043688	0.970603533	1.809994145	1.241156602	2.639537026
RARRES2-Iceland	finngen_R12_H7_CONJUHAEMOR	conjunctival haemorrhage || id:finngen_R12_H7_CONJUHAEMOR	Retinoic acid receptor responder protein 2 | Cardiometabolic	Inverse variance weighted	4	-0.36532808	0.118917975	0.002125575	-0.598407311	-0.132248849	0.693968936	0.549686419	0.876122946
RARRES2-Iceland	finngen_R12_F5_PSYTRANS	Acute and transient psychotic disorders || id:finngen_R12_F5_PSYTRANS	Retinoic acid receptor responder protein 2 | Cardiometabolic	Inverse variance weighted	4	-0.309381188	0.101608778	0.002328139	-0.508534392	-0.110227984	0.733900962	0.601376315	0.895629922
RARRES2-Iceland	finngen_R12_I9_MI_STRICT	Myocardial infarction, strict || id:finngen_R12_I9_MI_STRICT	Retinoic acid receptor responder protein 2 | Cardiometabolic	Inverse variance weighted	4	0.118292102	0.039009195	0.002426047	0.041834079	0.194750125	1.125572846	1.042721455	1.215007349
RARRES2-Iceland	finngen_R12_H7_CONJUVASC	Other conjunctival vascular disorders and cysts || id:finngen_R12_H7_CONJUVASC	Retinoic acid receptor responder protein 2 | Cardiometabolic	Inverse variance weighted	4	-0.629498137	0.214002811	0.003265831	-1.048943646	-0.210052629	0.532859156	0.350307603	0.810541587
RARRES2-UKB	finngen_R12_H7_OTHERCONJ	Other disorders of conjunctiva || id:finngen_R12_H7_OTHERCONJ	Retinoic acid receptor responder protein 2 | Cardiometabolic	Wald ratio	1	-0.298885571	0.101918652	0.00336148	-0.498646128	-0.099125013	0.74164427	0.607352381	0.905629485
RARRES2-UKB	finngen_R12_I9_REVASC	Coronary revascularization (ANGIO or CABG) || id:finngen_R12_I9_REVASC	Retinoic acid receptor responder protein 2 | Cardiometabolic	Wald ratio	1	0.14658518	0.050653055	0.00380482	0.047305192	0.245865167	1.157873554	1.048441937	1.278727147
RARRES2-UKB	finngen_R12_I9_HYPTENS	Hypertension || id:finngen_R12_I9_HYPTENS	Retinoic acid receptor responder protein 2 | Cardiometabolic	Wald ratio	1	-0.075656643	0.026282381	0.003994359	-0.127170109	-0.024143177	0.92713449	0.880583865	0.976145938
RARRES2-UKB	finngen_R12_K11_SUPNUM_ONLY_INCLAVO	Supernumerary teeth EXCLUDE clefts and syndromes, including avohilmo || id:finngen_R12_K11_SUPNUM_ONLY_INCLAVO	Retinoic acid receptor responder protein 2 | Cardiometabolic	Wald ratio	1	-1.153797717	0.401872352	0.00409104	-1.941467528	-0.366127907	0.315436553	0.143493215	0.693414103
RARRES2-Iceland	finngen_R12_C3_URINARY_TRACT_EXALLC	Malignant neoplasm of urinary organs, excluding all cancers (controls excluding all cancers) || id:finngen_R12_C3_URINARY_TRACT_EXALLC	Retinoic acid receptor responder protein 2 | Cardiometabolic	Inverse variance weighted	4	-0.26198535	0.091932845	0.004375402	-0.442173725	-0.081796974	0.769522297	0.642637983	0.92145902
RARRES2-UKB	finngen_R12_E4_HYPERALDO	Hyperaldosteronism || id:finngen_R12_E4_HYPERALDO	Retinoic acid receptor responder protein 2 | Cardiometabolic	Wald ratio	1	-0.693122208	0.245100354	0.00468527	-1.173518902	-0.212725513	0.500012487	0.30927671	0.808377996
RARRES2-UKB	finngen_R12_H7_CONJUHAEMOR	conjunctival haemorrhage || id:finngen_R12_H7_CONJUHAEMOR	Retinoic acid receptor responder protein 2 | Cardiometabolic	Wald ratio	1	-0.409450193	0.145536496	0.004902292	-0.694701725	-0.124198662	0.66401523	0.499223332	0.883204364
RARRES2-UKB	finngen_R12_F5_PSYCHOTH	Other and unspecified nonorganic psychotic disorders || id:finngen_R12_F5_PSYCHOTH	Retinoic acid receptor responder protein 2 | Cardiometabolic	Wald ratio	1	-0.277243327	0.099043915	0.005123004	-0.471369401	-0.083117254	0.757870064	0.624146976	0.920243239
RARRES2-Iceland	finngen_R12_DRUGADVERS_DYSTON	Drug-induced dystonia || id:finngen_R12_DRUGADVERS_DYSTON	Retinoic acid receptor responder protein 2 | Cardiometabolic	Inverse variance weighted	4	-1.635475729	0.592086866	0.005740932	-2.795965985	-0.474985472	0.194859649	0.061055867	0.621894091
RARRES2-UKB	finngen_R12_H8_EXT_OTH	Other otitis externa (chronic) || id:finngen_R12_H8_EXT_OTH	Retinoic acid receptor responder protein 2 | Cardiometabolic	Wald ratio	1	-0.420884784	0.153148598	0.005992129	-0.721056036	-0.120713531	0.656465733	0.486238499	0.886287817
RARRES2-UKB	finngen_R12_H7_HETEROTRONAS	Other and unspecified heterotropia || id:finngen_R12_H7_HETEROTRONAS	Retinoic acid receptor responder protein 2 | Cardiometabolic	Wald ratio	1	-1.982804361	0.722878904	0.006089414	-3.399647013	-0.56596171	0.137682584	0.033385052	0.567813812
RARRES2-UKB	finngen_R12_E4_CUSHING	Cushing syndrome || id:finngen_R12_E4_CUSHING	Retinoic acid receptor responder protein 2 | Cardiometabolic	Wald ratio	1	-1.022640461	0.374415816	0.006308576	-1.75649546	-0.288785462	0.359644059	0.17264886	0.749172914
RARRES2-UKB	finngen_R12_F5_PSYTRANS	Acute and transient psychotic disorders || id:finngen_R12_F5_PSYTRANS	Retinoic acid receptor responder protein 2 | Cardiometabolic	Wald ratio	1	-0.339368475	0.124391509	0.006367546	-0.583175832	-0.095561118	0.712219966	0.558123044	0.908862812
RARRES2-Iceland	finngen_R12_C3_KIDNEY_NOTRENALPELVIS_EXALLC	Malignant neoplasm of kidney, except renal pelvis, excluding all cancers (controls excluding all cancers) || id:finngen_R12_C3_KIDNEY_NOTRENALPELVIS_EXALLC	Retinoic acid receptor responder protein 2 | Cardiometabolic	Inverse variance weighted	4	-0.268328594	0.098532378	0.006464253	-0.461452056	-0.075205133	0.764656478	0.630367652	0.927553195
RARRES2-UKB	finngen_R12_N14_RENFAILNAS	Unspecified kidney failure || id:finngen_R12_N14_RENFAILNAS	Retinoic acid receptor responder protein 2 | Cardiometabolic	Wald ratio	1	-0.333195824	0.122743709	0.00663628	-0.573773494	-0.092618154	0.716629847	0.563395453	0.911541502
RARRES2-UKB	finngen_R12_I9_MI_STRICT	Myocardial infarction, strict || id:finngen_R12_I9_MI_STRICT	Retinoic acid receptor responder protein 2 | Cardiometabolic	Wald ratio	1	0.129070537	0.047701461	0.006814039	0.035575674	0.2225654	1.137770377	1.03621606	1.24927752
RARRES2-Iceland	finngen_R12_C3_CIRCULATING_LYMPHOID_EXALLC	Rare circulating lymphoid malignancy, excluding all cancers (controls excluding all cancers) || id:finngen_R12_C3_CIRCULATING_LYMPHOID_EXALLC	Retinoic acid receptor responder protein 2 | Cardiometabolic	Inverse variance weighted	4	-0.505953905	0.187616966	0.007002222	-0.873683159	-0.138224652	0.602930163	0.417411322	0.87090302
RARRES2-UKB	finngen_R12_KRA_PSY_CHILDSOC_EXMORE	Social disorders starting during childhood or adolescence (more control exclusions) || id:finngen_R12_KRA_PSY_CHILDSOC_EXMORE	Retinoic acid receptor responder protein 2 | Cardiometabolic	Wald ratio	1	-1.280852837	0.475477464	0.007063735	-2.212788666	-0.348917008	0.277800281	0.109395156	0.705451675
RARRES2-UKB	finngen_R12_J10_TONSILLECTOMY	Tonsillectomy and adenotomy || id:finngen_R12_J10_TONSILLECTOMY	Retinoic acid receptor responder protein 2 | Cardiometabolic	Wald ratio	1	0.110628979	0.041140357	0.007165307	0.029993879	0.191264079	1.116980407	1.030448227	1.210779151
RARRES2-Iceland	finngen_R12_I9_ANGIO	Coronary angioplasty || id:finngen_R12_I9_ANGIO	Retinoic acid receptor responder protein 2 | Cardiometabolic	Inverse variance weighted	4	0.134344106	0.050064492	0.007287321	0.036217701	0.232470511	1.143786336	1.036881552	1.261713239
RARRES2-UKB	finngen_R12_C3_URINARY_TRACT_EXALLC	Malignant neoplasm of urinary organs, excluding all cancers (controls excluding all cancers) || id:finngen_R12_C3_URINARY_TRACT_EXALLC	Retinoic acid receptor responder protein 2 | Cardiometabolic	Wald ratio	1	-0.301526495	0.112482348	0.007347798	-0.521991898	-0.081061092	0.739688228	0.593337503	0.922137354
RARRES2-UKB	finngen_R12_CARDIAC_ARRHYTM	Cardiac arrhythmias || id:finngen_R12_CARDIAC_ARRHYTM	Retinoic acid receptor responder protein 2 | Cardiometabolic	Wald ratio	1	0.086577772	0.03235095	0.007446111	0.023169909	0.149985634	1.090436169	1.023440417	1.161817552
RARRES2-UKB	finngen_R12_C3_KIDNEY_NOTRENALPELVIS_EXALLC	Malignant neoplasm of kidney, except renal pelvis, excluding all cancers (controls excluding all cancers) || id:finngen_R12_C3_KIDNEY_NOTRENALPELVIS_EXALLC	Retinoic acid receptor responder protein 2 | Cardiometabolic	Wald ratio	1	-0.322541843	0.120554668	0.007462188	-0.558828993	-0.086254694	0.724305624	0.571878346	0.917360556
RARRES2-UKB	finngen_R12_M13_ARTHTROSIS_COX_PRIM_ICD10	Coxarthrosis, primary || id:finngen_R12_M13_ARTHTROSIS_COX_PRIM_ICD10	Retinoic acid receptor responder protein 2 | Cardiometabolic	Wald ratio	1	-0.126421742	0.047286617	0.007505968	-0.219103512	-0.033739973	0.881243111	0.803238569	0.966822872
RARRES2-Iceland	finngen_R12_C3_CIRCULATING_LYMPHOID	Rare circulating lymphoid malignancy || id:finngen_R12_C3_CIRCULATING_LYMPHOID	Retinoic acid receptor responder protein 2 | Cardiometabolic	Inverse variance weighted	4	-0.498852274	0.187387394	0.00776446	-0.866131567	-0.131572982	0.60722719	0.420575374	0.876715289
RARRES2-UKB	finngen_R12_WEIGHT_IRN	Weight, inverse-rank normalized || id:finngen_R12_WEIGHT_IRN	Retinoic acid receptor responder protein 2 | Cardiometabolic	Wald ratio	1	-0.028374563	0.010669398	0.007827201	-0.049286584	-0.007462542	0.972024214	0.951908289	0.992565233
RARRES2-UKB	finngen_R12_M13_SPONDYLINFLAMNAS	Other specified/unspecified inflammatory spondylopathies || id:finngen_R12_M13_SPONDYLINFLAMNAS	Retinoic acid receptor responder protein 2 | Cardiometabolic	Wald ratio	1	0.434507952	0.164553094	0.008277562	0.111983888	0.757032016	1.54420305	1.118494839	2.13193926
RARRES2-UKB	finngen_R12_AB1_CHOLERA	Cholera || id:finngen_R12_AB1_CHOLERA	Retinoic acid receptor responder protein 2 | Cardiometabolic	Wald ratio	1	0.484167882	0.183694701	0.008395887	0.124126268	0.844209496	1.622824066	1.132158817	2.326138266
RARRES2-UKB	finngen_R12_M13_TAKAYASU	Aortic arch syndrome [Takayasu] || id:finngen_R12_M13_TAKAYASU	Retinoic acid receptor responder protein 2 | Cardiometabolic	Wald ratio	1	1.900256962	0.728291317	0.009075445	0.472805982	3.327707943	6.687612686	1.604490053	27.87437875
RARRES2-UKB	finngen_R12_H7_GLAUCOMA_POAG	Primary open-angle glaucoma, strict || id:finngen_R12_H7_GLAUCOMA_POAG	Retinoic acid receptor responder protein 2 | Cardiometabolic	Wald ratio	1	-0.192365211	0.073962544	0.00929941	-0.337331796	-0.047398625	0.825005513	0.713672007	0.95370715
RARRES2-UKB	finngen_R12_K11_MN_PROGN_AND_SURGRT	Mandibular prognathia AND surgery (LeFortI or BSSRO) || id:finngen_R12_K11_MN_PROGN_AND_SURGRT	Retinoic acid receptor responder protein 2 | Cardiometabolic	Wald ratio	1	1.321883464	0.508313077	0.009307985	0.325589833	2.318177096	3.750478621	1.384847233	10.15714192
RARRES2-UKB	finngen_R12_PD2ND_EXMORE	Secondary parkinsonism (more control exclusions) || id:finngen_R12_PD2ND_EXMORE	Retinoic acid receptor responder protein 2 | Cardiometabolic	Wald ratio	1	0.689399727	0.265653633	0.009456135	0.168718605	1.210080848	1.992519118	1.183786981	3.353755787
RARRES2-UKB	finngen_R12_L12_ACTINKERA	Actinic keratosis || id:finngen_R12_L12_ACTINKERA	Retinoic acid receptor responder protein 2 | Cardiometabolic	Wald ratio	1	-0.162247841	0.062550177	0.009489877	-0.284846188	-0.039649494	0.850230456	0.752129932	0.96112626
RARRES2-Iceland	finngen_R12_K11_HYPOPLASIA_ENAMEL_PRENATAL_INCLAVO	Hypoplasia of dental enamel, prenatal , including avohilmo || id:finngen_R12_K11_HYPOPLASIA_ENAMEL_PRENATAL_INCLAVO	Retinoic acid receptor responder protein 2 | Cardiometabolic	Inverse variance weighted	4	-1.295255927	0.499666685	0.009535325	-2.274602629	-0.315909224	0.273827776	0.102837765	0.729125634
RARRES2-Iceland	finngen_R12_L12_PSORIASIS	Psoriasis || id:finngen_R12_L12_PSORIASIS	Retinoic acid receptor responder protein 2 | Cardiometabolic	Inverse variance weighted	4	-0.141044416	0.054475714	0.009622025	-0.247816816	-0.034272016	0.868450738	0.780502906	0.966308617
RARRES2-Iceland	finngen_R12_H7_HETEROTRONAS	Other and unspecified heterotropia || id:finngen_R12_H7_HETEROTRONAS	Retinoic acid receptor responder protein 2 | Cardiometabolic	Inverse variance weighted	4	-1.536056594	0.594233965	0.009739716	-2.700755164	-0.371358023	0.215228162	0.067154781	0.689796934
RARRES2-Iceland	finngen_R12_L12_DERMATITISNAS	Dermatitis || id:finngen_R12_L12_DERMATITISNAS	Retinoic acid receptor responder protein 2 | Cardiometabolic	Inverse variance weighted	4	-0.09227687	0.035712556	0.00976965	-0.16227348	-0.022280259	0.91185265	0.850208657	0.977966112
RARRES2-Iceland	finngen_R12_D3_ACQCOAFACDEF	Acquired coagulation factor deficiency || id:finngen_R12_D3_ACQCOAFACDEF	Retinoic acid receptor responder protein 2 | Cardiometabolic	Inverse variance weighted	4	-1.902322678	0.738661065	0.010013403	-3.350098366	-0.454546991	0.149221623	0.035080903	0.634735444
RARRES2-UKB	finngen_R12_C3_CIRCULATING_LYMPHOID_EXALLC	Rare circulating lymphoid malignancy, excluding all cancers (controls excluding all cancers) || id:finngen_R12_C3_CIRCULATING_LYMPHOID_EXALLC	Retinoic acid receptor responder protein 2 | Cardiometabolic	Wald ratio	1	-0.588925157	0.229303887	0.010219354	-1.038360775	-0.139489539	0.55492342	0.354034549	0.869802122
RARRES2-Iceland	finngen_R12_I9_INTRACRA	Nontraumatic intracranial haemmorrhage || id:finngen_R12_I9_INTRACRA	Retinoic acid receptor responder protein 2 | Cardiometabolic	Inverse variance weighted	4	-0.170342011	0.066377212	0.010279805	-0.300441347	-0.040242675	0.843376323	0.740491335	0.960556308
RARRES2-UKB	finngen_R12_H8_MYRINGACU	Acute myringitis || id:finngen_R12_H8_MYRINGACU	Retinoic acid receptor responder protein 2 | Cardiometabolic	Wald ratio	1	-1.203903049	0.469643725	0.010364091	-2.12440475	-0.283401347	0.300020927	0.119504082	0.753217425
RARRES2-UKB	finngen_R12_H7_GLOBEDEGENERATED	Degenerative conditions of globe || id:finngen_R12_H7_GLOBEDEGENERATED	Retinoic acid receptor responder protein 2 | Cardiometabolic	Wald ratio	1	-1.364423455	0.532796259	0.010440957	-2.408704123	-0.320142788	0.255527957	0.08993176	0.726045359
RARRES2-UKB	finngen_R12_NECROVASC_FG	Other necrotizing vasculopathies (FG) || id:finngen_R12_NECROVASC_FG	Retinoic acid receptor responder protein 2 | Cardiometabolic	Wald ratio	1	0.401701507	0.156906267	0.010463097	0.094165224	0.70923779	1.494365209	1.09874127	2.03244152
RARRES2-Iceland	finngen_R12_J10_TONSILLECTOMY	Tonsillectomy and adenotomy || id:finngen_R12_J10_TONSILLECTOMY	Retinoic acid receptor responder protein 2 | Cardiometabolic	Inverse variance weighted	4	0.086042627	0.033640385	0.010536141	0.020107473	0.151977781	1.089852785	1.02031099	1.16413437
RARRES2-UKB	finngen_R12_H8_PERCHRONDR	Perichondritis of external ear || id:finngen_R12_H8_PERCHRONDR	Retinoic acid receptor responder protein 2 | Cardiometabolic	Wald ratio	1	-0.769896058	0.301016274	0.01053803	-1.359887955	-0.17990416	0.463061198	0.256689536	0.835350268
RARRES2-UKB	finngen_R12_DRUGADVERS_CATAR	Drug-induced cataract || id:finngen_R12_DRUGADVERS_CATAR	Retinoic acid receptor responder protein 2 | Cardiometabolic	Wald ratio	1	0.668939973	0.26183485	0.010624382	0.155743667	1.182136278	1.952166873	1.168526633	3.261333882
RARRES2-UKB	finngen_R12_AB1_PNEUMOCYSTOSIS	Pneumocystosis || id:finngen_R12_AB1_PNEUMOCYSTOSIS	Retinoic acid receptor responder protein 2 | Cardiometabolic	Wald ratio	1	-0.839669421	0.328708475	0.010635565	-1.483938033	-0.19540081	0.431853261	0.226743007	0.822504924
RARRES2-UKB	finngen_R12_E4_LIPOMATOSIS	Lipomatosis, not elsewhere classified || id:finngen_R12_E4_LIPOMATOSIS	Retinoic acid receptor responder protein 2 | Cardiometabolic	Wald ratio	1	1.926643054	0.754811677	0.01069585	0.447212168	3.40607394	6.866421303	1.563946083	30.14665405
RARRES2-UKB	finngen_R12_DRUGADVERS_DYSTON	Drug-induced dystonia || id:finngen_R12_DRUGADVERS_DYSTON	Retinoic acid receptor responder protein 2 | Cardiometabolic	Wald ratio	1	-1.847878325	0.725786513	0.010895407	-3.27041989	-0.425336759	0.157571127	0.037990472	0.653549659
RARRES2-UKB	finngen_R12_L12_ACNE	Acne || id:finngen_R12_L12_ACNE	Retinoic acid receptor responder protein 2 | Cardiometabolic	Wald ratio	1	-0.283728037	0.111456814	0.01090801	-0.502183392	-0.065272681	0.752971397	0.60520781	0.936811978
RARRES2-UKB	finngen_R12_AB1_PROTOZOAL	Protozoal diseases || id:finngen_R12_AB1_PROTOZOAL	Retinoic acid receptor responder protein 2 | Cardiometabolic	Wald ratio	1	-0.62083478	0.244123434	0.010986802	-1.099316712	-0.142352849	0.53749556	0.333098608	0.867315172
RARRES2-Iceland	finngen_R12_L12_DERMATITISECZEMA	Dermatitis and eczema || id:finngen_R12_L12_DERMATITISECZEMA	Retinoic acid receptor responder protein 2 | Cardiometabolic	Inverse variance weighted	4	-0.064149183	0.02526887	0.011127649	-0.113676169	-0.014622197	0.937865075	0.892546943	0.985484188
RARRES2-UKB	finngen_R12_C3_CIRCULATING_LYMPHOID	Rare circulating lymphoid malignancy || id:finngen_R12_C3_CIRCULATING_LYMPHOID	Retinoic acid receptor responder protein 2 | Cardiometabolic	Wald ratio	1	-0.580447716	0.229061277	0.011275969	-1.02940782	-0.131487613	0.559647747	0.357218436	0.876790136
RARRES2-Iceland	finngen_R12_L12_ACRODERMATITIS	Acrodermatitis chronica atrophicans || id:finngen_R12_L12_ACRODERMATITIS	Retinoic acid receptor responder protein 2 | Cardiometabolic	Inverse variance weighted	4	-2.136259427	0.843895408	0.011359954	-3.790294426	-0.482224428	0.118095764	0.02258895	0.617408482
RARRES2-Iceland	finngen_R12_NECROVASC_FG	Other necrotizing vasculopathies (FG) || id:finngen_R12_NECROVASC_FG	Retinoic acid receptor responder protein 2 | Cardiometabolic	Inverse variance weighted	4	0.324812632	0.128373523	0.01139926	0.073200527	0.576424737	1.383771347	1.075946271	1.779664274
RARRES2-Iceland	finngen_R12_E4_LIPOPROTNAS	Disorder of lipoprotein metabolism, unspecified || id:finngen_R12_E4_LIPOPROTNAS	Retinoic acid receptor responder protein 2 | Cardiometabolic	Inverse variance weighted	4	0.210327555	0.083131058	0.011403915	0.047390681	0.37326443	1.234082224	1.04853157	1.452468365
RARRES2-UKB	finngen_R12_FELTY	Felty syndrome || id:finngen_R12_FELTY	Retinoic acid receptor responder protein 2 | Cardiometabolic	Wald ratio	1	1.354140334	0.536065005	0.01153449	0.303452925	2.404827743	3.873429668	1.354527825	11.07652211
RARRES2-Iceland	finngen_R12_E4_CUSHING	Cushing syndrome || id:finngen_R12_E4_CUSHING	Retinoic acid receptor responder protein 2 | Cardiometabolic	Inverse variance weighted	4	-0.773351461	0.306454749	0.011617915	-1.374002769	-0.172700153	0.461463895	0.253091861	0.841389865
RARRES2-UKB	finngen_R12_G6_AUTOTHUNS	Other and unspecified disorders of autonomic nervous system || id:finngen_R12_G6_AUTOTHUNS	Retinoic acid receptor responder protein 2 | Cardiometabolic	Wald ratio	1	1.599569415	0.634071811	0.011645956	0.356788666	2.842350163	4.95090018	1.428733898	17.15603768
RARRES2-UKB	finngen_R12_G6_STATUSEPI	Status epilepticus || id:finngen_R12_G6_STATUSEPI	Retinoic acid receptor responder protein 2 | Cardiometabolic	Wald ratio	1	-0.507979721	0.201372318	0.011649426	-0.902669463	-0.113289978	0.601709974	0.405485784	0.892891703
RARRES2-Iceland	finngen_R12_DRUGADVERS_CATAR	Drug-induced cataract || id:finngen_R12_DRUGADVERS_CATAR	Retinoic acid receptor responder protein 2 | Cardiometabolic	Inverse variance weighted	4	0.521287141	0.207366699	0.011942388	0.114848411	0.92772587	1.68419405	1.121703387	2.528751924
RARRES2-Iceland	finngen_R12_G6_STATUSEPI	Status epilepticus || id:finngen_R12_G6_STATUSEPI	Retinoic acid receptor responder protein 2 | Cardiometabolic	Inverse variance weighted	4	-0.415358322	0.165782806	0.012230029	-0.740292621	-0.090424023	0.660103708	0.476974322	0.913543739
RARRES2-UKB	finngen_R12_Q17_CONGEN_MALFO_POSTERI_SEGMENT_EYE	Congenital malformations of posterior segment of eye || id:finngen_R12_Q17_CONGEN_MALFO_POSTERI_SEGMENT_EYE	Retinoic acid receptor responder protein 2 | Cardiometabolic	Wald ratio	1	1.432844873	0.572627729	0.012341458	0.310494525	2.555195222	4.190603988	1.364099529	12.87381266
RARRES2-Iceland	finngen_R12_AB1_CHOLERA	Cholera || id:finngen_R12_AB1_CHOLERA	Retinoic acid receptor responder protein 2 | Cardiometabolic	Inverse variance weighted	4	0.377061881	0.150702409	0.012348362	0.081685159	0.672438603	1.457994529	1.085114118	1.959008744
RARRES2-Iceland	finngen_R12_WEIGHT_IRN	Weight, inverse-rank normalized || id:finngen_R12_WEIGHT_IRN	Retinoic acid receptor responder protein 2 | Cardiometabolic	Inverse variance weighted	4	-0.021821353	0.008722343	0.012357192	-0.038917146	-0.00472556	0.97841501	0.961830397	0.995285587
RARRES2-Iceland	finngen_R12_H7_KERATITISOTH	Other keratitis || id:finngen_R12_H7_KERATITISOTH	Retinoic acid receptor responder protein 2 | Cardiometabolic	Inverse variance weighted	4	0.22557844	0.090170735	0.012360514	0.0488438	0.402313081	1.25304732	1.050056319	1.495279403
RARRES2-UKB	finngen_R12_CD2_BENIGN_APPENDIX	Benign neoplasm: Appendix || id:finngen_R12_CD2_BENIGN_APPENDIX	Retinoic acid receptor responder protein 2 | Cardiometabolic	Wald ratio	1	0.988675139	0.397096095	0.012782833	0.210366794	1.766983485	2.687671323	1.234130649	5.853170528
RARRES2-UKB	finngen_R12_BMI_IRN	Body-mass index, inverse-rank normalized || id:finngen_R12_BMI_IRN	Retinoic acid receptor responder protein 2 | Cardiometabolic	Wald ratio	1	-0.028426789	0.011434313	0.012915343	-0.050838042	-0.006015536	0.971973451	0.950432589	0.994002521
RARRES2-UKB	finngen_R12_O15_VENOUS_COMPLIC	Venous complications and haemorrhoids in the puerperium || id:finngen_R12_O15_VENOUS_COMPLIC	Retinoic acid receptor responder protein 2 | Cardiometabolic	Wald ratio	1	0.936639118	0.377336389	0.013055966	0.197059796	1.676218441	2.551392066	1.217816859	5.345304121
RARRES2-UKB	finngen_R12_J10_HYPERSPNEUMONI	Hypersensitivity pneumonitis due to organic dust || id:finngen_R12_J10_HYPERSPNEUMONI	Retinoic acid receptor responder protein 2 | Cardiometabolic	Wald ratio	1	-0.762881682	0.307883881	0.01321868	-1.366334088	-0.159429275	0.466320701	0.255040203	0.852630267
RARRES2-UKB	finngen_R12_H7_CONJUVASC	Other conjunctival vascular disorders and cysts || id:finngen_R12_H7_CONJUVASC	Retinoic acid receptor responder protein 2 | Cardiometabolic	Wald ratio	1	-0.648670047	0.2618117	0.013226172	-1.161820978	-0.135519115	0.522740535	0.312915849	0.873262471
RARRES2-UKB	finngen_R12_D3_ACQCOAFACDEF	Acquired coagulation factor deficiency || id:finngen_R12_D3_ACQCOAFACDEF	Retinoic acid receptor responder protein 2 | Cardiometabolic	Wald ratio	1	-2.203407644	0.893089798	0.013618428	-3.953863648	-0.45295164	0.110426223	0.019180452	0.635748878
RARRES2-Iceland	finngen_R12_O15_VENOUS_COMPLIC	Venous complications and haemorrhoids in the puerperium || id:finngen_R12_O15_VENOUS_COMPLIC	Retinoic acid receptor responder protein 2 | Cardiometabolic	Inverse variance weighted	4	0.720417019	0.292630708	0.013821705	0.146860832	1.293973206	2.055290127	1.158192768	3.647249079
RARRES2-UKB	finngen_R12_K11_HYPOPLASIA_ENAMEL_PRENATAL_INCLAVO	Hypoplasia of dental enamel, prenatal , including avohilmo || id:finngen_R12_K11_HYPOPLASIA_ENAMEL_PRENATAL_INCLAVO	Retinoic acid receptor responder protein 2 | Cardiometabolic	Wald ratio	1	-1.500414381	0.609834016	0.013879571	-2.695689052	-0.305139709	0.223037718	0.067495858	0.737020399
RARRES2-UKB	finngen_R12_AB1_ERYSIPELAS	Erysipelas || id:finngen_R12_AB1_ERYSIPELAS	Retinoic acid receptor responder protein 2 | Cardiometabolic	Wald ratio	1	-0.114166725	0.046459245	0.013996542	-0.205226844	-0.023106605	0.892109207	0.814462539	0.977158309
RARRES2-UKB	finngen_R12_Q17_CONGEN_HYDROCEPHALUS	Congenital hydrocephalus || id:finngen_R12_Q17_CONGEN_HYDROCEPHALUS	Retinoic acid receptor responder protein 2 | Cardiometabolic	Wald ratio	1	1.359099012	0.553098595	0.014000699	0.275025766	2.443172257	3.892684457	1.316564597	11.50949397
RARRES2-Iceland	finngen_R12_E4_DISPUB	Disorders of puberty || id:finngen_R12_E4_DISPUB	Retinoic acid receptor responder protein 2 | Cardiometabolic	Inverse variance weighted	4	-0.622370563	0.253914523	0.014241933	-1.120043028	-0.124698098	0.536670717	0.326265756	0.882763371
RARRES2-UKB	finngen_R12_L12_PEMPHIGUS_VULG	Pemphigus vulgaris || id:finngen_R12_L12_PEMPHIGUS_VULG	Retinoic acid receptor responder protein 2 | Cardiometabolic	Wald ratio	1	-2.081204713	0.849711786	0.014313154	-3.746639813	-0.415769614	0.124779798	0.023596903	0.659832269
RARRES2-UKB	finngen_R12_L12_DERMATITISECZEMA	Dermatitis and eczema || id:finngen_R12_L12_DERMATITISECZEMA	Retinoic acid receptor responder protein 2 | Cardiometabolic	Wald ratio	1	-0.075677478	0.030910665	0.014354632	-0.136262381	-0.015092574	0.927115174	0.872613645	0.985020748
RARRES2-Iceland	finngen_R12_ST19_FRACT_SHOUL_UPPER_ARM	Fracture of shoulder and upper arm || id:finngen_R12_ST19_FRACT_SHOUL_UPPER_ARM	Retinoic acid receptor responder protein 2 | Cardiometabolic	Inverse variance weighted	4	-0.116186714	0.047616525	0.014685218	-0.209515102	-0.022858325	0.890308975	0.810977392	0.977400947
RARRES2-UKB	finngen_R12_L12_URTICA_ALLERG	Allergic urticaria || id:finngen_R12_L12_URTICA_ALLERG	Retinoic acid receptor responder protein 2 | Cardiometabolic	Wald ratio	1	-0.315814524	0.129438155	0.014691841	-0.569513309	-0.06211574	0.729194686	0.565800742	0.939774111
RARRES2-UKB	finngen_R12_N14_RENALTUB	Renal tubulo-interstitial diseases || id:finngen_R12_N14_RENALTUB	Retinoic acid receptor responder protein 2 | Cardiometabolic	Wald ratio	1	-0.083876658	0.034478552	0.01498589	-0.15145462	-0.016298697	0.919544667	0.859456884	0.983833408
RARRES2-UKB	finngen_R12_CD2_BENIGN_TONGUE	Benign neoplasm: Tongue || id:finngen_R12_CD2_BENIGN_TONGUE	Retinoic acid receptor responder protein 2 | Cardiometabolic	Wald ratio	1	-0.586360164	0.241059796	0.014998047	-1.058837364	-0.113882964	0.556348622	0.346858847	0.892362388
RARRES2-Iceland	finngen_R12_P16_BIRTHINJY_PERIP_NERVOUS_SYSTEM	Birth injury to peripheral nervous system || id:finngen_R12_P16_BIRTHINJY_PERIP_NERVOUS_SYSTEM	Retinoic acid receptor responder protein 2 | Cardiometabolic	Inverse variance weighted	4	-1.427756692	0.586977915	0.014999725	-2.578233406	-0.277279979	0.239846368	0.075907984	0.757842287
RARRES2-UKB	finngen_R12_H7_DIPLOPIA	Diplopia || id:finngen_R12_H7_DIPLOPIA	Retinoic acid receptor responder protein 2 | Cardiometabolic	Wald ratio	1	-0.252719865	0.10404704	0.015144705	-0.456652064	-0.048787666	0.776685428	0.633400685	0.952383332
RARRES2-UKB	finngen_R12_H7_GLOBE	Disorders of globe || id:finngen_R12_H7_GLOBE	Retinoic acid receptor responder protein 2 | Cardiometabolic	Wald ratio	1	-0.600092599	0.247876473	0.015480685	-1.085930486	-0.114254712	0.548760819	0.337587519	0.892030716
RARRES2-Iceland	finngen_R12_E4_THYMUSDIS	Diseases of thymus || id:finngen_R12_E4_THYMUSDIS	Retinoic acid receptor responder protein 2 | Cardiometabolic	Inverse variance weighted	4	1.548284899	0.639883742	0.015536106	0.294112764	2.802457034	4.703396463	1.341935218	16.48510151
RARRES2-UKB	finngen_R12_G6_POSTZOST	Postzoster neuralgia || id:finngen_R12_G6_POSTZOST	Retinoic acid receptor responder protein 2 | Cardiometabolic	Wald ratio	1	0.80755608	0.334695002	0.015829987	0.151553876	1.463558284	2.242420988	1.163640993	4.321308648
RARRES2-UKB	finngen_R12_I9_INTRACRA	Nontraumatic intracranial haemmorrhage || id:finngen_R12_I9_INTRACRA	Retinoic acid receptor responder protein 2 | Cardiometabolic	Wald ratio	1	-0.195355696	0.081195916	0.016129178	-0.354499692	-0.0362117	0.822542031	0.701524334	0.964436101
RARRES2-Iceland	finngen_R12_N14_RENFAILNAS	Unspecified kidney failure || id:finngen_R12_N14_RENFAILNAS	Retinoic acid receptor responder protein 2 | Cardiometabolic	Inverse variance weighted	4	-0.241383327	0.100354024	0.016158404	-0.438077215	-0.04468944	0.78554045	0.645275956	0.956294423
RARRES2-UKB	finngen_R12_I9_ANGIO	Coronary angioplasty || id:finngen_R12_I9_ANGIO	Retinoic acid receptor responder protein 2 | Cardiometabolic	Wald ratio	1	0.147152349	0.061252402	0.016288194	0.027097641	0.267207056	1.15853045	1.027468121	1.306310898
RARRES2-Iceland	finngen_R12_I9_CABG	Coronary artery bypass grafting || id:finngen_R12_I9_CABG	Retinoic acid receptor responder protein 2 | Cardiometabolic	Inverse variance weighted	4	0.188039287	0.078484034	0.016579965	0.03421058	0.341867994	1.20688093	1.034802493	1.407574477
RARRES2-Iceland	finngen_R12_L12_PSORI_VULG	Psoriasis vulgaris || id:finngen_R12_L12_PSORI_VULG	Retinoic acid receptor responder protein 2 | Cardiometabolic	Inverse variance weighted	4	-0.164798683	0.068828056	0.016649702	-0.299701672	-0.029895693	0.848064417	0.741039261	0.970546763
RARRES2-UKB	finngen_R12_H7_BLINDANDVISIMPAIRMENT	Visual impairment including blindness (binocular or monocular) || id:finngen_R12_H7_BLINDANDVISIMPAIRMENT	Retinoic acid receptor responder protein 2 | Cardiometabolic	Wald ratio	1	-0.350472024	0.146687038	0.016882804	-0.637978619	-0.062965428	0.704355539	0.528359361	0.938975935
RARRES2-UKB	finngen_R12_H7_EYELIDINOTH	Disorders of eyelid in diseases classified elsewhere || id:finngen_R12_H7_EYELIDINOTH	Retinoic acid receptor responder protein 2 | Cardiometabolic	Wald ratio	1	0.508752923	0.212959696	0.016895985	0.091351918	0.926153927	1.663215742	1.095654518	2.524779993
RARRES2-UKB	finngen_R12_O15_ABORT_FAILED	Failed attempted abortion || id:finngen_R12_O15_ABORT_FAILED	Retinoic acid receptor responder protein 2 | Cardiometabolic	Wald ratio	1	-0.840197236	0.352198995	0.017052429	-1.530507267	-0.149887205	0.431625383	0.216425854	0.860805065
RARRES2-Iceland	finngen_R12_G6_CRAINOTH	Other cranial nerve disorders in other disorders || id:finngen_R12_G6_CRAINOTH	Retinoic acid receptor responder protein 2 | Cardiometabolic	Inverse variance weighted	4	-1.491943138	0.625962018	0.017151663	-2.718828693	-0.265057584	0.224935151	0.065951959	0.767161773
RARRES2-UKB	finngen_R12_K11_OTHDISOES	Other diseases of oesophagus || id:finngen_R12_K11_OTHDISOES	Retinoic acid receptor responder protein 2 | Cardiometabolic	Wald ratio	1	0.283985462	0.119257819	0.017252906	0.050240137	0.517730787	1.328413618	1.051523576	1.678215098
RARRES2-Iceland	finngen_R12_H7_DIPLOPIA	Diplopia || id:finngen_R12_H7_DIPLOPIA	Retinoic acid receptor responder protein 2 | Cardiometabolic	Inverse variance weighted	4	-0.202354407	0.085047084	0.017344512	-0.369046691	-0.035662123	0.816805395	0.691393128	0.964966279
RARRES2-Iceland	finngen_R12_E4_THYMUSDISNAS	Disease of thymus, other/unspecified || id:finngen_R12_E4_THYMUSDISNAS	Retinoic acid receptor responder protein 2 | Cardiometabolic	Inverse variance weighted	4	1.906557564	0.802110305	0.017457547	0.334421367	3.478693761	6.729881691	1.397131725	32.41734961
RARRES2-UKB	finngen_R12_M13_CALCBURS	Calcium deposit in bursa || id:finngen_R12_M13_CALCBURS	Retinoic acid receptor responder protein 2 | Cardiometabolic	Wald ratio	1	2.035321897	0.856402065	0.017473204	0.35677385	3.713869945	7.654715762	1.42871273	41.01221482
RARRES2-Iceland	finngen_R12_I9_SAH	Subarachnoid haemorrhage || id:finngen_R12_I9_SAH	Retinoic acid receptor responder protein 2 | Cardiometabolic	Inverse variance weighted	4	-0.224004065	0.094545832	0.017823511	-0.409313895	-0.038694234	0.799311885	0.66410574	0.962044824
RARRES2-Iceland	finngen_R12_AB1_ERYSIPELAS	Erysipelas || id:finngen_R12_AB1_ERYSIPELAS	Retinoic acid receptor responder protein 2 | Cardiometabolic	Inverse variance weighted	4	-0.089954862	0.037976292	0.017850192	-0.164388394	-0.015521331	0.913972439	0.84841244	0.984598504
RARRES2-Iceland	finngen_R12_M13_TAKAYASU	Aortic arch syndrome [Takayasu] || id:finngen_R12_M13_TAKAYASU	Retinoic acid receptor responder protein 2 | Cardiometabolic	Inverse variance weighted	4	1.432928359	0.606046131	0.018059874	0.245077943	2.620778775	4.190953858	1.277720899	13.74642479
RARRES2-UKB	finngen_R12_AB1_VARICELLA	Varicella [chickenpox] || id:finngen_R12_AB1_VARICELLA	Retinoic acid receptor responder protein 2 | Cardiometabolic	Wald ratio	1	-0.413662523	0.175182073	0.018209564	-0.757019386	-0.07030566	0.661224062	0.46906244	0.932108868
RARRES2-UKB	finngen_R12_L12_DERMATITISNAS	Dermatitis || id:finngen_R12_L12_DERMATITISNAS	Retinoic acid receptor responder protein 2 | Cardiometabolic	Wald ratio	1	-0.102608514	0.043697525	0.018866724	-0.188255664	-0.016961365	0.902480212	0.828402887	0.983181669
RARRES2-UKB	finngen_R12_I9_CABG	Coronary artery bypass grafting || id:finngen_R12_I9_CABG	Retinoic acid receptor responder protein 2 | Cardiometabolic	Wald ratio	1	0.16547538	0.070669259	0.019204017	0.026963632	0.303987129	1.179953912	1.02733044	1.355251612
RARRES2-Iceland	finngen_R12_O15_ANTENAT_ABNORM	Abnormal findings on antenatal screening of mother || id:finngen_R12_O15_ANTENAT_ABNORM	Retinoic acid receptor responder protein 2 | Cardiometabolic	Inverse variance weighted	4	0.244109756	0.104298547	0.01925843	0.039684603	0.448534909	1.276484425	1.040482557	1.566016148
RARRES2-UKB	finngen_R12_MACULA_NAS_ADVERSE	Degenerative macular diseases, drug-induced || id:finngen_R12_MACULA_NAS_ADVERSE	Retinoic acid receptor responder protein 2 | Cardiometabolic	Wald ratio	1	-1.547371345	0.661485751	0.019323218	-2.843883418	-0.250859273	0.212806634	0.058199215	0.778131868
RARRES2-Iceland	finngen_R12_P16_FET_NEWB_MATERN_COND_UNREL_PRESENT_PREGNAC	Fetus and newborn affected by maternal conditions that may be unrelated to present pregnancy || id:finngen_R12_P16_FET_NEWB_MATERN_COND_UNREL_PRESENT_PREGNAC	Retinoic acid receptor responder protein 2 | Cardiometabolic	Inverse variance weighted	4	1.38310906	0.592569742	0.019591191	0.221672365	2.544545754	3.987279065	1.24816237	12.73744084
RARRES2-UKB	finngen_R12_N14_ACUTERENFAIL	Acute renal failure || id:finngen_R12_N14_ACUTERENFAIL	Retinoic acid receptor responder protein 2 | Cardiometabolic	Wald ratio	1	-0.191378568	0.082013103	0.019621284	-0.352124249	-0.030632887	0.8258199	0.703192745	0.969831546
RARRES2-UKB	finngen_R12_K11_OTHANRECT	Other diseases of anus and rectum || id:finngen_R12_K11_OTHANRECT	Retinoic acid receptor responder protein 2 | Cardiometabolic	Wald ratio	1	-0.149277959	0.064246128	0.02015057	-0.27520037	-0.023355548	0.861329667	0.759419943	0.976915082
RARRES2-Iceland	finngen_R12_AB1_INTESTINAL_INFECTIONS	Intestinal infectious diseases || id:finngen_R12_AB1_INTESTINAL_INFECTIONS	Retinoic acid receptor responder protein 2 | Cardiometabolic	Inverse variance weighted	4	0.06324964	0.027223239	0.020159319	0.009892091	0.116607189	1.065292746	1.009941179	1.12367795
RARRES2-Iceland	finngen_R12_E4_PREPUB	Precocious puberty || id:finngen_R12_E4_PREPUB	Retinoic acid receptor responder protein 2 | Cardiometabolic	Inverse variance weighted	4	-1.091607768	0.470166853	0.020246644	-2.0131348	-0.170080736	0.33567637	0.133569305	0.843596705
RARRES2-UKB	finngen_R12_D3_SPLEENDISEASE	Diseases of spleen || id:finngen_R12_D3_SPLEENDISEASE	Retinoic acid receptor responder protein 2 | Cardiometabolic	Wald ratio	1	-0.714419983	0.307844526	0.02030213	-1.317795254	-0.111044711	0.489475934	0.267724917	0.894898736
RARRES2-UKB	finngen_R12_Q17_CONGEN_MALFO_RETI	Congenital retinoschisis || id:finngen_R12_Q17_CONGEN_MALFO_RETI	Retinoic acid receptor responder protein 2 | Cardiometabolic	Wald ratio	1	1.84170197	0.795791374	0.020651135	0.281950876	3.401453064	6.307263905	1.325713594	30.00767145
RARRES2-UKB	finngen_R12_F5_DEMENTIA_INCLAVO	Dementia, including avohilmo || id:finngen_R12_F5_DEMENTIA_INCLAVO	Retinoic acid receptor responder protein 2 | Cardiometabolic	Wald ratio	1	-0.119202259	0.051643401	0.020989134	-0.220423326	-0.017981193	0.887628251	0.802179143	0.982179504
RARRES2-UKB	finngen_R12_DUODENAL_ULCER_UNSPE_ACUTE_CHRONIC_WO_HAEMORRHAGE_PERFORATION	Duodenal ulcer - Unspecified as acute or chronic, without haemorrhage or perforation, drug-induced || id:finngen_R12_DUODENAL_ULCER_UNSPE_ACUTE_CHRONIC_WO_HAEMORRHAGE_PERFORATION	Retinoic acid receptor responder protein 2 | Cardiometabolic	Wald ratio	1	1.48717735	0.644322522	0.020992148	0.224305206	2.750049494	4.424588812	1.251452913	15.64340612
RARRES2-UKB	finngen_R12_G6_GUILBAR	Guillain-Barre syndrome || id:finngen_R12_G6_GUILBAR	Retinoic acid receptor responder protein 2 | Cardiometabolic	Wald ratio	1	0.725244809	0.315708498	0.021607499	0.106456152	1.344033465	2.065236626	1.112329152	3.834478592
RARRES2-Iceland	finngen_R12_M13_TEMPARTERIT	Temporal arteritis || id:finngen_R12_M13_TEMPARTERIT	Retinoic acid receptor responder protein 2 | Cardiometabolic	Inverse variance weighted	4	0.397770824	0.173557698	0.021913431	0.057597735	0.737943913	1.488502861	1.059288795	2.091630515
RARRES2-Iceland	finngen_R12_N14_ACUTERENFAIL	Acute renal failure || id:finngen_R12_N14_ACUTERENFAIL	Retinoic acid receptor responder protein 2 | Cardiometabolic	Inverse variance weighted	4	-0.153317911	0.06707622	0.022270249	-0.284787302	-0.02184852	0.857856957	0.752174224	0.97838843
RARRES2-Iceland	finngen_R12_G6_AUTOTHUNS	Other and unspecified disorders of autonomic nervous system || id:finngen_R12_G6_AUTOTHUNS	Retinoic acid receptor responder protein 2 | Cardiometabolic	Inverse variance weighted	4	1.185315259	0.518929539	0.022362451	0.168213362	2.202417156	3.271718097	1.183189032	9.046854749
RARRES2-UKB	finngen_R12_F5_SEVRET	Severe mental retardation || id:finngen_R12_F5_SEVRET	Retinoic acid receptor responder protein 2 | Cardiometabolic	Wald ratio	1	-1.874194967	0.821413524	0.022508804	-3.484165474	-0.26422446	0.153478472	0.03067935	0.76780118
RARRES2-Iceland	finngen_R12_M13_ARTHROSIS_INCLAVO	Artrosis, including avohilmo || id:finngen_R12_M13_ARTHROSIS_INCLAVO	Retinoic acid receptor responder protein 2 | Cardiometabolic	Inverse variance weighted	4	-0.047686736	0.020930142	0.022704179	-0.088709815	-0.006663657	0.953432416	0.915111086	0.993358496
RARRES2-UKB	finngen_R12_AB1_SEXUAL_TRANSMISSION	Infections with a predominantly sexual mode of transmission || id:finngen_R12_AB1_SEXUAL_TRANSMISSION	Retinoic acid receptor responder protein 2 | Cardiometabolic	Wald ratio	1	-0.141479269	0.0621395	0.022798119	-0.26327269	-0.019685849	0.868073171	0.768532297	0.980506653
RARRES2-Iceland	finngen_R12_N14_OTHETNASKIDUR	Other specified disorders of kidney and ureter || id:finngen_R12_N14_OTHETNASKIDUR	Retinoic acid receptor responder protein 2 | Cardiometabolic	Inverse variance weighted	4	0.402827255	0.177211	0.023017118	0.055493695	0.750160815	1.496048434	1.057062352	2.117340488
RARRES2-UKB	finngen_R12_E4_THYMUSDISNAS	Disease of thymus, other/unspecified || id:finngen_R12_E4_THYMUSDISNAS	Retinoic acid receptor responder protein 2 | Cardiometabolic	Wald ratio	1	2.230548418	0.981470935	0.023046758	0.306865384	4.154231451	9.30496769	1.359157992	63.70298688
RARRES2-UKB	finngen_R12_L12_ATOPIC	Atopic dermatitis || id:finngen_R12_L12_ATOPIC	Retinoic acid receptor responder protein 2 | Cardiometabolic	Wald ratio	1	-0.100410214	0.044329143	0.023506168	-0.187295334	-0.013525093	0.904466317	0.829198809	0.98656596
RARRES2-Iceland	finngen_R12_C3_FIBROSARCOMA_EXALLC	Fibrosarcoma, excluding all cancers (controls excluding all cancers) || id:finngen_R12_C3_FIBROSARCOMA_EXALLC	Retinoic acid receptor responder protein 2 | Cardiometabolic	Inverse variance weighted	4	-0.818859931	0.362081886	0.023726306	-1.528540428	-0.109179435	0.440934063	0.216851948	0.896569527
RARRES2-UKB	finngen_R12_D3_HYPERSPLENISM	Hypersplenism || id:finngen_R12_D3_HYPERSPLENISM	Retinoic acid receptor responder protein 2 | Cardiometabolic	Wald ratio	1	-1.395444128	0.61798273	0.023941713	-2.606690279	-0.184197977	0.247722991	0.073778326	0.831771116
RARRES2-UKB	finngen_R12_H7_CHALAZION	Chalazion || id:finngen_R12_H7_CHALAZION	Retinoic acid receptor responder protein 2 | Cardiometabolic	Wald ratio	1	-0.244940158	0.108498738	0.023974401	-0.457597685	-0.032282631	0.782751378	0.632802011	0.968232891
RARRES2-Iceland	finngen_R12_FELTY	Felty syndrome || id:finngen_R12_FELTY	Retinoic acid receptor responder protein 2 | Cardiometabolic	Inverse variance weighted	4	0.988197266	0.438565353	0.024243407	0.128609174	1.847785359	2.686387264	1.137245572	6.345750388
RARRES2-Iceland	finngen_R12_H7_EYELIDINOTH	Disorders of eyelid in diseases classified elsewhere || id:finngen_R12_H7_EYELIDINOTH	Retinoic acid receptor responder protein 2 | Cardiometabolic	Inverse variance weighted	4	0.391955072	0.173994208	0.02427868	0.050926425	0.73298372	1.479871223	1.052245471	2.081281313
RARRES2-Iceland	finngen_R12_I9_HYPTENSPOR	Hypertension, portal || id:finngen_R12_I9_HYPTENSPOR	Retinoic acid receptor responder protein 2 | Cardiometabolic	Inverse variance weighted	4	-1.367633734	0.608441627	0.024591185	-2.560179323	-0.175088146	0.254708956	0.077290879	0.839383029
RARRES2-UKB	finngen_R12_G6_MIGRAINE	Migraine || id:finngen_R12_G6_MIGRAINE	Retinoic acid receptor responder protein 2 | Cardiometabolic	Wald ratio	1	0.107322268	0.047821376	0.024817472	0.01359237	0.201052166	1.113292975	1.013685166	1.222688553
RARRES2-UKB	finngen_R12_F5_SOCPHOB	Social phobias || id:finngen_R12_F5_SOCPHOB	Retinoic acid receptor responder protein 2 | Cardiometabolic	Wald ratio	1	0.275990462	0.123128921	0.024995289	0.034657777	0.517323147	1.317835295	1.035265357	1.677531131
RARRES2-UKB	finngen_R12_AB1_ACTINOMYCOSIS	Actinomycosis || id:finngen_R12_AB1_ACTINOMYCOSIS	Retinoic acid receptor responder protein 2 | Cardiometabolic	Wald ratio	1	1.482190893	0.661953376	0.025148321	0.184762275	2.779619511	4.402580705	1.202932439	16.112889
RARRES2-UKB	finngen_R12_K11_RETROG_MAXILLAE	Maxillary retrognathism || id:finngen_R12_K11_RETROG_MAXILLAE	Retinoic acid receptor responder protein 2 | Cardiometabolic	Wald ratio	1	0.635479316	0.284159085	0.02532882	0.078527509	1.192431123	1.887926838	1.081693111	3.295082226
RARRES2-UKB	finngen_R12_CD2_IMMUNOPROLIFERATIVE_EXALLC	Malignant immunoproliferative diseases (controls excluding all cancers) || id:finngen_R12_CD2_IMMUNOPROLIFERATIVE_EXALLC	Retinoic acid receptor responder protein 2 | Cardiometabolic	Wald ratio	1	-0.95073732	0.425203139	0.025354375	-1.784135472	-0.117339167	0.386455977	0.167942189	0.889283526
RARRES2-UKB	finngen_R12_F5_HISPER	Histrionic personality disorder || id:finngen_R12_F5_HISPER	Retinoic acid receptor responder protein 2 | Cardiometabolic	Wald ratio	1	-1.274213487	0.570044216	0.025398391	-2.39150015	-0.156926824	0.279650831	0.091492329	0.854766605
RARRES2-Iceland	finngen_R12_OTHER_DRUGADVERS_SECONDA_PARKINSONI	Other drug-induced secondary parkinsonism || id:finngen_R12_OTHER_DRUGADVERS_SECONDA_PARKINSONI	Retinoic acid receptor responder protein 2 | Cardiometabolic	Inverse variance weighted	4	0.786209107	0.353550148	0.026164895	0.093250818	1.479167397	2.195059399	1.097737033	4.389289622
RARRES2-UKB	finngen_R12_O15_DELIV_SPONT	Single spontaneous delivery || id:finngen_R12_O15_DELIV_SPONT	Retinoic acid receptor responder protein 2 | Cardiometabolic	Wald ratio	1	0.065154062	0.029307683	0.026208711	0.007711002	0.122597121	1.067323445	1.007740808	1.130428903
RARRES2-Iceland	finngen_R12_P16_FET_NEWB_MATERN_FACTO_COMPLICATIO_PREGNAC_LABOUR_DELIV	Fetus and newborn affected by maternal factors and by complications of pregnancy, labour and delivery || id:finngen_R12_P16_FET_NEWB_MATERN_FACTO_COMPLICATIO_PREGNAC_LABOUR_DELIV	Retinoic acid receptor responder protein 2 | Cardiometabolic	Inverse variance weighted	4	0.656057325	0.295360576	0.026336865	0.077150597	1.234964054	1.927179096	1.08020474	3.438254927
RARRES2-Iceland	finngen_R12_M13_ARTHTROSIS_COX_PRIM_ICD10	Coxarthrosis, primary || id:finngen_R12_M13_ARTHTROSIS_COX_PRIM_ICD10	Retinoic acid receptor responder protein 2 | Cardiometabolic	Inverse variance weighted	4	-0.10944937	0.049282908	0.026361916	-0.206043871	-0.01285487	0.896327544	0.813797373	0.987227401
RARRES2-UKB	finngen_R12_F5_DEMENTIA	Dementia || id:finngen_R12_F5_DEMENTIA	Retinoic acid receptor responder protein 2 | Cardiometabolic	Wald ratio	1	-0.118095238	0.053297683	0.026707474	-0.222558696	-0.01363178	0.888611419	0.800468021	0.986460712
RARRES2-Iceland	finngen_R12_F5_HISPER	Histrionic personality disorder || id:finngen_R12_F5_HISPER	Retinoic acid receptor responder protein 2 | Cardiometabolic	Inverse variance weighted	4	-1.030378328	0.465286905	0.026794332	-1.942340661	-0.118415994	0.356871921	0.143367981	0.888326437
RARRES2-Iceland	finngen_R12_M13_PANNICULITIS	Panniculitis affecting regions of neck and back || id:finngen_R12_M13_PANNICULITIS	Retinoic acid receptor responder protein 2 | Cardiometabolic	Inverse variance weighted	3	-0.357732471	0.161757768	0.026999022	-0.674777697	-0.040687245	0.699260122	0.50926962	0.960129368
RARRES2-Iceland	finngen_R12_O15_BIRTH_BREAT_INFECT	Infections of breast associated with childbirth || id:finngen_R12_O15_BIRTH_BREAT_INFECT	Retinoic acid receptor responder protein 2 | Cardiometabolic	Inverse variance weighted	4	0.36002919	0.162850407	0.027049898	0.040842392	0.679215988	1.433371254	1.041687914	1.972330794
RARRES2-Iceland	finngen_R12_G6_ALZHEIMER	Alzheimer disease || id:finngen_R12_G6_ALZHEIMER	Retinoic acid receptor responder protein 2 | Cardiometabolic	Inverse variance weighted	4	-0.123285925	0.055798086	0.027139814	-0.232650173	-0.013921678	0.884010865	0.792430739	0.986174781
RARRES2-UKB	finngen_R12_L12_PSORI_VULG	Psoriasis vulgaris || id:finngen_R12_L12_PSORI_VULG	Retinoic acid receptor responder protein 2 | Cardiometabolic	Wald ratio	1	-0.185293886	0.084152603	0.027673826	-0.350232988	-0.020354784	0.83086007	0.704523925	0.979850976
RARRES2-UKB	finngen_R12_H7_GLAUCOMA_XFG	Glaucoma, exfoliation || id:finngen_R12_H7_GLAUCOMA_XFG	Retinoic acid receptor responder protein 2 | Cardiometabolic	Wald ratio	1	-0.255642753	0.116165474	0.027758858	-0.483327083	-0.027958423	0.774418578	0.616728069	0.972428797
RARRES2-UKB	finngen_R12_L12_PSORIASIS	Psoriasis || id:finngen_R12_L12_PSORIASIS	Retinoic acid receptor responder protein 2 | Cardiometabolic	Wald ratio	1	-0.146413871	0.066610181	0.027944086	-0.276969827	-0.015857916	0.863800127	0.758077371	0.984267159
RARRES2-UKB	finngen_R12_D3_IMMUDEFANTIBODY	Immunodeficiency with predominantly antibody defects || id:finngen_R12_D3_IMMUDEFANTIBODY	Retinoic acid receptor responder protein 2 | Cardiometabolic	Wald ratio	1	0.537731787	0.244706808	0.027988087	0.058106443	1.017357131	1.712119004	1.059827801	2.765875251
RARRES2-Iceland	finngen_R12_L12_PAPULOSQUAMOUS	Papulosquamous disorders || id:finngen_R12_L12_PAPULOSQUAMOUS	Retinoic acid receptor responder protein 2 | Cardiometabolic	Inverse variance weighted	4	-0.106072147	0.048299557	0.02808258	-0.200739278	-0.011405015	0.89935976	0.818125707	0.988659776
RARRES2-Iceland	finngen_R12_H8_PERCHRONDR	Perichondritis of external ear || id:finngen_R12_H8_PERCHRONDR	Retinoic acid receptor responder protein 2 | Cardiometabolic	Inverse variance weighted	4	-0.543706635	0.247632415	0.028119167	-1.029066168	-0.058347102	0.580592216	0.357340501	0.943322462
RARRES2-UKB	finngen_R12_E4_THYMUSDIS	Diseases of thymus || id:finngen_R12_E4_THYMUSDIS	Retinoic acid receptor responder protein 2 | Cardiometabolic	Wald ratio	1	1.717610019	0.782341366	0.028129624	0.184220941	3.250999097	5.571197485	1.202281427	25.81611985
RARRES2-Iceland	finngen_R12_G6_POSTZOST	Postzoster neuralgia || id:finngen_R12_G6_POSTZOST	Retinoic acid receptor responder protein 2 | Cardiometabolic	Inverse variance weighted	4	0.600162676	0.273696897	0.02832176	0.063716758	1.136608595	1.82241524	1.065790479	3.116182188
RARRES2-UKB	finngen_R12_M13_TEMPARTERIT	Temporal arteritis || id:finngen_R12_M13_TEMPARTERIT	Retinoic acid receptor responder protein 2 | Cardiometabolic	Wald ratio	1	0.465314721	0.212211496	0.028329485	0.049380188	0.881249253	1.592515308	1.050619708	2.413913413
RARRES2-UKB	finngen_R12_NEURODEGOTH	Other degenerative diseases of the nervous system Comorbidities of || id:finngen_R12_NEURODEGOTH	Retinoic acid receptor responder protein 2 | Cardiometabolic	Wald ratio	1	-0.129676598	0.059140681	0.028330431	-0.245592333	-0.013760863	0.878379455	0.782241054	0.986333385
RARRES2-Iceland	finngen_R12_L12_INFECT_SKIN_OTHER	Other local infections of skin and subcutaneous tissue || id:finngen_R12_L12_INFECT_SKIN_OTHER	Retinoic acid receptor responder protein 2 | Cardiometabolic	Inverse variance weighted	4	0.210893378	0.096575455	0.028983114	0.021605487	0.40018127	1.234780694	1.021840575	1.492095145
RARRES2-Iceland	finngen_R12_J10_COLD	Acute nasopharyngitis (common cold) || id:finngen_R12_J10_COLD	Retinoic acid receptor responder protein 2 | Cardiometabolic	Inverse variance weighted	4	0.182093267	0.083483054	0.0291686	0.018466482	0.345720052	1.199726084	1.018638042	1.413006992
RARRES2-Iceland	finngen_R12_K11_PARALIL	Paralytic ileus || id:finngen_R12_K11_PARALIL	Retinoic acid receptor responder protein 2 | Cardiometabolic	Inverse variance weighted	4	-0.424238241	0.194509504	0.029178469	-0.805476869	-0.042999613	0.65426799	0.446874775	0.957911761
RARRES2-UKB	finngen_R12_M13_CALCTENDINITIS	Calcific tendinitis || id:finngen_R12_M13_CALCTENDINITIS	Retinoic acid receptor responder protein 2 | Cardiometabolic	Wald ratio	1	-0.885973563	0.407232447	0.029585431	-1.684149159	-0.087797967	0.412312566	0.185602283	0.915945909
RARRES2-UKB	finngen_R12_H7_HERPESKERATITIS	Herpesviral keratitis and keratoconjunctivitis || id:finngen_R12_H7_HERPESKERATITIS	Retinoic acid receptor responder protein 2 | Cardiometabolic	Wald ratio	1	0.408264926	0.187744056	0.029661422	0.040286575	0.776243276	1.504205611	1.041109088	2.173292451
RARRES2-UKB	finngen_R12_G6_ALZHEIMER	Alzheimer disease || id:finngen_R12_G6_ALZHEIMER	Retinoic acid receptor responder protein 2 | Cardiometabolic	Wald ratio	1	-0.148494571	0.068293169	0.029677409	-0.282349182	-0.014639961	0.862004687	0.754010352	0.985466682
RARRES2-Iceland	finngen_R12_BMI_IRN	Body-mass index, inverse-rank normalized || id:finngen_R12_BMI_IRN	Retinoic acid receptor responder protein 2 | Cardiometabolic	Inverse variance weighted	4	-0.020325952	0.009348562	0.029687643	-0.038649135	-0.00200277	0.979879227	0.962088213	0.997999234
RARRES2-UKB	finngen_R12_H7_BLINDMONOCULAR	Blindness, monocular || id:finngen_R12_H7_BLINDMONOCULAR	Retinoic acid receptor responder protein 2 | Cardiometabolic	Wald ratio	1	-0.921656597	0.423901197	0.029688239	-1.752502942	-0.090810251	0.397859402	0.173339541	0.913190972
RARRES2-Iceland	finngen_R12_C3_ALL_EXALLC	Acute lymphocytic leukaemia, excluding all cancers (controls excluding all cancers) || id:finngen_R12_C3_ALL_EXALLC	Retinoic acid receptor responder protein 2 | Cardiometabolic	Inverse variance weighted	4	-0.901189247	0.41582236	0.03021612	-1.716201073	-0.086177421	0.406086435	0.179747701	0.917431445
RARRES2-Iceland	finngen_R12_H7_LACRIMALSYSTEM	Disorders of lacrimal system || id:finngen_R12_H7_LACRIMALSYSTEM	Retinoic acid receptor responder protein 2 | Cardiometabolic	Inverse variance weighted	4	-0.097555014	0.045019545	0.030238816	-0.185793321	-0.009316706	0.90705244	0.830445213	0.99072656
RARRES2-Iceland	finngen_R12_L12_PEMPHIGUS_VULG	Pemphigus vulgaris || id:finngen_R12_L12_PEMPHIGUS_VULG	Retinoic acid receptor responder protein 2 | Cardiometabolic	Inverse variance weighted	4	-1.503992527	0.694287879	0.030293033	-2.864796771	-0.143188284	0.222241083	0.056994713	0.866590889
RARRES2-Iceland	finngen_R12_H7_PARASTRA3	Third [oculomotor] nerve palsy || id:finngen_R12_H7_PARASTRA3	Retinoic acid receptor responder protein 2 | Cardiometabolic	Inverse variance weighted	4	-0.531597748	0.245708436	0.030500384	-1.013186282	-0.050009214	0.587665278	0.363060322	0.95122066
RARRES2-UKB	finngen_R12_K11_CHOLECYSTECTOMY	Cholecystectomy || id:finngen_R12_K11_CHOLECYSTECTOMY	Retinoic acid receptor responder protein 2 | Cardiometabolic	Wald ratio	1	-0.088318633	0.04084742	0.030605891	-0.168379576	-0.00825769	0.915469131	0.845033019	0.991776311
RARRES2-Iceland	finngen_R12_J10_SINUSITIS	Acute sinusitis || id:finngen_R12_J10_SINUSITIS	Retinoic acid receptor responder protein 2 | Cardiometabolic	Inverse variance weighted	4	0.080438617	0.037231923	0.030735965	0.007464047	0.153413187	1.08376232	1.007491972	1.165806575
RARRES2-UKB	finngen_R12_C3_ALL_EXALLC	Acute lymphocytic leukaemia, excluding all cancers (controls excluding all cancers) || id:finngen_R12_C3_ALL_EXALLC	Retinoic acid receptor responder protein 2 | Cardiometabolic	Wald ratio	1	-1.096858578	0.507988981	0.030833315	-2.09251698	-0.101200176	0.333918416	0.123376209	0.903752105
RARRES2-Iceland	finngen_R12_M13_LIMBDEFORM	Other specified acquired deformities of limbs || id:finngen_R12_M13_LIMBDEFORM	Retinoic acid receptor responder protein 2 | Cardiometabolic	Inverse variance weighted	4	-0.995303566	0.461470315	0.03102051	-1.899785384	-0.090821748	0.369611226	0.149600722	0.913180473
RARRES2-Iceland	finngen_R12_CD2_BENIGN_URINARY_NOS	Benign neoplasm: Urinary organ, other/unspecified || id:finngen_R12_CD2_BENIGN_URINARY_NOS	Retinoic acid receptor responder protein 2 | Cardiometabolic	Inverse variance weighted	4	1.336916124	0.619941727	0.031043161	0.121830338	2.552001909	3.80728419	1.129562442	12.83276812
RARRES2-UKB	finngen_R12_CD2_INSITU_BREAST_EXALLC	Carcinoma in situ of breast (controls excluding all cancers) || id:finngen_R12_CD2_INSITU_BREAST_EXALLC	Retinoic acid receptor responder protein 2 | Cardiometabolic	Wald ratio	1	-1.271486446	0.589957636	0.031144894	-2.427803412	-0.115169479	0.280414491	0.088230426	0.891215089
RARRES2-Iceland	finngen_R12_P16_BACTERIAL_SEPSIS_NEWBO	Bacterial sepsis of newborn || id:finngen_R12_P16_BACTERIAL_SEPSIS_NEWBO	Retinoic acid receptor responder protein 2 | Cardiometabolic	Inverse variance weighted	4	-0.937822943	0.435188017	0.031163135	-1.790791457	-0.084854429	0.391479181	0.16682808	0.918646003
RARRES2-Iceland	finngen_R12_D3_HYPERSPLENISM	Hypersplenism || id:finngen_R12_D3_HYPERSPLENISM	Retinoic acid receptor responder protein 2 | Cardiometabolic	Inverse variance weighted	4	-1.202851133	0.562607571	0.032517299	-2.305561972	-0.100140293	0.30033669	0.099702755	0.904710485
RARRES2-UKB	finngen_R12_N14_PREMENSTSYNDROM	Premenstrual syndrome || id:finngen_R12_N14_PREMENSTSYNDROM	Retinoic acid receptor responder protein 2 | Cardiometabolic	Wald ratio	1	0.776188161	0.363491446	0.032730927	0.063744927	1.488631396	2.173172673	1.065820502	4.431027045
RARRES2-UKB	finngen_R12_P16_FET_NEWB_MATERN_FACTO_COMPLICATIO_PREGNAC_LABOUR_DELIV	Fetus and newborn affected by maternal factors and by complications of pregnancy, labour and delivery || id:finngen_R12_P16_FET_NEWB_MATERN_FACTO_COMPLICATIO_PREGNAC_LABOUR_DELIV	Retinoic acid receptor responder protein 2 | Cardiometabolic	Wald ratio	1	0.771678589	0.361393615	0.032737687	0.063347103	1.480010075	2.163394658	1.065396577	4.392989939
RARRES2-UKB	finngen_R12_M13_OSTEONECROSIS	Osteonecrosis || id:finngen_R12_M13_OSTEONECROSIS	Retinoic acid receptor responder protein 2 | Cardiometabolic	Wald ratio	1	-0.349606223	0.164319281	0.03337	-0.671672014	-0.027540431	0.704965635	0.510853709	0.972835349
RARRES2-UKB	finngen_R12_C3_MENINGES_EXALLC	Malignant neoplasm of meninges, excluding all cancers (controls excluding all cancers) || id:finngen_R12_C3_MENINGES_EXALLC	Retinoic acid receptor responder protein 2 | Cardiometabolic	Wald ratio	1	-1.394846864	0.656411325	0.033590071	-2.681413061	-0.108280668	0.247870991	0.068466339	0.897375697
RARRES2-UKB	finngen_R12_C3_FIBROSARCOMA_EXALLC	Fibrosarcoma, excluding all cancers (controls excluding all cancers) || id:finngen_R12_C3_FIBROSARCOMA_EXALLC	Retinoic acid receptor responder protein 2 | Cardiometabolic	Wald ratio	1	-0.93746788	0.442835382	0.034262651	-1.805425229	-0.069510531	0.391618205	0.164404532	0.93285031
RARRES2-UKB	finngen_R12_ST19_FRACT_SHOUL_UPPER_ARM	Fracture of shoulder and upper arm || id:finngen_R12_ST19_FRACT_SHOUL_UPPER_ARM	Retinoic acid receptor responder protein 2 | Cardiometabolic	Wald ratio	1	-0.123257634	0.058232285	0.034289172	-0.237392912	-0.009122356	0.884035876	0.788681345	0.990919127
RARRES2-UKB	finngen_R12_G6_POLYOTHUNS	Other and unspecified polyneuropathies, also in other diseases || id:finngen_R12_G6_POLYOTHUNS	Retinoic acid receptor responder protein 2 | Cardiometabolic	Wald ratio	1	-0.182943723	0.086436558	0.03430157	-0.352359377	-0.013528069	0.832815023	0.703027425	0.986563024
RARRES2-UKB	finngen_R12_E4_TESTICDYSNAS	Testicular dysfunction, other/unspecified || id:finngen_R12_E4_TESTICDYSNAS	Retinoic acid receptor responder protein 2 | Cardiometabolic	Wald ratio	1	1.30707688	0.618431836	0.034555065	0.094950483	2.519203278	3.695355941	1.099604404	12.41869847
RARRES2-UKB	finngen_R12_L12_PITYROCHEA	Pityriasis rosea || id:finngen_R12_L12_PITYROCHEA	Retinoic acid receptor responder protein 2 | Cardiometabolic	Wald ratio	1	-0.95259856	0.450840568	0.034606	-1.836246073	-0.068951048	0.385737358	0.159414736	0.93337237
RARRES2-UKB	finngen_R12_ASTHMA_ACUTE_RESPIRATORY_INFECTIONS	Asthma-related acute respiratory infections || id:finngen_R12_ASTHMA_ACUTE_RESPIRATORY_INFECTIONS	Retinoic acid receptor responder protein 2 | Cardiometabolic	Wald ratio	1	0.106804176	0.050558604	0.034645067	0.007709313	0.205899039	1.112716337	1.007739106	1.228629154
RARRES2-UKB	finngen_R12_O15_BIRTH_BREAT_INFECT	Infections of breast associated with childbirth || id:finngen_R12_O15_BIRTH_BREAT_INFECT	Retinoic acid receptor responder protein 2 | Cardiometabolic	Wald ratio	1	0.420293539	0.199117994	0.034791546	0.03002227	0.810564808	1.522408376	1.030477482	2.249177981
RARRES2-Iceland	finngen_R12_L12_DECUBITANSULCERANDPRESSURE	Decubitus ulcer and pressure area || id:finngen_R12_L12_DECUBITANSULCERANDPRESSURE	Retinoic acid receptor responder protein 2 | Cardiometabolic	Inverse variance weighted	4	0.277852418	0.131681796	0.034855852	0.019756097	0.535948738	1.320291331	1.01995254	1.709068932
RARRES2-Iceland	finngen_R12_H7_BLINDMONOCULAR	Blindness, monocular || id:finngen_R12_H7_BLINDMONOCULAR	Retinoic acid receptor responder protein 2 | Cardiometabolic	Inverse variance weighted	4	-0.730046031	0.346245398	0.034990855	-1.408687011	-0.051405051	0.481886808	0.244464051	0.949893837
RARRES2-Iceland	finngen_R12_Q17_OTHER_CONGEN_MALFO_SKIN	Other congenital malformations of skin || id:finngen_R12_Q17_OTHER_CONGEN_MALFO_SKIN	Retinoic acid receptor responder protein 2 | Cardiometabolic	Inverse variance weighted	4	-0.357210312	0.169492129	0.035071375	-0.689414884	-0.02500574	0.699625343	0.501869635	0.975304314
RARRES2-Iceland	finngen_R12_H8_MYRINGACU	Acute myringitis || id:finngen_R12_H8_MYRINGACU	Retinoic acid receptor responder protein 2 | Cardiometabolic	Inverse variance weighted	4	-0.812406596	0.385496481	0.03508038	-1.567979698	-0.056833493	0.44378876	0.208465921	0.944751364
RARRES2-UKB	finngen_R12_G6_DYSTON	Dystonia || id:finngen_R12_G6_DYSTON	Retinoic acid receptor responder protein 2 | Cardiometabolic	Wald ratio	1	-0.346842142	0.164611431	0.035114496	-0.669480547	-0.024203736	0.706916912	0.511974455	0.976086825
RARRES2-Iceland	finngen_R12_F5_SEVRET	Severe mental retardation || id:finngen_R12_F5_SEVRET	Retinoic acid receptor responder protein 2 | Cardiometabolic	Inverse variance weighted	4	-1.415291617	0.67258778	0.035356803	-2.733563666	-0.097019568	0.242854783	0.064987284	0.907538247
RARRES2-UKB	finngen_R12_C3_PANCREAS_ADENO_DUCTAL_EXALLC	Adenocarcinoma and ductal carcinoma of pancreas, excluding all cancers (controls excluding all cancers) || id:finngen_R12_C3_PANCREAS_ADENO_DUCTAL_EXALLC	Retinoic acid receptor responder protein 2 | Cardiometabolic	Wald ratio	1	-0.464069264	0.220706531	0.035496107	-0.896654064	-0.031484464	0.628720005	0.407932294	0.969006011
RARRES2-UKB	finngen_R12_O15_ANTENAT_ABNORM	Abnormal findings on antenatal screening of mother || id:finngen_R12_O15_ANTENAT_ABNORM	Retinoic acid receptor responder protein 2 | Cardiometabolic	Wald ratio	1	0.268572355	0.127741741	0.03551269	0.018198542	0.518946168	1.30809562	1.018365144	1.680256008
RARRES2-UKB	finngen_R12_H8_VESTIBNEUR	Vestibular neuronitis || id:finngen_R12_H8_VESTIBNEUR	Retinoic acid receptor responder protein 2 | Cardiometabolic	Wald ratio	1	-0.270692872	0.128775609	0.035548826	-0.523093067	-0.018292678	0.762850753	0.592684497	0.981873618
RARRES2-UKB	finngen_R12_H7_HYPERMETRO	Hypermetropia || id:finngen_R12_H7_HYPERMETRO	Retinoic acid receptor responder protein 2 | Cardiometabolic	Wald ratio	1	-0.300512536	0.14300669	0.035606925	-0.580805649	-0.020219423	0.740438622	0.559447467	0.979983619
RARRES2-Iceland	finngen_R12_C3_PANCREAS_ADENO_DUCTAL_EXALLC	Adenocarcinoma and ductal carcinoma of pancreas, excluding all cancers (controls excluding all cancers) || id:finngen_R12_C3_PANCREAS_ADENO_DUCTAL_EXALLC	Retinoic acid receptor responder protein 2 | Cardiometabolic	Inverse variance weighted	4	-0.37933841	0.180620965	0.035712099	-0.733355502	-0.025321318	0.684313995	0.480294654	0.974996578
RARRES2-UKB	finngen_R12_J10_UPPERINFEC	Acute upper respiratory infections || id:finngen_R12_J10_UPPERINFEC	Retinoic acid receptor responder protein 2 | Cardiometabolic	Wald ratio	1	0.056741903	0.027037896	0.035851607	0.003747627	0.10973618	1.05838261	1.003754658	1.115983613
RARRES2-Iceland	finngen_R12_NEURODEGOTH	Other degenerative diseases of the nervous system Comorbidities of || id:finngen_R12_NEURODEGOTH	Retinoic acid receptor responder protein 2 | Cardiometabolic	Inverse variance weighted	4	-0.101262441	0.048334548	0.036168119	-0.195998155	-0.006526726	0.903695835	0.822013751	0.993494527
RARRES2-UKB	finngen_R12_N14_TUBULOINTNEPHRNAS	Tubulo-interstitial nephritis, not specified as acute or chronic || id:finngen_R12_N14_TUBULOINTNEPHRNAS	Retinoic acid receptor responder protein 2 | Cardiometabolic	Wald ratio	1	-0.291707757	0.139327268	0.036287829	-0.564789203	-0.018626312	0.746986805	0.568479968	0.981546086
RARRES2-UKB	finngen_R12_G6_NEURODEGENERATIVE	Unspecific neurodegenerative disorder || id:finngen_R12_G6_NEURODEGENERATIVE	Retinoic acid receptor responder protein 2 | Cardiometabolic	Wald ratio	1	-0.121195916	0.057906336	0.036352307	-0.234692335	-0.007699498	0.885860388	0.790814118	0.992330068
RARRES2-UKB	finngen_R12_I9_AF_REIMB	Atrial fibrillation and flutter with reimbursement || id:finngen_R12_I9_AF_REIMB	Retinoic acid receptor responder protein 2 | Cardiometabolic	Wald ratio	1	0.110502118	0.052991643	0.037044397	0.006638498	0.214365738	1.116838715	1.006660582	1.239075749
RARRES2-UKB	finngen_R12_AB1_TRICHOMONIASIS	Trichomoniasis || id:finngen_R12_AB1_TRICHOMONIASIS	Retinoic acid receptor responder protein 2 | Cardiometabolic	Wald ratio	1	-0.934537121	0.448810797	0.03731947	-1.814206283	-0.054867958	0.392767627	0.162967207	0.946610132
RARRES2-Iceland	finngen_R12_D3_DEF_IGG	Selective deficiency of immunoglobulin G [IgG] subclasses || id:finngen_R12_D3_DEF_IGG	Retinoic acid receptor responder protein 2 | Cardiometabolic	Inverse variance weighted	4	0.816079542	0.39316967	0.037927059	0.045466989	1.586692096	2.261615865	1.046516457	4.887554596
RARRES2-UKB	finngen_R12_N14_MENORRHAGIA	Menorrhagia || id:finngen_R12_N14_MENORRHAGIA	Retinoic acid receptor responder protein 2 | Cardiometabolic	Wald ratio	1	0.103291432	0.049794662	0.038047049	0.005693895	0.200888969	1.108814506	1.005710136	1.22248903
RARRES2-Iceland	finngen_R12_M13_POLYMYALGIA	Polymyalgia rheumatica || id:finngen_R12_M13_POLYMYALGIA	Retinoic acid receptor responder protein 2 | Cardiometabolic	Inverse variance weighted	4	0.179677525	0.086824264	0.038504902	0.009501968	0.349853082	1.196831353	1.009547255	1.418859078
RARRES2-Iceland	finngen_R12_L12_URTICA_ALLERG	Allergic urticaria || id:finngen_R12_L12_URTICA_ALLERG	Retinoic acid receptor responder protein 2 | Cardiometabolic	Inverse variance weighted	4	-0.218703051	0.105850136	0.038813611	-0.426169318	-0.011236785	0.803560299	0.653005767	0.988826112
RARRES2-Iceland	finngen_R12_H7_RETINALDETACH	Retinal detachments and breaks || id:finngen_R12_H7_RETINALDETACH	Retinoic acid receptor responder protein 2 | Cardiometabolic	Inverse variance weighted	4	-0.104903878	0.050785219	0.038862673	-0.204442907	-0.005364849	0.900411068	0.815101277	0.994649516
RARRES2-Iceland	finngen_R12_N14_PREMENSTSYNDROM	Premenstrual syndrome || id:finngen_R12_N14_PREMENSTSYNDROM	Retinoic acid receptor responder protein 2 | Cardiometabolic	Inverse variance weighted	4	0.612642538	0.296603951	0.03887346	0.031298794	1.193986281	1.845301239	1.031793751	3.300210589
RARRES2-UKB	finngen_R12_M13_KNEEDERANGEMENTS	Internal derangement of knee || id:finngen_R12_M13_KNEEDERANGEMENTS	Retinoic acid receptor responder protein 2 | Cardiometabolic	Wald ratio	1	0.1116309	0.054075515	0.038984347	0.005642892	0.217618909	1.118100094	1.005658843	1.243113238
RARRES2-Iceland	finngen_R12_AB1_GASTROENTERITIS_NOS	Diarrhoea and gastroenteritis of presumed infectious origin || id:finngen_R12_AB1_GASTROENTERITIS_NOS	Retinoic acid receptor responder protein 2 | Cardiometabolic	Inverse variance weighted	4	0.065368319	0.031681803	0.039086368	0.003271985	0.127464652	1.067552151	1.003277344	1.135944715
RARRES2-Iceland	finngen_R12_H7_CHALAZION	Chalazion || id:finngen_R12_H7_CHALAZION	Retinoic acid receptor responder protein 2 | Cardiometabolic	Inverse variance weighted	4	-0.182601813	0.088716237	0.03956439	-0.356485637	-0.00871799	0.833099819	0.700132527	0.991319902
RARRES2-UKB	finngen_R12_O15_DELIV_FORCEP_VAC	Single delivery by forceps and vacuum extractor || id:finngen_R12_O15_DELIV_FORCEP_VAC	Retinoic acid receptor responder protein 2 | Cardiometabolic	Wald ratio	1	0.154826956	0.075491354	0.040274443	0.006863903	0.302790009	1.167455922	1.006887513	1.353630184
RARRES2-UKB	finngen_R12_L12_ACRODERMATITIS	Acrodermatitis chronica atrophicans || id:finngen_R12_L12_ACRODERMATITIS	Retinoic acid receptor responder protein 2 | Cardiometabolic	Wald ratio	1	-2.117008126	1.032798574	0.040386068	-4.141293331	-0.092722921	0.120391286	0.015902271	0.911446008
RARRES2-UKB	finngen_R12_I9_AF	Atrial fibrillation and flutter || id:finngen_R12_I9_AF	Retinoic acid receptor responder protein 2 | Cardiometabolic	Wald ratio	1	0.091933699	0.044885247	0.040540981	0.003958616	0.179908783	1.096292135	1.003966461	1.197108161
RARRES2-UKB	finngen_R12_I9_ABAORTANEUR	Abdominal aortic aneurysm (AAA) || id:finngen_R12_I9_ABAORTANEUR	Retinoic acid receptor responder protein 2 | Cardiometabolic	Wald ratio	1	-0.232783758	0.113679191	0.040586921	-0.455594972	-0.009972544	0.792324889	0.634070602	0.990077017
RARRES2-Iceland	finngen_R12_H7_HYPERMETRO	Hypermetropia || id:finngen_R12_H7_HYPERMETRO	Retinoic acid receptor responder protein 2 | Cardiometabolic	Inverse variance weighted	4	-0.239346001	0.116884804	0.040588576	-0.468440218	-0.010251785	0.787142483	0.625977897	0.989800586
RARRES2-UKB	finngen_R12_Q17_OTHER_CONGEN_MALFO_DIGES_SYSTEM1	Other congenital malformations of the digestive system || id:finngen_R12_Q17_OTHER_CONGEN_MALFO_DIGES_SYSTEM1	Retinoic acid receptor responder protein 2 | Cardiometabolic	Wald ratio	1	-0.373988471	0.182654814	0.040607546	-0.731991907	-0.015985036	0.687984843	0.480950028	0.984142047
RARRES2-Iceland	finngen_R12_M13_ARTHTROSIS_COX	Coxarthrosis || id:finngen_R12_M13_ARTHTROSIS_COX	Retinoic acid receptor responder protein 2 | Cardiometabolic	Inverse variance weighted	4	-0.096505605	0.047142758	0.040648964	-0.18890541	-0.004105799	0.908004809	0.827864811	0.995902618
RARRES2-Iceland	finngen_R12_E4_AMYL_SCNDSYST	Secondary systemic amyloidosis || id:finngen_R12_E4_AMYL_SCNDSYST	Retinoic acid receptor responder protein 2 | Cardiometabolic	Inverse variance weighted	4	-1.221865205	0.597006194	0.040692054	-2.391997345	-0.051733065	0.294680015	0.09144685	0.94958231
RARRES2-Iceland	finngen_R12_M13_JUVOSTEOCHONRHIP	Juvenile osteochondrosis || id:finngen_R12_M13_JUVOSTEOCHONRHIP	Retinoic acid receptor responder protein 2 | Cardiometabolic	Inverse variance weighted	4	0.344491227	0.168376954	0.040761058	0.014472396	0.674510058	1.41127172	1.014577628	1.963070949
RARRES2-Iceland	finngen_R12_N14_MENORRHAGIA	Menorrhagia || id:finngen_R12_N14_MENORRHAGIA	Retinoic acid receptor responder protein 2 | Cardiometabolic	Inverse variance weighted	4	0.083238897	0.040693614	0.040805325	0.003479413	0.16299838	1.086801411	1.003485473	1.177034783
RARRES2-Iceland	finngen_R12_M13_PANNICULITISNAS	Panniculitis, unspecified || id:finngen_R12_M13_PANNICULITISNAS	Retinoic acid receptor responder protein 2 | Cardiometabolic	Inverse variance weighted	4	-0.654300488	0.320847142	0.041421056	-1.283160887	-0.025440089	0.519805546	0.277159843	0.974880783
RARRES2-UKB	finngen_R12_E4_PREPUB	Precocious puberty || id:finngen_R12_E4_PREPUB	Retinoic acid receptor responder protein 2 | Cardiometabolic	Wald ratio	1	-1.145908281	0.562256638	0.04154473	-2.247931292	-0.04388527	0.317935012	0.105617491	0.957063755
RARRES2-UKB	finngen_R12_D3_HEREDOTHCLOFACTORS	Hereditary deficiency of other clotting factors || id:finngen_R12_D3_HEREDOTHCLOFACTORS	Retinoic acid receptor responder protein 2 | Cardiometabolic	Wald ratio	1	0.856263166	0.421882075	0.042394489	0.029374299	1.683152034	2.354346434	1.029809979	5.382495067
RARRES2-Iceland	finngen_R12_G6_ENCEPHTOX	Toxic encephalopathy || id:finngen_R12_G6_ENCEPHTOX	Retinoic acid receptor responder protein 2 | Cardiometabolic	Inverse variance weighted	4	-1.441297876	0.711321718	0.042741729	-2.835488444	-0.047107308	0.236620455	0.058689852	0.953985022
RARRES2-UKB	finngen_R12_P16_FET_NEWB_MATERN_COND_UNREL_PRESENT_PREGNAC	Fetus and newborn affected by maternal conditions that may be unrelated to present pregnancy || id:finngen_R12_P16_FET_NEWB_MATERN_COND_UNREL_PRESENT_PREGNAC	Retinoic acid receptor responder protein 2 | Cardiometabolic	Wald ratio	1	1.314410723	0.649142302	0.042883571	0.042091812	2.586729634	3.722556722	1.042990233	13.28624958
RARRES2-UKB	finngen_R12_H8_OTHEREAR	Other disorders of ear || id:finngen_R12_H8_OTHEREAR	Retinoic acid receptor responder protein 2 | Cardiometabolic	Wald ratio	1	-0.066247193	0.032723337	0.042922512	-0.130384934	-0.002109452	0.935899488	0.877757487	0.997892771
RARRES2-UKB	finngen_R12_CPAP	Continuous positive airway pressure || id:finngen_R12_CPAP	Retinoic acid receptor responder protein 2 | Cardiometabolic	Wald ratio	1	0.166241637	0.082155242	0.043020991	0.005217362	0.327265912	1.180858407	1.005230996	1.387170293
RARRES2-Iceland	finngen_R12_G6_MEDLEOTH	Other lesions of median nerve || id:finngen_R12_G6_MEDLEOTH	Retinoic acid receptor responder protein 2 | Cardiometabolic	Inverse variance weighted	4	-0.388659671	0.192504831	0.043491314	-0.76596914	-0.011350202	0.677964962	0.464883176	0.988713968
RARRES2-Iceland	finngen_R12_D3_ITP	Idiopathic thrombocytopenic purpura || id:finngen_R12_D3_ITP	Retinoic acid receptor responder protein 2 | Cardiometabolic	Inverse variance weighted	4	-0.374573659	0.185736946	0.043727977	-0.738618074	-0.010529244	0.687582361	0.477773707	0.989525995
RARRES2-Iceland	finngen_R12_Q17_OTHER_CONGEN_MALFO_DIGES_SYSTEM1	Other congenital malformations of the digestive system || id:finngen_R12_Q17_OTHER_CONGEN_MALFO_DIGES_SYSTEM1	Retinoic acid receptor responder protein 2 | Cardiometabolic	Inverse variance weighted	4	-0.308015948	0.152748057	0.043748066	-0.607402141	-0.008629756	0.734903597	0.544764253	0.991407373
RARRES2-Iceland	finngen_R12_I9_VTE	Venous thromboembolism || id:finngen_R12_I9_VTE	Retinoic acid receptor responder protein 2 | Cardiometabolic	Inverse variance weighted	4	0.07773437	0.038770531	0.044964546	0.00174413	0.153724611	1.080835519	1.001745652	1.166169692
RARRES2-UKB	finngen_R12_M13_POLYARTERETAL	Polyarteritis nodosa and related conditions || id:finngen_R12_M13_POLYARTERETAL	Retinoic acid receptor responder protein 2 | Cardiometabolic	Wald ratio	1	0.666023103	0.332606894	0.045238155	0.014113591	1.317932616	1.946480954	1.014213658	3.735690281
RARRES2-UKB	finngen_R12_L12_INFECT_SKIN_OTHER	Other local infections of skin and subcutaneous tissue || id:finngen_R12_L12_INFECT_SKIN_OTHER	Retinoic acid receptor responder protein 2 | Cardiometabolic	Wald ratio	1	0.236273352	0.118128111	0.045484607	0.004742255	0.467804449	1.266520469	1.004753518	1.596485178
RARRES2-UKB	finngen_R12_F5_DEMNAS	Unspecified dementia || id:finngen_R12_F5_DEMNAS	Retinoic acid receptor responder protein 2 | Cardiometabolic	Wald ratio	1	-0.209237216	0.105121652	0.046543666	-0.415275653	-0.003198778	0.811202783	0.660158281	0.996806333
RARRES2-Iceland	finngen_R12_AB1_TUBERCU_OTH_ORG	Tuberculosis of other organs, strict || id:finngen_R12_AB1_TUBERCU_OTH_ORG	Retinoic acid receptor responder protein 2 | Cardiometabolic	Inverse variance weighted	4	-0.407088499	0.204590312	0.046615829	-0.80808551	-0.006091487	0.665585284	0.445710558	0.993927028
RARRES2-UKB	finngen_R12_E4_LIPOPROTNAS	Disorder of lipoprotein metabolism, unspecified || id:finngen_R12_E4_LIPOPROTNAS	Retinoic acid receptor responder protein 2 | Cardiometabolic	Wald ratio	1	0.202226544	0.10170197	0.046764919	0.002890682	0.401562405	1.224125294	1.002894864	1.494157354
RARRES2-UKB	finngen_R12_E4_DISPUB	Disorders of puberty || id:finngen_R12_E4_DISPUB	Retinoic acid receptor responder protein 2 | Cardiometabolic	Wald ratio	1	-0.616417807	0.310443781	0.047077529	-1.224887617	-0.007947996	0.539874914	0.293790715	0.992083505
RARRES2-UKB	finngen_R12_M13_PANNICULITIS	Panniculitis affecting regions of neck and back || id:finngen_R12_M13_PANNICULITIS	Retinoic acid receptor responder protein 2 | Cardiometabolic	Wald ratio	1	-0.380917656	0.192208718	0.047502551	-0.757646744	-0.004188569	0.683234147	0.468768262	0.995820191
RARRES2-UKB	finngen_R12_K11_MAXIL_MOLAR_FAILED_ERUPT_OBSTRUCTION_TOOTH	Impacted maxillary molar || id:finngen_R12_K11_MAXIL_MOLAR_FAILED_ERUPT_OBSTRUCTION_TOOTH	Retinoic acid receptor responder protein 2 | Cardiometabolic	Wald ratio	1	0.306360627	0.15459268	0.047509703	0.003358974	0.60936228	1.35847212	1.003364622	1.839258093
RARRES2-Iceland	finngen_R12_M13_MYOSITISOSSIF	Myositis ossificans || id:finngen_R12_M13_MYOSITISOSSIF	Retinoic acid receptor responder protein 2 | Cardiometabolic	Inverse variance weighted	4	1.15865287	0.58522256	0.047720389	0.011616653	2.305689087	3.185638914	1.011684388	10.03108816
RARRES2-UKB	finngen_R12_M13_DISCITIS	Discitis, unspecified || id:finngen_R12_M13_DISCITIS	Retinoic acid receptor responder protein 2 | Cardiometabolic	Wald ratio	1	0.621149617	0.313968563	0.047885678	0.005771234	1.236528	1.861066326	1.00578792	3.443636378
RARRES2-UKB	finngen_R12_AB1_EBV	Infectious mononucleosis || id:finngen_R12_AB1_EBV	Retinoic acid receptor responder protein 2 | Cardiometabolic	Wald ratio	1	0.238914276	0.120960715	0.048252328	0.001831275	0.475997278	1.269869674	1.001832953	1.609618634
RARRES2-UKB	finngen_R12_L12_PRURIGONOD	Prurigo nodularis || id:finngen_R12_L12_PRURIGONOD	Retinoic acid receptor responder protein 2 | Cardiometabolic	Wald ratio	1	0.505386948	0.255931199	0.048302376	0.003761798	1.007012098	1.657626812	1.003768883	2.737409672
RARRES2-Iceland	finngen_R12_E4_LIPOMATOSIS	Lipomatosis, not elsewhere classified || id:finngen_R12_E4_LIPOMATOSIS	Retinoic acid receptor responder protein 2 | Cardiometabolic	Inverse variance weighted	4	1.486377444	0.753483704	0.048532757	0.009549383	2.963205505	4.42105097	1.009595124	19.35993074
RARRES2-Iceland	finngen_R12_G6_DYSTON	Dystonia || id:finngen_R12_G6_DYSTON	Retinoic acid receptor responder protein 2 | Cardiometabolic	Inverse variance weighted	4	-0.26515611	0.134452738	0.048596609	-0.528683477	-0.001628743	0.767086191	0.589380392	0.998372583
RARRES2-UKB	finngen_R12_C3_RECTUM_ADENO_MUCINO_EXALLC	Adenocarcinoma, papilloma adenocarcinoma and mucinous carcinomas of rectum, excluding all cancers (controls excluding all cancers) || id:finngen_R12_C3_RECTUM_ADENO_MUCINO_EXALLC	Retinoic acid receptor responder protein 2 | Cardiometabolic	Wald ratio	1	0.240411603	0.122079311	0.048917885	0.001136153	0.479687052	1.271772508	1.001136799	1.615568735
RARRES2-Iceland	finngen_R12_C3_MENINGES_EXALLC	Malignant neoplasm of meninges, excluding all cancers (controls excluding all cancers) || id:finngen_R12_C3_MENINGES_EXALLC	Retinoic acid receptor responder protein 2 | Cardiometabolic	Inverse variance weighted	4	-1.057769943	0.537192893	0.048945153	-2.110668014	-0.004871872	0.347229289	0.121157005	0.995139976
RARRES2-UKB	finngen_R12_M13_ARTHTROSIS_COX	Coxarthrosis || id:finngen_R12_M13_ARTHTROSIS_COX	Retinoic acid receptor responder protein 2 | Cardiometabolic	Wald ratio	1	-0.092093895	0.046818992	0.049180901	-0.18385912	-0.000328671	0.912019511	0.832053015	0.999671383
RARRES2-Iceland	finngen_R12_H7_LIDLACRIMALORBIT	Disorders of eyelid, lacrimal system and orbit || id:finngen_R12_H7_LIDLACRIMALORBIT	Retinoic acid receptor responder protein 2 | Cardiometabolic	Inverse variance weighted	4	-0.058832722	0.029950057	0.04948825	-0.117534834	-0.00013061	0.942864476	0.88910954	0.999869398
RARRES2-UKB	finngen_R12_P16_BACTERIAL_SEPSIS_NEWBO	Bacterial sepsis of newborn || id:finngen_R12_P16_BACTERIAL_SEPSIS_NEWBO	Retinoic acid receptor responder protein 2 | Cardiometabolic	Wald ratio	1	-1.043692849	0.53266199	0.050067071	-2.08771035	0.000324652	0.352151834	0.12397066	1.000324705
RARRES2-UKB	finngen_R12_RX_N05C	Use of hypnotics and sedatives || id:finngen_R12_RX_N05C	Retinoic acid receptor responder protein 2 | Cardiometabolic	Wald ratio	1	-0.056366877	0.028807417	0.050385183	-0.112829415	9.57E-05	0.945192303	0.893303031	1.000095665
RARRES2-UKB	finngen_R12_C3_CHONDROSARCOMA_EXALLC	Chondrosarcoma, excluding all cancers (controls excluding all cancers) || id:finngen_R12_C3_CHONDROSARCOMA_EXALLC	Retinoic acid receptor responder protein 2 | Cardiometabolic	Wald ratio	1	-1.146121258	0.587012987	0.050883235	-2.296666713	0.004424196	0.317867307	0.100593593	1.004433997
RARRES2-UKB	finngen_R12_C3_RECTUM_EXALLC	Malignant neoplasm of rectum, excluding all cancers (controls excluding all cancers) || id:finngen_R12_C3_RECTUM_EXALLC	Retinoic acid receptor responder protein 2 | Cardiometabolic	Wald ratio	1	0.210797509	0.108003797	0.050966684	-0.000889932	0.42248495	1.234662322	0.999110464	1.525748257
RARRES2-Iceland	finngen_R12_F5_ANXIETY	Other anxiety disorders || id:finngen_R12_F5_ANXIETY	Retinoic acid receptor responder protein 2 | Cardiometabolic	Inverse variance weighted	4	-0.079636286	0.040815197	0.051040036	-0.159634071	0.0003615	0.923452158	0.85245567	1.000361565
RARRES2-UKB	finngen_R12_J10_SINUSITIS	Acute sinusitis || id:finngen_R12_J10_SINUSITIS	Retinoic acid receptor responder protein 2 | Cardiometabolic	Wald ratio	1	0.088639026	0.045545987	0.051637506	-0.000631109	0.17790916	1.092686154	0.99936909	1.194716789
RARRES2-Iceland	finngen_R12_J10_SIMPLBRONCH	Simple and mucopurulent chronic bronchitis || id:finngen_R12_J10_SIMPLBRONCH	Retinoic acid receptor responder protein 2 | Cardiometabolic	Inverse variance weighted	4	-0.286071013	0.146995041	0.05163949	-0.574181293	0.002039267	0.751209269	0.563165748	1.002041348
RARRES2-UKB	finngen_R12_AB1_INTESTINAL_INFECTIONS	Intestinal infectious diseases || id:finngen_R12_AB1_INTESTINAL_INFECTIONS	Retinoic acid receptor responder protein 2 | Cardiometabolic	Wald ratio	1	0.064791073	0.033296294	0.051667419	-0.000469662	0.130051809	1.06693609	0.999530448	1.138887387
RARRES2-UKB	finngen_R12_E4_TESTICHYPO	Testicular hypofunction || id:finngen_R12_E4_TESTICHYPO	Retinoic acid receptor responder protein 2 | Cardiometabolic	Wald ratio	1	0.433534736	0.222943723	0.051824019	-0.003434961	0.870504433	1.542700938	0.996570932	2.388115194
RARRES2-UKB	finngen_R12_I9_SAH	Subarachnoid haemorrhage || id:finngen_R12_I9_SAH	Retinoic acid receptor responder protein 2 | Cardiometabolic	Wald ratio	1	-0.224995717	0.115739982	0.051898376	-0.451846082	0.001854647	0.798519639	0.636452124	1.001856368
RARRES2-UKB	finngen_R12_D3_ITP	Idiopathic thrombocytopenic purpura || id:finngen_R12_D3_ITP	Retinoic acid receptor responder protein 2 | Cardiometabolic	Wald ratio	1	-0.441030627	0.227071324	0.052106125	-0.886090423	0.004029169	0.643373002	0.412264386	1.004037297
RARRES2-UKB	finngen_R12_L12_FOLLICULARCYST	Follicular cysts of skin and subcutaneous tissue || id:finngen_R12_L12_FOLLICULARCYST	Retinoic acid receptor responder protein 2 | Cardiometabolic	Wald ratio	1	0.165249439	0.085085538	0.052118147	-0.001518217	0.332017094	1.179687342	0.998482935	1.393776673
RARRES2-UKB	finngen_R12_ASTHMA_INFECTIONS	Asthma-related infections || id:finngen_R12_ASTHMA_INFECTIONS	Retinoic acid receptor responder protein 2 | Cardiometabolic	Wald ratio	1	0.084728106	0.043659837	0.052301739	-0.000845175	0.170301388	1.088421091	0.999155182	1.185662141
RARRES2-Iceland	finngen_R12_K11_SUPNUM_ONLY_INCLAVO	Supernumerary teeth EXCLUDE clefts and syndromes, including avohilmo || id:finngen_R12_K11_SUPNUM_ONLY_INCLAVO	Retinoic acid receptor responder protein 2 | Cardiometabolic	Inverse variance weighted	4	-0.956341094	0.492811977	0.052309235	-1.922252569	0.009570382	0.384296421	0.146277092	1.009616324
RARRES2-UKB	finngen_R12_G6_CAUDA	Cauda equina syndrome || id:finngen_R12_G6_CAUDA	Retinoic acid receptor responder protein 2 | Cardiometabolic	Wald ratio	1	-0.693228696	0.358001713	0.052820719	-1.394912054	0.008454661	0.499959244	0.247854833	1.008490503
RARRES2-Iceland	finngen_R12_J10_UPPERINFEC	Acute upper respiratory infections || id:finngen_R12_J10_UPPERINFEC	Retinoic acid receptor responder protein 2 | Cardiometabolic	Inverse variance weighted	4	0.058947794	0.030459128	0.052952511	-0.000752097	0.118647685	1.060719864	0.999248186	1.125973152
RARRES2-Iceland	finngen_R12_KRA_PSY_MENTALRET_EXMORE	Mental retardation (more control exclusions) || id:finngen_R12_KRA_PSY_MENTALRET_EXMORE	Retinoic acid receptor responder protein 2 | Cardiometabolic	Inverse variance weighted	4	-0.34445383	0.177990099	0.052960665	-0.693314424	0.004406764	0.708607268	0.499916385	1.004416488
RARRES2-UKB	finngen_R12_L12_LUPUS	Lupus erythematosus || id:finngen_R12_L12_LUPUS	Retinoic acid receptor responder protein 2 | Cardiometabolic	Wald ratio	1	-0.491478575	0.254182003	0.053166078	-0.989675302	0.006718152	0.61172125	0.371697361	1.006740769
RARRES2-UKB	finngen_R12_H7_GLAUCOMA	Glaucoma || id:finngen_R12_H7_GLAUCOMA	Retinoic acid receptor responder protein 2 | Cardiometabolic	Wald ratio	1	-0.092728199	0.047990833	0.053334024	-0.186790231	0.001333833	0.911441198	0.829617746	1.001334723
RARRES2-UKB	finngen_R12_AB1_VIRAL_INOTHER	Viral agents as the cause of diseases classified to other chapters || id:finngen_R12_AB1_VIRAL_INOTHER	Retinoic acid receptor responder protein 2 | Cardiometabolic	Wald ratio	1	-0.521216751	0.269904855	0.05346909	-1.050230266	0.007796764	0.593797604	0.34985718	1.007827238
RARRES2-Iceland	finngen_R12_O15_ABORT_FAILED	Failed attempted abortion || id:finngen_R12_O15_ABORT_FAILED	Retinoic acid receptor responder protein 2 | Cardiometabolic	Inverse variance weighted	4	-0.56005717	0.29006787	0.053510295	-1.128590194	0.008475855	0.571176409	0.323488992	1.008511876
RARRES2-UKB	finngen_R12_OSTEON_DRUGS	Osteonecrosis due to drugs || id:finngen_R12_OSTEON_DRUGS	Retinoic acid receptor responder protein 2 | Cardiometabolic	Wald ratio	1	-0.734509341	0.380755145	0.053720212	-1.480789425	0.011770743	0.47974079	0.227458056	1.011840291
RARRES2-UKB	finngen_R12_CD2_BENIGN_PELVIC_BONES_SACRUM_COCCYX	Benign neoplasm: Pelvic bones, sacrum and coccyx || id:finngen_R12_CD2_BENIGN_PELVIC_BONES_SACRUM_COCCYX	Retinoic acid receptor responder protein 2 | Cardiometabolic	Wald ratio	1	1.227029655	0.636687733	0.053953721	-0.020878302	2.474937611	3.411082381	0.979338141	11.88096585
RARRES2-UKB	finngen_R12_Q17_ANKYLOGLOSSIA	Ankyloglossia || id:finngen_R12_Q17_ANKYLOGLOSSIA	Retinoic acid receptor responder protein 2 | Cardiometabolic	Wald ratio	1	-0.594416279	0.308810334	0.05424703	-1.199684534	0.010851976	0.551884619	0.301289244	1.010911072
RARRES2-UKB	finngen_R12_J10_LARYNGITIS	Acute laryngitis and tracheitis || id:finngen_R12_J10_LARYNGITIS	Retinoic acid receptor responder protein 2 | Cardiometabolic	Wald ratio	1	-0.187762113	0.097579462	0.054329887	-0.379017858	0.003493632	0.828811847	0.684533388	1.003499741
RARRES2-Iceland	finngen_R12_C3_RECTUM_ADENO_MUCINO_EXALLC	Adenocarcinoma, papilloma adenocarcinoma and mucinous carcinomas of rectum, excluding all cancers (controls excluding all cancers) || id:finngen_R12_C3_RECTUM_ADENO_MUCINO_EXALLC	Retinoic acid receptor responder protein 2 | Cardiometabolic	Inverse variance weighted	4	0.192057792	0.099904427	0.054553531	-0.003754885	0.387870469	1.211740544	0.996252155	1.473838864
RARRES2-UKB	finngen_R12_K11_PARALIL	Paralytic ileus || id:finngen_R12_K11_PARALIL	Retinoic acid receptor responder protein 2 | Cardiometabolic	Wald ratio	1	-0.378969836	0.19713406	0.05455588	-0.765352594	0.007412922	0.684566262	0.465169886	1.007440466
RARRES2-UKB	finngen_R12_Q17_CONGEN_MALFO_NERVOUS_SYSTEM	Congenital malformations of the nervous system || id:finngen_R12_Q17_CONGEN_MALFO_NERVOUS_SYSTEM	Retinoic acid receptor responder protein 2 | Cardiometabolic	Wald ratio	1	0.498168854	0.259471723	0.054866104	-0.010395722	1.006733431	1.645704984	0.989658127	2.736646951
RARRES2-UKB	finngen_R12_CD2_BENIGN_SKIN	Other benign neoplasms of skin || id:finngen_R12_CD2_BENIGN_SKIN	Retinoic acid receptor responder protein 2 | Cardiometabolic	Wald ratio	1	0.111045211	0.057879482	0.055040147	-0.002398574	0.224488997	1.117445427	0.9976043	1.251682939
RARRES2-Iceland	finngen_R12_M13_OSTEONECROSIS	Osteonecrosis || id:finngen_R12_M13_OSTEONECROSIS	Retinoic acid receptor responder protein 2 | Cardiometabolic	Inverse variance weighted	4	-0.257070769	0.134352897	0.055696925	-0.520402447	0.006260909	0.773313485	0.594281333	1.006280549
RARRES2-UKB	finngen_R12_P16_BIRTHINJY_PERIP_NERVOUS_SYSTEM	Birth injury to peripheral nervous system || id:finngen_R12_P16_BIRTHINJY_PERIP_NERVOUS_SYSTEM	Retinoic acid receptor responder protein 2 | Cardiometabolic	Wald ratio	1	-1.369349723	0.717313702	0.056262476	-2.77528458	0.036585133	0.254272253	0.062331736	1.037262606
RARRES2-UKB	finngen_R12_M13_LIMBDEFORM	Other specified acquired deformities of limbs || id:finngen_R12_M13_LIMBDEFORM	Retinoic acid receptor responder protein 2 | Cardiometabolic	Wald ratio	1	-1.078310994	0.56494201	0.056299391	-2.185597333	0.028975346	0.340169589	0.112410567	1.029399215
RARRES2-UKB	finngen_R12_RX_ANTIHYP	Antihypertensive medication - note that there are other indications || id:finngen_R12_RX_ANTIHYP	Retinoic acid receptor responder protein 2 | Cardiometabolic	Wald ratio	1	-0.047669977	0.024994884	0.056496069	-0.09665995	0.001319995	0.953448395	0.907864673	1.001320867
RARRES2-UKB	finngen_R12_M13_GANGLION	Ganglion || id:finngen_R12_M13_GANGLION	Retinoic acid receptor responder protein 2 | Cardiometabolic	Wald ratio	1	0.142827048	0.075006598	0.056885036	-0.004185883	0.28983998	1.153530279	0.995822865	1.33621365
RARRES2-UKB	finngen_R12_CD2_BENIGN_UTERUS_OTH	Other benign neoplasms of uterus || id:finngen_R12_CD2_BENIGN_UTERUS_OTH	Retinoic acid receptor responder protein 2 | Cardiometabolic	Wald ratio	1	0.328427437	0.172664305	0.057156067	-0.009994601	0.666849476	1.388782463	0.990055179	1.948090137
RARRES2-Iceland	finngen_R12_L12_FOODDERMAT	Dermatitis due to ingested food || id:finngen_R12_L12_FOODDERMAT	Retinoic acid receptor responder protein 2 | Cardiometabolic	Inverse variance weighted	4	-0.307307783	0.161567454	0.057165907	-0.623979993	0.009364427	0.735424215	0.535807677	1.00940841
RARRES2-UKB	finngen_R12_KRA_PSY_DEMENTIA_EXMORE	Any dementia (more control exclusions) || id:finngen_R12_KRA_PSY_DEMENTIA_EXMORE	Retinoic acid receptor responder protein 2 | Cardiometabolic	Wald ratio	1	-0.109666875	0.057755863	0.057590679	-0.222868366	0.003534616	0.89613261	0.800220179	1.00354087
RARRES2-Iceland	finngen_R12_K11_PERITON	Diseases of peritoneum || id:finngen_R12_K11_PERITON	Retinoic acid receptor responder protein 2 | Cardiometabolic	Inverse variance weighted	3	-0.536707484	0.282712084	0.057640214	-1.090823168	0.017408201	0.584670123	0.335939845	1.017560607
RARRES2-Iceland	finngen_R12_M13_POLYARTERETAL	Polyarteritis nodosa and related conditions || id:finngen_R12_M13_POLYARTERETAL	Retinoic acid receptor responder protein 2 | Cardiometabolic	Inverse variance weighted	4	0.516312798	0.271984914	0.057654718	-0.016777634	1.049403229	1.675837093	0.983362327	2.855946264
RARRES2-UKB	finngen_R12_APPENDACUT_NOCOMPLIC	Acute appendicitis, no complications || id:finngen_R12_APPENDACUT_NOCOMPLIC	Retinoic acid receptor responder protein 2 | Cardiometabolic	Wald ratio	1	0.083836378	0.044223025	0.05799138	-0.002840751	0.170513506	1.087450948	0.99716328	1.185913669
RARRES2-Iceland	finngen_R12_H8_HL_MIX_NAS	Mixed conductive and sensorineural hearing loss || id:finngen_R12_H8_HL_MIX_NAS	Retinoic acid receptor responder protein 2 | Cardiometabolic	Inverse variance weighted	4	-0.167116489	0.088156378	0.058002063	-0.33990299	0.005670013	0.846101044	0.711839375	1.005686117
RARRES2-Iceland	finngen_R12_J10_PHARYNGITIS	Acute pharyngitis || id:finngen_R12_J10_PHARYNGITIS	Retinoic acid receptor responder protein 2 | Cardiometabolic	Inverse variance weighted	4	0.172615609	0.091190771	0.058370297	-0.006118303	0.351349521	1.188409204	0.993900376	1.420983903
RARRES2-Iceland	finngen_R12_H7_LENSDISLOCATIO	Dislocation of lens || id:finngen_R12_H7_LENSDISLOCATIO	Retinoic acid receptor responder protein 2 | Cardiometabolic	Inverse variance weighted	4	0.499590134	0.26419926	0.058629734	-0.018240415	1.017420683	1.648045654	0.981924934	2.766051032
RARRES2-Iceland	finngen_R12_H7_GLAUCSECINFLAM	Glaucoma secondary to eye inflammation || id:finngen_R12_H7_GLAUCSECINFLAM	Retinoic acid receptor responder protein 2 | Cardiometabolic	Inverse variance weighted	4	0.65687243	0.347939928	0.059040673	-0.025089828	1.338834689	1.928750589	0.975222306	3.814595723
RARRES2-UKB	finngen_R12_AB1_MUMPS	Mumps || id:finngen_R12_AB1_MUMPS	Retinoic acid receptor responder protein 2 | Cardiometabolic	Wald ratio	1	-0.443780818	0.235690904	0.059714833	-0.905734991	0.018173355	0.641606034	0.40424466	1.018339495
RARRES2-Iceland	finngen_R12_RHEUMAT_LUNG	Rheumatoid lung disease || id:finngen_R12_RHEUMAT_LUNG	Retinoic acid receptor responder protein 2 | Cardiometabolic	Inverse variance weighted	4	-0.995252679	0.528612864	0.05973251	-2.031333893	0.040828535	0.369630035	0.13116045	1.04167348
RARRES2-UKB	finngen_R12_M13_ARTHROSIS_INCLAVO	Artrosis, including avohilmo || id:finngen_R12_M13_ARTHROSIS_INCLAVO	Retinoic acid receptor responder protein 2 | Cardiometabolic	Wald ratio	1	-0.048160752	0.025599972	0.059933648	-0.098336697	0.002015194	0.952980581	0.906343689	1.002017226
RARRES2-Iceland	finngen_R12_K11_CROWDI_TEETH	Crowding of teeth, including avohilmo || id:finngen_R12_K11_CROWDI_TEETH	Retinoic acid receptor responder protein 2 | Cardiometabolic	Inverse variance weighted	4	-0.176762828	0.093981423	0.059995413	-0.360966418	0.007440761	0.837978506	0.697002405	1.007468513
RARRES2-UKB	finngen_R12_K11_MIH_CARIES	Molar incisor enamel hypoplasia, with caries || id:finngen_R12_K11_MIH_CARIES	Retinoic acid receptor responder protein 2 | Cardiometabolic	Wald ratio	1	-0.936722458	0.498335533	0.060148659	-1.913460101	0.040015186	0.391910235	0.147568899	1.04082658
RARRES2-UKB	finngen_R12_K11_OESSTODUO	Diseases of oesophagus, stomach and duodenum || id:finngen_R12_K11_OESSTODUO	Retinoic acid receptor responder protein 2 | Cardiometabolic	Wald ratio	1	0.055638123	0.029633725	0.060445877	-0.002443977	0.113720223	1.057215033	0.997559007	1.120438608
RARRES2-UKB	finngen_R12_H8_SUP_OTINAS	Suppurative otitis media, unspecified || id:finngen_R12_H8_SUP_OTINAS	Retinoic acid receptor responder protein 2 | Cardiometabolic	Wald ratio	1	-0.443299766	0.236392805	0.06075592	-0.906629664	0.020030132	0.641914754	0.403883155	1.020232081
RARRES2-UKB	finngen_R12_D3_DEF_IGG	Selective deficiency of immunoglobulin G [IgG] subclasses || id:finngen_R12_D3_DEF_IGG	Retinoic acid receptor responder protein 2 | Cardiometabolic	Wald ratio	1	0.900261592	0.480426881	0.060947177	-0.041375095	1.84189828	2.460246608	0.95946917	6.308502205
RARRES2-Iceland	finngen_R12_CD2_BENIGN_UTERUS_OTH	Other benign neoplasms of uterus || id:finngen_R12_CD2_BENIGN_UTERUS_OTH	Retinoic acid receptor responder protein 2 | Cardiometabolic	Inverse variance weighted	4	0.26464899	0.141278791	0.061035341	-0.012257439	0.541555419	1.302973539	0.987817377	1.718678049
RARRES2-Iceland	finngen_R12_M13_ROTATORCUFF	Rotator cuff syndrome || id:finngen_R12_M13_ROTATORCUFF	Retinoic acid receptor responder protein 2 | Cardiometabolic	Inverse variance weighted	4	0.066259196	0.035373301	0.061048857	-0.003072474	0.135590867	1.068503633	0.996932241	1.145213253
RARRES2-Iceland	finngen_R12_Q17_OSTEOCHONDROD_W_DEFECTS_GROWTH_TUBULAR_BONES_SPINE	Osteochondrodysplasia with defects of growth of tubular bones and spine || id:finngen_R12_Q17_OSTEOCHONDROD_W_DEFECTS_GROWTH_TUBULAR_BONES_SPINE	Retinoic acid receptor responder protein 2 | Cardiometabolic	Inverse variance weighted	4	-1.371100011	0.732637099	0.061281541	-2.807068726	0.064868703	0.253827593	0.060381729	1.067018919
RARRES2-Iceland	finngen_R12_CD2_BENIGN_UTERUS_NOS	Other benign neoplasm of uterus: Other parts/unspecified || id:finngen_R12_CD2_BENIGN_UTERUS_NOS	Retinoic acid receptor responder protein 2 | Cardiometabolic	Inverse variance weighted	4	0.304356827	0.162785745	0.061528632	-0.014703234	0.623416887	1.355752739	0.985404331	1.865290653
RARRES2-UKB	finngen_R12_I9_SAHANEUR	Aneurysms, operations, SAH || id:finngen_R12_I9_SAHANEUR	Retinoic acid receptor responder protein 2 | Cardiometabolic	Wald ratio	1	-0.16958261	0.090775748	0.061741326	-0.347503077	0.008337857	0.844017027	0.70644984	1.008372714
RARRES2-UKB	finngen_R12_H7_LIDLACRIMALORBIT	Disorders of eyelid, lacrimal system and orbit || id:finngen_R12_H7_LIDLACRIMALORBIT	Retinoic acid receptor responder protein 2 | Cardiometabolic	Wald ratio	1	-0.068377434	0.036640739	0.062019166	-0.140193282	0.003438415	0.933907919	0.86919022	1.003444333
RARRES2-UKB	finngen_R12_KRA_PSY_SCHIZODEL_EXMORE	Schizophrenia or delusion (more control exclusions) || id:finngen_R12_KRA_PSY_SCHIZODEL_EXMORE	Retinoic acid receptor responder protein 2 | Cardiometabolic	Wald ratio	1	-0.14987013	0.080326412	0.062074386	-0.307309897	0.007569637	0.860819764	0.735422661	1.007598359
RARRES2-Iceland	finngen_R12_Q17_ANKYLOGLOSSIA	Ankyloglossia || id:finngen_R12_Q17_ANKYLOGLOSSIA	Retinoic acid receptor responder protein 2 | Cardiometabolic	Inverse variance weighted	4	-0.470804116	0.252691932	0.06244053	-0.966080303	0.024472072	0.624499896	0.380571845	1.02477397
RARRES2-Iceland	finngen_R12_M13_SPONDYLOPATHINOTH	Spondylopathies in diseases classified elsewhere || id:finngen_R12_M13_SPONDYLOPATHINOTH	Retinoic acid receptor responder protein 2 | Cardiometabolic	Inverse variance weighted	4	-0.582531253	0.312831629	0.062585628	-1.195681246	0.030618739	0.558482914	0.302497809	1.031092314
RARRES2-Iceland	finngen_R12_K11_GALLBLAOTH	Other diseases of gallbladder || id:finngen_R12_K11_GALLBLAOTH	Retinoic acid receptor responder protein 2 | Cardiometabolic	Inverse variance weighted	4	-0.276478667	0.149247066	0.063955522	-0.569002916	0.016045583	0.758449799	0.566089596	1.016175005
RARRES2-Iceland	finngen_R12_Q17_CONGEN_MALFO_POSTERI_SEGMENT_EYE	Congenital malformations of posterior segment of eye || id:finngen_R12_Q17_CONGEN_MALFO_POSTERI_SEGMENT_EYE	Retinoic acid receptor responder protein 2 | Cardiometabolic	Inverse variance weighted	4	1.000723906	0.54039306	0.064048158	-0.058446491	2.059894303	2.720250321	0.94322871	7.845140557
RARRES2-UKB	finngen_R12_I9_HYPERTROCARDMYOP	Hypertrophic cardiomyopathy || id:finngen_R12_I9_HYPERTROCARDMYOP	Retinoic acid receptor responder protein 2 | Cardiometabolic	Wald ratio	1	-0.369673357	0.199890733	0.064403371	-0.761459194	0.02211248	0.690959991	0.466984509	1.022358773
RARRES2-Iceland	finngen_R12_E4_TESTICHYPO	Testicular hypofunction || id:finngen_R12_E4_TESTICHYPO	Retinoic acid receptor responder protein 2 | Cardiometabolic	Inverse variance weighted	4	0.33729232	0.182453574	0.064508747	-0.020316684	0.694901324	1.401148587	0.979888309	2.003511366
RARRES2-Iceland	finngen_R12_AB1_HIV_NOS	Unspecified human immunodeficiency virus [HIV] disease || id:finngen_R12_AB1_HIV_NOS	Retinoic acid receptor responder protein 2 | Cardiometabolic	Inverse variance weighted	4	-0.647371575	0.35077401	0.064957323	-1.334888636	0.040145485	0.52341974	0.263187484	1.040962207
RARRES2-Iceland	finngen_R12_M13_DISSYNOTENDNAS	Other specified/unspecified disorders of synovium and tendon +Other specified/unspecified bursopathies || id:finngen_R12_M13_DISSYNOTENDNAS	Retinoic acid receptor responder protein 2 | Cardiometabolic	Inverse variance weighted	4	0.256208987	0.139021683	0.065337385	-0.01627351	0.528691485	1.292022716	0.983858188	1.696710685
RARRES2-UKB	finngen_R12_L12_ERYTHRO_KELA	Universal erythroderma, KELA reimbursement || id:finngen_R12_L12_ERYTHRO_KELA	Retinoic acid receptor responder protein 2 | Cardiometabolic	Wald ratio	1	0.601801051	0.326754636	0.065511413	-0.038638035	1.242240137	1.825403486	0.962098892	3.463363189
RARRES2-Iceland	finngen_R12_M13_GIANTCELL	Giant cell arteritis || id:finngen_R12_M13_GIANTCELL	Retinoic acid receptor responder protein 2 | Cardiometabolic	Inverse variance weighted	4	0.30057008	0.16324851	0.065595017	-0.019397	0.62053716	1.350628554	0.980789911	1.859926852
RARRES2-UKB	finngen_R12_O15_POOR_FETGRO	Poor fetal growth || id:finngen_R12_O15_POOR_FETGRO	Retinoic acid receptor responder protein 2 | Cardiometabolic	Wald ratio	1	0.190894275	0.103724333	0.065709515	-0.012405417	0.394193967	1.210331483	0.987671213	1.483188211
RARRES2-Iceland	finngen_R12_H8_OTHEREAR	Other disorders of ear || id:finngen_R12_H8_OTHEREAR	Retinoic acid receptor responder protein 2 | Cardiometabolic	Inverse variance weighted	4	-0.049224493	0.026748251	0.065725922	-0.101651065	0.003202079	0.951967395	0.903344705	1.003207211
RARRES2-Iceland	finngen_R12_G6_SPINAMUSCOTH	Other and unspecified spinal muscular atrophies || id:finngen_R12_G6_SPINAMUSCOTH	Retinoic acid receptor responder protein 2 | Cardiometabolic	Inverse variance weighted	4	0.693118442	0.376990633	0.065980498	-0.0457832	1.432020083	1.999942523	0.955249038	4.187149043
RARRES2-UKB	finngen_R12_CD2_BENIGN_BONE_SHORT_UPPER	Benign neoplasm: Short bones of upper limb || id:finngen_R12_CD2_BENIGN_BONE_SHORT_UPPER	Retinoic acid receptor responder protein 2 | Cardiometabolic	Wald ratio	1	0.581457046	0.316346969	0.066057134	-0.038583013	1.201497104	1.788642667	0.962151831	3.325091206
RARRES2-Iceland	finngen_R12_H7_LACRIMINFLAMACU	Inflammation of lacrimal passages (acute and unspecified) || id:finngen_R12_H7_LACRIMINFLAMACU	Retinoic acid receptor responder protein 2 | Cardiometabolic	Inverse variance weighted	4	-0.448870153	0.244441449	0.066311897	-0.927975392	0.030235087	0.638348981	0.395353336	1.030696809
RARRES2-UKB	finngen_R12_H7_PARASTRA3	Third [oculomotor] nerve palsy || id:finngen_R12_H7_PARASTRA3	Retinoic acid receptor responder protein 2 | Cardiometabolic	Wald ratio	1	-0.552089265	0.300672269	0.066330617	-1.141406913	0.037228382	0.575745667	0.319369381	1.037930038
RARRES2-Iceland	finngen_R12_L12_URTICA_COLDHEAT	Urticaria due to cold and heat || id:finngen_R12_L12_URTICA_COLDHEAT	Retinoic acid receptor responder protein 2 | Cardiometabolic	Inverse variance weighted	4	0.647490283	0.352669177	0.066361987	-0.043741303	1.338721869	1.910739391	0.95720155	3.814165385
RARRES2-UKB	finngen_R12_L12_PAPULOSQUAMOUS	Papulosquamous disorders || id:finngen_R12_L12_PAPULOSQUAMOUS	Retinoic acid receptor responder protein 2 | Cardiometabolic	Wald ratio	1	-0.103002986	0.056160382	0.066641185	-0.213077334	0.007071361	0.902124279	0.808093642	1.007096423
RARRES2-UKB	finngen_R12_M13_FATPADHYPERTROPHY	Hypertrophy of (infrapatellar) fat pad || id:finngen_R12_M13_FATPADHYPERTROPHY	Retinoic acid receptor responder protein 2 | Cardiometabolic	Wald ratio	1	-0.696015927	0.379650902	0.066757214	-1.440131694	0.04809984	0.498567682	0.236896559	1.04927541
RARRES2-UKB	finngen_R12_I9_PAROXTAC	Paroxysmal tachycardia || id:finngen_R12_I9_PAROXTAC	Retinoic acid receptor responder protein 2 | Cardiometabolic	Wald ratio	1	0.12654814	0.069147394	0.067231758	-0.008980753	0.262077033	1.134904084	0.991059453	1.299626653
RARRES2-UKB	finngen_R12_H7_LACRIMALSYSTEM	Disorders of lacrimal system || id:finngen_R12_H7_LACRIMALSYSTEM	Retinoic acid receptor responder protein 2 | Cardiometabolic	Wald ratio	1	-0.100717642	0.055078362	0.067455879	-0.208671232	0.007235947	0.904188301	0.81166204	1.00726219
RARRES2-UKB	finngen_R12_Q17_OTHER_CONGEN_MALFO	Other congenital malformations || id:finngen_R12_Q17_OTHER_CONGEN_MALFO	Retinoic acid receptor responder protein 2 | Cardiometabolic	Wald ratio	1	-0.230509989	0.126098572	0.067547409	-0.47766319	0.016643211	0.794128502	0.620231062	1.016782481
RARRES2-Iceland	finngen_R12_KRA_PSY_SCHIZODEL_EXMORE	Schizophrenia or delusion (more control exclusions) || id:finngen_R12_KRA_PSY_SCHIZODEL_EXMORE	Retinoic acid receptor responder protein 2 | Cardiometabolic	Inverse variance weighted	4	-0.119906512	0.065667531	0.067855766	-0.248614873	0.008801849	0.887003357	0.779880268	1.008840699
RARRES2-Iceland	finngen_R12_K11_HEPFAIL	Hepatic failure, not elsewhere classified || id:finngen_R12_K11_HEPFAIL	Retinoic acid receptor responder protein 2 | Cardiometabolic	Inverse variance weighted	4	-0.310221007	0.169906963	0.067876071	-0.643238655	0.022796641	0.733284877	0.525587468	1.02305847
RARRES2-Iceland	finngen_R12_L12_ERYTHRO_KELA	Universal erythroderma, KELA reimbursement || id:finngen_R12_L12_ERYTHRO_KELA	Retinoic acid receptor responder protein 2 | Cardiometabolic	Inverse variance weighted	4	0.488432648	0.267640236	0.068007109	-0.036142214	1.013007511	1.62975981	0.964503118	2.753870869
RARRES2-Iceland	finngen_R12_AB1_TRICHOMONIASIS	Trichomoniasis || id:finngen_R12_AB1_TRICHOMONIASIS	Retinoic acid receptor responder protein 2 | Cardiometabolic	Inverse variance weighted	4	-0.669860935	0.367120652	0.068056233	-1.389417413	0.049695542	0.511779743	0.249220455	1.050951078
RARRES2-Iceland	finngen_R12_Q17_CONGEN_MALFO_RETI	Congenital retinoschisis || id:finngen_R12_Q17_CONGEN_MALFO_RETI	Retinoic acid receptor responder protein 2 | Cardiometabolic	Inverse variance weighted	4	1.186815192	0.650494699	0.068079392	-0.088154417	2.461784802	3.276629139	0.915619479	11.72572096
RARRES2-UKB	finngen_R12_CD2_BENIGN_PARATHYROID	Benign neoplasm: Parathyroid gland || id:finngen_R12_CD2_BENIGN_PARATHYROID	Retinoic acid receptor responder protein 2 | Cardiometabolic	Wald ratio	1	-0.714961687	0.392060097	0.068212221	-1.483399477	0.053476103	0.489210854	0.226865153	1.054931781
RARRES2-Iceland	finngen_R12_P16_FETAL_DEATH_UNSP_CAUSE	Fetal death of unspecified cause || id:finngen_R12_P16_FETAL_DEATH_UNSP_CAUSE	Retinoic acid receptor responder protein 2 | Cardiometabolic	Inverse variance weighted	4	-1.382380304	0.758420225	0.06834729	-2.868883946	0.104123337	0.250980432	0.056762241	1.109737318
RARRES2-UKB	finngen_R12_I9_HYPTENSPOR	Hypertension, portal || id:finngen_R12_I9_HYPTENSPOR	Retinoic acid receptor responder protein 2 | Cardiometabolic	Wald ratio	1	-1.355010765	0.743421997	0.068353836	-2.812117879	0.102096349	0.257944518	0.06007762	1.107490172
RARRES2-Iceland	finngen_R12_H7_VASCCILIARY	Hyphaema and other vascular disorders of iris and ciliary body || id:finngen_R12_H7_VASCCILIARY	Retinoic acid receptor responder protein 2 | Cardiometabolic	Inverse variance weighted	4	0.50669847	0.278171579	0.068526006	-0.038517824	1.051914764	1.659802252	0.962214554	2.863128087
RARRES2-UKB	finngen_R12_CD2_BENIGN_URINARY_NOS	Benign neoplasm: Urinary organ, other/unspecified || id:finngen_R12_CD2_BENIGN_URINARY_NOS	Retinoic acid receptor responder protein 2 | Cardiometabolic	Wald ratio	1	1.380475496	0.758098942	0.068611404	-0.10539843	2.866349422	3.976792127	0.899965877	17.57275028
RARRES2-Iceland	finngen_R12_RHEUMA_ARHTROPAT_REACTIVE	Reactive arthropathies, FINNGEN || id:finngen_R12_RHEUMA_ARHTROPAT_REACTIVE	Retinoic acid receptor responder protein 2 | Cardiometabolic	Inverse variance weighted	4	0.204579742	0.112455814	0.068880753	-0.015833654	0.424993137	1.227009296	0.98429104	1.529579923
RARRES2-UKB	finngen_R12_Q17_OTHER_CONGEN_MALFO_SKIN	Other congenital malformations of skin || id:finngen_R12_Q17_OTHER_CONGEN_MALFO_SKIN	Retinoic acid receptor responder protein 2 | Cardiometabolic	Wald ratio	1	-0.346670371	0.190624812	0.068972408	-0.720295002	0.026954261	0.70703835	0.486608684	1.027320813
RARRES2-Iceland	finngen_R12_AB1_PNEUMOCYSTOSIS	Pneumocystosis || id:finngen_R12_AB1_PNEUMOCYSTOSIS	Retinoic acid receptor responder protein 2 | Cardiometabolic	Inverse variance weighted	4	-0.597846329	0.329350337	0.069488703	-1.243372989	0.047680332	0.54999487	0.288409772	1.048835322
RARRES2-UKB	finngen_R12_M13_GIANTCELL	Giant cell arteritis || id:finngen_R12_M13_GIANTCELL	Retinoic acid receptor responder protein 2 | Cardiometabolic	Wald ratio	1	0.362127926	0.199565711	0.069588495	-0.029020867	0.753276718	1.43638268	0.971396194	2.123948207
RARRES2-UKB	finngen_R12_N14_FEMALE_GENITAL_LSIL	LSIL lesion of the cervix uteri, vagina or vulva || id:finngen_R12_N14_FEMALE_GENITAL_LSIL	Retinoic acid receptor responder protein 2 | Cardiometabolic	Wald ratio	1	0.178033197	0.098141075	0.069669432	-0.014323309	0.370389703	1.194864986	0.985778781	1.448298911
RARRES2-Iceland	finngen_R12_H7_STENOLACRI	Stenosis and insufficiency of lacrimal passages || id:finngen_R12_H7_STENOLACRI	Retinoic acid receptor responder protein 2 | Cardiometabolic	Inverse variance weighted	4	-0.183335585	0.101309588	0.070349026	-0.381902377	0.015231208	0.832488739	0.682561684	1.015347794
RARRES2-UKB	finngen_R12_F5_DELUSIO	Persistent delusional disorders || id:finngen_R12_F5_DELUSIO	Retinoic acid receptor responder protein 2 | Cardiometabolic	Wald ratio	1	-0.268331597	0.148363081	0.070510937	-0.559123235	0.022460041	0.764654182	0.571710099	1.022714167
RARRES2-Iceland	finngen_R12_F5_NIGHTMARES	Nightmares || id:finngen_R12_F5_NIGHTMARES	Retinoic acid receptor responder protein 2 | Cardiometabolic	Inverse variance weighted	4	1.293635709	0.716179363	0.07087129	-0.110075842	2.69734726	3.64601835	0.895766196	14.84031198
RARRES2-Iceland	finngen_R12_H7_RETINALDETACHBREAK	Retinal detachment with retinal break || id:finngen_R12_H7_RETINALDETACHBREAK	Retinoic acid receptor responder protein 2 | Cardiometabolic	Inverse variance weighted	4	-0.166969777	0.092440914	0.070882042	-0.348153969	0.014214415	0.846225187	0.705990167	1.01431592
RARRES2-UKB	finngen_R12_C3_THYROID_MEDULLARY_EXALLC	Medullary carcinoma of thyroid gland, excluding all cancers (controls excluding all cancers) || id:finngen_R12_C3_THYROID_MEDULLARY_EXALLC	Retinoic acid receptor responder protein 2 | Cardiometabolic	Wald ratio	1	1.568071857	0.870722504	0.07172087	-0.138544251	3.274687964	4.797389217	0.870624725	26.43497554
RARRES2-UKB	finngen_R12_F5_MANIA	Manic episode || id:finngen_R12_F5_MANIA	Retinoic acid receptor responder protein 2 | Cardiometabolic	Wald ratio	1	0.40917147	0.227268097	0.071798898	-0.036274001	0.854616941	1.505569859	0.964376018	2.350473838
RARRES2-Iceland	finngen_R12_H8_LABYRFISTU	Labyrinthine fistula || id:finngen_R12_H8_LABYRFISTU	Retinoic acid receptor responder protein 2 | Cardiometabolic	Inverse variance weighted	4	1.069794515	0.594619391	0.071998935	-0.09565949	2.235248521	2.914780496	0.90877341	9.348804938
RARRES2-UKB	finngen_R12_M13_ENTESOPATHYOTH	Other enthesopathies || id:finngen_R12_M13_ENTESOPATHYOTH	Retinoic acid receptor responder protein 2 | Cardiometabolic	Wald ratio	1	0.112865245	0.062747413	0.072062432	-0.010119684	0.235850175	1.119481067	0.989931347	1.26598462
RARRES2-UKB	finngen_R12_N14_CERVICAL_LSIL	LSIL lesion of the cervix uteri || id:finngen_R12_N14_CERVICAL_LSIL	Retinoic acid receptor responder protein 2 | Cardiometabolic	Wald ratio	1	0.197905873	0.110084497	0.072214518	-0.01785974	0.413671486	1.218847662	0.9822988	1.512360214
RARRES2-Iceland	finngen_R12_KRA_PSY_DEVWIDE_EXMORE	Wide developmental disorders (more control exclusions) || id:finngen_R12_KRA_PSY_DEVWIDE_EXMORE	Retinoic acid receptor responder protein 2 | Cardiometabolic	Inverse variance weighted	4	-0.342988765	0.190878331	0.07235192	-0.717110294	0.031132764	0.709646185	0.488160861	1.031622457
RARRES2-UKB	finngen_R12_N14_OTHETNASKIDUR	Other specified disorders of kidney and ureter || id:finngen_R12_N14_OTHETNASKIDUR	Retinoic acid receptor responder protein 2 | Cardiometabolic	Wald ratio	1	0.38887932	0.21656365	0.0725452	-0.035585434	0.813344075	1.475326499	0.965040283	2.255437742
RARRES2-Iceland	finngen_R12_C3_RECTUM_EXALLC	Malignant neoplasm of rectum, excluding all cancers (controls excluding all cancers) || id:finngen_R12_C3_RECTUM_EXALLC	Retinoic acid receptor responder protein 2 | Cardiometabolic	Inverse variance weighted	4	0.158711515	0.088387064	0.072551487	-0.014527129	0.33195016	1.171999794	0.98557788	1.393683386
RARRES2-Iceland	finngen_R12_AB1_EBV	Infectious mononucleosis || id:finngen_R12_AB1_EBV	Retinoic acid receptor responder protein 2 | Cardiometabolic	Inverse variance weighted	4	0.177593378	0.098950287	0.072689754	-0.016349184	0.371535941	1.194339578	0.983783738	1.449959958
RARRES2-UKB	finngen_R12_K11_EROSION	Erosion of teeth || id:finngen_R12_K11_EROSION	Retinoic acid receptor responder protein 2 | Cardiometabolic	Wald ratio	1	0.55825173	0.311443387	0.073058326	-0.052177309	1.168680769	1.747614527	0.949160558	3.21774489
RARRES2-Iceland	finngen_R12_CD2_BENIGN_ADRENAL	Benign neoplasm: Adrenal gland || id:finngen_R12_CD2_BENIGN_ADRENAL	Retinoic acid receptor responder protein 2 | Cardiometabolic	Inverse variance weighted	4	-0.214617503	0.119806125	0.073233398	-0.449437509	0.020202502	0.806849999	0.637986913	1.020407954
RARRES2-Iceland	finngen_R12_N14_RENALTUB	Renal tubulo-interstitial diseases || id:finngen_R12_N14_RENALTUB	Retinoic acid receptor responder protein 2 | Cardiometabolic	Inverse variance weighted	4	-0.054530552	0.030450607	0.073327477	-0.114213741	0.005152637	0.946929578	0.892067264	1.005165935
RARRES2-UKB	finngen_R12_H7_KERATITISOTH	Other keratitis || id:finngen_R12_H7_KERATITISOTH	Retinoic acid receptor responder protein 2 | Cardiometabolic	Wald ratio	1	0.197272033	0.110314605	0.073732847	-0.018944593	0.413488659	1.218075352	0.981233728	1.512083739
RARRES2-UKB	finngen_R12_G6_MEDLEOTH	Other lesions of median nerve || id:finngen_R12_G6_MEDLEOTH	Retinoic acid receptor responder protein 2 | Cardiometabolic	Wald ratio	1	-0.421216288	0.235589509	0.073788166	-0.882971725	0.040539149	0.656248147	0.413552121	1.041372077
RARRES2-Iceland	finngen_R12_M13_SPONDYLINFLAMNAS	Other specified/unspecified inflammatory spondylopathies || id:finngen_R12_M13_SPONDYLINFLAMNAS	Retinoic acid receptor responder protein 2 | Cardiometabolic	Inverse variance weighted	4	0.357790859	0.200472215	0.074303437	-0.035134683	0.750716401	1.430166482	0.965475374	2.11851718
RARRES2-UKB	finngen_R12_M13_JUVOSTEOCHONRHIP	Juvenile osteochondrosis || id:finngen_R12_M13_JUVOSTEOCHONRHIP	Retinoic acid receptor responder protein 2 | Cardiometabolic	Wald ratio	1	0.36695465	0.205964766	0.074808287	-0.036736292	0.770645591	1.443332462	0.963930298	2.16116103
RARRES2-UKB	finngen_R12_P16_FETAL_DEATH_UNSP_CAUSE	Fetal death of unspecified cause || id:finngen_R12_P16_FETAL_DEATH_UNSP_CAUSE	Retinoic acid receptor responder protein 2 | Cardiometabolic	Wald ratio	1	-1.646165243	0.924277149	0.074907565	-3.457748455	0.165417969	0.192787787	0.031500607	1.179886171
RARRES2-Iceland	finngen_R12_G6_CAUDA	Cauda equina syndrome || id:finngen_R12_G6_CAUDA	Retinoic acid receptor responder protein 2 | Cardiometabolic	Inverse variance weighted	4	-0.520186432	0.292549708	0.075385301	-1.093583859	0.053210995	0.594409721	0.335013698	1.054652148
RARRES2-Iceland	finngen_R12_L12_PITYROCHEA	Pityriasis rosea || id:finngen_R12_L12_PITYROCHEA	Retinoic acid receptor responder protein 2 | Cardiometabolic	Inverse variance weighted	4	-0.654151393	0.367930468	0.075416792	-1.37529511	0.066992324	0.519883052	0.252764991	1.069287271
RARRES2-UKB	finngen_R12_K11_PANCOTH	Other diseases of pancreas || id:finngen_R12_K11_PANCOTH	Retinoic acid receptor responder protein 2 | Cardiometabolic	Wald ratio	1	0.25102484	0.141300553	0.075645406	-0.025924245	0.527973924	1.285342011	0.974408903	1.695493628
RARRES2-UKB	finngen_R12_Q17_OSTEOCHONDROD_W_DEFECTS_GROWTH_TUBULAR_BONES_SPINE	Osteochondrodysplasia with defects of growth of tubular bones and spine || id:finngen_R12_Q17_OSTEOCHONDROD_W_DEFECTS_GROWTH_TUBULAR_BONES_SPINE	Retinoic acid receptor responder protein 2 | Cardiometabolic	Wald ratio	1	-1.587864898	0.893927819	0.075687001	-3.339963423	0.164233627	0.204361479	0.035438254	1.17848961
RARRES2-Iceland	finngen_R12_CD2_BENIGN_SKIN	Other benign neoplasms of skin || id:finngen_R12_CD2_BENIGN_SKIN	Retinoic acid receptor responder protein 2 | Cardiometabolic	Inverse variance weighted	4	0.083992616	0.047305681	0.075810554	-0.008726518	0.17671175	1.087620862	0.991311447	1.193287078
RARRES2-UKB	finngen_R12_N14_RENFAIL	Renal failure || id:finngen_R12_N14_RENFAIL	Retinoic acid receptor responder protein 2 | Cardiometabolic	Wald ratio	1	-0.09661458	0.054423687	0.075859863	-0.203285006	0.010055846	0.907905864	0.81604563	1.010106576
RARRES2-UKB	finngen_R12_M13_SPONDYLOPATHINOTH	Spondylopathies in diseases classified elsewhere || id:finngen_R12_M13_SPONDYLOPATHINOTH	Retinoic acid receptor responder protein 2 | Cardiometabolic	Wald ratio	1	-0.664629488	0.374495451	0.07594196	-1.398640572	0.069381596	0.514464107	0.246932423	1.071845143
RARRES2-Iceland	finngen_R12_K11_ORALCYST	Cysts of oral region, not elsewhere classified || id:finngen_R12_K11_ORALCYST	Retinoic acid receptor responder protein 2 | Cardiometabolic	Inverse variance weighted	4	-0.31484907	0.17771819	0.076457685	-0.663176721	0.033478582	0.72989903	0.515212047	1.034045296
RARRES2-Iceland	finngen_R12_CD2_LYMPHOID_LEUKAEMIA_EXALLC	Lymphoid leukaemia (controls excluding all cancers) || id:finngen_R12_CD2_LYMPHOID_LEUKAEMIA_EXALLC	Retinoic acid receptor responder protein 2 | Cardiometabolic	Inverse variance weighted	4	-0.244707764	0.138130571	0.076466219	-0.515443684	0.026028156	0.782933306	0.597235552	1.026369847
RARRES2-UKB	finngen_R12_J10_COLD	Acute nasopharyngitis (common cold) || id:finngen_R12_J10_COLD	Retinoic acid receptor responder protein 2 | Cardiometabolic	Wald ratio	1	0.180837095	0.10216728	0.076725495	-0.019410774	0.381084964	1.198219968	0.980776402	1.463871977
RARRES2-Iceland	finngen_R12_I9_POSTAMI	Status post-ami || id:finngen_R12_I9_POSTAMI	Retinoic acid receptor responder protein 2 | Cardiometabolic	Inverse variance weighted	4	0.184401788	0.104197027	0.076770237	-0.019824385	0.38862796	1.202498875	0.980370826	1.474955707
RARRES2-Iceland	finngen_R12_F5_MILDRET	Mild mental retardation || id:finngen_R12_F5_MILDRET	Retinoic acid receptor responder protein 2 | Cardiometabolic	Inverse variance weighted	4	-0.359034196	0.20301056	0.076969108	-0.756934893	0.038866502	0.69835047	0.469102074	1.039631686
RARRES2-Iceland	finngen_R12_CD2_BENIGN_PARATHYROID	Benign neoplasm: Parathyroid gland || id:finngen_R12_CD2_BENIGN_PARATHYROID	Retinoic acid receptor responder protein 2 | Cardiometabolic	Inverse variance weighted	4	-0.567212507	0.320893532	0.077127225	-1.196163831	0.061738816	0.567104036	0.302351863	1.063684492
RARRES2-UKB	finngen_R12_E4_HYTHYSUBS	Hypothyroidism due to medicaments and other exogenous substances || id:finngen_R12_E4_HYTHYSUBS	Retinoic acid receptor responder protein 2 | Cardiometabolic	Wald ratio	1	0.68345487	0.386835197	0.077264135	-0.074742116	1.441651855	1.980709016	0.927982767	4.227673558
RARRES2-Iceland	finngen_R12_O15_MAT_CARE_MALPRESENT	Maternal care for known or suspected malpresentation of fetus || id:finngen_R12_O15_MAT_CARE_MALPRESENT	Retinoic acid receptor responder protein 2 | Cardiometabolic	Inverse variance weighted	4	0.119596524	0.067703025	0.077314155	-0.013101405	0.252294452	1.127042025	0.986984045	1.286974934
RARRES2-Iceland	finngen_R12_N14_TUBULOINTNEPHRNAS	Tubulo-interstitial nephritis, not specified as acute or chronic || id:finngen_R12_N14_TUBULOINTNEPHRNAS	Retinoic acid receptor responder protein 2 | Cardiometabolic	Inverse variance weighted	4	-0.201305618	0.11396547	0.077333161	-0.42467794	0.022066703	0.817662501	0.653980372	1.022311974
RARRES2-Iceland	finngen_R12_H7_OTHIRISCILIARY	Other disorders of iris and ciliary body || id:finngen_R12_H7_OTHIRISCILIARY	Retinoic acid receptor responder protein 2 | Cardiometabolic	Inverse variance weighted	4	0.363437472	0.20580278	0.077404195	-0.039935977	0.766810922	1.438264922	0.960850953	2.152889561
RARRES2-Iceland	finngen_R12_K11_MAXIL_CANINE_FAILED_ERUPT_OBSTRUCTION_TOOTH	Impacted maxillary canine || id:finngen_R12_K11_MAXIL_CANINE_FAILED_ERUPT_OBSTRUCTION_TOOTH	Retinoic acid receptor responder protein 2 | Cardiometabolic	Inverse variance weighted	4	-0.608277742	0.344978911	0.077861424	-1.284436408	0.067880924	0.544287466	0.276806546	1.070237861
RARRES2-UKB	finngen_R12_Q17_PHAKOMATOSES_NOT_ELSEW_CLASSIFIED	Phakomatoses, not elsewhere classified || id:finngen_R12_Q17_PHAKOMATOSES_NOT_ELSEW_CLASSIFIED	Retinoic acid receptor responder protein 2 | Cardiometabolic	Wald ratio	1	-0.657763271	0.373252309	0.078027344	-1.389337797	0.073811255	0.518008685	0.249240298	1.076603583
RARRES2-UKB	finngen_R12_E4_AMYL_SCNDSYST	Secondary systemic amyloidosis || id:finngen_R12_E4_AMYL_SCNDSYST	Retinoic acid receptor responder protein 2 | Cardiometabolic	Wald ratio	1	-1.288570966	0.731323935	0.078074336	-2.721965877	0.144823946	0.275664436	0.06574538	1.155836063
RARRES2-UKB	finngen_R12_H8_HL_MIX_NAS	Mixed conductive and sensorineural hearing loss || id:finngen_R12_H8_HL_MIX_NAS	Retinoic acid receptor responder protein 2 | Cardiometabolic	Wald ratio	1	-0.189928467	0.107794523	0.07807789	-0.401205732	0.021348797	0.827018291	0.669512307	1.021578313
RARRES2-Iceland	finngen_R12_G6_POLYOTHUNS	Other and unspecified polyneuropathies, also in other diseases || id:finngen_R12_G6_POLYOTHUNS	Retinoic acid receptor responder protein 2 | Cardiometabolic	Inverse variance weighted	4	-0.124444142	0.070683025	0.078307068	-0.262982872	0.014094587	0.882987582	0.768755065	1.014194384
RARRES2-UKB	finngen_R12_H8_PINNADIS	Noninfective disorders of pinna || id:finngen_R12_H8_PINNADIS	Retinoic acid receptor responder protein 2 | Cardiometabolic	Wald ratio	1	-1.501678357	0.853258328	0.078418995	-3.17406468	0.170707966	0.222755982	0.041833213	1.186144304
RARRES2-Iceland	finngen_R12_I9_OTHINTRACRA	Other intracranial haemorrhages || id:finngen_R12_I9_OTHINTRACRA	Retinoic acid receptor responder protein 2 | Cardiometabolic	Inverse variance weighted	4	0.322734903	0.183427184	0.078497456	-0.036782378	0.682252184	1.38089923	0.963885876	1.978328278
RARRES2-Iceland	finngen_R12_D3_SPLEENDISEASE	Diseases of spleen || id:finngen_R12_D3_SPLEENDISEASE	Retinoic acid receptor responder protein 2 | Cardiometabolic	Inverse variance weighted	4	-0.544525315	0.309551472	0.078564189	-1.1512462	0.06219557	0.580117091	0.316242423	1.064170444
RARRES2-UKB	finngen_R12_I9_ICH	Intracerebral haemorrhage || id:finngen_R12_I9_ICH	Retinoic acid receptor responder protein 2 | Cardiometabolic	Wald ratio	1	-0.184607264	0.10494664	0.078567596	-0.390302678	0.02108815	0.831430752	0.676851975	1.021312076
RARRES2-Iceland	finngen_R12_RX_GLUCOSAMINE	Glucosamine medication || id:finngen_R12_RX_GLUCOSAMINE	Retinoic acid receptor responder protein 2 | Cardiometabolic	Inverse variance weighted	4	-0.086430208	0.049150843	0.078667835	-0.182765861	0.009905446	0.91719956	0.832963162	1.009954667
RARRES2-Iceland	finngen_R12_K11_OTHENTERCOL	Other noninfective gastroenteritis and colitis || id:finngen_R12_K11_OTHENTERCOL	Retinoic acid receptor responder protein 2 | Cardiometabolic	Inverse variance weighted	4	-0.101745189	0.057885276	0.078797863	-0.215200329	0.011709952	0.903259683	0.806379882	1.011778781
RARRES2-UKB	finngen_R12_G6_CRAINOTH	Other cranial nerve disorders in other disorders || id:finngen_R12_G6_CRAINOTH	Retinoic acid receptor responder protein 2 | Cardiometabolic	Wald ratio	1	-1.345486955	0.765636503	0.078859139	-2.8461345	0.15516059	0.260412868	0.058068351	1.16784549
RARRES2-UKB	finngen_R12_RX_GLUCOSAMINE	Glucosamine medication || id:finngen_R12_RX_GLUCOSAMINE	Retinoic acid receptor responder protein 2 | Cardiometabolic	Wald ratio	1	-0.090641017	0.051611917	0.079053712	-0.191800375	0.010518342	0.913345528	0.825471637	1.010573854
RARRES2-Iceland	finngen_R12_C3_CHONDROSARCOMA_EXALLC	Chondrosarcoma, excluding all cancers (controls excluding all cancers) || id:finngen_R12_C3_CHONDROSARCOMA_EXALLC	Retinoic acid receptor responder protein 2 | Cardiometabolic	Inverse variance weighted	4	-1.098932732	0.6257706	0.079066702	-2.325443108	0.127577643	0.333226536	0.097740125	1.136073073
RARRES2-UKB	finngen_R12_K11_OTHENTERCOL	Other noninfective gastroenteritis and colitis || id:finngen_R12_K11_OTHENTERCOL	Retinoic acid receptor responder protein 2 | Cardiometabolic	Wald ratio	1	-0.124186865	0.07078223	0.07934622	-0.262920036	0.014546306	0.883214784	0.768803371	1.014652619
RARRES2-Iceland	finngen_R12_AB1_VARICELLA	Varicella [chickenpox] || id:finngen_R12_AB1_VARICELLA	Retinoic acid receptor responder protein 2 | Cardiometabolic	Inverse variance weighted	4	-0.27778746	0.158391151	0.079463638	-0.588234116	0.032659197	0.757457795	0.555307027	1.033198362
RARRES2-UKB	finngen_R12_CHRONSMALL	Crohn's disease of small intestine || id:finngen_R12_CHRONSMALL	Retinoic acid receptor responder protein 2 | Cardiometabolic	Wald ratio	1	-0.249293701	0.142203394	0.079588547	-0.528012353	0.029424951	0.779351044	0.589776072	1.029862142
RARRES2-UKB	finngen_R12_H7_ADHESIOIRIS	Pupillary membranes and other adhesions and disruptions of iris and ciliary body || id:finngen_R12_H7_ADHESIOIRIS	Retinoic acid receptor responder protein 2 | Cardiometabolic	Wald ratio	1	1.532504572	0.874278306	0.079622683	-0.181080908	3.246090053	4.629757876	0.834367849	25.68969792
RARRES2-UKB	finngen_R12_N14_GENITOUROTH	Other disorders of the genitourinary system || id:finngen_R12_N14_GENITOUROTH	Retinoic acid receptor responder protein 2 | Cardiometabolic	Wald ratio	1	0.188266315	0.107470889	0.079810107	-0.022376628	0.398909258	1.207154956	0.977871872	1.490198388
RARRES2-UKB	finngen_R12_H7_CATARACTSENILE	Senile cataract || id:finngen_R12_H7_CATARACTSENILE	Retinoic acid receptor responder protein 2 | Cardiometabolic	Wald ratio	1	0.060145843	0.034347015	0.079924746	-0.007174306	0.127465993	1.06199142	0.992851368	1.135946237
RARRES2-UKB	finngen_R12_H7_RETINALDETACH	Retinal detachments and breaks || id:finngen_R12_H7_RETINALDETACH	Retinoic acid receptor responder protein 2 | Cardiometabolic	Wald ratio	1	-0.106833808	0.061027849	0.080019199	-0.226448392	0.012780776	0.898675013	0.797360491	1.0128628
RARRES2-UKB	finngen_R12_RHEUMAT_LUNG	Rheumatoid lung disease || id:finngen_R12_RHEUMAT_LUNG	Retinoic acid receptor responder protein 2 | Cardiometabolic	Wald ratio	1	-1.130166447	0.647068083	0.080707463	-2.39841989	0.138086997	0.322979493	0.090861411	1.148075425
RARRES2-UKB	finngen_R12_PRIM_COXARTHROSIS	Primary coxarthrosis, bilateral || id:finngen_R12_PRIM_COXARTHROSIS	Retinoic acid receptor responder protein 2 | Cardiometabolic	Wald ratio	1	-0.122219136	0.069985879	0.080751898	-0.259391458	0.014953187	0.884954422	0.771520946	1.015065545
RARRES2-Iceland	finngen_R12_Q17_CONGEN_LENS_MALFO	Congenital lens malformations || id:finngen_R12_Q17_CONGEN_LENS_MALFO	Retinoic acid receptor responder protein 2 | Cardiometabolic	Inverse variance weighted	4	0.806512113	0.46339635	0.081782329	-0.101744733	1.714768959	2.240081194	0.903260094	5.555391839
RARRES2-UKB	finngen_R12_K11_MN_PROGN_AND_SURGRT_INCLAVO	Mandibular prognathia AND surgery (LeFortI or BSSO or LeFortI AND BSSO), including avohilmo || id:finngen_R12_K11_MN_PROGN_AND_SURGRT_INCLAVO	Retinoic acid receptor responder protein 2 | Cardiometabolic	Wald ratio	1	0.680037966	0.390741487	0.081792631	-0.085815348	1.445891279	1.973952673	0.917763682	4.245634504
RARRES2-UKB	finngen_R12_H7_GLAUCNAS	Other and unspecified glaucoma || id:finngen_R12_H7_GLAUCNAS	Retinoic acid receptor responder protein 2 | Cardiometabolic	Wald ratio	1	-0.258765655	0.148751534	0.081932248	-0.550318661	0.032787351	0.772003917	0.576765988	1.033330779
RARRES2-Iceland	finngen_R12_I9_DISCER	Dissection of cerebral arteries, nonruptured || id:finngen_R12_I9_DISCER	Retinoic acid receptor responder protein 2 | Cardiometabolic	Inverse variance weighted	4	-0.659195859	0.379036991	0.082011315	-1.40210836	0.083716643	0.517267123	0.246077596	1.08732075
RARRES2-UKB	finngen_R12_T1D_STRICT2	Type 1 diabetes, strict definition, subgroup 2 || id:finngen_R12_T1D_STRICT2	Retinoic acid receptor responder protein 2 | Cardiometabolic	Wald ratio	1	-1.309077019	0.754242193	0.082631238	-2.787391717	0.169237679	0.27006921	0.061581627	1.184401612
RARRES2-Iceland	finngen_R12_H7_CONJUNCTIVITISCHRON	Chronic conjunctivitis || id:finngen_R12_H7_CONJUNCTIVITISCHRON	Retinoic acid receptor responder protein 2 | Cardiometabolic	Inverse variance weighted	4	-0.318941259	0.183820025	0.082727782	-0.679228507	0.04134599	0.726918248	0.507007995	1.042212638
RARRES2-Iceland	finngen_R12_O15_PREG_OTHER_MAT_DISORD	Other maternal disorders predominantly related to pregnancy || id:finngen_R12_O15_PREG_OTHER_MAT_DISORD	Retinoic acid receptor responder protein 2 | Cardiometabolic	Inverse variance weighted	4	0.055848111	0.032193226	0.082780077	-0.007250612	0.118946833	1.057437058	0.99277561	1.126310035
RARRES2-Iceland	finngen_R12_H7_GLAUCSECTRAUMA	Glaucoma secondary to eye trauma || id:finngen_R12_H7_GLAUCSECTRAUMA	Retinoic acid receptor responder protein 2 | Cardiometabolic	Inverse variance weighted	4	0.703683374	0.405639147	0.082784718	-0.091369353	1.498736102	2.02118379	0.912680547	4.47602825
RARRES2-UKB	finngen_R12_G6_MYASTHENIA	Myasthenia gravis || id:finngen_R12_G6_MYASTHENIA	Retinoic acid receptor responder protein 2 | Cardiometabolic	Wald ratio	1	-0.542889553	0.313255087	0.08308518	-1.156869523	0.071090418	0.581066801	0.31446908	1.073678302
RARRES2-UKB	finngen_R12_OTHER_DRUGADVERS_SECONDA_PARKINSONI	Other drug-induced secondary parkinsonism || id:finngen_R12_OTHER_DRUGADVERS_SECONDA_PARKINSONI	Retinoic acid receptor responder protein 2 | Cardiometabolic	Wald ratio	1	0.75162164	0.433871797	0.083209692	-0.098767081	1.602010362	2.120435814	0.905953697	4.962999827
RARRES2-Iceland	finngen_R12_K11_MAXIL_MOLAR_FAILED_ERUPT_OBSTRUCTION_TOOTH	Impacted maxillary molar || id:finngen_R12_K11_MAXIL_MOLAR_FAILED_ERUPT_OBSTRUCTION_TOOTH	Retinoic acid receptor responder protein 2 | Cardiometabolic	Inverse variance weighted	4	0.218517997	0.12654225	0.084196719	-0.029504814	0.466540808	1.244231409	0.970926204	1.594469067
RARRES2-UKB	finngen_R12_L12_URTICA_COLDHEAT	Urticaria due to cold and heat || id:finngen_R12_L12_URTICA_COLDHEAT	Retinoic acid receptor responder protein 2 | Cardiometabolic	Wald ratio	1	0.745667523	0.432045281	0.084365166	-0.101141227	1.592476274	2.107848003	0.903805382	4.915907001
RARRES2-UKB	finngen_R12_N14_FEMGENPROL	Female genital prolapse || id:finngen_R12_N14_FEMGENPROL	Retinoic acid receptor responder protein 2 | Cardiometabolic	Wald ratio	1	0.097867907	0.056745144	0.084582959	-0.013352575	0.20908839	1.102817102	0.986736175	1.23255394
RARRES2-UKB	finngen_R12_KRA_PSY_DEVWIDE_EXMORE	Wide developmental disorders (more control exclusions) || id:finngen_R12_KRA_PSY_DEVWIDE_EXMORE	Retinoic acid receptor responder protein 2 | Cardiometabolic	Wald ratio	1	-0.402069588	0.233243975	0.084741149	-0.85922778	0.055088603	0.668934194	0.423488983	1.056634232
RARRES2-UKB	finngen_R12_E4_THYCRISIS	Thyroid crisis or storm || id:finngen_R12_E4_THYCRISIS	Retinoic acid receptor responder protein 2 | Cardiometabolic	Wald ratio	1	1.377961433	0.799763872	0.084895698	-0.189575758	2.945498623	3.966806776	0.82731004	19.0201439
RARRES2-UKB	finngen_R12_G6_CARPTU	Carpal tunnel syndrome || id:finngen_R12_G6_CARPTU	Retinoic acid receptor responder protein 2 | Cardiometabolic	Wald ratio	1	-0.076035373	0.044145843	0.085002939	-0.162561226	0.01049048	0.926783423	0.849964049	1.010545698
RARRES2-Iceland	finngen_R12_Q17_PHAKOMATOSES_NOT_ELSEW_CLASSIFIED	Phakomatoses, not elsewhere classified || id:finngen_R12_Q17_PHAKOMATOSES_NOT_ELSEW_CLASSIFIED	Retinoic acid receptor responder protein 2 | Cardiometabolic	Inverse variance weighted	4	-0.52534435	0.305280859	0.085276986	-1.123694833	0.073006133	0.591351697	0.32507647	1.075737135
RARRES2-Iceland	finngen_R12_C3_MANTLE_CELL_LYMPHOMA_EXALLC	Mantle cell lymphoma, excluding all cancers (controls excluding all cancers) || id:finngen_R12_C3_MANTLE_CELL_LYMPHOMA_EXALLC	Retinoic acid receptor responder protein 2 | Cardiometabolic	Inverse variance weighted	4	-0.480008196	0.279016459	0.085367388	-1.026880457	0.066864064	0.61877832	0.358122398	1.069150132
RARRES2-Iceland	finngen_R12_VIRALPNEUMOKNOWN	Viral pneumonia (known virus, not influenza) || id:finngen_R12_VIRALPNEUMOKNOWN	Retinoic acid receptor responder protein 2 | Cardiometabolic	Inverse variance weighted	4	-0.37446709	0.217689092	0.0853975	-0.80113771	0.052203529	0.68765564	0.448818049	1.053590157
RARRES2-UKB	finngen_R12_K11_REFLUX	Gastro-oesophageal reflux disease || id:finngen_R12_K11_REFLUX	Retinoic acid receptor responder protein 2 | Cardiometabolic	Wald ratio	1	0.07060444	0.041045489	0.085404994	-0.009844719	0.151053599	1.073156644	0.990203582	1.163058995
RARRES2-Iceland	finngen_R12_M13_TENDOSYNOVITISNAS	Other/unspecified synovitis and tenosynovitis || id:finngen_R12_M13_TENDOSYNOVITISNAS	Retinoic acid receptor responder protein 2 | Cardiometabolic	Inverse variance weighted	4	0.147796403	0.08598662	0.085645286	-0.020737372	0.316330178	1.159276847	0.979476169	1.372083213
RARRES2-UKB	finngen_R12_O15_MAT_CARE_MALPRESENT	Maternal care for known or suspected malpresentation of fetus || id:finngen_R12_O15_MAT_CARE_MALPRESENT	Retinoic acid receptor responder protein 2 | Cardiometabolic	Wald ratio	1	0.142282566	0.082779823	0.085649461	-0.019965887	0.304531018	1.152902373	0.980232112	1.35598892
RARRES2-UKB	finngen_R12_L12_NAIL_INGROW	Ingrowing nail || id:finngen_R12_L12_NAIL_INGROW	Retinoic acid receptor responder protein 2 | Cardiometabolic	Wald ratio	1	-0.27993194	0.16290159	0.085721614	-0.599219057	0.039355177	0.755835182	0.549240394	1.040139852
RARRES2-Iceland	finngen_R12_L12_FOLLICULARCYST	Follicular cysts of skin and subcutaneous tissue || id:finngen_R12_L12_FOLLICULARCYST	Retinoic acid receptor responder protein 2 | Cardiometabolic	Inverse variance weighted (multiplicative random effects)	4	0.200117792	0.116480192	0.085789065	-0.028183385	0.428418968	1.221546638	0.972210062	1.534828991
RARRES2-UKB	finngen_R12_J10_BRONCHIECTASIS	Bronchiectasis || id:finngen_R12_J10_BRONCHIECTASIS	Retinoic acid receptor responder protein 2 | Cardiometabolic	Wald ratio	1	-0.236566428	0.137793365	0.086012035	-0.506641424	0.033508568	0.789333447	0.602515779	1.034076303
RARRES2-UKB	finngen_R12_AB1_OTHER_BACTERIAL	Other bacterial diseases || id:finngen_R12_AB1_OTHER_BACTERIAL	Retinoic acid receptor responder protein 2 | Cardiometabolic	Wald ratio	1	-0.055942311	0.032610922	0.086263291	-0.119859718	0.007975096	0.945593685	0.887044864	1.008006982
RARRES2-UKB	finngen_R12_RHEUMA_ARHTROPAT_REACTIVE	Reactive arthropathies, FINNGEN || id:finngen_R12_RHEUMA_ARHTROPAT_REACTIVE	Retinoic acid receptor responder protein 2 | Cardiometabolic	Wald ratio	1	0.235903419	0.137523902	0.086278687	-0.033643429	0.505450267	1.266052028	0.966916218	1.657731775
RARRES2-UKB	finngen_R12_H8_POSTMASTCHOLEASTOMA	Recurrent cholesteatoma of postmastoidectomy cavity || id:finngen_R12_H8_POSTMASTCHOLEASTOMA	Retinoic acid receptor responder protein 2 | Cardiometabolic	Wald ratio	1	1.242989096	0.724698474	0.086312037	-0.177419913	2.663398106	3.46595808	0.837428063	14.34495204
RARRES2-UKB	finngen_R12_H7_CHORSCAR	Chorioretinal scars || id:finngen_R12_H7_CHORSCAR	Retinoic acid receptor responder protein 2 | Cardiometabolic	Wald ratio	1	-1.168923768	0.681797347	0.086441723	-2.505246568	0.167399032	0.310701148	0.081655462	1.182225918
RARRES2-Iceland	finngen_R12_L12_OTHERDISSKINANDSUBCUTIS	Other disorders of skin and subcutaneous tissue, not elsewhere classified || id:finngen_R12_L12_OTHERDISSKINANDSUBCUTIS	Retinoic acid receptor responder protein 2 | Cardiometabolic	Inverse variance weighted	4	0.136730151	0.079782521	0.086568074	-0.019643591	0.293103892	1.14651872	0.980548088	1.340582059
RARRES2-UKB	finngen_R12_I9_PROGVASC	Progressive vascular leukoencephalopathy || id:finngen_R12_I9_PROGVASC	Retinoic acid receptor responder protein 2 | Cardiometabolic	Wald ratio	1	-0.385683265	0.225063315	0.086590154	-0.826807362	0.055440832	0.679985867	0.437443659	1.057006474
RARRES2-Iceland	finngen_R12_L12_ERTYTH_TOXIC	Toxic erythema || id:finngen_R12_L12_ERTYTH_TOXIC	Retinoic acid receptor responder protein 2 | Cardiometabolic	Inverse variance weighted	4	1.280955801	0.747896925	0.086759689	-0.184922173	2.746833774	3.600079039	0.831168969	15.5931821
RARRES2-Iceland	finngen_R12_O15_POOR_FETGRO	Poor fetal growth || id:finngen_R12_O15_POOR_FETGRO	Retinoic acid receptor responder protein 2 | Cardiometabolic	Inverse variance weighted	4	0.214968435	0.125528884	0.08680424	-0.031068177	0.461005048	1.239822762	0.969409479	1.585666856
RARRES2-Iceland	finngen_R12_ARTRHO_POSTDYSENTERIC	Postdysenteric arthropathy || id:finngen_R12_ARTRHO_POSTDYSENTERIC	Retinoic acid receptor responder protein 2 | Cardiometabolic	Inverse variance weighted	4	0.638046808	0.372634874	0.08684925	-0.092317545	1.36841116	1.892780303	0.911815561	3.929103018
RARRES2-UKB	finngen_R12_J10_PHARYNGITIS	Acute pharyngitis || id:finngen_R12_J10_PHARYNGITIS	Retinoic acid receptor responder protein 2 | Cardiometabolic	Wald ratio	1	0.154793157	0.090441929	0.086985189	-0.022473024	0.332059337	1.167416464	0.977777614	1.393835553
RARRES2-Iceland	finngen_R12_G6_CARPTU	Carpal tunnel syndrome || id:finngen_R12_G6_CARPTU	Retinoic acid receptor responder protein 2 | Cardiometabolic	Inverse variance weighted	4	-0.065281159	0.038154072	0.087083332	-0.140063141	0.009500823	0.936804036	0.869303345	1.009546099
RARRES2-UKB	finngen_R12_C3_RECTUM_ADENO	Adenocarcinoma and papilloma adenocarcinoma of rectum || id:finngen_R12_C3_RECTUM_ADENO	Retinoic acid receptor responder protein 2 | Cardiometabolic	Wald ratio	1	0.216382619	0.126468968	0.087089557	-0.031496558	0.464261796	1.241577339	0.968994292	1.590839391
RARRES2-UKB	finngen_R12_K11_DEEP_BITE_SURGERY	Deep bite that required surgery || id:finngen_R12_K11_DEEP_BITE_SURGERY	Retinoic acid receptor responder protein 2 | Cardiometabolic	Wald ratio	1	0.605134616	0.353841239	0.087231336	-0.088394213	1.298663444	1.831498741	0.915399943	3.664395724
RARRES2-UKB	finngen_R12_SPONDYLOARTHRITIS	Spondyloarthritis Comorbidities of || id:finngen_R12_SPONDYLOARTHRITIS	Retinoic acid receptor responder protein 2 | Cardiometabolic	Wald ratio	1	0.140010186	0.081880686	0.087278944	-0.020475959	0.300496331	1.150285515	0.97973225	1.35052895
RARRES2-Iceland	finngen_R12_E4_HYPOPARA	Hypoparathyroidism || id:finngen_R12_E4_HYPOPARA	Retinoic acid receptor responder protein 2 | Cardiometabolic	Inverse variance weighted	4	0.293280508	0.171545309	0.087332696	-0.042948298	0.629509314	1.340818848	0.957960917	1.876689487
RARRES2-UKB	finngen_R12_K11_GALLBLAOTH	Other diseases of gallbladder || id:finngen_R12_K11_GALLBLAOTH	Retinoic acid receptor responder protein 2 | Cardiometabolic	Wald ratio	1	-0.311641086	0.182428409	0.08758208	-0.669200769	0.045918596	0.732244294	0.512117715	1.046989179
RARRES2-UKB	finngen_R12_KRA_PSY_MENTALRET_EXMORE	Mental retardation (more control exclusions) || id:finngen_R12_KRA_PSY_MENTALRET_EXMORE	Retinoic acid receptor responder protein 2 | Cardiometabolic	Wald ratio	1	-0.371887863	0.217765123	0.087683188	-0.798707503	0.054931778	0.689431549	0.449910096	1.056468537
RARRES2-UKB	finngen_R12_O15_HYPTENSPREG	Pregnancy hypertension || id:finngen_R12_O15_HYPTENSPREG	Retinoic acid receptor responder protein 2 | Cardiometabolic	Wald ratio	1	-0.092679121	0.054303308	0.087878973	-0.199113605	0.013755363	0.91148593	0.819456794	1.013850403
RARRES2-UKB	finngen_R12_E4_MARASMUS	Nutritional marasmus || id:finngen_R12_E4_MARASMUS	Retinoic acid receptor responder protein 2 | Cardiometabolic	Wald ratio	1	-1.677417413	0.982850661	0.08788044	-3.603804709	0.248969882	0.186855925	0.027219961	1.2827034
RARRES2-UKB	finngen_R12_O15_FALSE_LAB	False labour || id:finngen_R12_O15_FALSE_LAB	Retinoic acid receptor responder protein 2 | Cardiometabolic	Wald ratio	1	0.095285321	0.05585249	0.088004835	-0.014185559	0.204756201	1.099972655	0.985914582	1.227225832
RARRES2-UKB	finngen_R12_M13_MYOSITISOSSIF	Myositis ossificans || id:finngen_R12_M13_MYOSITISOSSIF	Retinoic acid receptor responder protein 2 | Cardiometabolic	Wald ratio	1	1.220302336	0.715433942	0.088067423	-0.181948191	2.622552862	3.388211957	0.83364453	13.77083379
RARRES2-Iceland	finngen_R12_VD_MX	Vascular dementia (mixed) || id:finngen_R12_VD_MX	Retinoic acid receptor responder protein 2 | Cardiometabolic	Inverse variance weighted	4	-0.452712637	0.265428906	0.088084619	-0.972953293	0.067528019	0.635900842	0.377965146	1.069860236
RARRES2-Iceland	finngen_R12_L12_BULLOTH	Other bullous disorders || id:finngen_R12_L12_BULLOTH	Retinoic acid receptor responder protein 2 | Cardiometabolic	Inverse variance weighted	4	-0.332633675	0.195120955	0.088239887	-0.715070746	0.049803397	0.717032813	0.489157504	1.051064434
RARRES2-UKB	finngen_R12_F5_SCHZPHR	Schizophrenia || id:finngen_R12_F5_SCHZPHR	Retinoic acid receptor responder protein 2 | Cardiometabolic	Wald ratio	1	-0.211720721	0.124264185	0.088419356	-0.455278524	0.031837081	0.809190656	0.634271284	1.032349303
RARRES2-UKB	finngen_R12_G6_PARALOTHUNS	Other and unspecified paralytic syndromes || id:finngen_R12_G6_PARALOTHUNS	Retinoic acid receptor responder protein 2 | Cardiometabolic	Wald ratio	1	-0.570136815	0.334813992	0.088596809	-1.226372239	0.086098609	0.565448072	0.293354871	1.089913798
RARRES2-Iceland	finngen_R12_O15_PUERP_COMPL_NAS	Complications of the puerperium, not elsewhere classified || id:finngen_R12_O15_PUERP_COMPL_NAS	Retinoic acid receptor responder protein 2 | Cardiometabolic	Inverse variance weighted	4	-0.26081148	0.153191157	0.088657357	-0.561066149	0.039443188	0.770426146	0.570600394	1.0402314
RARRES2-UKB	finngen_R12_M13_RHEUMA	Rheumatoid arthritis || id:finngen_R12_M13_RHEUMA	Retinoic acid receptor responder protein 2 | Cardiometabolic	Wald ratio	1	0.103794708	0.060975994	0.088713668	-0.01571824	0.223307656	1.109372686	0.984404647	1.250205147
RARRES2-UKB	finngen_R12_H8_HL_SEN_NAS	Sensorineural hearing loss || id:finngen_R12_H8_HL_SEN_NAS	Retinoic acid receptor responder protein 2 | Cardiometabolic	Wald ratio	1	-0.065390189	0.038416603	0.088730335	-0.140686731	0.009906353	0.936701901	0.868761425	1.009955583
RARRES2-Iceland	finngen_R12_M13_SYNOTEND	Disorders of synovium and tendon || id:finngen_R12_M13_SYNOTEND	Retinoic acid receptor responder protein 2 | Cardiometabolic	Inverse variance weighted	4	0.06351239	0.037335976	0.088923401	-0.009666123	0.136690904	1.065572688	0.990380444	1.146473723
RARRES2-Iceland	finngen_R12_N14_GENITOUROTH	Other disorders of the genitourinary system || id:finngen_R12_N14_GENITOUROTH	Retinoic acid receptor responder protein 2 | Cardiometabolic	Inverse variance weighted	4	0.149459952	0.08788027	0.088995111	-0.022785378	0.321705282	1.161206966	0.977472248	1.379478159
RARRES2-UKB	finngen_R12_K11_HYPOPLASIA_ENAMEL	Hypoplasia of dental enamel, including avohilmo || id:finngen_R12_K11_HYPOPLASIA_ENAMEL	Retinoic acid receptor responder protein 2 | Cardiometabolic	Wald ratio	1	-0.805315184	0.473745862	0.089151884	-1.733857073	0.123226706	0.446947034	0.176601928	1.131140828
RARRES2-Iceland	finngen_R12_E4_ADREACT	Other adrenocortical overactivity || id:finngen_R12_E4_ADREACT	Retinoic acid receptor responder protein 2 | Cardiometabolic	Inverse variance weighted	4	0.739920254	0.435565154	0.08936459	-0.113787449	1.593627957	2.095768378	0.892447627	4.921571827
RARRES2-UKB	finngen_R12_FG_OTHHEART	Other heart diseases || id:finngen_R12_FG_OTHHEART	Retinoic acid receptor responder protein 2 | Cardiometabolic	Wald ratio	1	0.058707318	0.034567076	0.089439958	-0.009044152	0.126458787	1.060464816	0.990996623	1.134802682
RARRES2-UKB	finngen_R12_CD2_BENIGN_HEMANGIOMA	Haemangioma, any site || id:finngen_R12_CD2_BENIGN_HEMANGIOMA	Retinoic acid receptor responder protein 2 | Cardiometabolic	Wald ratio	1	0.223266431	0.131464222	0.08945009	-0.034403445	0.480936306	1.250153608	0.966181625	1.617588251
RARRES2-UKB	finngen_R12_M13_PANNICULITISNAS	Panniculitis, unspecified || id:finngen_R12_M13_PANNICULITISNAS	Retinoic acid receptor responder protein 2 | Cardiometabolic	Wald ratio	1	-0.665643447	0.392293446	0.089734514	-1.434538602	0.103251707	0.513942726	0.238225255	1.10877046
RARRES2-Iceland	finngen_R12_Q17_CONGEN_MALFO_ANTER_SEGMENT_EYE	Congenital malformations of anterior segment of eye || id:finngen_R12_Q17_CONGEN_MALFO_ANTER_SEGMENT_EYE	Retinoic acid receptor responder protein 2 | Cardiometabolic	Inverse variance weighted	4	-0.614091158	0.361985225	0.0898	-1.323582198	0.095399883	0.541132476	0.266180082	1.100098678
RARRES2-Iceland	finngen_R12_H8_EXT_CELLUL	Cellulitis of external ear || id:finngen_R12_H8_EXT_CELLUL	Retinoic acid receptor responder protein 2 | Cardiometabolic	Inverse variance weighted	4	-0.503229201	0.296657897	0.089823715	-1.08467868	0.078220278	0.604575209	0.338010378	1.081360833
RARRES2-Iceland	finngen_R12_CD2_BENIGN_LEIOMYOMA_UTERI	Leiomyoma of uterus || id:finngen_R12_CD2_BENIGN_LEIOMYOMA_UTERI	Retinoic acid receptor responder protein 2 | Cardiometabolic	Inverse variance weighted	4	0.070974827	0.041866487	0.090024999	-0.011083489	0.153033142	1.0735542	0.988977707	1.1653636
RARRES2-UKB	finngen_R12_G6_SPINAMUSCOTH	Other and unspecified spinal muscular atrophies || id:finngen_R12_G6_SPINAMUSCOTH	Retinoic acid receptor responder protein 2 | Cardiometabolic	Wald ratio	1	0.734402852	0.433806514	0.090469323	-0.115857916	1.58466362	2.084237023	0.890601755	4.877650359
RARRES2-Iceland	finngen_R12_M13_DISCITIS	Discitis, unspecified || id:finngen_R12_M13_DISCITIS	Retinoic acid receptor responder protein 2 | Cardiometabolic	Inverse variance weighted	4	0.434376183	0.256703332	0.090620614	-0.068762347	0.937514714	1.543999586	0.933548514	2.553627031
RARRES2-UKB	finngen_R12_E4_AROMAMINO	Disorders of aromatic amino-acid metabolism || id:finngen_R12_E4_AROMAMINO	Retinoic acid receptor responder protein 2 | Cardiometabolic	Wald ratio	1	-1.187448202	0.701752437	0.090623403	-2.562882978	0.187986573	0.304998566	0.077082194	1.206817311
RARRES2-UKB	finngen_R12_O15_LABOUR_ABNORM_FORCES	Abnormalities of forces of labour || id:finngen_R12_O15_LABOUR_ABNORM_FORCES	Retinoic acid receptor responder protein 2 | Cardiometabolic	Wald ratio	1	-0.192084636	0.113663912	0.091040369	-0.414865903	0.030696632	0.825237021	0.660428836	1.031172631
RARRES2-UKB	finngen_R12_CD2_BENIGN_LIPO_NOS	Benign lipomatous neoplasm of other sites/unspecified || id:finngen_R12_CD2_BENIGN_LIPO_NOS	Retinoic acid receptor responder protein 2 | Cardiometabolic	Wald ratio	1	0.216056671	0.12790842	0.091190443	-0.034643832	0.466757173	1.241172715	0.965949396	1.594814092
RARRES2-UKB	finngen_R12_K11_APPENDACUT	Acute appendicitis || id:finngen_R12_K11_APPENDACUT	Retinoic acid receptor responder protein 2 | Cardiometabolic	Wald ratio	1	0.066030048	0.039158599	0.091753258	-0.010720806	0.142780902	1.068258816	0.989336457	1.15347705
RARRES2-UKB	finngen_R12_ULCERPROCT	Ulcerative proctitis || id:finngen_R12_ULCERPROCT	Retinoic acid receptor responder protein 2 | Cardiometabolic	Wald ratio	1	-0.255036692	0.151364215	0.092003881	-0.551710554	0.041637169	0.774888065	0.57596375	1.042516153
RARRES2-Iceland	finngen_R12_I9_ICH	Intracerebral haemorrhage || id:finngen_R12_I9_ICH	Retinoic acid receptor responder protein 2 | Cardiometabolic	Inverse variance weighted	4	-0.144228277	0.085788358	0.092722058	-0.312373458	0.023916904	0.865690108	0.731708215	1.024205207
RARRES2-UKB	finngen_R12_L12_ALOPECAREATA	Alopecia areata || id:finngen_R12_L12_ALOPECAREATA	Retinoic acid receptor responder protein 2 | Cardiometabolic	Wald ratio	1	-0.403133551	0.240174549	0.093249067	-0.873875667	0.067608565	0.668222852	0.417330975	1.069946412
RARRES2-UKB	finngen_R12_M13_SYNOTEND	Disorders of synovium and tendon || id:finngen_R12_M13_SYNOTEND	Retinoic acid receptor responder protein 2 | Cardiometabolic	Wald ratio	1	0.076649304	0.045680811	0.093360334	-0.012885086	0.166183694	1.079663377	0.987197572	1.180789986
RARRES2-UKB	finngen_R12_L12_PAPULOSQUONAS	Other and unspecified papulosquamous disorders || id:finngen_R12_L12_PAPULOSQUONAS	Retinoic acid receptor responder protein 2 | Cardiometabolic	Wald ratio	1	-0.876417344	0.522684446	0.093589058	-1.900878857	0.14804417	0.416271601	0.149437227	1.159564113
RARRES2-UKB	finngen_R12_H7_BINODISTOTH	Other disorders of binocular vision || id:finngen_R12_H7_BINODISTOTH	Retinoic acid receptor responder protein 2 | Cardiometabolic	Wald ratio	1	-0.563150219	0.336010371	0.093740037	-1.221730546	0.095430109	0.569412462	0.294719699	1.10013193
RARRES2-UKB	finngen_R12_H7_LACRIMINFLAMACU	Inflammation of lacrimal passages (acute and unspecified) || id:finngen_R12_H7_LACRIMINFLAMACU	Retinoic acid receptor responder protein 2 | Cardiometabolic	Wald ratio	1	-0.500414381	0.298947149	0.094145817	-1.086350793	0.085522032	0.606279377	0.337445659	1.08928556
RARRES2-Iceland	finngen_R12_HYPOTE_DRUGS	Hypotension due to drugs || id:finngen_R12_HYPOTE_DRUGS	Retinoic acid receptor responder protein 2 | Cardiometabolic	Inverse variance weighted	4	-0.472176278	0.282136647	0.094214546	-1.025164106	0.08081155	0.623643568	0.35873759	1.084166566
RARRES2-Iceland	finngen_R12_M13_SPININSTAB	Spinal instabilities || id:finngen_R12_M13_SPININSTAB	Retinoic acid receptor responder protein 2 | Cardiometabolic	Inverse variance weighted	4	0.307764813	0.183961317	0.09432994	-0.052799369	0.668328995	1.360381007	0.948570306	1.950974506
RARRES2-Iceland	finngen_R12_I9_HYPERTROCARDMYOP	Hypertrophic cardiomyopathy || id:finngen_R12_I9_HYPERTROCARDMYOP	Retinoic acid receptor responder protein 2 | Cardiometabolic	Inverse variance weighted	4	-0.273411634	0.163566057	0.094609723	-0.594001105	0.047177837	0.760779561	0.552113794	1.048308421
RARRES2-UKB	finngen_R12_H7_COULOURVISDEF	Colour vision deficiencies || id:finngen_R12_H7_COULOURVISDEF	Retinoic acid receptor responder protein 2 | Cardiometabolic	Wald ratio	1	0.974859365	0.583230317	0.09462638	-0.168272056	2.117990786	2.650794391	0.845123882	8.314415258
RARRES2-UKB	finngen_R12_L12_NAILDIS	Nail disorders || id:finngen_R12_L12_NAILDIS	Retinoic acid receptor responder protein 2 | Cardiometabolic	Wald ratio	1	-0.21826562	0.130594254	0.094657231	-0.474230359	0.037699118	0.803911878	0.622363869	1.038418744
RARRES2-UKB	finngen_R12_M13_DISSYNOTENDNAS	Other specified/unspecified disorders of synovium and tendon +Other specified/unspecified bursopathies || id:finngen_R12_M13_DISSYNOTENDNAS	Retinoic acid receptor responder protein 2 | Cardiometabolic	Wald ratio	1	0.283962312	0.170198856	0.095233388	-0.049627446	0.617552071	1.328382866	0.951583875	1.854383083
RARRES2-UKB	finngen_R12_M13_OSTEOMYELITIS	Osteomyelitis || id:finngen_R12_M13_OSTEOMYELITIS	Retinoic acid receptor responder protein 2 | Cardiometabolic	Wald ratio	1	-0.256232609	0.153578721	0.095233931	-0.557246901	0.044781684	0.773961918	0.572783825	1.04579952
RARRES2-Iceland	finngen_R12_L12_LUPUS	Lupus erythematosus || id:finngen_R12_L12_LUPUS	Retinoic acid receptor responder protein 2 | Cardiometabolic	Inverse variance weighted	4	-0.346670026	0.20789237	0.095405946	-0.75413907	0.060799018	0.707038594	0.470415435	1.062685313
RARRES2-UKB	finngen_R12_H8_STENOEXTCAN	Acquired stenosis of external ear canal || id:finngen_R12_H8_STENOEXTCAN	Retinoic acid receptor responder protein 2 | Cardiometabolic	Wald ratio	1	0.693321295	0.41586638	0.095479964	-0.121776809	1.508419399	2.00034826	0.885345948	4.519581493
RARRES2-Iceland	finngen_R12_K11_RETROG_MAXILLAE	Maxillary retrognathism || id:finngen_R12_K11_RETROG_MAXILLAE	Retinoic acid receptor responder protein 2 | Cardiometabolic	Inverse variance weighted	4	0.407256945	0.24440481	0.095649433	-0.071776483	0.886290373	1.502690164	0.930738909	2.426112962
RARRES2-UKB	finngen_R12_M13_CERVICOBRACHSDR	Cervicobrachial syndrome || id:finngen_R12_M13_CERVICOBRACHSDR	Retinoic acid receptor responder protein 2 | Cardiometabolic	Wald ratio	1	0.124333171	0.074690835	0.095985082	-0.022060865	0.270727208	1.132393089	0.978180696	1.310917414
RARRES2-Iceland	finngen_R12_H8_POLYPMIDD	Polyp of middle ear || id:finngen_R12_H8_POLYPMIDD	Retinoic acid receptor responder protein 2 | Cardiometabolic	Inverse variance weighted	4	1.375185776	0.82630338	0.096059971	-0.244368848	2.994740401	3.955811551	0.783198699	19.98017239
RARRES2-Iceland	finngen_R12_AB1_ACTINOMYCOSIS	Actinomycosis || id:finngen_R12_AB1_ACTINOMYCOSIS	Retinoic acid receptor responder protein 2 | Cardiometabolic	Inverse variance weighted	4	0.977957728	0.587768485	0.096142704	-0.174068503	2.129983958	2.659020249	0.840239337	8.414731824
RARRES2-Iceland	finngen_R12_D3_HEREDOTHCLOFACTORS	Hereditary deficiency of other clotting factors || id:finngen_R12_D3_HEREDOTHCLOFACTORS	Retinoic acid receptor responder protein 2 | Cardiometabolic	Inverse variance weighted	4	0.573501879	0.344967711	0.096416594	-0.102634834	1.249638592	1.774470163	0.902456459	3.489081746
RARRES2-UKB	finngen_R12_AB1_RESP_TUBERCU_NONCONF	Respiratory tuberculosis, not confirmed || id:finngen_R12_AB1_RESP_TUBERCU_NONCONF	Retinoic acid receptor responder protein 2 | Cardiometabolic	Wald ratio	1	-0.304395676	0.183281709	0.096752073	-0.663627826	0.054836475	0.737568971	0.514979685	1.056367858
RARRES2-UKB	finngen_R12_ANTIDEPRESSANTS	Depression medications || id:finngen_R12_ANTIDEPRESSANTS	Retinoic acid receptor responder protein 2 | Cardiometabolic	Wald ratio	1	-0.054330162	0.032713568	0.096756889	-0.118448755	0.009788432	0.947119352	0.888297335	1.009836495
RARRES2-UKB	finngen_R12_Q17_NEUROFIBROMATOSIS_2	Neurofibromatosis, type 2 || id:finngen_R12_Q17_NEUROFIBROMATOSIS_2	Retinoic acid receptor responder protein 2 | Cardiometabolic	Wald ratio	1	-1.539750446	0.927601454	0.096929194	-3.357849295	0.278348404	0.214434608	0.034810045	1.32094634
RARRES2-UKB	finngen_R12_M13_MUSCLESTRAIN	Muscle strain || id:finngen_R12_M13_MUSCLESTRAIN	Retinoic acid receptor responder protein 2 | Cardiometabolic	Wald ratio	1	0.353619001	0.213106929	0.097045267	-0.064070579	0.771308582	1.42421246	0.937938798	2.162594334
RARRES2-UKB	finngen_R12_O15_LABOUR_PELVIC_ABNORM	Obstructed labour due to maternal pelvic abnormality || id:finngen_R12_O15_LABOUR_PELVIC_ABNORM	Retinoic acid receptor responder protein 2 | Cardiometabolic	Wald ratio	1	-0.158000787	0.095276987	0.097250662	-0.344743681	0.028742107	0.85384911	0.708401907	1.029159147
RARRES2-UKB	finngen_R12_Q17_OTHER_CONGEN_MALFO_BRAIN	Other congenital malformations of brain || id:finngen_R12_Q17_OTHER_CONGEN_MALFO_BRAIN	Retinoic acid receptor responder protein 2 | Cardiometabolic	Wald ratio	1	0.949528902	0.572965715	0.097475477	-0.173483899	2.072541704	2.584491825	0.840730687	7.944991295
RARRES2-Iceland	finngen_R12_KRA_PSY_DEMENTIA_EXMORE	Any dementia (more control exclusions) || id:finngen_R12_KRA_PSY_DEMENTIA_EXMORE	Retinoic acid receptor responder protein 2 | Cardiometabolic	Inverse variance weighted	4	-0.079632215	0.048073129	0.097624492	-0.173855548	0.014591118	0.923455917	0.840418289	1.014698088
RARRES2-Iceland	finngen_R12_CD2_BENIGN_TONGUE	Benign neoplasm: Tongue || id:finngen_R12_CD2_BENIGN_TONGUE	Retinoic acid receptor responder protein 2 | Cardiometabolic	Inverse variance weighted	4	-0.368030867	0.222192903	0.097649456	-0.803528958	0.067467223	0.692095818	0.447746096	1.069795195
RARRES2-UKB	finngen_R12_H7_KERATOCONUS	Hereditary corneal dystrophies || id:finngen_R12_H7_KERATOCONUS	Retinoic acid receptor responder protein 2 | Cardiometabolic	Wald ratio	1	-0.374739912	0.226618052	0.098204954	-0.818911295	0.06943147	0.687468057	0.440911416	1.071898601
RARRES2-Iceland	finngen_R12_E4_VIT_D_DEF	Vitamin D deficiency || id:finngen_R12_E4_VIT_D_DEF	Retinoic acid receptor responder protein 2 | Cardiometabolic	Inverse variance weighted	4	-0.404468136	0.244661015	0.098294702	-0.884003725	0.075067453	0.667331646	0.413125555	1.07795686
RARRES2-Iceland	finngen_R12_C3_RECTUM_ADENO	Adenocarcinoma and papilloma adenocarcinoma of rectum || id:finngen_R12_C3_RECTUM_ADENO	Retinoic acid receptor responder protein 2 | Cardiometabolic	Inverse variance weighted	4	0.17106099	0.103508658	0.098407218	-0.031815979	0.373937959	1.186563115	0.968684824	1.453446974
RARRES2-UKB	finngen_R12_H7_RETINALDETACHBREAK	Retinal detachment with retinal break || id:finngen_R12_H7_RETINALDETACHBREAK	Retinoic acid receptor responder protein 2 | Cardiometabolic	Wald ratio	1	-0.17391717	0.105279533	0.098543495	-0.380265055	0.032430715	0.840366502	0.683680172	1.032962322
RARRES2-UKB	finngen_R12_J10_UPPERDIS	Other diseases of upper respiratory tract || id:finngen_R12_J10_UPPERDIS	Retinoic acid receptor responder protein 2 | Cardiometabolic	Wald ratio	1	0.040149223	0.02431104	0.098640376	-0.007500415	0.087798862	1.040966099	0.992527643	1.091768504
RARRES2-UKB	finngen_R12_CD2_BENIGN_BRAIN_INFRATENT	Benign neoplasm: Brain, infratentorial || id:finngen_R12_CD2_BENIGN_BRAIN_INFRATENT	Retinoic acid receptor responder protein 2 | Cardiometabolic	Wald ratio	1	-0.862143204	0.522684446	0.099054952	-1.886604718	0.162318309	0.422256131	0.151585612	1.176234588
RARRES2-UKB	finngen_R12_K11_HYPOPLASIA_ENAMEL_PRENATAL	Hypoplasia of dental enamel, prenatal || id:finngen_R12_K11_HYPOPLASIA_ENAMEL_PRENATAL	Retinoic acid receptor responder protein 2 | Cardiometabolic	Wald ratio	1	-1.738509619	1.055147348	0.099425275	-3.806598421	0.329579184	0.175782188	0.022223646	1.39038291
RARRES2-Iceland	finngen_R12_Q17_OTHER_CONGEN_MALFO_UPPER_ALIME_TRACT	Other congenital malformations of upper alimentary tract || id:finngen_R12_Q17_OTHER_CONGEN_MALFO_UPPER_ALIME_TRACT	Retinoic acid receptor responder protein 2 | Cardiometabolic	Inverse variance weighted	4	-0.647863767	0.393352063	0.099551295	-1.41883381	0.123106277	0.52316218	0.241996066	1.131004614
RARRES2-UKB	finngen_R12_K11_EMBIMPACT_TEETH	Embedded and impacted teeth || id:finngen_R12_K11_EMBIMPACT_TEETH	Retinoic acid receptor responder protein 2 | Cardiometabolic	Wald ratio	1	0.110686853	0.067208834	0.099576691	-0.021042461	0.242416168	1.117045053	0.979177387	1.274324415
RARRES2-UKB	finngen_R12_H7_CHOROIDRETINA	Disorders of choroid and retina || id:finngen_R12_H7_CHOROIDRETINA	Retinoic acid receptor responder protein 2 | Cardiometabolic	Wald ratio	1	-0.062014492	0.037680533	0.099805653	-0.135868337	0.011839354	0.939869266	0.872957561	1.011909716
RARRES2-Iceland	finngen_R12_L12_ROSACEANAS	Other and unspecified rosacea || id:finngen_R12_L12_ROSACEANAS	Retinoic acid receptor responder protein 2 | Cardiometabolic	Inverse variance weighted	4	0.176256395	0.107239281	0.100262878	-0.033932596	0.386445386	1.192743833	0.966636657	1.471740018
RARRES2-UKB	finngen_R12_C3_BREAST_ERPLUS_EXALLC	Malignant neoplasm of breast, ER-positive, excluding all cancers (controls excluding all cancers) || id:finngen_R12_C3_BREAST_ERPLUS_EXALLC	Retinoic acid receptor responder protein 2 | Cardiometabolic	Wald ratio	1	0.107405607	0.065453156	0.100807003	-0.02088258	0.235693794	1.11338576	0.979333951	1.265786659
RARRES2-Iceland	finngen_R12_AB1_SEXUAL_TRANSMISSION	Infections with a predominantly sexual mode of transmission || id:finngen_R12_AB1_SEXUAL_TRANSMISSION	Retinoic acid receptor responder protein 2 | Cardiometabolic	Inverse variance weighted	4	-0.087399885	0.053320621	0.101184411	-0.191908302	0.017108533	0.916310604	0.825382551	1.017255722
RARRES2-UKB	finngen_R12_KRA_PSY_AUTISM_EXMORE	Autism spe (more control exclusions) || id:finngen_R12_KRA_PSY_AUTISM_EXMORE	Retinoic acid receptor responder protein 2 | Cardiometabolic	Wald ratio	1	-0.436423826	0.266374517	0.101341552	-0.958517879	0.085670227	0.646343731	0.3834608	1.089446999
RARRES2-Iceland	finngen_R12_BLEEDING	Bleeding || id:finngen_R12_BLEEDING	Retinoic acid receptor responder protein 2 | Cardiometabolic	Inverse variance weighted	4	-0.056696981	0.034619151	0.10147707	-0.124550516	0.011156554	0.944880343	0.88289366	1.011219021
RARRES2-Iceland	finngen_R12_CD2_LEUKAEMIA_NAS_EXALLC	Leukaemia of unspecified cell type (controls excluding all cancers) || id:finngen_R12_CD2_LEUKAEMIA_NAS_EXALLC	Retinoic acid receptor responder protein 2 | Cardiometabolic	Inverse variance weighted	4	-0.594968393	0.363760536	0.101922375	-1.307939043	0.118002258	0.55158	0.270376717	1.125246652
RARRES2-Iceland	finngen_R12_H7_BLINDANDVISIMPAIRMENT	Visual impairment including blindness (binocular or monocular) || id:finngen_R12_H7_BLINDANDVISIMPAIRMENT	Retinoic acid receptor responder protein 2 | Cardiometabolic	Inverse variance weighted	4	-0.280121062	0.171378484	0.10215032	-0.616022891	0.055780767	0.75569225	0.540088161	1.057365849
RARRES2-UKB	finngen_R12_N14_OTHINFVAGVULV	Other inflammation of vagina/vulva || id:finngen_R12_N14_OTHINFVAGVULV	Retinoic acid receptor responder protein 2 | Cardiometabolic	Wald ratio	1	0.327239392	0.200320856	0.102347859	-0.065389485	0.719868269	1.387133506	0.93670256	2.054162595
RARRES2-UKB	finngen_R12_M13_MEDIALEPICOND	Medial epicondylitis || id:finngen_R12_M13_MEDIALEPICOND	Retinoic acid receptor responder protein 2 | Cardiometabolic	Wald ratio	1	0.316180753	0.193648633	0.102520557	-0.063370567	0.695732074	1.371878205	0.938595596	2.005176474
RARRES2-UKB	finngen_R12_H8_MASTCHRON	Chronic mastoiditis || id:finngen_R12_H8_MASTCHRON	Retinoic acid receptor responder protein 2 | Cardiometabolic	Wald ratio	1	-0.395066787	0.24208996	0.102700396	-0.869563109	0.079429534	0.673635048	0.419134626	1.082669266
RARRES2-UKB	finngen_R12_G6_MUSDYST	Muscular dystrophy || id:finngen_R12_G6_MUSDYST	Retinoic acid receptor responder protein 2 | Cardiometabolic	Wald ratio	1	0.734740838	0.450388684	0.102816836	-0.148020983	1.61750266	2.084941586	0.862413019	5.040486776
RARRES2-UKB	finngen_R12_M13_PSOASTEND	Psoas tendinitis || id:finngen_R12_M13_PSOASTEND	Retinoic acid receptor responder protein 2 | Cardiometabolic	Wald ratio	1	0.972201773	0.596036762	0.102867022	-0.19603028	2.140433826	2.643759014	0.821987345	8.503125709
RARRES2-Iceland	finngen_R12_AB1_MUMPS	Mumps || id:finngen_R12_AB1_MUMPS	Retinoic acid receptor responder protein 2 | Cardiometabolic	Inverse variance weighted	4	-0.314056788	0.192728324	0.103200647	-0.691804303	0.063690727	0.730477544	0.50067189	1.065762736
RARRES2-UKB	finngen_R12_AB1_CANDIDIASIS	Candidiasis || id:finngen_R12_AB1_CANDIDIASIS	Retinoic acid receptor responder protein 2 | Cardiometabolic	Wald ratio	1	0.166052272	0.102102924	0.103881089	-0.034069459	0.366174003	1.180634814	0.96650437	1.442206169
RARRES2-UKB	finngen_R12_EHEC	Enterohaemorrhagic Escherichia coli infection || id:finngen_R12_EHEC	Retinoic acid receptor responder protein 2 | Cardiometabolic	Wald ratio	1	1.646952335	1.012982383	0.103982634	-0.338493136	3.632397805	5.191134853	0.712843672	37.80335311
RARRES2-UKB	finngen_R12_AD_LO_EXMORE	Alzheimer��s disease (Late onset) (more control exclusions) || id:finngen_R12_AD_LO_EXMORE	Retinoic acid receptor responder protein 2 | Cardiometabolic	Wald ratio	1	-0.144637359	0.089010348	0.104173227	-0.319097641	0.029822923	0.865336042	0.72680458	1.03027208
RARRES2-Iceland	finngen_R12_H7_GLAUCOMA	Glaucoma || id:finngen_R12_H7_GLAUCOMA	Retinoic acid receptor responder protein 2 | Cardiometabolic	Inverse variance weighted	4	-0.070617985	0.043500431	0.104506947	-0.15587883	0.014642861	0.931817793	0.855662865	1.014750592
RARRES2-UKB	finngen_R12_CMV_PNEUMONIA	Cytomegaloviral pneumonitis || id:finngen_R12_CMV_PNEUMONIA	Retinoic acid receptor responder protein 2 | Cardiometabolic	Wald ratio	1	1.609954395	0.992059634	0.104623539	-0.334482487	3.554391277	5.00258308	0.715708379	34.96652856
RARRES2-Iceland	finngen_R12_G6_PARALOTHUNS	Other and unspecified paralytic syndromes || id:finngen_R12_G6_PARALOTHUNS	Retinoic acid receptor responder protein 2 | Cardiometabolic	Inverse variance weighted	4	-0.443902632	0.273585943	0.104688952	-0.98013108	0.092325817	0.641527882	0.375261906	1.096722094
RARRES2-UKB	finngen_R12_F5_NIGHTMARES	Nightmares || id:finngen_R12_F5_NIGHTMARES	Retinoic acid receptor responder protein 2 | Cardiometabolic	Wald ratio	1	1.41985786	0.875213556	0.104739396	-0.29556071	3.135276431	4.136532434	0.744114238	22.9949915
RARRES2-Iceland	finngen_R12_Q17_OTHER_CONGEN_MALFO	Other congenital malformations || id:finngen_R12_Q17_OTHER_CONGEN_MALFO	Retinoic acid receptor responder protein 2 | Cardiometabolic	Inverse variance weighted	4	-0.264727226	0.163227035	0.104838804	-0.584652215	0.055197763	0.767415252	0.557299648	1.05674958
RARRES2-Iceland	finngen_R12_O15_LABOUR_ABNORM_FORCES	Abnormalities of forces of labour || id:finngen_R12_O15_LABOUR_ABNORM_FORCES	Retinoic acid receptor responder protein 2 | Cardiometabolic	Inverse variance weighted	4	-0.150630901	0.092881794	0.104857233	-0.332679218	0.031417416	0.860165127	0.717000158	1.031916153
RARRES2-UKB	finngen_R12_N14_GLOMER_NEPHRITIS	Glomerulonephritis || id:finngen_R12_N14_GLOMER_NEPHRITIS	Retinoic acid receptor responder protein 2 | Cardiometabolic	Wald ratio	1	0.192781906	0.11891798	0.104989039	-0.040297335	0.425861148	1.2126183	0.960503805	1.53090819
RARRES2-UKB	finngen_R12_CD2_BENIGN_UTERUS_NOS	Other benign neoplasm of uterus: Other parts/unspecified || id:finngen_R12_CD2_BENIGN_UTERUS_NOS	Retinoic acid receptor responder protein 2 | Cardiometabolic	Wald ratio	1	0.322491377	0.198947149	0.105019743	-0.067445036	0.712427789	1.380562986	0.934779099	2.038935359
RARRES2-Iceland	finngen_R12_H7_CHOROIDRETINA	Disorders of choroid and retina || id:finngen_R12_H7_CHOROIDRETINA	Retinoic acid receptor responder protein 2 | Cardiometabolic	Inverse variance weighted	4	-0.04993924	0.030808318	0.105024907	-0.110323544	0.010445064	0.951287223	0.895544341	1.010499804
RARRES2-UKB	finngen_R12_K11_ORAL_LEUCOPLACIA_INCLAVO	Oral leukoplakia, including avohilmo || id:finngen_R12_K11_ORAL_LEUCOPLACIA_INCLAVO	Retinoic acid receptor responder protein 2 | Cardiometabolic	Wald ratio	1	0.39486631	0.243691923	0.105157024	-0.082769859	0.872502479	1.484185757	0.920562982	2.392891529
RARRES2-UKB	finngen_R12_CD2_PRIMARY_LYMPHOID_HEMATOPOIETIC_NAS_EXALLC	Other and unspecified malignant neoplasms of lymphoid, haematopoietic and related tissue (controls excluding all cancers) || id:finngen_R12_CD2_PRIMARY_LYMPHOID_HEMATOPOIETIC_NAS_EXALLC	Retinoic acid receptor responder protein 2 | Cardiometabolic	Wald ratio	1	0.685867074	0.423697016	0.105497239	-0.144579077	1.516313225	1.985492659	0.865386477	4.555399467
RARRES2-Iceland	finngen_R12_Q17_CONGEN_MALFO_GREAT_VEINS	Congenital malformations of great veins || id:finngen_R12_Q17_CONGEN_MALFO_GREAT_VEINS	Retinoic acid receptor responder protein 2 | Cardiometabolic	Inverse variance weighted	4	-1.284677691	0.793796263	0.105577014	-2.840518367	0.271162984	0.276739765	0.058395388	1.311488805
RARRES2-Iceland	finngen_R12_VD_SO	Vascular dementia (sudden onset) || id:finngen_R12_VD_SO	Retinoic acid receptor responder protein 2 | Cardiometabolic	Inverse variance weighted	4	-0.723018845	0.446891772	0.105687697	-1.598926717	0.152889028	0.485285042	0.202113326	1.165195667
RARRES2-UKB	finngen_R12_CD2_BENIGN_TONSIL	Benign neoplasm: Tonsil || id:finngen_R12_CD2_BENIGN_TONSIL	Retinoic acid receptor responder protein 2 | Cardiometabolic	Wald ratio	1	0.599430516	0.370510915	0.105695258	-0.126770878	1.32563191	1.821081428	0.880935492	3.764563467
RARRES2-Iceland	finngen_R12_L12_ACNE	Acne || id:finngen_R12_L12_ACNE	Retinoic acid receptor responder protein 2 | Cardiometabolic	Inverse variance weighted	4	-0.180369181	0.11156049	0.105924979	-0.399027741	0.038289378	0.834961902	0.670972088	1.039031863
RARRES2-Iceland	finngen_R12_AB1_OTHER_CONDITIONS	Human immunodeficiency virus [HIV] disease resulting in other conditions || id:finngen_R12_AB1_OTHER_CONDITIONS	Retinoic acid receptor responder protein 2 | Cardiometabolic	Inverse variance weighted	4	-0.425860145	0.263511457	0.106073286	-0.942342601	0.090622312	0.65320769	0.389713821	1.094855413
RARRES2-UKB	finngen_R12_D3_BLOODNAS	Other and unspecified diseases of blood and blood-forming organs || id:finngen_R12_D3_BLOODNAS	Retinoic acid receptor responder protein 2 | Cardiometabolic	Wald ratio	1	-0.406412019	0.25177304	0.106484071	-0.899887177	0.087063139	0.666035691	0.406615533	1.09096556
RARRES2-UKB	finngen_R12_C3_NSCLC_SQUAM_EXALLC	Non-small cell lung cancer, squamous, excluding all cancers (controls excluding all cancers) || id:finngen_R12_C3_NSCLC_SQUAM_EXALLC	Retinoic acid receptor responder protein 2 | Cardiometabolic	Wald ratio	1	0.278598977	0.172630507	0.10656093	-0.059756816	0.61695477	1.321277375	0.941993583	1.853275789
RARRES2-UKB	finngen_R12_L12_DECUBITANSULCERANDPRESSURE	Decubitus ulcer and pressure area || id:finngen_R12_L12_DECUBITANSULCERANDPRESSURE	Retinoic acid receptor responder protein 2 | Cardiometabolic	Wald ratio	1	0.259753687	0.161000069	0.106662792	-0.05580645	0.575313823	1.296610675	0.945722163	1.777688318
RARRES2-UKB	finngen_R12_H7_SEVVISIMPMONOC	Severe visual impairment, monocular || id:finngen_R12_H7_SEVVISIMPMONOC	Retinoic acid receptor responder protein 2 | Cardiometabolic	Wald ratio	1	-0.697349353	0.432469384	0.106856966	-1.544989346	0.150290641	0.497903322	0.213314144	1.162171968
RARRES2-Iceland	finngen_R12_CD2_BENIGN_PHARYNX_NOS	Benign neoplasm: Pharynx, unspecified || id:finngen_R12_CD2_BENIGN_PHARYNX_NOS	Retinoic acid receptor responder protein 2 | Cardiometabolic	Inverse variance weighted	4	-0.768157828	0.477010612	0.107319736	-1.703098628	0.166782971	0.463866804	0.182118332	1.181497818
RARRES2-UKB	finngen_R12_L12_BULLOTH	Other bullous disorders || id:finngen_R12_L12_BULLOTH	Retinoic acid receptor responder protein 2 | Cardiometabolic	Wald ratio	1	-0.384283631	0.238636942	0.107326379	-0.852012038	0.083444776	0.680938265	0.426555821	1.087025184
RARRES2-Iceland	finngen_R12_H7_LACRIMINFLAMCHRON	Inflammation of lacrimal passages (chronic) || id:finngen_R12_H7_LACRIMINFLAMCHRON	Retinoic acid receptor responder protein 2 | Cardiometabolic	Inverse variance weighted	4	-0.412678341	0.256309365	0.107380598	-0.915044696	0.089688014	0.661875147	0.400498725	1.09383297
RARRES2-UKB	finngen_R12_Q17_OTHER_CONGEN_MALFO_FACE_NECK	Other congenital malformations of face and neck || id:finngen_R12_Q17_OTHER_CONGEN_MALFO_FACE_NECK	Retinoic acid receptor responder protein 2 | Cardiometabolic	Wald ratio	1	0.361053777	0.224396602	0.107616688	-0.078763562	0.800871116	1.43484062	0.924258428	2.227480478
RARRES2-UKB	finngen_R12_H7_GLAUCOMA_NTG	Normotensive glaucoma || id:finngen_R12_H7_GLAUCOMA_NTG	Retinoic acid receptor responder protein 2 | Cardiometabolic	Wald ratio	1	-0.222407112	0.138367942	0.107975394	-0.493608278	0.048794055	0.800589369	0.610419851	1.050004086
RARRES2-UKB	finngen_R12_AB1_SEQULAE_INF_NOS	Sequelae of other and unspecified infectious and parasitic diseases || id:finngen_R12_AB1_SEQULAE_INF_NOS	Retinoic acid receptor responder protein 2 | Cardiometabolic	Wald ratio	1	0.254177373	0.158181818	0.108083228	-0.05585899	0.564213737	1.289400489	0.945672476	1.758064938
RARRES2-UKB	finngen_R12_P16_FET_NEWB_OTH_COMPLICATIO_LABOUR_DELIV	Fetus and newborn affected by other complications of labour and delivery || id:finngen_R12_P16_FET_NEWB_OTH_COMPLICATIO_LABOUR_DELIV	Retinoic acid receptor responder protein 2 | Cardiometabolic	Wald ratio	1	1.338023474	0.833488437	0.108421337	-0.295613862	2.97166081	3.811502521	0.744074688	19.52431886
RARRES2-UKB	finngen_R12_M13_PATELLADISLOCATIO	Recurrent dislocation of patella || id:finngen_R12_M13_PATELLADISLOCATIO	Retinoic acid receptor responder protein 2 | Cardiometabolic	Wald ratio	1	-0.252584207	0.157476677	0.108725786	-0.561238493	0.056070079	0.776790799	0.570502063	1.057671802
RARRES2-Iceland	finngen_R12_L12_PSORI_PUSTGEN	Generalized pustular psoriasis || id:finngen_R12_L12_PSORI_PUSTGEN	Retinoic acid receptor responder protein 2 | Cardiometabolic	Inverse variance weighted	4	0.930278355	0.580930709	0.109297529	-0.208345834	2.068902544	2.535214769	0.811926197	7.916130743
RARRES2-UKB	finngen_R12_E4_THYROIDITNAS	Thyroiditis, unspecified || id:finngen_R12_E4_THYROIDITNAS	Retinoic acid receptor responder protein 2 | Cardiometabolic	Wald ratio	1	-0.504905433	0.315636271	0.109677746	-1.123552524	0.113741658	0.60356265	0.325122734	1.120462625
RARRES2-UKB	finngen_R12_M13_POLYMYALGIA	Polymyalgia rheumatica || id:finngen_R12_M13_POLYMYALGIA	Retinoic acid receptor responder protein 2 | Cardiometabolic	Wald ratio	1	0.169640484	0.10611848	0.109910596	-0.038351737	0.377632706	1.184878792	0.962374378	1.458827026
RARRES2-Iceland	finngen_R12_O15_CONCEPT_ABNORM	Other abnormal products of conception || id:finngen_R12_O15_CONCEPT_ABNORM	Retinoic acid receptor responder protein 2 | Cardiometabolic	Inverse variance weighted	4	-0.079220327	0.049594528	0.11018543	-0.176425602	0.017984948	0.923836356	0.838261142	1.018147651
RARRES2-UKB	finngen_R12_L12_FOODDERMAT	Dermatitis due to ingested food || id:finngen_R12_L12_FOODDERMAT	Retinoic acid receptor responder protein 2 | Cardiometabolic	Wald ratio	1	-0.315176054	0.197525754	0.110573648	-0.702326532	0.071974424	0.729660403	0.495431325	1.074627859
RARRES2-UKB	finngen_R12_Q17_OTHER_CONGEN_MALFO_PERIP_VASCULAR_SYSTEM	Other congenital malformations of peripheral vascular system || id:finngen_R12_Q17_OTHER_CONGEN_MALFO_PERIP_VASCULAR_SYSTEM	Retinoic acid receptor responder protein 2 | Cardiometabolic	Wald ratio	1	-0.54216265	0.340156492	0.110966853	-1.208869375	0.124544075	0.581489334	0.298534619	1.13263194
RARRES2-Iceland	finngen_R12_K11_ORAL_LEUCOPLACIA_INCLAVO	Oral leukoplakia, including avohilmo || id:finngen_R12_K11_ORAL_LEUCOPLACIA_INCLAVO	Retinoic acid receptor responder protein 2 | Cardiometabolic	Inverse variance weighted	4	0.317396986	0.199138834	0.110970135	-0.072915128	0.7077091	1.373547743	0.92967973	2.029336921
RARRES2-UKB	finngen_R12_AB1_OTHER_CESTODE	Other cestode infections || id:finngen_R12_AB1_OTHER_CESTODE	Retinoic acid receptor responder protein 2 | Cardiometabolic	Wald ratio	1	1.091395236	0.684839225	0.111014055	-0.250889645	2.433680117	2.978426783	0.778108235	11.4007611
RARRES2-UKB	finngen_R12_CD2_BENIGN_UTERINE_TUBES_LIGAMENTS	Benign neoplasm: Uterine tubes and ligaments || id:finngen_R12_CD2_BENIGN_UTERINE_TUBES_LIGAMENTS	Retinoic acid receptor responder protein 2 | Cardiometabolic	Wald ratio	1	0.795175591	0.499997685	0.111754009	-0.184819872	1.775171054	2.214829867	0.831254003	5.901290487
RARRES2-Iceland	finngen_R12_APPENDACUT_NOCOMPLIC	Acute appendicitis, no complications || id:finngen_R12_APPENDACUT_NOCOMPLIC	Retinoic acid receptor responder protein 2 | Cardiometabolic	Inverse variance weighted	4	0.057492597	0.036156581	0.11181215	-0.013374301	0.128359495	1.05917743	0.986714738	1.136961662
RARRES2-UKB	finngen_R12_E4_GOITRENAS	Other and/or unspecified nontoxic goitre || id:finngen_R12_E4_GOITRENAS	Retinoic acid receptor responder protein 2 | Cardiometabolic	Wald ratio	1	0.211792023	0.133205547	0.111842922	-0.049290849	0.472874894	1.235890821	0.951904229	1.604600625
RARRES2-Iceland	finngen_R12_M13_NECROVASCNAS	Other specified/unspecified necrotizing vasculopathies || id:finngen_R12_M13_NECROVASCNAS	Retinoic acid receptor responder protein 2 | Cardiometabolic	Inverse variance weighted	4	0.438767416	0.276263205	0.112236054	-0.102708466	0.980243298	1.550794555	0.902390012	2.665104578
RARRES2-UKB	finngen_R12_H7_LENSDISLOCATIO	Dislocation of lens || id:finngen_R12_H7_LENSDISLOCATIO	Retinoic acid receptor responder protein 2 | Cardiometabolic	Wald ratio	1	0.513183786	0.32312568	0.112244213	-0.120142547	1.146510119	1.670601575	0.886794018	3.147190401
RARRES2-Iceland	finngen_R12_H7_RETARTOCCTRANS	Transient retinal artery occlusion || id:finngen_R12_H7_RETARTOCCTRANS	Retinoic acid receptor responder protein 2 | Cardiometabolic	Inverse variance weighted	4	-1.083317042	0.68321818	0.112827984	-2.422424675	0.25579059	0.338470939	0.088706273	1.29148225
RARRES2-UKB	finngen_R12_Q17_CONGEN_MALFO_NOSE	Congenital malformations of nose || id:finngen_R12_Q17_CONGEN_MALFO_NOSE	Retinoic acid receptor responder protein 2 | Cardiometabolic	Wald ratio	1	1.55641364	0.981674653	0.112860067	-0.367668681	3.48049596	4.741784966	0.692346531	32.4758248
RARRES2-UKB	finngen_R12_G6_AD_WIDE	Alzheimer��s disease, wide definition || id:finngen_R12_G6_AD_WIDE	Retinoic acid receptor responder protein 2 | Cardiometabolic	Wald ratio	1	-0.121001458	0.076323356	0.112880211	-0.270595236	0.028592319	0.886032667	0.762925239	1.029005003
RARRES2-Iceland	finngen_R12_I9_MYOCARD	Myocarditis || id:finngen_R12_I9_MYOCARD	Retinoic acid receptor responder protein 2 | Cardiometabolic	Inverse variance weighted	4	0.214239376	0.135134947	0.112881478	-0.05062512	0.479103872	1.238919186	0.950634978	1.614626841
RARRES2-UKB	finngen_R12_L12_ACNE_VARIOLIFORMIS	Acne varioliformis || id:finngen_R12_L12_ACNE_VARIOLIFORMIS	Retinoic acid receptor responder protein 2 | Cardiometabolic	Wald ratio	1	-1.256147418	0.792499479	0.112956087	-2.809446397	0.297151561	0.284748935	0.060238331	1.346019289
RARRES2-Iceland	finngen_R12_H7_PARASTRA4	Fourth [trochlear] nerve palsy || id:finngen_R12_H7_PARASTRA4	Retinoic acid receptor responder protein 2 | Cardiometabolic	Inverse variance weighted	4	-0.346931229	0.219282841	0.11362274	-0.776725598	0.08286314	0.706853937	0.459909477	1.086393114
RARRES2-UKB	finngen_R12_AB1_MYCOSES	Mycoses || id:finngen_R12_AB1_MYCOSES	Retinoic acid receptor responder protein 2 | Cardiometabolic	Wald ratio	1	0.111373475	0.070406741	0.113681964	-0.026623738	0.249370688	1.117812304	0.97372755	1.283217618
RARRES2-UKB	finngen_R12_GOUT_SCND	Other secondary gout || id:finngen_R12_GOUT_SCND	Retinoic acid receptor responder protein 2 | Cardiometabolic	Wald ratio	1	1.143792393	0.723115031	0.113705014	-0.273513068	2.561097854	3.138648813	0.760702395	12.95002675
RARRES2-Iceland	finngen_R12_CD2_INSITU_BREAST_EXALLC	Carcinoma in situ of breast (controls excluding all cancers) || id:finngen_R12_CD2_INSITU_BREAST_EXALLC	Retinoic acid receptor responder protein 2 | Cardiometabolic	Inverse variance weighted	4	-0.804020021	0.508549056	0.113876256	-1.800776171	0.19273613	0.447526278	0.165170638	1.212562792
RARRES2-Iceland	finngen_R12_H7_ADHESIOIRIS	Pupillary membranes and other adhesions and disruptions of iris and ciliary body || id:finngen_R12_H7_ADHESIOIRIS	Retinoic acid receptor responder protein 2 | Cardiometabolic	Inverse variance weighted	4	1.12851956	0.714222875	0.114091663	-0.271357275	2.528396395	3.091076957	0.762344081	12.5333914
RARRES2-UKB	finngen_R12_C3_OVARY_MUCINO_EXALLC	Mucinous and mucinous cystic tumor, excluding all cancers (controls excluding all cancers) || id:finngen_R12_C3_OVARY_MUCINO_EXALLC	Retinoic acid receptor responder protein 2 | Cardiometabolic	Wald ratio	1	-0.772655508	0.489529365	0.11448202	-1.732133065	0.186822048	0.461785164	0.176906654	1.20541276
RARRES2-Iceland	finngen_R12_E4_ODANDRO	Ovarian dysfunction: androgen excess || id:finngen_R12_E4_ODANDRO	Retinoic acid receptor responder protein 2 | Cardiometabolic	Inverse variance weighted	4	1.289828032	0.817519487	0.114626805	-0.312510163	2.892166227	3.632161886	0.731608193	18.03232944
RARRES2-UKB	finngen_R12_K11_MAXIL_CANINE_FAILED_ERUPT_OBSTRUCTION_TOOTH	Impacted maxillary canine || id:finngen_R12_K11_MAXIL_CANINE_FAILED_ERUPT_OBSTRUCTION_TOOTH	Retinoic acid receptor responder protein 2 | Cardiometabolic	Wald ratio	1	-0.665759196	0.422303864	0.11491217	-1.493474769	0.161956377	0.513883241	0.224590897	1.175808947
RARRES2-Iceland	finngen_R12_CHRONSMALL	Crohn's disease of small intestine || id:finngen_R12_CHRONSMALL	Retinoic acid receptor responder protein 2 | Cardiometabolic	Inverse variance weighted	4	-0.183144899	0.116283789	0.115260551	-0.411061126	0.044771328	0.832647497	0.662946407	1.04578869
RARRES2-Iceland	finngen_R12_M13_PSORIARTH	Psoriatic arthropathies || id:finngen_R12_M13_PSORIARTH	Retinoic acid receptor responder protein 2 | Cardiometabolic	Inverse variance weighted	4	-0.146340117	0.093185864	0.116319498	-0.328984411	0.036304177	0.863863839	0.719654235	1.036971221
RARRES2-UKB	finngen_R12_M13_TIETZE	Chondrocostal junction syndrome [Tietze] || id:finngen_R12_M13_TIETZE	Retinoic acid receptor responder protein 2 | Cardiometabolic	Wald ratio	1	0.321634836	0.20488645	0.116457007	-0.079942607	0.723212279	1.379380983	0.923169328	2.061043233
RARRES2-UKB	finngen_R12_Z21_PROCREATIVE_MANAG	Procreative management || id:finngen_R12_Z21_PROCREATIVE_MANAG	Retinoic acid receptor responder protein 2 | Cardiometabolic	Wald ratio	1	-0.092500405	0.058962891	0.116696834	-0.208067671	0.023066861	0.911648842	0.812152075	1.023334959
RARRES2-Iceland	finngen_R12_M13_DEFORMACQ	Other acquired deformities of musculoskeletal system and connective tissue || id:finngen_R12_M13_DEFORMACQ	Retinoic acid receptor responder protein 2 | Cardiometabolic	Inverse variance weighted	4	0.231556498	0.147718018	0.11698442	-0.057970817	0.521083814	1.260560544	0.943677486	1.683851643
RARRES2-UKB	finngen_R12_H8_EXTOTITIS	Otitis externa || id:finngen_R12_H8_EXTOTITIS	Retinoic acid receptor responder protein 2 | Cardiometabolic	Wald ratio	1	-0.120523647	0.076905804	0.117077455	-0.271259023	0.030211728	0.886456125	0.762418987	1.030672733
RARRES2-Iceland	finngen_R12_H7_GLAUCOMA_NTG	Normotensive glaucoma || id:finngen_R12_H7_GLAUCOMA_NTG	Retinoic acid receptor responder protein 2 | Cardiometabolic	Inverse variance weighted	4	-0.177334524	0.113188244	0.117179663	-0.399183483	0.044514435	0.837499574	0.670867597	1.045520069
RARRES2-UKB	finngen_R12_G6_ENCEPHTOX	Toxic encephalopathy || id:finngen_R12_G6_ENCEPHTOX	Retinoic acid receptor responder protein 2 | Cardiometabolic	Wald ratio	1	-1.363872491	0.870629905	0.117223348	-3.070307105	0.342562122	0.255668782	0.046406901	1.408551854
RARRES2-Iceland	finngen_R12_E4_AROMAMINO	Disorders of aromatic amino-acid metabolism || id:finngen_R12_E4_AROMAMINO	Retinoic acid receptor responder protein 2 | Cardiometabolic	Inverse variance weighted	4	-0.900844157	0.575146633	0.117281662	-2.028131558	0.226443245	0.406226596	0.131581143	1.254131429
RARRES2-UKB	finngen_R12_Q17_OTHER_CONGEN_MALFO_UPPER_ALIME_TRACT	Other congenital malformations of upper alimentary tract || id:finngen_R12_Q17_OTHER_CONGEN_MALFO_UPPER_ALIME_TRACT	Retinoic acid receptor responder protein 2 | Cardiometabolic	Wald ratio	1	-0.757052573	0.483473389	0.117380945	-1.704660416	0.19055527	0.469046873	0.181834124	1.209921244
RARRES2-UKB	finngen_R12_O15_DELIV_MULTIP	Multiple delivery || id:finngen_R12_O15_DELIV_MULTIP	Retinoic acid receptor responder protein 2 | Cardiometabolic	Wald ratio	1	0.20689909	0.13220594	0.117588596	-0.052224553	0.466022733	1.229858461	0.949115716	1.593643227
RARRES2-Iceland	finngen_R12_M13_CALCTENDINITIS	Calcific tendinitis || id:finngen_R12_M13_CALCTENDINITIS	Retinoic acid receptor responder protein 2 | Cardiometabolic	Inverse variance weighted	4	-0.734402927	0.469288481	0.117599671	-1.654208349	0.185402495	0.479791844	0.191243394	1.203702827
RARRES2-UKB	finngen_R12_K11_CROWDI_TEETH	Crowding of teeth, including avohilmo || id:finngen_R12_K11_CROWDI_TEETH	Retinoic acid receptor responder protein 2 | Cardiometabolic	Wald ratio	1	-0.179700905	0.114844086	0.117644356	-0.404795314	0.045393504	0.835520074	0.667113345	1.046439557
RARRES2-UKB	finngen_R12_M13_TENDOSYNOVITISNAS	Other/unspecified synovitis and tenosynovitis || id:finngen_R12_M13_TENDOSYNOVITISNAS	Retinoic acid receptor responder protein 2 | Cardiometabolic	Wald ratio	1	0.164515591	0.105158229	0.11771014	-0.041594537	0.370625719	1.178821949	0.959258646	1.448640774
RARRES2-Iceland	finngen_R12_I9_ANGINA	Angina pectoris || id:finngen_R12_I9_ANGINA	Retinoic acid receptor responder protein 2 | Cardiometabolic	Inverse variance weighted	4	0.052773765	0.033748571	0.117880211	-0.013373435	0.118920964	1.054191123	0.986715593	1.126280898
RARRES2-Iceland	finngen_R12_N14_RENFAIL	Renal failure || id:finngen_R12_N14_RENFAIL	Retinoic acid receptor responder protein 2 | Cardiometabolic	Inverse variance weighted	4	-0.069598265	0.044530887	0.118071143	-0.156878804	0.017682274	0.93276847	0.854807652	1.017839531
RARRES2-Iceland	finngen_R12_M13_CERVICOBRACHSDR	Cervicobrachial syndrome || id:finngen_R12_M13_CERVICOBRACHSDR	Retinoic acid receptor responder protein 2 | Cardiometabolic	Inverse variance weighted	4	0.117600905	0.07526219	0.118158569	-0.029912987	0.265114797	1.124795122	0.970529979	1.303580614
RARRES2-Iceland	finngen_R12_H8_POSTMASTNAS	Other disorders following mastoidectomy || id:finngen_R12_H8_POSTMASTNAS	Retinoic acid receptor responder protein 2 | Cardiometabolic	Inverse variance weighted	4	-0.848163903	0.543060061	0.118329601	-1.912561624	0.216233817	0.428200428	0.147701546	1.241392604
RARRES2-Iceland	finngen_R12_J10_UPPERDIS	Other diseases of upper respiratory tract || id:finngen_R12_J10_UPPERDIS	Retinoic acid receptor responder protein 2 | Cardiometabolic	Inverse variance weighted	4	0.035417549	0.022686199	0.11847807	-0.0090474	0.079882499	1.036052222	0.990993404	1.083159788
RARRES2-Iceland	finngen_R12_ANTIDEPRESSANTS	Depression medications || id:finngen_R12_ANTIDEPRESSANTS	Retinoic acid receptor responder protein 2 | Cardiometabolic	Inverse variance weighted	4	-0.041754785	0.026749904	0.118539757	-0.094184597	0.010675026	0.959104938	0.910114742	1.010732208
RARRES2-Iceland	finngen_R12_Q17_OTHER_CONGEN_MALFO_FACE_NECK	Other congenital malformations of face and neck || id:finngen_R12_Q17_OTHER_CONGEN_MALFO_FACE_NECK	Retinoic acid receptor responder protein 2 | Cardiometabolic	Inverse variance weighted	4	0.285081634	0.183522819	0.120331133	-0.074623092	0.64478636	1.329870587	0.928093227	1.905579877
RARRES2-UKB	finngen_R12_I9_VTE	Venous thromboembolism || id:finngen_R12_I9_VTE	Retinoic acid receptor responder protein 2 | Cardiometabolic	Wald ratio	1	0.07357085	0.0474107	0.120715509	-0.019354122	0.166495821	1.076344793	0.980831967	1.1811586
RARRES2-UKB	finngen_R12_M13_ARTHROSIS_KNEE_PRIM_KNEESURG	Gonarthrosis, primary, with knee surgery || id:finngen_R12_M13_ARTHROSIS_KNEE_PRIM_KNEESURG	Retinoic acid receptor responder protein 2 | Cardiometabolic	Wald ratio	1	-0.075443665	0.048653842	0.120992554	-0.170805195	0.019917865	0.92733197	0.842985775	1.020117549
RARRES2-UKB	finngen_R12_M13_DEFORMACQ	Other acquired deformities of musculoskeletal system and connective tissue || id:finngen_R12_M13_DEFORMACQ	Retinoic acid receptor responder protein 2 | Cardiometabolic	Wald ratio	1	0.2803153	0.180782462	0.121005512	-0.074018325	0.634648925	1.323547061	0.928654676	1.886359771
RARRES2-Iceland	finngen_R12_H8_STENOEXTCAN	Acquired stenosis of external ear canal || id:finngen_R12_H8_STENOEXTCAN	Retinoic acid receptor responder protein 2 | Cardiometabolic	Inverse variance weighted	4	0.767195776	0.495148635	0.121279538	-0.203295548	1.7376871	2.15371827	0.816037028	5.684181266
RARRES2-UKB	finngen_R12_D3_CRYOGLOBU	Cryoglobulinemia || id:finngen_R12_D3_CRYOGLOBU	Retinoic acid receptor responder protein 2 | Cardiometabolic	Wald ratio	1	-1.56109452	1.008741348	0.121726654	-3.538227562	0.416038521	0.209906199	0.029064797	1.515944264
RARRES2-Iceland	finngen_R12_K11_OTHDISOES	Other diseases of oesophagus || id:finngen_R12_K11_OTHDISOES	Retinoic acid receptor responder protein 2 | Cardiometabolic	Inverse variance weighted	4	0.22339173	0.144350337	0.121726727	-0.059534929	0.50631839	1.250310262	0.942202623	1.659171514
RARRES2-UKB	finngen_R12_O15_PUERP_COMPL_NAS	Complications of the puerperium, not elsewhere classified || id:finngen_R12_O15_PUERP_COMPL_NAS	Retinoic acid receptor responder protein 2 | Cardiometabolic	Wald ratio	1	-0.289507605	0.187218557	0.12201724	-0.656455976	0.077440767	0.7486321	0.518686318	1.080518228
RARRES2-UKB	finngen_R12_F5_PHOBANX	Phobic anxiety disorders || id:finngen_R12_F5_PHOBANX	Retinoic acid receptor responder protein 2 | Cardiometabolic	Wald ratio	1	0.148082506	0.096008519	0.122979037	-0.040094192	0.336259203	1.159608567	0.960698945	1.399701785
RARRES2-UKB	finngen_R12_D3_SCNDTHROMBOCYTOPENIA	Secondary thrombocytopenia || id:finngen_R12_D3_SCNDTHROMBOCYTOPENIA	Retinoic acid receptor responder protein 2 | Cardiometabolic	Wald ratio	1	-0.566581013	0.367382457	0.123022496	-1.286650629	0.153488603	0.567462272	0.276194313	1.1658945
RARRES2-Iceland	finngen_R12_C3_PANCREAS_NEUROENDOCRINE_EXALLC	Neuroendocrine tumor and carcinoma of pancreas, excluding all cancers (controls excluding all cancers) || id:finngen_R12_C3_PANCREAS_NEUROENDOCRINE_EXALLC	Retinoic acid receptor responder protein 2 | Cardiometabolic	Inverse variance weighted	4	-0.673331178	0.436798044	0.12319125	-1.529455345	0.182792989	0.510006821	0.216653637	1.200565852
RARRES2-Iceland	finngen_R12_KRA_PSY_CHILDSOC_EXMORE	Social disorders starting during childhood or adolescence (more control exclusions) || id:finngen_R12_KRA_PSY_CHILDSOC_EXMORE	Retinoic acid receptor responder protein 2 | Cardiometabolic	Inverse variance weighted	4	-0.791074512	0.513288497	0.123270829	-1.797119966	0.214970942	0.453357395	0.165775641	1.23982587
RARRES2-Iceland	finngen_R12_O15_PRETERM	Preterm labour and delivery || id:finngen_R12_O15_PRETERM	Retinoic acid receptor responder protein 2 | Cardiometabolic	Inverse variance weighted	4	0.090084437	0.058478969	0.12344858	-0.024534342	0.204703217	1.094266677	0.975764178	1.22716081
RARRES2-UKB	finngen_R12_N14_VAGINAL_LSIL	LSIL lesion of the vagina || id:finngen_R12_N14_VAGINAL_LSIL	Retinoic acid receptor responder protein 2 | Cardiometabolic	Wald ratio	1	0.513359724	0.333522698	0.123754317	-0.140344765	1.167064213	1.670895523	0.869058563	3.212547425
RARRES2-Iceland	finngen_R12_EHEC	Enterohaemorrhagic Escherichia coli infection || id:finngen_R12_EHEC	Retinoic acid receptor responder protein 2 | Cardiometabolic	Inverse variance weighted	4	1.271946213	0.826411777	0.123775204	-0.347820869	2.891713295	3.567789487	0.706225371	18.02416387
RARRES2-UKB	finngen_R12_L12_EPIDERMALTHICKOTH	Other epidermal thickening || id:finngen_R12_L12_EPIDERMALTHICKOTH	Retinoic acid receptor responder protein 2 | Cardiometabolic	Wald ratio	1	-0.288768201	0.187652846	0.123842717	-0.65656778	0.079031377	0.749185845	0.51862833	1.082238279
RARRES2-Iceland	finngen_R12_CPAP	Continuous positive airway pressure || id:finngen_R12_CPAP	Retinoic acid receptor responder protein 2 | Cardiometabolic	Inverse variance weighted	4	0.107931393	0.070147595	0.123893956	-0.029557893	0.245420679	1.113971317	0.970874669	1.278158895
RARRES2-Iceland	finngen_R12_I9_CVD_HARD	Hard cardiovascular diseases || id:finngen_R12_I9_CVD_HARD	Retinoic acid receptor responder protein 2 | Cardiometabolic	Inverse variance weighted	4	0.040451537	0.026315728	0.124253639	-0.011127289	0.092030363	1.041280845	0.98893439	1.096398112
RARRES2-Iceland	finngen_R12_M13_TRIGGERFINGER	Trigger finger || id:finngen_R12_M13_TRIGGERFINGER	Retinoic acid receptor responder protein 2 | Cardiometabolic	Inverse variance weighted	4	0.120671343	0.078516892	0.124321757	-0.033221766	0.274564452	1.128254043	0.967324017	1.315957388
RARRES2-UKB	finngen_R12_N14_NEPHROTICSYND	Nephrotic syndrome || id:finngen_R12_N14_NEPHROTICSYND	Retinoic acid receptor responder protein 2 | Cardiometabolic	Wald ratio	1	0.341680672	0.222360812	0.124390137	-0.094146519	0.777507864	1.407310832	0.910149398	2.176042509
RARRES2-UKB	finngen_R12_Q17_CONGEN_MALFO_ANTER_SEGMENT_EYE	Congenital malformations of anterior segment of eye || id:finngen_R12_Q17_CONGEN_MALFO_ANTER_SEGMENT_EYE	Retinoic acid receptor responder protein 2 | Cardiometabolic	Wald ratio	1	-0.680144454	0.442864551	0.124591275	-1.548158974	0.187870065	0.506543815	0.212639088	1.206676716
RARRES2-Iceland	finngen_R12_H8_CHOLEASTOMA	Cholesteatoma of middle ear || id:finngen_R12_H8_CHOLEASTOMA	Retinoic acid receptor responder protein 2 | Cardiometabolic	Inverse variance weighted	4	-0.213056536	0.138748428	0.12464633	-0.485003455	0.058890382	0.808110448	0.61569507	1.060658967
RARRES2-UKB	finngen_R12_N14_MESNRUIRREG	Excessive, frequent and irregular menstruation || id:finngen_R12_N14_MESNRUIRREG	Retinoic acid receptor responder protein 2 | Cardiometabolic	Wald ratio	1	0.06121351	0.039873556	0.124737006	-0.01693866	0.13936568	1.063125878	0.983203993	1.149544389
RARRES2-UKB	finngen_R12_H8_HL_CON_NAS	Conductive hearing loss, unspecified || id:finngen_R12_H8_HL_CON_NAS	Retinoic acid receptor responder protein 2 | Cardiometabolic	Wald ratio	1	-0.199659236	0.130159039	0.125038593	-0.454770952	0.05545248	0.819009795	0.634593304	1.057018787
RARRES2-Iceland	finngen_R12_F5_CANNABIS	Mental and behavioural disorders due to cannabinoids || id:finngen_R12_F5_CANNABIS	Retinoic acid receptor responder protein 2 | Cardiometabolic	Inverse variance weighted	4	-0.284455913	0.185494047	0.125151656	-0.648024246	0.07911242	0.752423527	0.52307823	1.08232599
RARRES2-UKB	finngen_R12_M13_MUSCLE	Disorders of muscles || id:finngen_R12_M13_MUSCLE	Retinoic acid receptor responder protein 2 | Cardiometabolic	Wald ratio	1	0.175702479	0.114587124	0.125188969	-0.048888284	0.400293243	1.192083336	0.95228751	1.492262228
RARRES2-Iceland	finngen_R12_C3_THYROID_MEDULLARY_EXALLC	Medullary carcinoma of thyroid gland, excluding all cancers (controls excluding all cancers) || id:finngen_R12_C3_THYROID_MEDULLARY_EXALLC	Retinoic acid receptor responder protein 2 | Cardiometabolic	Inverse variance weighted	4	1.424871954	0.930352784	0.125636134	-0.398619502	3.248363411	4.157325482	0.671246061	25.74816624
RARRES2-UKB	finngen_R12_AB1_OTHER_CONDITIONS	Human immunodeficiency virus [HIV] disease resulting in other conditions || id:finngen_R12_AB1_OTHER_CONDITIONS	Retinoic acid receptor responder protein 2 | Cardiometabolic	Wald ratio	1	-0.493191657	0.322076533	0.12569844	-1.124461662	0.138078348	0.610674218	0.324827287	1.148065495
RARRES2-Iceland	finngen_R12_F5_ALLANXIOUS	All anxiety disorders || id:finngen_R12_F5_ALLANXIOUS	Retinoic acid receptor responder protein 2 | Cardiometabolic	Inverse variance weighted	4	-0.052648754	0.034451596	0.126464156	-0.120173882	0.014876375	0.948713186	0.88676623	1.014987579
RARRES2-UKB	finngen_R12_H7_PARASTRA4	Fourth [trochlear] nerve palsy || id:finngen_R12_H7_PARASTRA4	Retinoic acid receptor responder protein 2 | Cardiometabolic	Wald ratio	1	-0.409410839	0.268272334	0.126984563	-0.935224613	0.116402935	0.664041362	0.392497696	1.123448458
RARRES2-Iceland	finngen_R12_KRA_PSY_TIC_EXMORE	Tic and related disorders (more control exclusions) || id:finngen_R12_KRA_PSY_TIC_EXMORE	Retinoic acid receptor responder protein 2 | Cardiometabolic	Inverse variance weighted	4	-0.433366717	0.284169866	0.127252365	-0.990339655	0.123606221	0.648322697	0.371450505	1.131570195
RARRES2-UKB	finngen_R12_CD2_BENIGN_BONE_CARTILAGE	Benign neoplasm of bone and articular cartilage || id:finngen_R12_CD2_BENIGN_BONE_CARTILAGE	Retinoic acid receptor responder protein 2 | Cardiometabolic	Wald ratio	1	0.19666412	0.128999699	0.127375964	-0.05617529	0.44950353	1.217335094	0.945373407	1.567533759
RARRES2-UKB	finngen_R12_I9_OTHINTRACRA	Other intracranial haemorrhages || id:finngen_R12_I9_OTHINTRACRA	Retinoic acid receptor responder protein 2 | Cardiometabolic	Wald ratio	1	0.3415427	0.224276686	0.127792947	-0.098039605	0.781125004	1.407116676	0.906612997	2.183927812
RARRES2-Iceland	finngen_R12_Q17_OTHER_CONGEN_MALFO_PERIP_VASCULAR_SYSTEM	Other congenital malformations of peripheral vascular system || id:finngen_R12_Q17_OTHER_CONGEN_MALFO_PERIP_VASCULAR_SYSTEM	Retinoic acid receptor responder protein 2 | Cardiometabolic	Inverse variance weighted	4	-0.423253148	0.278035235	0.127933829	-0.968202209	0.121695912	0.654912822	0.379765163	1.12941061
RARRES2-Iceland	finngen_R12_M13_POLNODOSA	Polyarteritis nodosa || id:finngen_R12_M13_POLNODOSA	Retinoic acid receptor responder protein 2 | Cardiometabolic	Inverse variance weighted	4	0.592058405	0.388979625	0.127988846	-0.170341661	1.354458471	1.807705578	0.843376618	3.874662145
RARRES2-UKB	finngen_R12_K11_SUPNUM_ONLY	Supernumerary teeth EXCLUDE clefts and syndromes || id:finngen_R12_K11_SUPNUM_ONLY	Retinoic acid receptor responder protein 2 | Cardiometabolic	Wald ratio	1	-0.911919809	0.599129569	0.127990427	-2.086213765	0.262374146	0.401752196	0.124156332	1.300012847
RARRES2-UKB	finngen_R12_D3_SARCOIDOSIS	Sarcoidosis || id:finngen_R12_D3_SARCOIDOSIS	Retinoic acid receptor responder protein 2 | Cardiometabolic	Wald ratio	1	-0.154139408	0.101276478	0.12801747	-0.352641304	0.044362488	0.857152519	0.70282925	1.045361217
RARRES2-UKB	finngen_R12_F5_ANXIETY	Other anxiety disorders || id:finngen_R12_F5_ANXIETY	Retinoic acid receptor responder protein 2 | Cardiometabolic	Wald ratio	1	-0.075975183	0.049926615	0.128074964	-0.173831349	0.021880982	0.926839207	0.840438626	1.022122127
RARRES2-UKB	finngen_R12_G6_POSTVIRFAT	Postviral fatigue syndrome || id:finngen_R12_G6_POSTVIRFAT	Retinoic acid receptor responder protein 2 | Cardiometabolic	Wald ratio	1	0.672148529	0.441716786	0.128091024	-0.193616372	1.537913429	1.95844057	0.823973944	4.65486742
RARRES2-UKB	finngen_R12_E4_HYPOCOMA	Nondiabetic hypoglycaemic coma || id:finngen_R12_E4_HYPOCOMA	Retinoic acid receptor responder protein 2 | Cardiometabolic	Wald ratio	1	0.932444383	0.613750955	0.12869825	-0.270507489	2.135396254	2.540712066	0.762992186	8.460398313
RARRES2-Iceland	finngen_R12_M13_MUSCLESTRAIN	Muscle strain || id:finngen_R12_M13_MUSCLESTRAIN	Retinoic acid receptor responder protein 2 | Cardiometabolic	Inverse variance weighted	4	0.264634748	0.174342938	0.129040185	-0.077077411	0.606346906	1.302954982	0.925818183	1.833720395
RARRES2-Iceland	finngen_R12_J10_ACUTEUPPERINFEC	Acute upper respiratory infections of multiple and unspecified sites || id:finngen_R12_J10_ACUTEUPPERINFEC	Retinoic acid receptor responder protein 2 | Cardiometabolic	Inverse variance weighted	4	0.043498461	0.028659193	0.129068889	-0.012673557	0.099670478	1.044458386	0.987406414	1.1048068
RARRES2-UKB	finngen_R12_K11_HEPFAIL	Hepatic failure, not elsewhere classified || id:finngen_R12_K11_HEPFAIL	Retinoic acid receptor responder protein 2 | Cardiometabolic	Wald ratio	1	-0.315204297	0.207689886	0.129098111	-0.722276473	0.09186788	0.729639796	0.485645438	1.09621998
RARRES2-UKB	finngen_R12_H8_MYRINGNAS	Other specified/unspecified disorders of tympanic membrane || id:finngen_R12_H8_MYRINGNAS	Retinoic acid receptor responder protein 2 | Cardiometabolic	Wald ratio	1	-1.042155705	0.686806954	0.129167622	-2.388297335	0.303985925	0.352693559	0.091785831	1.355249981
RARRES2-Iceland	finngen_R12_I9_SAHANEUR	Aneurysms, operations, SAH || id:finngen_R12_I9_SAHANEUR	Retinoic acid receptor responder protein 2 | Cardiometabolic	Inverse variance weighted	4	-0.127889577	0.084335169	0.129407073	-0.293186507	0.037407354	0.879950541	0.745883015	1.038115816
RARRES2-Iceland	finngen_R12_I9_IHD	Ischaemic heart disease, wide definition || id:finngen_R12_I9_IHD	Retinoic acid receptor responder protein 2 | Cardiometabolic	Inverse variance weighted	4	0.039709898	0.026199621	0.129603607	-0.011641359	0.091061154	1.040508876	0.988426139	1.095335988
RARRES2-UKB	finngen_R12_Q17_BICUSP_AORTIC_VALVE	Bicuspidal aortic valve syndrome || id:finngen_R12_Q17_BICUSP_AORTIC_VALVE	Retinoic acid receptor responder protein 2 | Cardiometabolic	Wald ratio	1	0.317509086	0.20953168	0.129689525	-0.093173007	0.72819118	1.373701727	0.911035871	2.071330553
RARRES2-UKB	finngen_R12_VD_SO	Vascular dementia (sudden onset) || id:finngen_R12_VD_SO	Retinoic acid receptor responder protein 2 | Cardiometabolic	Wald ratio	1	-0.827663958	0.546213857	0.12970289	-1.898243119	0.242915202	0.437069106	0.149831624	1.274960506
RARRES2-Iceland	finngen_R12_CD2_BENIGN_ENDOCRINE_OTH	Benign neoplasm of other and unspecified endocrine glands || id:finngen_R12_CD2_BENIGN_ENDOCRINE_OTH	Retinoic acid receptor responder protein 2 | Cardiometabolic	Inverse variance weighted	4	-0.131388008	0.086749423	0.129881527	-0.301416877	0.038640862	0.876877473	0.739769315	1.039397129
RARRES2-UKB	finngen_R12_M13_ARTHINOTH	Arthropathies in other diseases classified elsewhere || id:finngen_R12_M13_ARTHINOTH	Retinoic acid receptor responder protein 2 | Cardiometabolic	Wald ratio	1	-0.307445424	0.203014561	0.129924203	-0.705353964	0.090463115	0.735322997	0.493933708	1.09468113
RARRES2-Iceland	finngen_R12_H7_BINODISTOTH	Other disorders of binocular vision || id:finngen_R12_H7_BINODISTOTH	Retinoic acid receptor responder protein 2 | Cardiometabolic	Inverse variance weighted	4	-0.460342421	0.304047377	0.130013585	-1.056275281	0.135590439	0.631067518	0.347748667	1.145212763
RARRES2-UKB	finngen_R12_L12_HAIRCOLOUR	Hair colour and hair shaft abnormalities || id:finngen_R12_L12_HAIRCOLOUR	Retinoic acid receptor responder protein 2 | Cardiometabolic	Wald ratio	1	-0.94975114	0.627821376	0.130337365	-2.180281038	0.280778758	0.38683728	0.113009766	1.324160611
RARRES2-UKB	finngen_R12_CD2_LYMPHOID_LEUKAEMIA_EXALLC	Lymphoid leukaemia (controls excluding all cancers) || id:finngen_R12_CD2_LYMPHOID_LEUKAEMIA_EXALLC	Retinoic acid receptor responder protein 2 | Cardiometabolic	Wald ratio	1	-0.255161701	0.168851541	0.13074768	-0.586110721	0.075787319	0.774791203	0.556487416	1.078733123
RARRES2-UKB	finngen_R12_N14_RENALTUBULOOTH	Other renal tubulo-interstitial diseases || id:finngen_R12_N14_RENALTUBULOOTH	Retinoic acid receptor responder protein 2 | Cardiometabolic	Wald ratio	1	-0.378828159	0.250710003	0.130783019	-0.870219765	0.112563447	0.684663256	0.418859488	1.11914326
RARRES2-Iceland	finngen_R12_M13_SJOGREN	Sicca syndrome [Sj?gren] || id:finngen_R12_M13_SJOGREN	Retinoic acid receptor responder protein 2 | Cardiometabolic	Inverse variance weighted	4	0.160012517	0.105994979	0.131139508	-0.047737642	0.367762675	1.173525559	0.953383882	1.444499183
RARRES2-Iceland	finngen_R12_M13_ENTESOPATHYOTH	Other enthesopathies || id:finngen_R12_M13_ENTESOPATHYOTH	Retinoic acid receptor responder protein 2 | Cardiometabolic	Inverse variance weighted	4	0.077402543	0.051292976	0.131291594	-0.023131689	0.177936776	1.080476928	0.977133797	1.194749782
RARRES2-UKB	finngen_R12_H7_CHORIORETINFLAM	Chorioretinal inflammation || id:finngen_R12_H7_CHORIORETINFLAM	Retinoic acid receptor responder protein 2 | Cardiometabolic	Wald ratio	1	-0.350861865	0.232629118	0.131491656	-0.806814936	0.105091205	0.704081005	0.446277226	1.110811918
RARRES2-UKB	finngen_R12_M13_REACTARTH	Reactive arthropathies || id:finngen_R12_M13_REACTARTH	Retinoic acid receptor responder protein 2 | Cardiometabolic	Wald ratio	1	0.183606732	0.121815404	0.131745611	-0.05515146	0.422364923	1.201543202	0.946341805	1.525565138
RARRES2-Iceland	finngen_R12_F5_MANIA	Manic episode || id:finngen_R12_F5_MANIA	Retinoic acid receptor responder protein 2 | Cardiometabolic	Inverse variance weighted	4	0.292342329	0.194038862	0.131908749	-0.08797384	0.672658498	1.33956151	0.915784834	1.959439569
RARRES2-Iceland	finngen_R12_L12_OTHERCONTACT	Other contact dermatitis || id:finngen_R12_L12_OTHERCONTACT	Retinoic acid receptor responder protein 2 | Cardiometabolic	Inverse variance weighted	4	-0.156068587	0.103589161	0.131910355	-0.359103343	0.04696617	0.855500512	0.698302183	1.048086551
RARRES2-UKB	finngen_R12_AB1_RESP_TUBERCU_CONF	Respiratory tuberculosis, confirmed || id:finngen_R12_AB1_RESP_TUBERCU_CONF	Retinoic acid receptor responder protein 2 | Cardiometabolic	Wald ratio	1	0.426558326	0.283201148	0.132015154	-0.128515925	0.981632576	1.531975878	0.879399558	2.668809723
RARRES2-Iceland	finngen_R12_Q17_SYNDACTYLY	Syndactyly || id:finngen_R12_Q17_SYNDACTYLY	Retinoic acid receptor responder protein 2 | Cardiometabolic	Inverse variance weighted	4	1.128272979	0.749256625	0.132104008	-0.340270006	2.596815965	3.090314852	0.711578167	13.42093719
RARRES2-Iceland	finngen_R12_H7_VISUDISTURB	Visual disturbances || id:finngen_R12_H7_VISUDISTURB	Retinoic acid receptor responder protein 2 | Cardiometabolic	Inverse variance weighted	4	-0.062495058	0.041515347	0.132234553	-0.143865139	0.018875023	0.939417706	0.866004531	1.019054283
RARRES2-Iceland	finngen_R12_K11_MAXIL_CANINE_PALAT	Palatinal maxillary canine || id:finngen_R12_K11_MAXIL_CANINE_PALAT	Retinoic acid receptor responder protein 2 | Cardiometabolic	Inverse variance weighted	4	-0.558021046	0.371014831	0.132571137	-1.285210115	0.169168022	0.572340579	0.276592461	1.184319114
RARRES2-UKB	finngen_R12_E4_HYPERLIPNAS	Hyperlipidaemia, other/unspecified || id:finngen_R12_E4_HYPERLIPNAS	Retinoic acid receptor responder protein 2 | Cardiometabolic	Wald ratio	1	0.087308378	0.058086441	0.132819259	-0.026541047	0.201157803	1.09123314	0.973808071	1.22281772
RARRES2-UKB	finngen_R12_K11_MN_PROGN	Mandibular prognathia || id:finngen_R12_K11_MN_PROGN	Retinoic acid receptor responder protein 2 | Cardiometabolic	Wald ratio	1	0.475972868	0.317109521	0.133362514	-0.145561794	1.097507531	1.609579345	0.864536466	2.996687556
RARRES2-Iceland	finngen_R12_K11_PANCOTH	Other diseases of pancreas || id:finngen_R12_K11_PANCOTH	Retinoic acid receptor responder protein 2 | Cardiometabolic	Inverse variance weighted	4	0.173387678	0.115560771	0.133510152	-0.053111432	0.399886788	1.189327092	0.948274338	1.491655815
RARRES2-Iceland	finngen_R12_I9_OTHOTH	Other other unspecified disorders of the circulatory system || id:finngen_R12_I9_OTHOTH	Retinoic acid receptor responder protein 2 | Cardiometabolic	Inverse variance weighted	4	0.251788453	0.167880279	0.133663731	-0.077256893	0.5808338	1.286323891	0.925652029	1.787528251
RARRES2-UKB	finngen_R12_C3_OVARY_ENDOMETROID_EXALLC	Endometroid carcinoma of ovary, excluding all cancers (controls excluding all cancers) || id:finngen_R12_C3_OVARY_ENDOMETROID_EXALLC	Retinoic acid receptor responder protein 2 | Cardiometabolic	Wald ratio	1	-0.636534945	0.424515591	0.133759959	-1.468585504	0.195515615	0.529122691	0.230250944	1.21593778
RARRES2-UKB	finngen_R12_AB1_TUBERCU_OTH_ORG	Tuberculosis of other organs, strict || id:finngen_R12_AB1_TUBERCU_OTH_ORG	Retinoic acid receptor responder protein 2 | Cardiometabolic	Wald ratio	1	-0.374764451	0.250253027	0.134252251	-0.865260384	0.115731481	0.687451188	0.420941932	1.122694367
RARRES2-Iceland	finngen_R12_E4_OBESITYDRUG	Drug-induced obesity || id:finngen_R12_E4_OBESITYDRUG	Retinoic acid receptor responder protein 2 | Cardiometabolic	Inverse variance weighted	4	-0.510856049	0.341343692	0.134496547	-1.179889685	0.158177588	0.599981745	0.307312638	1.171374198
RARRES2-UKB	finngen_R12_H7_GLAUCSECTRAUMA	Glaucoma secondary to eye trauma || id:finngen_R12_H7_GLAUCSECTRAUMA	Retinoic acid receptor responder protein 2 | Cardiometabolic	Wald ratio	1	0.743209019	0.49666875	0.134552647	-0.230261731	1.716679769	2.102672215	0.794325676	5.56601729
RARRES2-Iceland	finngen_R12_O15_FALSE_LAB	False labour || id:finngen_R12_O15_FALSE_LAB	Retinoic acid receptor responder protein 2 | Cardiometabolic	Inverse variance weighted	4	0.068317599	0.045659702	0.13459269	-0.021175418	0.157810615	1.070705309	0.979047207	1.170944415
RARRES2-UKB	finngen_R12_AB1_GASTROENTERITIS_NOS	Diarrhoea and gastroenteritis of presumed infectious origin || id:finngen_R12_AB1_GASTROENTERITIS_NOS	Retinoic acid receptor responder protein 2 | Cardiometabolic	Wald ratio	1	0.057784105	0.038745283	0.135860639	-0.01815665	0.133724861	1.059486234	0.982007189	1.14307827
RARRES2-Iceland	finngen_R12_G6_LSROOT	Lumbosacral root disorders, not elsewhere classified || id:finngen_R12_G6_LSROOT	Retinoic acid receptor responder protein 2 | Cardiometabolic	Inverse variance weighted	4	-0.437421041	0.2934311	0.136037322	-1.012545996	0.137703915	0.645699508	0.363292859	1.147635702
RARRES2-UKB	finngen_R12_F5_PSYCHDEVOTH	Other and unspecified disorders of psychological development || id:finngen_R12_F5_PSYCHDEVOTH	Retinoic acid receptor responder protein 2 | Cardiometabolic	Wald ratio	1	-0.564867931	0.379036044	0.13615195	-1.307778577	0.178042716	0.568435215	0.270420107	1.19487636
RARRES2-UKB	finngen_R12_KRA_PSY_TIC_EXMORE	Tic and related disorders (more control exclusions) || id:finngen_R12_KRA_PSY_TIC_EXMORE	Retinoic acid receptor responder protein 2 | Cardiometabolic	Wald ratio	1	-0.518160983	0.347714425	0.136173964	-1.199681256	0.163359289	0.595614887	0.301290231	1.177459662
RARRES2-UKB	finngen_R12_CD2_BENIGN_LYMPHNODES	Benign neoplasm: Lymph nodes || id:finngen_R12_CD2_BENIGN_LYMPHNODES	Retinoic acid receptor responder protein 2 | Cardiometabolic	Wald ratio	1	1.137514179	0.764298447	0.13666876	-0.360510776	2.635539135	3.119005432	0.697320061	13.95083181
RARRES2-UKB	finngen_R12_I9_PERICAOTH	Other diseases of pericardium || id:finngen_R12_I9_PERICAOTH	Retinoic acid receptor responder protein 2 | Cardiometabolic	Wald ratio	1	-0.276437716	0.185787902	0.136771736	-0.640582003	0.087706572	0.758480859	0.526985627	1.091667749
RARRES2-Iceland	finngen_R12_AB1_SALMONELLA_OTH	Other salmonella infections || id:finngen_R12_AB1_SALMONELLA_OTH	Retinoic acid receptor responder protein 2 | Cardiometabolic	Inverse variance weighted (multiplicative random effects)	4	0.380117102	0.255836523	0.137336998	-0.121322483	0.881556687	1.462455836	0.885748275	2.414655646
RARRES2-UKB	finngen_R12_O15_PREG_OTHER_MAT_DISORD	Other maternal disorders predominantly related to pregnancy || id:finngen_R12_O15_PREG_OTHER_MAT_DISORD	Retinoic acid receptor responder protein 2 | Cardiometabolic	Wald ratio	1	0.058492951	0.039371669	0.13736883	-0.018675521	0.135661423	1.060237512	0.981497786	1.145294057
RARRES2-UKB	finngen_R12_I9_POSTAMI	Status post-ami || id:finngen_R12_I9_POSTAMI	Retinoic acid receptor responder protein 2 | Cardiometabolic	Wald ratio	1	0.189452508	0.127523671	0.137378017	-0.060493886	0.439398903	1.208587725	0.941299524	1.551774171
RARRES2-UKB	finngen_R12_CD2_BENIGN_KIDNEY	Benign neoplasm: Kidney || id:finngen_R12_CD2_BENIGN_KIDNEY	Retinoic acid receptor responder protein 2 | Cardiometabolic	Wald ratio	1	0.327643586	0.2206894	0.137640083	-0.104907637	0.76019481	1.387694291	0.900407683	2.138692818
RARRES2-Iceland	finngen_R12_I9_UAP	Unstable angina pectoris || id:finngen_R12_I9_UAP	Retinoic acid receptor responder protein 2 | Cardiometabolic	Inverse variance weighted	4	0.093678265	0.063170812	0.138091439	-0.030136526	0.217493056	1.098206358	0.970313052	1.242956799
RARRES2-UKB	finngen_R12_H7_PROLIFRETINOPATHOTH	Other proliferative retinopathy || id:finngen_R12_H7_PROLIFRETINOPATHOTH	Retinoic acid receptor responder protein 2 | Cardiometabolic	Wald ratio	1	0.901645948	0.608093155	0.138142671	-0.290216635	2.093508531	2.463654823	0.748101485	8.113331157
RARRES2-Iceland	finngen_R12_CD2_BENIGN_PANCREAS	Benign neoplasm: Pancreas || id:finngen_R12_CD2_BENIGN_PANCREAS	Retinoic acid receptor responder protein 2 | Cardiometabolic	Inverse variance weighted	4	0.309155046	0.208767379	0.13864416	-0.100029018	0.718339109	1.362273569	0.904811162	2.051023854
RARRES2-Iceland	finngen_R12_H7_CORNEALDYSTROPHY	Corneal degeneration || id:finngen_R12_H7_CORNEALDYSTROPHY	Retinoic acid receptor responder protein 2 | Cardiometabolic	Inverse variance weighted	4	-0.40490948	0.2735581	0.138830823	-0.941083357	0.131264396	0.667037188	0.390204875	1.140269224
RARRES2-Iceland	finngen_R12_AB1_RESP_TUBERCU_NONCONF	Respiratory tuberculosis, not confirmed || id:finngen_R12_AB1_RESP_TUBERCU_NONCONF	Retinoic acid receptor responder protein 2 | Cardiometabolic	Inverse variance weighted	4	-0.351456109	0.237489141	0.13890451	-0.816934825	0.114022607	0.703662734	0.441783726	1.120777461
RARRES2-Iceland	finngen_R12_N14_OTHINFVAGVULV	Other inflammation of vagina/vulva || id:finngen_R12_N14_OTHINFVAGVULV	Retinoic acid receptor responder protein 2 | Cardiometabolic	Inverse variance weighted	4	0.242372504	0.16387868	0.139146942	-0.078829709	0.563574716	1.274268774	0.924197294	1.756941857
RARRES2-Iceland	finngen_R12_L12_SKINSUBCUTISNAS	Other and unspecified disorders of skin and subcutaneous tissue || id:finngen_R12_L12_SKINSUBCUTISNAS	Retinoic acid receptor responder protein 2 | Cardiometabolic	Inverse variance weighted	4	0.18227787	0.123251429	0.139164157	-0.059294932	0.423850671	1.199947576	0.942428776	1.527833426
RARRES2-Iceland	finngen_R12_J10_LARYNGITIS	Acute laryngitis and tracheitis || id:finngen_R12_J10_LARYNGITIS	Retinoic acid receptor responder protein 2 | Cardiometabolic	Inverse variance weighted	4	-0.152654222	0.103222133	0.13916961	-0.354969603	0.04966116	0.858426496	0.701194757	1.050914944
RARRES2-Iceland	finngen_R12_CD2_BENIGN_LIP	Benign neoplasm: Lip || id:finngen_R12_CD2_BENIGN_LIP	Retinoic acid receptor responder protein 2 | Cardiometabolic	Inverse variance weighted	4	0.328640802	0.222242848	0.139208118	-0.10695518	0.764236785	1.389078812	0.898565946	2.147354855
RARRES2-Iceland	finngen_R12_L12_DERMATHERP	Dermatitis herpetiformis || id:finngen_R12_L12_DERMATHERP	Retinoic acid receptor responder protein 2 | Cardiometabolic	Inverse variance weighted	4	-0.351835821	0.2379911	0.139312235	-0.818298378	0.114626735	0.703395595	0.441181741	1.12145476
RARRES2-UKB	finngen_R12_CD2_BENIGN_ADRENAL	Benign neoplasm: Adrenal gland || id:finngen_R12_CD2_BENIGN_ADRENAL	Retinoic acid receptor responder protein 2 | Cardiometabolic	Wald ratio	1	-0.216475218	0.146461097	0.13939733	-0.503538968	0.070588532	0.805352493	0.604387961	1.073139572
RARRES2-Iceland	finngen_R12_I9_CHD	Major coronary heart disease event || id:finngen_R12_I9_CHD	Retinoic acid receptor responder protein 2 | Cardiometabolic	Inverse variance weighted	4	0.044609021	0.030189045	0.139499895	-0.014561507	0.103779549	1.045618965	0.985543999	1.109355869
RARRES2-UKB	finngen_R12_K11_ALCGASTR	Alcoholic gastritis || id:finngen_R12_K11_ALCGASTR	Retinoic acid receptor responder protein 2 | Cardiometabolic	Wald ratio	1	0.472449476	0.319756465	0.139533868	-0.154273195	1.099172146	1.603918144	0.857037851	3.001680043
RARRES2-UKB	finngen_R12_H8_MENIERE	M��ni��re disease || id:finngen_R12_H8_MENIERE	Retinoic acid receptor responder protein 2 | Cardiometabolic	Wald ratio	1	-0.181776049	0.12305762	0.139632196	-0.422968984	0.059416885	0.833788047	0.655098951	1.061217555
RARRES2-Iceland	finngen_R12_G6_MIGRAINE_NO_AURA_ADVERSE	Migraine without aura, drug-induced || id:finngen_R12_G6_MIGRAINE_NO_AURA_ADVERSE	Retinoic acid receptor responder protein 2 | Cardiometabolic	Inverse variance weighted	4	-0.436325097	0.295557096	0.13986868	-1.015617005	0.142966811	0.646407547	0.362178895	1.153691511
RARRES2-Iceland	finngen_R12_C3_SMALL_INTESTINE_NEUROENDOCRINE_EXALLC	Neuroendocrine tumor and carcinoma of small intestine, excluding all cancers (controls excluding all cancers) || id:finngen_R12_C3_SMALL_INTESTINE_NEUROENDOCRINE_EXALLC	Retinoic acid receptor responder protein 2 | Cardiometabolic	Inverse variance weighted	4	-0.425384533	0.288234116	0.139989556	-0.990323401	0.139554335	0.653518438	0.371456542	1.149761276
RARRES2-Iceland	finngen_R12_CD2_BENIGN_TONSIL	Benign neoplasm: Tonsil || id:finngen_R12_CD2_BENIGN_TONSIL	Retinoic acid receptor responder protein 2 | Cardiometabolic	Inverse variance weighted	4	0.446069456	0.302868701	0.140801023	-0.147553197	1.039692109	1.562159965	0.862816538	2.828346059
RARRES2-UKB	finngen_R12_D3_COMPLEMENTDEF	Defects in the complement system || id:finngen_R12_D3_COMPLEMENTDEF	Retinoic acid receptor responder protein 2 | Cardiometabolic	Wald ratio	1	-0.708238998	0.481144524	0.1410241	-1.651282265	0.234804269	0.492510747	0.191803808	1.264661211
RARRES2-Iceland	finngen_R12_I9_CARDMYOINOTH	Cardiomyopathy in other diseases || id:finngen_R12_I9_CARDMYOINOTH	Retinoic acid receptor responder protein 2 | Cardiometabolic	Inverse variance weighted	4	-0.67834534	0.460878438	0.141060561	-1.581667079	0.224976399	0.507455965	0.205632008	1.252293161
RARRES2-Iceland	finngen_R12_G6_MONONPOTHUS	Other and unspecified mononeuropathies of upper limb || id:finngen_R12_G6_MONONPOTHUS	Retinoic acid receptor responder protein 2 | Cardiometabolic	Inverse variance weighted	4	0.28296002	0.192253822	0.141073706	-0.09385747	0.65977751	1.327052105	0.910412514	1.934361911
RARRES2-Iceland	finngen_R12_K11_APPENDACUT	Acute appendicitis || id:finngen_R12_K11_APPENDACUT	Retinoic acid receptor responder protein 2 | Cardiometabolic	Inverse variance weighted	4	0.04712004	0.03201733	0.14110077	-0.015633928	0.109874007	1.048247833	0.984487648	1.116137436
RARRES2-UKB	finngen_R12_L12_SKINSUBCUTISNAS	Other and unspecified disorders of skin and subcutaneous tissue || id:finngen_R12_L12_SKINSUBCUTISNAS	Retinoic acid receptor responder protein 2 | Cardiometabolic	Wald ratio	1	0.221719101	0.150710929	0.141249268	-0.07367432	0.517112522	1.248220704	0.928974193	1.677177837
RARRES2-UKB	finngen_R12_J10_PNEUMOBACT	Bacterial pneumoniae || id:finngen_R12_J10_PNEUMOBACT	Retinoic acid receptor responder protein 2 | Cardiometabolic	Wald ratio	1	-0.07718036	0.052472162	0.141323029	-0.180025798	0.025665079	0.925722875	0.835248663	1.025997262
RARRES2-UKB	finngen_R12_K11_ASYMMETRY_JAW	Asymmetry of jaw || id:finngen_R12_K11_ASYMMETRY_JAW	Retinoic acid receptor responder protein 2 | Cardiometabolic	Wald ratio	1	0.462036253	0.314622775	0.141957493	-0.154624386	1.078696891	1.587302846	0.856736919	2.940844812
RARRES2-UKB	finngen_R12_Q17_OTHER_CONGEN_MALFO_TONGUE_MOUTH_PHARYNX	Other congenital malformations of tongue, mouth and pharynx || id:finngen_R12_Q17_OTHER_CONGEN_MALFO_TONGUE_MOUTH_PHARYNX	Retinoic acid receptor responder protein 2 | Cardiometabolic	Wald ratio	1	-0.476621062	0.324624858	0.142044179	-1.112885784	0.15964366	0.620877759	0.328609296	1.173092777
RARRES2-UKB	finngen_R12_I9_STR_EMBOLIC	Embolic stroke || id:finngen_R12_I9_STR_EMBOLIC	Retinoic acid receptor responder protein 2 | Cardiometabolic	Wald ratio	1	0.256900711	0.175222816	0.14261088	-0.086536009	0.600337431	1.292916748	0.917102524	1.822733743
RARRES2-Iceland	finngen_R12_K11_EMBIMPACT_TEETH	Embedded and impacted teeth || id:finngen_R12_K11_EMBIMPACT_TEETH	Retinoic acid receptor responder protein 2 | Cardiometabolic	Inverse variance weighted	4	0.08059378	0.054971899	0.14262363	-0.027151143	0.188338703	1.083930493	0.973214136	1.207242343
RARRES2-UKB	finngen_R12_Q17_CONGEN_ICHTHYOSIS	Congenital ichthyosis || id:finngen_R12_Q17_CONGEN_ICHTHYOSIS	Retinoic acid receptor responder protein 2 | Cardiometabolic	Wald ratio	1	1.032122601	0.704039632	0.142648093	-0.347795078	2.412040281	2.807017695	0.706243586	11.15670074
RARRES2-UKB	finngen_R12_ASTHMA_EOSINOPHIL_SUGG	Suggestive for eosinophilic asthma || id:finngen_R12_ASTHMA_EOSINOPHIL_SUGG	Retinoic acid receptor responder protein 2 | Cardiometabolic	Wald ratio	1	0.182939556	0.124790147	0.1426544	-0.061649133	0.427528245	1.200741828	0.940212719	1.533462492
RARRES2-UKB	finngen_R12_D3_IMMUDEF	Immunodeficiencies || id:finngen_R12_D3_IMMUDEF	Retinoic acid receptor responder protein 2 | Cardiometabolic	Wald ratio	1	0.260035651	0.177395189	0.142687755	-0.087658921	0.607730222	1.296976324	0.916073277	1.836258765
RARRES2-Iceland	finngen_R12_MACULA_NAS_ADVERSE	Degenerative macular diseases, drug-induced || id:finngen_R12_MACULA_NAS_ADVERSE	Retinoic acid receptor responder protein 2 | Cardiometabolic	Inverse variance weighted	4	-0.999454181	0.682513533	0.143092145	-2.337180706	0.338272344	0.368080292	0.096599597	1.40252242
RARRES2-Iceland	finngen_R12_L12_PEMPHIGOID_CICA	Cicatricial pemphigoid || id:finngen_R12_L12_PEMPHIGOID_CICA	Retinoic acid receptor responder protein 2 | Cardiometabolic	Inverse variance weighted	4	-1.05804054	0.722633934	0.143154455	-2.47440305	0.35832197	0.347135342	0.084213246	1.430926261
RARRES2-Iceland	finngen_R12_CAMPYLOENTERITIS	Campylobacter enteritis || id:finngen_R12_CAMPYLOENTERITIS	Retinoic acid receptor responder protein 2 | Cardiometabolic	Inverse variance weighted	4	0.287877882	0.196768055	0.143458734	-0.097787506	0.67354327	1.333594438	0.906841581	1.961173993
RARRES2-Iceland	finngen_R12_M13_REACTARTH	Reactive arthropathies || id:finngen_R12_M13_REACTARTH	Retinoic acid receptor responder protein 2 | Cardiometabolic	Inverse variance weighted	4	0.145646883	0.099582241	0.143582644	-0.049534309	0.340828075	1.156787634	0.951672506	1.406111474
RARRES2-UKB	finngen_R12_ST19_FRACT_SPINE_LEVEL_UNSPE	Fracture of spine, level unspecified || id:finngen_R12_ST19_FRACT_SPINE_LEVEL_UNSPE	Retinoic acid receptor responder protein 2 | Cardiometabolic	Wald ratio	1	1.35643679	0.928624673	0.144099347	-0.46366757	3.176541149	3.88233505	0.628972609	23.96372308
RARRES2-Iceland	finngen_R12_N14_MESNRUIRREG	Excessive, frequent and irregular menstruation || id:finngen_R12_N14_MESNRUIRREG	Retinoic acid receptor responder protein 2 | Cardiometabolic	Inverse variance weighted	4	0.047571334	0.032588263	0.144353583	-0.016301661	0.111444329	1.048721008	0.983830492	1.117891508
RARRES2-UKB	finngen_R12_CD2_LEUKAEMIA_NAS_EXALLC	Leukaemia of unspecified cell type (controls excluding all cancers) || id:finngen_R12_CD2_LEUKAEMIA_NAS_EXALLC	Retinoic acid receptor responder protein 2 | Cardiometabolic	Wald ratio	1	-0.648873764	0.444566984	0.144410064	-1.520225053	0.222477524	0.522634055	0.218662671	1.249167743
RARRES2-UKB	finngen_R12_C3_BREAST_EXALLC	Malignant neoplasm of breast, excluding all cancers (controls excluding all cancers) || id:finngen_R12_C3_BREAST_EXALLC	Retinoic acid receptor responder protein 2 | Cardiometabolic	Wald ratio	1	0.076334931	0.052412436	0.145274386	-0.026393444	0.179063305	1.079324012	0.973951819	1.196096461
RARRES2-UKB	finngen_R12_I9_DISCER	Dissection of cerebral arteries, nonruptured || id:finngen_R12_I9_DISCER	Retinoic acid receptor responder protein 2 | Cardiometabolic	Wald ratio	1	-0.675648772	0.464360951	0.145667122	-1.585796236	0.234498692	0.508826201	0.204784671	1.264274819
RARRES2-UKB	finngen_R12_CD2_BENIGN_CONNSOFT_ABD	Benign neoplasm: Connective and other soft tissue of abdomen || id:finngen_R12_CD2_BENIGN_CONNSOFT_ABD	Retinoic acid receptor responder protein 2 | Cardiometabolic	Wald ratio	1	1.11848971	0.768817279	0.145719476	-0.388392157	2.625371577	3.060228878	0.678146351	13.8097046
RARRES2-UKB	finngen_R12_C3_KIDNEY_CLEAR_CELL_CARCINOMA_EXALLC	Clear cell adenocarcinoma of kidney, excluding all cancers (controls excluding all cancers) || id:finngen_R12_C3_KIDNEY_CLEAR_CELL_CARCINOMA_EXALLC	Retinoic acid receptor responder protein 2 | Cardiometabolic	Wald ratio	1	-0.28041114	0.19279024	0.145810988	-0.65828001	0.097457731	0.755473073	0.517741078	1.102364845
RARRES2-UKB	finngen_R12_I9_IHD	Ischaemic heart disease, wide definition || id:finngen_R12_I9_IHD	Retinoic acid receptor responder protein 2 | Cardiometabolic	Wald ratio	1	0.046567123	0.03205218	0.146264421	-0.016255149	0.109389395	1.047668399	0.983876253	1.115596673
RARRES2-UKB	finngen_R12_G6_MIGRAINE_WITH_AURA	Migraine with aura || id:finngen_R12_G6_MIGRAINE_WITH_AURA	Retinoic acid receptor responder protein 2 | Cardiometabolic	Wald ratio	1	0.102053846	0.07027201	0.146426882	-0.035679293	0.239786985	1.107443102	0.96494971	1.270978384
RARRES2-Iceland	finngen_R12_E4_HYTHYSUBS	Hypothyroidism due to medicaments and other exogenous substances || id:finngen_R12_E4_HYTHYSUBS	Retinoic acid receptor responder protein 2 | Cardiometabolic	Inverse variance weighted	4	0.459283012	0.316341152	0.146540584	-0.160745647	1.07931167	1.58293863	0.851508628	2.942653338
RARRES2-UKB	finngen_R12_H7_KERATITISINOTH	Keratitis and keratoconjunctivitis in other diseases classified elsewhere || id:finngen_R12_H7_KERATITISINOTH	Retinoic acid receptor responder protein 2 | Cardiometabolic	Wald ratio	1	-0.299488853	0.206323587	0.146626972	-0.703883084	0.104905378	0.741196984	0.49466076	1.110605517
RARRES2-Iceland	finngen_R12_CD2_BENIGN_APPENDIX	Benign neoplasm: Appendix || id:finngen_R12_CD2_BENIGN_APPENDIX	Retinoic acid receptor responder protein 2 | Cardiometabolic	Inverse variance weighted	4	0.628959946	0.433326047	0.146648909	-0.220359107	1.478278999	1.875658778	0.80223066	4.385391918
RARRES2-Iceland	finngen_R12_F5_INSOMNIA	Insomnia || id:finngen_R12_F5_INSOMNIA	Retinoic acid receptor responder protein 2 | Cardiometabolic	Inverse variance weighted	4	-0.107914931	0.07435662	0.146691969	-0.253653907	0.037824045	0.89770396	0.77596031	1.038548479
RARRES2-UKB	finngen_R12_J10_ASTHMA_MAIN_EXMORE	Asthma (only as main-diagnosis) (more control exclusions) || id:finngen_R12_J10_ASTHMA_MAIN_EXMORE	Retinoic acid receptor responder protein 2 | Cardiometabolic	Wald ratio	1	0.054413964	0.037511262	0.146890334	-0.01910811	0.127936038	1.055921625	0.981073292	1.136480309
RARRES2-Iceland	finngen_R12_H8_TINNITUS	Tinnitus || id:finngen_R12_H8_TINNITUS	Retinoic acid receptor responder protein 2 | Cardiometabolic	Inverse variance weighted	4	-0.089065896	0.061425701	0.147064743	-0.209460271	0.031328479	0.914785291	0.81102186	1.03182438
RARRES2-UKB	finngen_R12_J10_SIMPLBRONCH	Simple and mucopurulent chronic bronchitis || id:finngen_R12_J10_SIMPLBRONCH	Retinoic acid receptor responder protein 2 | Cardiometabolic	Wald ratio	1	-0.260190291	0.179585619	0.147383107	-0.612178105	0.091797523	0.770904876	0.542168682	1.096142856
RARRES2-UKB	finngen_R12_H8_POLYPMIDD	Polyp of middle ear || id:finngen_R12_H8_POLYPMIDD	Retinoic acid receptor responder protein 2 | Cardiometabolic	Wald ratio	1	1.461541311	1.009565479	0.147702808	-0.517207028	3.44028965	4.312601467	0.596183348	31.19599277
RARRES2-UKB	finngen_R12_K11_MAXIL_CANINE_PALAT	Palatinal maxillary canine || id:finngen_R12_K11_MAXIL_CANINE_PALAT	Retinoic acid receptor responder protein 2 | Cardiometabolic	Wald ratio	1	-0.656466884	0.453468528	0.147713004	-1.545265199	0.23233143	0.51868066	0.213255309	1.261537772
RARRES2-Iceland	finngen_R12_G6_MUSDYST	Muscular dystrophy || id:finngen_R12_G6_MUSDYST	Retinoic acid receptor responder protein 2 | Cardiometabolic	Inverse variance weighted	4	0.679210887	0.470030092	0.148447485	-0.242048093	1.600469868	1.972320734	0.785018422	4.955360242
RARRES2-Iceland	finngen_R12_CD2_BENIGN_CONNSOFT_ABD	Benign neoplasm: Connective and other soft tissue of abdomen || id:finngen_R12_CD2_BENIGN_CONNSOFT_ABD	Retinoic acid receptor responder protein 2 | Cardiometabolic	Inverse variance weighted	4	0.909375454	0.629499408	0.148570001	-0.324443386	2.143194293	2.482771443	0.722929634	8.526630735
RARRES2-Iceland	finngen_R12_F5_PERVASIVE	Pervasive developmental disorders excl. Autism + Asperger || id:finngen_R12_F5_PERVASIVE	Retinoic acid receptor responder protein 2 | Cardiometabolic	Inverse variance weighted	4	-0.478344191	0.331235168	0.148704492	-1.12756512	0.170876738	0.619808827	0.323820762	1.186344508
RARRES2-UKB	finngen_R12_I9_VARICVE	Varicose veins || id:finngen_R12_I9_VARICVE	Retinoic acid receptor responder protein 2 | Cardiometabolic	Wald ratio	1	-0.060090747	0.041634419	0.1489374	-0.141694208	0.021512714	0.941679075	0.867886608	1.021745781
RARRES2-UKB	finngen_R12_M13_TRIGGERFINGER	Trigger finger || id:finngen_R12_M13_TRIGGERFINGER	Retinoic acid receptor responder protein 2 | Cardiometabolic	Wald ratio	1	0.138658703	0.096072875	0.148945587	-0.049644133	0.326961539	1.148731974	0.951567996	1.38674814
RARRES2-UKB	finngen_R12_C3_LUNG_NEUROENDO_EXALLC	Neuroendocrine tumor and carcinoma of lung, excluding all cancers (controls excluding all cancers) || id:finngen_R12_C3_LUNG_NEUROENDO_EXALLC	Retinoic acid receptor responder protein 2 | Cardiometabolic	Wald ratio	1	-0.666041623	0.462119129	0.149506472	-1.571795115	0.239711869	0.513738127	0.207672052	1.270882917
RARRES2-Iceland	finngen_R12_CD2_BENIGN_HYPOPHARYNX	Benign neoplasm: Hypopharynx || id:finngen_R12_CD2_BENIGN_HYPOPHARYNX	Retinoic acid receptor responder protein 2 | Cardiometabolic	Inverse variance weighted	4	-0.700467988	0.486924043	0.150276078	-1.654839112	0.253903136	0.496352962	0.191122803	1.289046936
RARRES2-UKB	finngen_R12_DRUGADVERS_OSTEOPO	Drug-induced osteoporosis || id:finngen_R12_DRUGADVERS_OSTEOPO	Retinoic acid receptor responder protein 2 | Cardiometabolic	Wald ratio	1	-0.540977383	0.376218719	0.150453011	-1.278366072	0.196411306	0.582178963	0.278491965	1.217027373
RARRES2-UKB	finngen_R12_CD2_BENIGN_LIP	Benign neoplasm: Lip || id:finngen_R12_CD2_BENIGN_LIP	Retinoic acid receptor responder protein 2 | Cardiometabolic	Wald ratio	1	0.390401185	0.271703591	0.15075656	-0.142137852	0.922940223	1.477573456	0.867501661	2.516679119
RARRES2-UKB	finngen_R12_I9_OTHOTH	Other other unspecified disorders of the circulatory system || id:finngen_R12_I9_OTHOTH	Retinoic acid receptor responder protein 2 | Cardiometabolic	Wald ratio	1	0.294673704	0.205245272	0.15108347	-0.107607028	0.696954437	1.342688174	0.897980408	2.007629026
RARRES2-UKB	finngen_R12_H7_VASCCILIARY	Hyphaema and other vascular disorders of iris and ciliary body || id:finngen_R12_H7_VASCCILIARY	Retinoic acid receptor responder protein 2 | Cardiometabolic	Wald ratio	1	0.412524944	0.287334306	0.151088635	-0.150650295	0.975700183	1.510627223	0.860148444	2.653024163
RARRES2-Iceland	finngen_R12_H7_ANISOMETROPIA	Anisometropia and aniseikonia || id:finngen_R12_H7_ANISOMETROPIA	Retinoic acid receptor responder protein 2 | Cardiometabolic	Inverse variance weighted	4	0.257436126	0.179367033	0.151216517	-0.094123258	0.60899551	1.293609181	0.91017057	1.838583633
RARRES2-UKB	finngen_R12_F5_INSOMNIA	Insomnia || id:finngen_R12_F5_INSOMNIA	Retinoic acid receptor responder protein 2 | Cardiometabolic	Wald ratio	1	-0.130546566	0.09099243	0.151373462	-0.308891729	0.047798597	0.877615625	0.734260265	1.048959371
RARRES2-Iceland	finngen_R12_L12_PAPULOSQUONAS	Other and unspecified papulosquamous disorders || id:finngen_R12_L12_PAPULOSQUONAS	Retinoic acid receptor responder protein 2 | Cardiometabolic	Inverse variance weighted	4	-0.613294949	0.427731853	0.151620658	-1.451649382	0.225059484	0.541563502	0.234183711	1.252397211
RARRES2-Iceland	finngen_R12_Q17_LVOTO_NARROW	Left ventricular outflow tract obstruction, narrow definition || id:finngen_R12_Q17_LVOTO_NARROW	Retinoic acid receptor responder protein 2 | Cardiometabolic	Inverse variance weighted	4	0.207735045	0.144883099	0.151626078	-0.076235828	0.491705919	1.230886997	0.926597663	1.635103196
RARRES2-Iceland	finngen_R12_AB1_VIRAL_INOTHER	Viral agents as the cause of diseases classified to other chapters || id:finngen_R12_AB1_VIRAL_INOTHER	Retinoic acid receptor responder protein 2 | Cardiometabolic	Inverse variance weighted	4	-0.365994184	0.255374139	0.151809675	-0.866527497	0.134539128	0.693506834	0.420408889	1.144009421
RARRES2-UKB	finngen_R12_VD_MX	Vascular dementia (mixed) || id:finngen_R12_VD_MX	Retinoic acid receptor responder protein 2 | Cardiometabolic	Wald ratio	1	-0.465097113	0.324704493	0.152037838	-1.10151792	0.171323694	0.628074108	0.332366195	1.186874871
RARRES2-Iceland	finngen_R12_AB1_ATYPICAL_CNS_VIRUS	Atypical virus infections of central nervous system || id:finngen_R12_AB1_ATYPICAL_CNS_VIRUS	Retinoic acid receptor responder protein 2 | Cardiometabolic	Inverse variance weighted	4	0.50042215	0.349453528	0.152139974	-0.184506764	1.185351065	1.649417426	0.831514315	3.271835246
RARRES2-UKB	finngen_R12_BLEEDING	Bleeding || id:finngen_R12_BLEEDING	Retinoic acid receptor responder protein 2 | Cardiometabolic	Wald ratio	1	-0.051593398	0.036032873	0.152188907	-0.122217828	0.019031033	0.949714945	0.884955579	1.019213277
RARRES2-UKB	finngen_R12_F5_SCHOLA	Specific development disorders of scholastic skills || id:finngen_R12_F5_SCHOLA	Retinoic acid receptor responder protein 2 | Cardiometabolic	Wald ratio	1	0.262038104	0.183024284	0.152226197	-0.096689492	0.620765701	1.299576061	0.907837853	1.860351971
RARRES2-UKB	finngen_R12_M13_POLNODOSA	Polyarteritis nodosa || id:finngen_R12_M13_POLNODOSA	Retinoic acid receptor responder protein 2 | Cardiometabolic	Wald ratio	1	0.681144524	0.47586638	0.152321996	-0.25155358	1.613842628	1.976138176	0.777591793	5.022072153
RARRES2-UKB	finngen_R12_D3_KELA_IMMUDEF	Kela reimbursement Agammaglobulinemia (D80-84) || id:finngen_R12_D3_KELA_IMMUDEF	Retinoic acid receptor responder protein 2 | Cardiometabolic	Wald ratio	1	0.627339862	0.438514712	0.15254442	-0.232148973	1.486828696	1.872622513	0.792828004	4.423046431
RARRES2-Iceland	finngen_R12_T2D_WIDE	Type 2 diabetes, wide definition || id:finngen_R12_T2D_WIDE	Retinoic acid receptor responder protein 2 | Cardiometabolic	Inverse variance weighted	4	0.05740791	0.04013404	0.15260097	-0.021254809	0.136070628	1.059087735	0.978969483	1.145762814
RARRES2-Iceland	finngen_R12_AB1_MEASLES	Measles || id:finngen_R12_AB1_MEASLES	Retinoic acid receptor responder protein 2 | Cardiometabolic	Inverse variance weighted	4	-0.423249512	0.296085563	0.152865231	-1.003577214	0.157078191	0.654915204	0.366565809	1.170087101
RARRES2-UKB	finngen_R12_N14_DRUGSANDHEAVYMETAL	Drug- and heavy-metal-induced tubulo-interstitial and tubular conditions || id:finngen_R12_N14_DRUGSANDHEAVYMETAL	Retinoic acid receptor responder protein 2 | Cardiometabolic	Wald ratio	1	-1.077500752	0.753969026	0.152974115	-2.555280043	0.400278538	0.34044532	0.077670478	1.492240285
RARRES2-Iceland	finngen_R12_C3_DLBCL_EXALLC	Diffuse large B-cell lymphoma, excluding all cancers (controls excluding all cancers) || id:finngen_R12_C3_DLBCL_EXALLC	Retinoic acid receptor responder protein 2 | Cardiometabolic	Inverse variance weighted	4	0.223933747	0.156718717	0.153035963	-0.083234938	0.531102433	1.250988135	0.920134947	1.7008063
RARRES2-UKB	finngen_R12_H7_DEGENMYOPIA	Degenerative myopia || id:finngen_R12_H7_DEGENMYOPIA	Retinoic acid receptor responder protein 2 | Cardiometabolic	Wald ratio	1	-0.700534759	0.490501655	0.153234127	-1.661918004	0.260848485	0.496319821	0.189774642	1.298030979
RARRES2-Iceland	finngen_R12_L12_NECROLIPOIDIC	Necrobiosis lipoidica, not elsewhere classified || id:finngen_R12_L12_NECROLIPOIDIC	Retinoic acid receptor responder protein 2 | Cardiometabolic	Inverse variance weighted	4	0.60410825	0.423031626	0.153278872	-0.225033737	1.433250238	1.829619918	0.798489279	4.192303055
RARRES2-UKB	finngen_R12_C3_MANTLE_CELL_LYMPHOMA_EXALLC	Mantle cell lymphoma, excluding all cancers (controls excluding all cancers) || id:finngen_R12_C3_MANTLE_CELL_LYMPHOMA_EXALLC	Retinoic acid receptor responder protein 2 | Cardiometabolic	Wald ratio	1	-0.48627914	0.341102854	0.153981372	-1.154840734	0.182282455	0.614910137	0.315107719	1.199953079
RARRES2-Iceland	finngen_R12_I9_CEREBAMY	Cerebral amyloid angiopathy || id:finngen_R12_I9_CEREBAMY	Retinoic acid receptor responder protein 2 | Cardiometabolic	Inverse variance weighted	4	0.785341602	0.550894864	0.153991237	-0.294412332	1.865095535	2.193155998	0.744969254	6.456552682
RARRES2-Iceland	finngen_R12_M13_CRYSTALARTH	Other crystal arthropathies || id:finngen_R12_M13_CRYSTALARTH	Retinoic acid receptor responder protein 2 | Cardiometabolic	Inverse variance weighted	4	0.359239465	0.252054324	0.154086049	-0.13478701	0.853265941	1.432239732	0.873902024	2.347300492
RARRES2-Iceland	finngen_R12_N14_RENALTUBULOOTH	Other renal tubulo-interstitial diseases || id:finngen_R12_N14_RENALTUBULOOTH	Retinoic acid receptor responder protein 2 | Cardiometabolic	Inverse variance weighted	4	-0.292334158	0.205168338	0.154200493	-0.694464101	0.109795785	0.746519039	0.499341973	1.116050133
RARRES2-Iceland	finngen_R12_M13_PATELLARTEND	Patellar tendinitis || id:finngen_R12_M13_PATELLARTEND	Retinoic acid receptor responder protein 2 | Cardiometabolic	Inverse variance weighted	4	-0.33432953	0.234674721	0.154258166	-0.794291983	0.125632922	0.71581786	0.451901075	1.133865875
RARRES2-UKB	finngen_R12_H7_NYSTAGMUS	Nystagmus and other irregular eye movements || id:finngen_R12_H7_NYSTAGMUS	Retinoic acid receptor responder protein 2 | Cardiometabolic	Wald ratio	1	0.483570618	0.339638401	0.154509949	-0.182120647	1.149261884	1.621855101	0.833500775	3.155862657
RARRES2-Iceland	finngen_R12_CD2_BENIGN_MENINGES_SPINAL	Benign neoplasm: Spinal meninges || id:finngen_R12_CD2_BENIGN_MENINGES_SPINAL	Retinoic acid receptor responder protein 2 | Cardiometabolic	Inverse variance weighted	4	0.467758889	0.328578629	0.154567273	-0.176255223	1.111773002	1.596412444	0.838403976	3.03974309
RARRES2-UKB	finngen_R12_CD2_BENIGN_PHARYNX_NOS	Benign neoplasm: Pharynx, unspecified || id:finngen_R12_CD2_BENIGN_PHARYNX_NOS	Retinoic acid receptor responder protein 2 | Cardiometabolic	Wald ratio	1	-0.65876334	0.463235873	0.154999977	-1.566705651	0.249178971	0.517490899	0.208731686	1.282971627
RARRES2-Iceland	finngen_R12_AB1_ANOGENITAL_HERPES_SIMPLEX	Anogenital herpesviral [herpes simplex] infection || id:finngen_R12_AB1_ANOGENITAL_HERPES_SIMPLEX	Retinoic acid receptor responder protein 2 | Cardiometabolic	Inverse variance weighted	4	-0.172622167	0.121524343	0.155469737	-0.410809879	0.065565544	0.841455484	0.663112991	1.067762721
RARRES2-UKB	finngen_R12_M13_ROTATORCUFF	Rotator cuff syndrome || id:finngen_R12_M13_ROTATORCUFF	Retinoic acid receptor responder protein 2 | Cardiometabolic	Wald ratio	1	0.061411672	0.043288978	0.156002679	-0.023434726	0.14625807	1.06333657	0.976837735	1.157494864
RARRES2-UKB	finngen_R12_I9_MYOCARD	Myocarditis || id:finngen_R12_I9_MYOCARD	Retinoic acid receptor responder protein 2 | Cardiometabolic	Wald ratio	1	0.234249138	0.165167025	0.156116015	-0.089478232	0.557976508	1.263959353	0.914408169	1.74713361
RARRES2-Iceland	finngen_R12_Q17_OTHER_CONGEN_MALFO_URINARY_SYSTEM	Other congenital malformations of urinary system || id:finngen_R12_Q17_OTHER_CONGEN_MALFO_URINARY_SYSTEM	Retinoic acid receptor responder protein 2 | Cardiometabolic	Inverse variance weighted	4	-0.664518487	0.469052695	0.156563464	-1.583861769	0.254824795	0.514521217	0.205181204	1.290235545
RARRES2-Iceland	finngen_R12_D3_BLOODNAS	Other and unspecified diseases of blood and blood-forming organs || id:finngen_R12_D3_BLOODNAS	Retinoic acid receptor responder protein 2 | Cardiometabolic	Inverse variance weighted	4	-0.291772037	0.205974904	0.15661697	-0.695482849	0.111938775	0.746938791	0.498833529	1.118444382
RARRES2-UKB	finngen_R12_H7_EPISCLERITIS	Episcleritis || id:finngen_R12_H7_EPISCLERITIS	Retinoic acid receptor responder protein 2 | Cardiometabolic	Wald ratio	1	-0.237501215	0.167740815	0.156810031	-0.566273213	0.091270783	0.788595933	0.567636963	1.095565625
RARRES2-UKB	finngen_R12_ALCOPANCCHRON	Alcohol-induced chronic pancreatitis || id:finngen_R12_ALCOPANCCHRON	Retinoic acid receptor responder protein 2 | Cardiometabolic	Wald ratio	1	0.215113087	0.152073987	0.157206596	-0.082951927	0.5131781	1.240002117	0.920395392	1.670592076
RARRES2-UKB	finngen_R12_L12_OTHERDISSKINANDSUBCUTIS	Other disorders of skin and subcutaneous tissue, not elsewhere classified || id:finngen_R12_L12_OTHERDISSKINANDSUBCUTIS	Retinoic acid receptor responder protein 2 | Cardiometabolic	Wald ratio	1	0.138029956	0.097615575	0.157357293	-0.053296572	0.329356483	1.148009939	0.948098792	1.390073305
RARRES2-UKB	finngen_R12_H7_CHORNAS	Other specified and unspecified disorders of choroid || id:finngen_R12_H7_CHORNAS	Retinoic acid receptor responder protein 2 | Cardiometabolic	Wald ratio	1	0.961853832	0.680463921	0.157500955	-0.371855453	2.295563118	2.616542612	0.689453894	9.930026213
RARRES2-UKB	finngen_R12_M13_PATELLARTEND	Patellar tendinitis || id:finngen_R12_M13_PATELLARTEND	Retinoic acid receptor responder protein 2 | Cardiometabolic	Wald ratio	1	-0.405805033	0.287240318	0.15772282	-0.968796055	0.15718599	0.666440089	0.379539708	1.170213241
RARRES2-UKB	finngen_R12_H7_LAGOPHTALMOS	Lagophthalmos || id:finngen_R12_H7_LAGOPHTALMOS	Retinoic acid receptor responder protein 2 | Cardiometabolic	Wald ratio	1	-0.522855754	0.370651203	0.158350519	-1.249332111	0.203620603	0.592825166	0.286696214	1.225832988
RARRES2-Iceland	finngen_R12_O15_ECLAMPSIA	Eclampsia || id:finngen_R12_O15_ECLAMPSIA	Retinoic acid receptor responder protein 2 | Cardiometabolic	Inverse variance weighted	4	-0.909920704	0.646983454	0.159603924	-2.178008274	0.358166865	0.402556144	0.113266903	1.430704335
RARRES2-Iceland	finngen_R12_G6_EPLEPSY	Epilepsy || id:finngen_R12_G6_EPLEPSY	Retinoic acid receptor responder protein 2 | Cardiometabolic	Inverse variance weighted	4	-0.069650673	0.049542306	0.15975895	-0.166753593	0.027452248	0.932719587	0.846408146	1.027832532
RARRES2-UKB	finngen_R12_D3_NONAIHA_OTHER	Haemolytic-uraemic syndrome || id:finngen_R12_D3_NONAIHA_OTHER	Retinoic acid receptor responder protein 2 | Cardiometabolic	Wald ratio	1	-1.135791837	0.808232053	0.159938218	-2.719926662	0.448342987	0.321167708	0.065879586	1.565715623
RARRES2-Iceland	finngen_R12_L12_SUNBURN	Sunburn || id:finngen_R12_L12_SUNBURN	Retinoic acid receptor responder protein 2 | Cardiometabolic	Inverse variance weighted	4	1.02198549	0.727476016	0.160069645	-0.4038675	2.447838481	2.778706385	0.66773259	11.56332534
RARRES2-UKB	finngen_R12_O15_EXIST_HYPERT_COMPLIC	Pre-existing hypertension complicating pregnancy, childbirth and the puerperium || id:finngen_R12_O15_EXIST_HYPERT_COMPLIC	Retinoic acid receptor responder protein 2 | Cardiometabolic	Wald ratio	1	-0.186911128	0.133090724	0.160203091	-0.447768947	0.073946691	0.829517454	0.639052322	1.076749403
RARRES2-Iceland	finngen_R12_M13_TIETZE	Chondrocostal junction syndrome [Tietze] || id:finngen_R12_M13_TIETZE	Retinoic acid receptor responder protein 2 | Cardiometabolic	Inverse variance weighted	4	0.235314479	0.167592023	0.160291703	-0.093165885	0.563794843	1.265306619	0.911042359	1.75732865
RARRES2-Iceland	finngen_R12_I9_STR_EMBOLIC	Embolic stroke || id:finngen_R12_I9_STR_EMBOLIC	Retinoic acid receptor responder protein 2 | Cardiometabolic	Inverse variance weighted	4	0.20108979	0.143240316	0.160359628	-0.079661229	0.481840808	1.222734556	0.923429125	1.619052025
RARRES2-Iceland	finngen_R12_H8_EXTOTITIS	Otitis externa || id:finngen_R12_H8_EXTOTITIS	Retinoic acid receptor responder protein 2 | Cardiometabolic	Inverse variance weighted	4	-0.088239323	0.062880164	0.160529348	-0.211484445	0.035005799	0.91554174	0.809381871	1.035625714
RARRES2-Iceland	finngen_R12_K11_ASYMMETRY_JAW	Asymmetry of jaw || id:finngen_R12_K11_ASYMMETRY_JAW	Retinoic acid receptor responder protein 2 | Cardiometabolic	Inverse variance weighted	4	0.363135385	0.258787135	0.160551129	-0.1440874	0.87035817	1.437830507	0.865812073	2.387765927
RARRES2-UKB	finngen_R12_J10_CHRONSINUSITIS	Chronic sinusitis || id:finngen_R12_J10_CHRONSINUSITIS	Retinoic acid receptor responder protein 2 | Cardiometabolic	Wald ratio	1	0.072372618	0.051579045	0.16057511	-0.028722309	0.173467546	1.075055855	0.971686255	1.189422085
RARRES2-UKB	finngen_R12_H7_APHAKIA	Aphakia || id:finngen_R12_H7_APHAKIA	Retinoic acid receptor responder protein 2 | Cardiometabolic	Wald ratio	1	-0.421757992	0.300664861	0.160691046	-1.01106112	0.167545135	0.655892751	0.363832705	1.182398657
RARRES2-UKB	finngen_R12_N14_VAGINAL_DYSPLASIA_ALL	All dysplastic lesions of the vagina || id:finngen_R12_N14_VAGINAL_DYSPLASIA_ALL	Retinoic acid receptor responder protein 2 | Cardiometabolic	Wald ratio	1	0.3453888	0.246237933	0.160717402	-0.137237549	0.828015149	1.412539008	0.871763115	2.288771359
RARRES2-Iceland	finngen_R12_ASTHMA_EOSINOPHIL_SUGG	Suggestive for eosinophilic asthma || id:finngen_R12_ASTHMA_EOSINOPHIL_SUGG	Retinoic acid receptor responder protein 2 | Cardiometabolic	Inverse variance weighted	4	0.142963112	0.101994294	0.161011558	-0.056945704	0.342871928	1.153687244	0.944645358	1.408988298
RARRES2-UKB	finngen_R12_GOUT_IDIO	Idiopathic gout || id:finngen_R12_GOUT_IDIO	Retinoic acid receptor responder protein 2 | Cardiometabolic	Wald ratio	1	-0.183980832	0.131257726	0.161011958	-0.441245975	0.073284311	0.831951751	0.643234467	1.076036423
RARRES2-Iceland	finngen_R12_G6_CNSOTH	Other disorders of central nervous system || id:finngen_R12_G6_CNSOTH	Retinoic acid receptor responder protein 2 | Cardiometabolic	Inverse variance weighted	4	0.416536318	0.297223986	0.161087833	-0.166022696	0.999095331	1.516699083	0.84702701	2.715823795
RARRES2-Iceland	finngen_R12_H7_SEVVISIMPMONOC	Severe visual impairment, monocular || id:finngen_R12_H7_SEVVISIMPMONOC	Retinoic acid receptor responder protein 2 | Cardiometabolic	Inverse variance weighted	4	-0.494625785	0.353003865	0.16115701	-1.186513359	0.19726179	0.609799061	0.305283826	1.218062875
RARRES2-UKB	finngen_R12_CD2_BENIGN_HEAMANGIOMA_LYMPHANGIOMA	Haemangioma and lymphangioma, any site || id:finngen_R12_CD2_BENIGN_HEAMANGIOMA_LYMPHANGIOMA	Retinoic acid receptor responder protein 2 | Cardiometabolic	Wald ratio	1	0.17680163	0.12619256	0.161200202	-0.070535787	0.424139047	1.193394336	0.931894389	1.52827408
RARRES2-Iceland	finngen_R12_D3_COMPLEMENTDEF	Defects in the complement system || id:finngen_R12_D3_COMPLEMENTDEF	Retinoic acid receptor responder protein 2 | Cardiometabolic	Inverse variance weighted	4	-0.550777197	0.393558213	0.161668825	-1.322151294	0.220596899	0.576501581	0.266561233	1.246820735
RARRES2-UKB	finngen_R12_D3_OTHDISLYMPHORETANDRETICULOHIST	Other specified diseases with participation of lymphoreticular and reticulohistiocytic tissue || id:finngen_R12_D3_OTHDISLYMPHORETANDRETICULOHIST	Retinoic acid receptor responder protein 2 | Cardiometabolic	Wald ratio	1	0.96589578	0.690575734	0.161908395	-0.38763266	2.319424219	2.627139942	0.678661597	10.16981704
RARRES2-Iceland	finngen_R12_CD2_BENIGN_PENIS	Benign neoplasm: Penis || id:finngen_R12_CD2_BENIGN_PENIS	Retinoic acid receptor responder protein 2 | Cardiometabolic	Inverse variance weighted	4	1.017830661	0.727781327	0.161951232	-0.40862074	2.444282062	2.767185285	0.664566228	11.52227435
RARRES2-UKB	finngen_R12_HYPOTE_DRUGS	Hypotension due to drugs || id:finngen_R12_HYPOTE_DRUGS	Retinoic acid receptor responder protein 2 | Cardiometabolic	Wald ratio	1	-0.483084473	0.345463342	0.162002943	-1.160192624	0.194023678	0.616877711	0.313425802	1.21412503
RARRES2-UKB	finngen_R12_CD2_BENIGN_HYPOPHARYNX	Benign neoplasm: Hypopharynx || id:finngen_R12_CD2_BENIGN_HYPOPHARYNX	Retinoic acid receptor responder protein 2 | Cardiometabolic	Wald ratio	1	-0.829617798	0.595120031	0.163307216	-1.996053059	0.336817464	0.436215977	0.135870499	1.400483402
RARRES2-UKB	finngen_R12_H8_EXT_CELLUL	Cellulitis of external ear || id:finngen_R12_H8_EXT_CELLUL	Retinoic acid receptor responder protein 2 | Cardiometabolic	Wald ratio	1	-0.505373058	0.362549251	0.163334762	-1.21596959	0.205223474	0.603280475	0.296422467	1.227799415
RARRES2-UKB	finngen_R12_E4_ODANDRO	Ovarian dysfunction: androgen excess || id:finngen_R12_E4_ODANDRO	Retinoic acid receptor responder protein 2 | Cardiometabolic	Wald ratio	1	1.390716948	0.998018381	0.163475205	-0.565399079	3.346832975	4.017729524	0.568133372	28.41260755
RARRES2-Iceland	finngen_R12_AUTOHEP	Autoimmune hepatitis || id:finngen_R12_AUTOHEP	Retinoic acid receptor responder protein 2 | Cardiometabolic	Inverse variance weighted	4	0.519401895	0.372843889	0.16359517	-0.211372128	1.250175918	1.681021922	0.809472784	3.490957025
RARRES2-Iceland	finngen_R12_F5_GENDER	Gender identity disorders || id:finngen_R12_F5_GENDER	Retinoic acid receptor responder protein 2 | Cardiometabolic	Inverse variance weighted	4	-0.379043321	0.27218457	0.163741795	-0.912525079	0.154438436	0.684515958	0.401509101	1.16700243
RARRES2-UKB	finngen_R12_C3_SMALL_INTESTINE_NEUROENDOCRINE_EXALLC	Neuroendocrine tumor and carcinoma of small intestine, excluding all cancers (controls excluding all cancers) || id:finngen_R12_C3_SMALL_INTESTINE_NEUROENDOCRINE_EXALLC	Retinoic acid receptor responder protein 2 | Cardiometabolic	Wald ratio	1	-0.490492395	0.352261963	0.163798866	-1.180925842	0.199941051	0.612324814	0.306994379	1.22133076
RARRES2-UKB	finngen_R12_K11_MISS_TEETH_ACCID_EXTR_PAROD	Missing teeth due to accident, extraction or parodontitis || id:finngen_R12_K11_MISS_TEETH_ACCID_EXTR_PAROD	Retinoic acid receptor responder protein 2 | Cardiometabolic	Wald ratio	1	0.153887538	0.110566938	0.163981669	-0.062823659	0.370598736	1.166359709	0.939109062	1.448601685
RARRES2-UKB	finngen_R12_P16_CARDIOV_DISORD_ORIGINA_PERINA_PERIOD	Cardiovascular disorders originating in the perinatal period || id:finngen_R12_P16_CARDIOV_DISORD_ORIGINA_PERINA_PERIOD	Retinoic acid receptor responder protein 2 | Cardiometabolic	Wald ratio	1	0.968627451	0.696488182	0.164307125	-0.396489386	2.333744288	2.634326235	0.672677417	10.31649724
RARRES2-Iceland	finngen_R12_H7_LAGOPHTALMOS	Lagophthalmos || id:finngen_R12_H7_LAGOPHTALMOS	Retinoic acid receptor responder protein 2 | Cardiometabolic	Inverse variance weighted	4	-0.421514518	0.303133181	0.164369261	-1.015655553	0.172626517	0.656052464	0.362164934	1.188422166
RARRES2-UKB	finngen_R12_SPONDYLOPATHY_FG	Spondylopathies (FG) || id:finngen_R12_SPONDYLOPATHY_FG	Retinoic acid receptor responder protein 2 | Cardiometabolic	Wald ratio	1	0.132502257	0.095345047	0.164616028	-0.054374035	0.319378549	1.141681593	0.9470778	1.376272213
RARRES2-UKB	finngen_R12_AB1_BACT_BIR_OTHER_INF_AGENTS	Bacterial, viral and other infectious agents || id:finngen_R12_AB1_BACT_BIR_OTHER_INF_AGENTS	Retinoic acid receptor responder protein 2 | Cardiometabolic	Wald ratio	1	-0.17402227	0.125254995	0.164728183	-0.419522059	0.071477519	0.840278184	0.657360924	1.074094004
RARRES2-Iceland	finngen_R12_I9_PERICAOTH	Other diseases of pericardium || id:finngen_R12_I9_PERICAOTH	Retinoic acid receptor responder protein 2 | Cardiometabolic	Inverse variance weighted	4	-0.21082908	0.151989739	0.16540302	-0.508728968	0.087070808	0.809912485	0.601259313	1.090973926
RARRES2-UKB	finngen_R12_CD2_BENIGN_ENDOCRINE_PANCREAS	Benign neoplasm: Endocrine pancreas || id:finngen_R12_CD2_BENIGN_ENDOCRINE_PANCREAS	Retinoic acid receptor responder protein 2 | Cardiometabolic	Wald ratio	1	0.728976549	0.525837442	0.165650614	-0.301664838	1.759617936	2.072957951	0.739585905	5.810217098
RARRES2-UKB	finngen_R12_FOOD_ALLERGY	Food allergy || id:finngen_R12_FOOD_ALLERGY	Retinoic acid receptor responder protein 2 | Cardiometabolic	Wald ratio	1	-1.018274417	0.734740838	0.165778651	-2.458366461	0.421817626	0.361217714	0.085574626	1.524730428
RARRES2-UKB	finngen_R12_ARTRHO_POSTDYSENTERIC	Postdysenteric arthropathy || id:finngen_R12_ARTRHO_POSTDYSENTERIC	Retinoic acid receptor responder protein 2 | Cardiometabolic	Wald ratio	1	0.556233072	0.401733917	0.166180683	-0.231165405	1.343631548	1.744090248	0.793608188	3.832937761
RARRES2-Iceland	finngen_R12_Q17_CONGEN_MALFO_GALLB_BILE_DUCTS_LIVER	Congenital malformations of gallbladder, bile ducts and liver || id:finngen_R12_Q17_CONGEN_MALFO_GALLB_BILE_DUCTS_LIVER	Retinoic acid receptor responder protein 2 | Cardiometabolic	Inverse variance weighted	4	-0.495363713	0.357789163	0.16620146	-1.196630473	0.205903047	0.609349239	0.302210806	1.228634078
RARRES2-UKB	finngen_R12_CHARCOT	Charcot foot || id:finngen_R12_CHARCOT	Retinoic acid receptor responder protein 2 | Cardiometabolic	Wald ratio	1	-0.421052388	0.30422483	0.166353198	-1.017333056	0.17522828	0.656355715	0.36155791	1.191518185
RARRES2-Iceland	finngen_R12_AB1_MYCOSES	Mycoses || id:finngen_R12_AB1_MYCOSES	Retinoic acid receptor responder protein 2 | Cardiometabolic	Inverse variance weighted	4	0.079624598	0.057540113	0.166416564	-0.033154023	0.192403218	1.082880475	0.967389548	1.212159183
RARRES2-Iceland	finngen_R12_H8_MYRINGNAS	Other specified/unspecified disorders of tympanic membrane || id:finngen_R12_H8_MYRINGNAS	Retinoic acid receptor responder protein 2 | Cardiometabolic	Inverse variance weighted	4	-0.775814379	0.560835194	0.166566857	-1.875051359	0.323422602	0.460328746	0.153347091	1.3818492
RARRES2-Iceland	finngen_R12_F5_SCHZPHR	Schizophrenia || id:finngen_R12_F5_SCHZPHR	Retinoic acid receptor responder protein 2 | Cardiometabolic	Inverse variance weighted	4	-0.140217236	0.101475804	0.167039264	-0.339109812	0.05867534	0.8691694	0.712404214	1.060430906
RARRES2-Iceland	finngen_R12_N14_SPERMATOCELE	Spermatocele || id:finngen_R12_N14_SPERMATOCELE	Retinoic acid receptor responder protein 2 | Cardiometabolic	Inverse variance weighted	4	-0.155105832	0.112256257	0.167060106	-0.375128096	0.064916431	0.856324546	0.687201246	1.067069847
RARRES2-UKB	finngen_R12_L12_OTHERBULL	Other and unspecified bullous disorders || id:finngen_R12_L12_OTHERBULL	Retinoic acid receptor responder protein 2 | Cardiometabolic	Wald ratio	1	-0.556617358	0.402883997	0.167100023	-1.346269991	0.233035276	0.573144531	0.260209035	1.262426011
RARRES2-Iceland	finngen_R12_J10_BRONCHNAS	Unspecified chronic bronchitis || id:finngen_R12_J10_BRONCHNAS	Retinoic acid receptor responder protein 2 | Cardiometabolic	Inverse variance weighted	4	0.217091951	0.157163258	0.167182158	-0.090948035	0.525131937	1.242458342	0.913065157	1.690681897
RARRES2-Iceland	finngen_R12_M13_ARTHROSIS	Arthrosis || id:finngen_R12_M13_ARTHROSIS	Retinoic acid receptor responder protein 2 | Cardiometabolic	Inverse variance weighted	4	-0.032743262	0.02371774	0.167420786	-0.079230031	0.013743508	0.967786996	0.923827391	1.013838384
RARRES2-UKB	finngen_R12_CD2_BENIGN_URINARY	Benign neoplasm of urinary organs || id:finngen_R12_CD2_BENIGN_URINARY	Retinoic acid receptor responder protein 2 | Cardiometabolic	Wald ratio	1	0.25580156	0.185463805	0.167816678	-0.107707498	0.619310619	1.291496418	0.897890193	1.857646973
RARRES2-Iceland	finngen_R12_AB1_RESP_TUBERCU_CONF	Respiratory tuberculosis, confirmed || id:finngen_R12_AB1_RESP_TUBERCU_CONF	Retinoic acid receptor responder protein 2 | Cardiometabolic	Inverse variance weighted	4	0.31915338	0.231585756	0.168165683	-0.134754701	0.773061461	1.375962354	0.87393026	2.166388426
RARRES2-UKB	finngen_R12_AB1_ENTEROBIASIS	Enterobiasis || id:finngen_R12_AB1_ENTEROBIASIS	Retinoic acid receptor responder protein 2 | Cardiometabolic	Wald ratio	1	-0.849096002	0.616232609	0.168239632	-2.056911915	0.358719911	0.427801489	0.127848167	1.431495799
RARRES2-Iceland	finngen_R12_N14_FEMALE_GENITAL_HSIL	HSIL lesion of the cervix uteri, vagina or vulva || id:finngen_R12_N14_FEMALE_GENITAL_HSIL	Retinoic acid receptor responder protein 2 | Cardiometabolic	Inverse variance weighted	4	-0.091953926	0.066744426	0.168295329	-0.222773001	0.038865149	0.912147175	0.800296495	1.039630279
RARRES2-UKB	finngen_R12_C3_PANCREAS_NEUROENDOCRINE_EXALLC	Neuroendocrine tumor and carcinoma of pancreas, excluding all cancers (controls excluding all cancers) || id:finngen_R12_C3_PANCREAS_NEUROENDOCRINE_EXALLC	Retinoic acid receptor responder protein 2 | Cardiometabolic	Wald ratio	1	-0.735097345	0.533902817	0.168562538	-1.781546867	0.311352177	0.479458784	0.168377488	1.365269954
RARRES2-UKB	finngen_R12_K11_ANOMALI_DENTAL_ARCH_RELATIONS1	Anomalies of dental arch relationship, including avohilmo || id:finngen_R12_K11_ANOMALI_DENTAL_ARCH_RELATIONS1	Retinoic acid receptor responder protein 2 | Cardiometabolic	Wald ratio	1	0.101841795	0.073975971	0.168608882	-0.043151108	0.246834697	1.107208292	0.957766653	1.279967513
RARRES2-Iceland	finngen_R12_H7_HERPESKERATITIS	Herpesviral keratitis and keratoconjunctivitis || id:finngen_R12_H7_HERPESKERATITIS	Retinoic acid receptor responder protein 2 | Cardiometabolic	Inverse variance weighted	4	0.336453934	0.244403692	0.168626064	-0.142577302	0.815485169	1.399974376	0.867120522	2.260272021
RARRES2-Iceland	finngen_R12_E4_ADRENOGEN	Adrenogenital disorders || id:finngen_R12_E4_ADRENOGEN	Retinoic acid receptor responder protein 2 | Cardiometabolic	Inverse variance weighted	4	0.725977545	0.527483443	0.168727551	-0.307890003	1.759845092	2.066750454	0.734996161	5.811537074
RARRES2-Iceland	finngen_R12_K11_OTHINFLIV	Other inflammatory liver diseases || id:finngen_R12_K11_OTHINFLIV	Retinoic acid receptor responder protein 2 | Cardiometabolic	Inverse variance weighted	4	-0.167883366	0.12222352	0.169573169	-0.407441466	0.071674734	0.845452437	0.665350396	1.074305852
RARRES2-Iceland	finngen_R12_H8_POSTMASTCHOLEASTOMA	Recurrent cholesteatoma of postmastoidectomy cavity || id:finngen_R12_H8_POSTMASTCHOLEASTOMA	Retinoic acid receptor responder protein 2 | Cardiometabolic	Inverse variance weighted	4	0.811869592	0.591344531	0.169776767	-0.34716569	1.970904873	2.252114588	0.706688228	7.177167975
RARRES2-Iceland	finngen_R12_M13_MEDIALEPICOND	Medial epicondylitis || id:finngen_R12_M13_MEDIALEPICOND	Retinoic acid receptor responder protein 2 | Cardiometabolic	Inverse variance weighted	4	0.217191091	0.158268433	0.169971402	-0.093015038	0.52739722	1.242581526	0.911179798	1.694516111
RARRES2-UKB	finngen_R12_ST19_FRACT_LUMBAR_SPINE_PELVIS	Fracture of lumbar spine and pelvis || id:finngen_R12_ST19_FRACT_LUMBAR_SPINE_PELVIS	Retinoic acid receptor responder protein 2 | Cardiometabolic	Wald ratio	1	-0.108219552	0.078938352	0.17039442	-0.262938723	0.046499618	0.897430542	0.768789005	1.047597679
RARRES2-UKB	finngen_R12_H7_CORNEALDYSTROPHY	Corneal degeneration || id:finngen_R12_H7_CORNEALDYSTROPHY	Retinoic acid receptor responder protein 2 | Cardiometabolic	Wald ratio	1	-0.458116999	0.334466282	0.170781939	-1.113670912	0.197436915	0.632473473	0.328351397	1.218276207
RARRES2-Iceland	finngen_R12_Q17_OTHER_CONGEN_MALFO_TONGUE_MOUTH_PHARYNX	Other congenital malformations of tongue, mouth and pharynx || id:finngen_R12_Q17_OTHER_CONGEN_MALFO_TONGUE_MOUTH_PHARYNX	Retinoic acid receptor responder protein 2 | Cardiometabolic	Inverse variance weighted	4	-0.384031987	0.280424673	0.170853732	-0.933664346	0.165600372	0.68110964	0.393110575	1.180101406
RARRES2-UKB	finngen_R12_H7_HETEROPHORIA	Heterophoria || id:finngen_R12_H7_HETEROPHORIA	Retinoic acid receptor responder protein 2 | Cardiometabolic	Wald ratio	1	-0.179255041	0.130951223	0.171040298	-0.435919439	0.077409357	0.835892685	0.64666982	1.08048429
RARRES2-UKB	finngen_R12_G6_CERCYST	Cerebral cysts || id:finngen_R12_G6_CERCYST	Retinoic acid receptor responder protein 2 | Cardiometabolic	Wald ratio	1	0.21866287	0.159819895	0.171254788	-0.094584124	0.531909864	1.244411678	0.9097512	1.702180139
RARRES2-Iceland	finngen_R12_RX_STATIN	Statin medication || id:finngen_R12_RX_STATIN	Retinoic acid receptor responder protein 2 | Cardiometabolic	Inverse variance weighted	4	0.037097208	0.027118972	0.171329915	-0.016055977	0.090250394	1.037793898	0.984072233	1.094448293
RARRES2-UKB	finngen_R12_I9_E_DRONE	Dronedarone medication || id:finngen_R12_I9_E_DRONE	Retinoic acid receptor responder protein 2 | Cardiometabolic	Wald ratio	1	0.323472	0.236597912	0.171568804	-0.140259907	0.787203908	1.381917463	0.869132313	2.197244132
RARRES2-UKB	finngen_R12_ULCERILEO	Ulcerative ileocolitis || id:finngen_R12_ULCERILEO	Retinoic acid receptor responder protein 2 | Cardiometabolic	Wald ratio	1	0.253053684	0.185167951	0.171745362	-0.109875501	0.615982869	1.287952418	0.895945673	1.851475464
RARRES2-UKB	finngen_R12_E4_PCOS_CONCORTIUM	Polycystic ovarian syndrome, consortium definition || id:finngen_R12_E4_PCOS_CONCORTIUM	Retinoic acid receptor responder protein 2 | Cardiometabolic	Wald ratio	1	0.053714841	0.039309026	0.171789604	-0.02333085	0.130760532	1.055183664	0.97693921	1.139694829
RARRES2-Iceland	finngen_R12_L12_ATOPIC	Atopic dermatitis || id:finngen_R12_L12_ATOPIC	Retinoic acid receptor responder protein 2 | Cardiometabolic	Inverse variance weighted	4	-0.071025238	0.052002432	0.171999833	-0.172950005	0.030899528	0.931438384	0.841179669	1.031381874
RARRES2-UKB	finngen_R12_E4_OBESITYDRUG	Drug-induced obesity || id:finngen_R12_E4_OBESITYDRUG	Retinoic acid receptor responder protein 2 | Cardiometabolic	Wald ratio	1	-0.570326643	0.417647059	0.172073706	-1.388914878	0.248261592	0.565340744	0.249345728	1.281795196
RARRES2-Iceland	finngen_R12_C3_THYROID_PAPILLARY_ADENO_EXALLC	Papillary adenocarcinoma of thyroid gland, excluding all cancers (controls excluding all cancers) || id:finngen_R12_C3_THYROID_PAPILLARY_ADENO_EXALLC	Retinoic acid receptor responder protein 2 | Cardiometabolic	Inverse variance weighted	4	0.170059183	0.124535947	0.172082467	-0.074031273	0.414149639	1.185375003	0.928642652	1.513083526
RARRES2-Iceland	finngen_R12_D3_IMMUDEF	Immunodeficiencies || id:finngen_R12_D3_IMMUDEF	Retinoic acid receptor responder protein 2 | Cardiometabolic	Inverse variance weighted	4	0.233273937	0.170842073	0.172116018	-0.101576526	0.568124401	1.26272734	0.903412042	1.764953599
RARRES2-Iceland	finngen_R12_K11_HYPOPLASIA_ENAMEL_PRENATAL	Hypoplasia of dental enamel, prenatal || id:finngen_R12_K11_HYPOPLASIA_ENAMEL_PRENATAL	Retinoic acid receptor responder protein 2 | Cardiometabolic	Inverse variance weighted	4	-1.179222713	0.863665013	0.172136637	-2.872006139	0.513560713	0.307517675	0.056585295	1.671231388
RARRES2-UKB	finngen_R12_N14_INFCERVIX	Inflammatory disease of cervix uteri || id:finngen_R12_N14_INFCERVIX	Retinoic acid receptor responder protein 2 | Cardiometabolic	Wald ratio	1	-0.20733801	0.151888326	0.172231437	-0.505039128	0.090363109	0.812744888	0.603481962	1.09457166
RARRES2-Iceland	finngen_R12_AB1_OTHER_CESTODE	Other cestode infections || id:finngen_R12_AB1_OTHER_CESTODE	Retinoic acid receptor responder protein 2 | Cardiometabolic	Inverse variance weighted	4	0.760393482	0.55782166	0.172835871	-0.332936972	1.853723935	2.139117759	0.716815372	6.383547233
RARRES2-Iceland	finngen_R12_CD2_IMMUNOPROLIFERATIVE_EXALLC	Malignant immunoproliferative diseases (controls excluding all cancers) || id:finngen_R12_CD2_IMMUNOPROLIFERATIVE_EXALLC	Retinoic acid receptor responder protein 2 | Cardiometabolic	Inverse variance weighted	4	-0.57085723	0.419181121	0.173248676	-1.392452227	0.250737766	0.565040861	0.248465264	1.284973077
RARRES2-UKB	finngen_R12_K11_MANDIBULAR_HYPOPL	Mandibular hypoplasia || id:finngen_R12_K11_MANDIBULAR_HYPOPL	Retinoic acid receptor responder protein 2 | Cardiometabolic	Wald ratio	1	0.668129731	0.491145218	0.173718978	-0.294514897	1.630774359	1.950585787	0.74489285	5.107828482
RARRES2-UKB	finngen_R12_Q17_CONOTR_DEFEC	Conotruncal defects || id:finngen_R12_Q17_CONOTR_DEFEC	Retinoic acid receptor responder protein 2 | Cardiometabolic	Wald ratio	1	0.471236428	0.346426372	0.173741734	-0.207759261	1.150232118	1.601973695	0.81240259	3.158926068
RARRES2-Iceland	finngen_R12_M13_LIMBLENGTH	Unequal limb length (acquired) || id:finngen_R12_M13_LIMBLENGTH	Retinoic acid receptor responder protein 2 | Cardiometabolic	Inverse variance weighted	4	-0.444599979	0.326848662	0.17374687	-1.085223357	0.196023399	0.641080671	0.337826322	1.216555371
RARRES2-UKB	finngen_R12_F5_CANNABIS	Mental and behavioural disorders due to cannabinoids || id:finngen_R12_F5_CANNABIS	Retinoic acid receptor responder protein 2 | Cardiometabolic	Wald ratio	1	-0.308845985	0.227149571	0.173937821	-0.754059143	0.136367174	0.734293854	0.470453036	1.146102635
RARRES2-Iceland	finngen_R12_M13_GANGLION	Ganglion || id:finngen_R12_M13_GANGLION	Retinoic acid receptor responder protein 2 | Cardiometabolic	Inverse variance weighted	4	0.087041732	0.064112458	0.17457747	-0.038618684	0.212702149	1.090942206	0.96211751	1.23701615
RARRES2-UKB	finngen_R12_H7_GLAUCSECINFLAM	Glaucoma secondary to eye inflammation || id:finngen_R12_H7_GLAUCSECINFLAM	Retinoic acid receptor responder protein 2 | Cardiometabolic	Wald ratio	1	0.576771535	0.425430933	0.175183552	-0.257073093	1.410616163	1.780281566	0.773311688	4.098479959
RARRES2-UKB	finngen_R12_F5_PERVASIVE	Pervasive developmental disorders excl. Autism + Asperger || id:finngen_R12_F5_PERVASIVE	Retinoic acid receptor responder protein 2 | Cardiometabolic	Wald ratio	1	-0.505886983	0.3731736	0.175215509	-1.237307239	0.225533273	0.602970514	0.290164511	1.252990724
RARRES2-UKB	finngen_R12_DM_MACULOPATHY	Diabetic maculopathy || id:finngen_R12_DM_MACULOPATHY	Retinoic acid receptor responder protein 2 | Cardiometabolic	Wald ratio	1	-0.154505637	0.113981526	0.175248035	-0.377909429	0.068898155	0.856838662	0.685292566	1.071327094
RARRES2-Iceland	finngen_R12_L12_ACTINKERA	Actinic keratosis || id:finngen_R12_L12_ACTINKERA	Retinoic acid receptor responder protein 2 | Cardiometabolic	Inverse variance weighted (multiplicative random effects)	4	-0.115315612	0.085098373	0.175390166	-0.282108423	0.051477199	0.891084862	0.754191908	1.052825181
RARRES2-Iceland	finngen_R12_L12_EPIDERMALTHICKOTH	Other epidermal thickening || id:finngen_R12_L12_EPIDERMALTHICKOTH	Retinoic acid receptor responder protein 2 | Cardiometabolic	Inverse variance weighted	4	-0.207645208	0.153277416	0.175512548	-0.508068943	0.092778526	0.812495252	0.60165629	1.097218703
RARRES2-Iceland	finngen_R12_JOINTPAIN	Pain in joint || id:finngen_R12_JOINTPAIN	Retinoic acid receptor responder protein 2 | Cardiometabolic	Inverse variance weighted	4	-0.050219995	0.037074342	0.175552844	-0.122885705	0.022445715	0.951020182	0.884364735	1.022699515
RARRES2-Iceland	finngen_R12_K11_DEEP_BITE_SURGERY	Deep bite that required surgery || id:finngen_R12_K11_DEEP_BITE_SURGERY	Retinoic acid receptor responder protein 2 | Cardiometabolic	Inverse variance weighted	4	0.426143936	0.314638433	0.175611188	-0.190547393	1.042835265	1.531341174	0.826506586	2.837249976
RARRES2-UKB	finngen_R12_K11_DEEP_BITE	Deep bite || id:finngen_R12_K11_DEEP_BITE	Retinoic acid receptor responder protein 2 | Cardiometabolic	Wald ratio	1	0.146144408	0.107918142	0.175667674	-0.065375151	0.357663967	1.157363309	0.936715987	1.429985018
RARRES2-Iceland	finngen_R12_CD2_BENIGN_UTERINE_TUBES_LIGAMENTS	Benign neoplasm: Uterine tubes and ligaments || id:finngen_R12_CD2_BENIGN_UTERINE_TUBES_LIGAMENTS	Retinoic acid receptor responder protein 2 | Cardiometabolic	Inverse variance weighted	4	0.791435263	0.584425279	0.175669004	-0.354038284	1.936908809	2.20656115	0.701848098	6.937273355
RARRES2-Iceland	finngen_R12_M13_ANKYLOSISJOINT	Ankylosis of joint || id:finngen_R12_M13_ANKYLOSISJOINT	Retinoic acid receptor responder protein 2 | Cardiometabolic	Inverse variance weighted	4	0.584656173	0.43195636	0.175893556	-0.261978293	1.431290639	1.794373925	0.769527728	4.184095867
RARRES2-Iceland	finngen_R12_L12_PRURITUS	Pruritus || id:finngen_R12_L12_PRURITUS	Retinoic acid receptor responder protein 2 | Cardiometabolic	Inverse variance weighted	4	-0.12465582	0.09215047	0.176138034	-0.305270741	0.0559591	0.882800692	0.736923832	1.057554429
RARRES2-Iceland	finngen_R12_E4_HYPERLIPNAS	Hyperlipidaemia, other/unspecified || id:finngen_R12_E4_HYPERLIPNAS	Retinoic acid receptor responder protein 2 | Cardiometabolic	Inverse variance weighted	4	0.064287281	0.047526198	0.176160954	-0.028864067	0.157438629	1.066398711	0.971548521	1.17050892
RARRES2-Iceland	finngen_R12_H8_OTORRHOEA	Otorrhoea || id:finngen_R12_H8_OTORRHOEA	Retinoic acid receptor responder protein 2 | Cardiometabolic	Inverse variance weighted	4	-0.829609356	0.615436156	0.177657642	-2.035864222	0.376645511	0.43621966	0.130567594	1.45738759
RARRES2-Iceland	finngen_R12_KRA_PSY_TIC	Tic and related disorders || id:finngen_R12_KRA_PSY_TIC	Retinoic acid receptor responder protein 2 | Cardiometabolic	Inverse variance weighted	4	-0.373209878	0.277351808	0.178425402	-0.916819421	0.170399665	0.688520712	0.39978858	1.18577867
RARRES2-Iceland	finngen_R12_D3_IMMUDEFOTHER	Other immunodeficiencies || id:finngen_R12_D3_IMMUDEFOTHER	Retinoic acid receptor responder protein 2 | Cardiometabolic	Inverse variance weighted	4	-0.417013332	0.310010157	0.178573498	-1.024633239	0.190606575	0.659012134	0.358928082	1.20998332
RARRES2-UKB	finngen_R12_H7_EYELIDNAS	Other specified and unspecified disorders of eyelid || id:finngen_R12_H7_EYELIDNAS	Retinoic acid receptor responder protein 2 | Cardiometabolic	Wald ratio	1	-0.464374841	0.345372132	0.178766164	-1.14130422	0.212554539	0.628527912	0.319402179	1.236833567
RARRES2-Iceland	finngen_R12_DRUGADVERS_NEUTROPENIA	Drug-induced neutropenia || id:finngen_R12_DRUGADVERS_NEUTROPENIA	Retinoic acid receptor responder protein 2 | Cardiometabolic	Inverse variance weighted	4	0.17287545	0.128594315	0.178836032	-0.079169407	0.424920307	1.188718041	0.923883399	1.529468528
RARRES2-UKB	finngen_R12_N14_PROSTATITIS	Inflammatory diseases of prostate (prostatitis) || id:finngen_R12_N14_PROSTATITIS	Retinoic acid receptor responder protein 2 | Cardiometabolic	Wald ratio	1	-0.140746811	0.104716994	0.178926244	-0.34599212	0.064498498	0.868709231	0.707518062	1.066623976
RARRES2-Iceland	finngen_R12_I9_PAROXTAC	Paroxysmal tachycardia || id:finngen_R12_I9_PAROXTAC	Retinoic acid receptor responder protein 2 | Cardiometabolic	Inverse variance weighted (multiplicative random effects)	4	0.129169769	0.096123411	0.179015998	-0.059232116	0.317571655	1.137883285	0.942487977	1.37378768
RARRES2-UKB	finngen_R12_K11_CHOLELITH	Cholelithiasis || id:finngen_R12_K11_CHOLELITH	Retinoic acid receptor responder protein 2 | Cardiometabolic	Wald ratio	1	-0.048592263	0.036176725	0.179210031	-0.119498645	0.022314118	0.952569448	0.88736521	1.02256494
RARRES2-UKB	finngen_R12_VWXY20_SUICI_OTHER_INTENTI_SELF_H	Suicide or other Intentional self-harm || id:finngen_R12_VWXY20_SUICI_OTHER_INTENTI_SELF_H	Retinoic acid receptor responder protein 2 | Cardiometabolic	Wald ratio	1	0.095689978	0.071371623	0.180008575	-0.044198403	0.23557836	1.100417858	0.956764114	1.265640552
RARRES2-Iceland	finngen_R12_H7_GLAUCOMA_XFG	Glaucoma, exfoliation || id:finngen_R12_H7_GLAUCOMA_XFG	Retinoic acid receptor responder protein 2 | Cardiometabolic	Inverse variance weighted	4	-0.201029875	0.14995719	0.180056279	-0.494945966	0.092886217	0.817887997	0.609603846	1.09733687
RARRES2-UKB	finngen_R12_Q17_LVOTO_NARROW	Left ventricular outflow tract obstruction, narrow definition || id:finngen_R12_Q17_LVOTO_NARROW	Retinoic acid receptor responder protein 2 | Cardiometabolic	Wald ratio	1	0.237208602	0.177224344	0.180744865	-0.110151112	0.584568317	1.267705537	0.895698774	1.794216286
RARRES2-UKB	finngen_R12_L12_HIRSUTISM_ADVERSE	Hirsutism, drug-induced || id:finngen_R12_L12_HIRSUTISM_ADVERSE	Retinoic acid receptor responder protein 2 | Cardiometabolic	Wald ratio	1	1.247943144	0.933222215	0.181143935	-0.581172396	3.077058685	3.483171203	0.559242328	21.6944981
RARRES2-Iceland	finngen_R12_G6_ENCEPHOTH	Other encephalitis || id:finngen_R12_G6_ENCEPHOTH	Retinoic acid receptor responder protein 2 | Cardiometabolic	Inverse variance weighted	4	-0.260866556	0.195130486	0.181260954	-0.643322308	0.121589196	0.770383716	0.525543503	1.12929009
RARRES2-UKB	finngen_R12_O15_PRETERM	Preterm labour and delivery || id:finngen_R12_O15_PRETERM	Retinoic acid receptor responder protein 2 | Cardiometabolic	Wald ratio	1	0.095587657	0.071565155	0.181656127	-0.044680047	0.23585536	1.100305267	0.956303405	1.265991184
RARRES2-UKB	finngen_R12_E4_AUTOPOLYFAI	Autoimmune polyglandular failure || id:finngen_R12_E4_AUTOPOLYFAI	Retinoic acid receptor responder protein 2 | Cardiometabolic	Wald ratio	1	1.368655231	1.024714679	0.181665273	-0.639785541	3.377096002	3.930062113	0.527405519	29.28560218
RARRES2-Iceland	finngen_R12_CMV_PNEUMONIA	Cytomegaloviral pneumonitis || id:finngen_R12_CMV_PNEUMONIA	Retinoic acid receptor responder protein 2 | Cardiometabolic	Inverse variance weighted	4	1.46422201	1.09697821	0.181949127	-0.685855282	3.614299302	4.324177764	0.503659274	37.12532318
RARRES2-Iceland	finngen_R12_L12_ERYTHEMATOUSOTH	Other erythematous conditions || id:finngen_R12_L12_ERYTHEMATOUSOTH	Retinoic acid receptor responder protein 2 | Cardiometabolic	Inverse variance weighted	4	0.230516431	0.172721337	0.182002493	-0.10801739	0.569050251	1.259250157	0.897611987	1.766588439
RARRES2-UKB	finngen_R12_E4_OBESITYCAL	Obesity due to excess calories || id:finngen_R12_E4_OBESITYCAL	Retinoic acid receptor responder protein 2 | Cardiometabolic	Wald ratio	1	-0.068112137	0.051044285	0.182081509	-0.168158937	0.031934662	0.934155714	0.845219487	1.032450045
RARRES2-Iceland	finngen_R12_J10_PNEUMOHAEM	Pneumonia due to Haemophilus influenzae || id:finngen_R12_J10_PNEUMOHAEM	Retinoic acid receptor responder protein 2 | Cardiometabolic	Inverse variance weighted	4	0.747959109	0.560603559	0.182137244	-0.350823866	1.846742085	2.112683857	0.70410776	6.339133484
RARRES2-Iceland	finngen_R12_CD2_BENIGN_BRAIN_INFRATENT	Benign neoplasm: Brain, infratentorial || id:finngen_R12_CD2_BENIGN_BRAIN_INFRATENT	Retinoic acid receptor responder protein 2 | Cardiometabolic	Inverse variance weighted	4	-0.569601682	0.427124388	0.182343736	-1.406765482	0.267562117	0.565750742	0.244934248	1.306774801
RARRES2-Iceland	finngen_R12_GOUT_IDIO	Idiopathic gout || id:finngen_R12_GOUT_IDIO	Retinoic acid receptor responder protein 2 | Cardiometabolic	Inverse variance weighted	4	-0.143133716	0.107382059	0.182551879	-0.353602551	0.06733512	0.866638178	0.702153982	1.06965388
RARRES2-Iceland	finngen_R12_C_DIFFICILE_ENTEROCOLITIS	Enterocolitis due to Clostridium difficile || id:finngen_R12_C_DIFFICILE_ENTEROCOLITIS	Retinoic acid receptor responder protein 2 | Cardiometabolic	Inverse variance weighted	4	-0.124554471	0.093459131	0.18262505	-0.307734368	0.058625426	0.882890168	0.735110561	1.060377976
RARRES2-UKB	finngen_R12_LUNG_TRANSPLANTATION	Lung transplantation || id:finngen_R12_LUNG_TRANSPLANTATION	Retinoic acid receptor responder protein 2 | Cardiometabolic	Wald ratio	1	-0.630178022	0.473065259	0.18282192	-1.55738593	0.297029886	0.532496997	0.2106861	1.345855522
RARRES2-UKB	finngen_R12_K11_RESORPTION	Pathological resorption of teeth || id:finngen_R12_K11_RESORPTION	Retinoic acid receptor responder protein 2 | Cardiometabolic	Wald ratio	1	-0.295120031	0.221652893	0.18304056	-0.729559701	0.139319638	0.744442226	0.482121221	1.149491462
RARRES2-Iceland	finngen_R12_D3_IMMUDEFANTIBODY	Immunodeficiency with predominantly antibody defects || id:finngen_R12_D3_IMMUDEFANTIBODY	Retinoic acid receptor responder protein 2 | Cardiometabolic	Inverse variance weighted	4	0.385513267	0.289590207	0.183110961	-0.182083538	0.953110072	1.47036882	0.833531706	2.593763922
RARRES2-Iceland	finngen_R12_C3_TESTIS_EXALLC	Malignant neoplasm of testis, excluding all cancers (controls excluding all cancers) || id:finngen_R12_C3_TESTIS_EXALLC	Retinoic acid receptor responder protein 2 | Cardiometabolic	Inverse variance weighted	4	-0.308050483	0.231471636	0.183243411	-0.761734891	0.145633924	0.734878218	0.46685578	1.156772644
RARRES2-UKB	finngen_R12_GOUT_STRICT	Gout, strict definition || id:finngen_R12_GOUT_STRICT	Retinoic acid receptor responder protein 2 | Cardiometabolic	Wald ratio	1	-0.122248767	0.091937403	0.18361856	-0.302446077	0.057948543	0.8849282	0.739008337	1.059660467
RARRES2-UKB	finngen_R12_C3_TESTIS_EXALLC	Malignant neoplasm of testis, excluding all cancers (controls excluding all cancers) || id:finngen_R12_C3_TESTIS_EXALLC	Retinoic acid receptor responder protein 2 | Cardiometabolic	Wald ratio	1	-0.375251059	0.28243165	0.183965517	-0.928817094	0.178314976	0.68711675	0.395020707	1.195201721
RARRES2-Iceland	finngen_R12_M13_CHURGSTRAUSS	Polyarteritis with lung involvement [Churg-Strauss]/EGPA || id:finngen_R12_M13_CHURGSTRAUSS	Retinoic acid receptor responder protein 2 | Cardiometabolic	Inverse variance weighted	4	0.692380731	0.521428565	0.184226517	-0.329619255	1.714380718	1.998467689	0.719197512	5.553235426
RARRES2-Iceland	finngen_R12_F5_SCHOLA	Specific development disorders of scholastic skills || id:finngen_R12_F5_SCHOLA	Retinoic acid receptor responder protein 2 | Cardiometabolic	Inverse variance weighted	4	0.19840204	0.1494772	0.184407359	-0.094573273	0.491377353	1.219452564	0.909761071	1.634566044
RARRES2-Iceland	finngen_R12_K11_DENTOFACIAL_ANOMALIES	Dentofacial anomalies [including malocclusion] || id:finngen_R12_K11_DENTOFACIAL_ANOMALIES	Retinoic acid receptor responder protein 2 | Cardiometabolic	Inverse variance weighted	4	0.070503703	0.053131894	0.18452313	-0.033634809	0.174642214	1.073048543	0.966924552	1.190820082
RARRES2-UKB	finngen_R12_F5_SLEEPTERRORS	Sleep terrors [night terrors] || id:finngen_R12_F5_SLEEPTERRORS	Retinoic acid receptor responder protein 2 | Cardiometabolic	Wald ratio	1	1.124656805	0.847591268	0.184546467	-0.53662208	2.78593569	3.079159915	0.584720058	16.21498298
RARRES2-Iceland	finngen_R12_H8_POSTOPNAS	Other/unspecified postprocedural disorders of ear and mastoid process || id:finngen_R12_H8_POSTOPNAS	Retinoic acid receptor responder protein 2 | Cardiometabolic	Inverse variance weighted	4	-0.854521106	0.644140512	0.184638825	-2.11703651	0.407994297	0.425486905	0.120387869	1.503798585
RARRES2-UKB	finngen_R12_L12_ERTYTH_TOXIC	Toxic erythema || id:finngen_R12_L12_ERTYTH_TOXIC	Retinoic acid receptor responder protein 2 | Cardiometabolic	Wald ratio	1	1.214116721	0.915290414	0.184679926	-0.57985249	3.008085932	3.367318469	0.559980963	20.2486056
RARRES2-UKB	finngen_R12_H8_POSTOPNAS	Other/unspecified postprocedural disorders of ear and mastoid process || id:finngen_R12_H8_POSTOPNAS	Retinoic acid receptor responder protein 2 | Cardiometabolic	Wald ratio	1	-1.04929046	0.791189203	0.184767039	-2.600021298	0.501440378	0.350186132	0.074271996	1.651097763
RARRES2-UKB	finngen_R12_M13_MUSCONTRAC	Contracture of muscle || id:finngen_R12_M13_MUSCONTRAC	Retinoic acid receptor responder protein 2 | Cardiometabolic	Wald ratio	1	0.829590018	0.625802718	0.184958492	-0.396983309	2.056163345	2.292378713	0.672345248	7.815925201
RARRES2-UKB	finngen_R12_N14_PYELONEPHR	Acute tubulo-interstitial nephritis || id:finngen_R12_N14_PYELONEPHR	Retinoic acid receptor responder protein 2 | Cardiometabolic	Wald ratio	1	-0.05633632	0.042520129	0.18519339	-0.139675772	0.027003133	0.945221186	0.869640151	1.027371021
RARRES2-UKB	finngen_R12_H7_STENOLACRI	Stenosis and insufficiency of lacrimal passages || id:finngen_R12_H7_STENOLACRI	Retinoic acid receptor responder protein 2 | Cardiometabolic	Wald ratio	1	-0.164122046	0.123912309	0.185336527	-0.406990171	0.07874608	0.848638443	0.665650733	1.081929563
RARRES2-Iceland	finngen_R12_AB1_PROTOZOAL	Protozoal diseases || id:finngen_R12_AB1_PROTOZOAL	Retinoic acid receptor responder protein 2 | Cardiometabolic	Inverse variance weighted	4	-0.390782433	0.29530131	0.185724139	-0.969573	0.188008135	0.67652733	0.379244941	1.206843333
RARRES2-Iceland	finngen_R12_CD2_BENIGN_INTRATHORACIC_NOS	Benign neoplasm: Other specified/unspecified intrathoracic organs (+ respiratory system NOS of Icd-9) || id:finngen_R12_CD2_BENIGN_INTRATHORACIC_NOS	Retinoic acid receptor responder protein 2 | Cardiometabolic	Inverse variance weighted	4	0.834251218	0.631261999	0.186314389	-0.403022301	2.071524736	2.30308889	0.668297196	7.936915598
RARRES2-UKB	finngen_R12_G6_XTRAPYR	Extrapyramidal and movement disorders || id:finngen_R12_G6_XTRAPYR	Retinoic acid receptor responder protein 2 | Cardiometabolic	Wald ratio	1	-0.078794361	0.05963979	0.186444354	-0.195688349	0.038099627	0.924229963	0.822268456	1.038834724
RARRES2-Iceland	finngen_R12_CD2_BENIGN_MOUTH_PHARYNX	Benign neoplasm of mouth and pharynx || id:finngen_R12_CD2_BENIGN_MOUTH_PHARYNX	Retinoic acid receptor responder protein 2 | Cardiometabolic	Inverse variance weighted	4	-0.123146775	0.093225652	0.186516784	-0.305869053	0.059575503	0.884133884	0.736483054	1.061385895
RARRES2-Iceland	finngen_R12_E4_OBESITYCAL	Obesity due to excess calories || id:finngen_R12_E4_OBESITYCAL	Retinoic acid receptor responder protein 2 | Cardiometabolic	Inverse variance weighted	4	-0.055088507	0.041729009	0.186785301	-0.136877365	0.026700351	0.946401381	0.872077167	1.02706
RARRES2-UKB	finngen_R12_DRUGADVERS_ACUTE_PANCREATIT	Drug-induced acute pancreatitis || id:finngen_R12_DRUGADVERS_ACUTE_PANCREATIT	Retinoic acid receptor responder protein 2 | Cardiometabolic	Wald ratio	1	-1.341366299	1.016403917	0.186929269	-3.333517976	0.650785379	0.261488154	0.035667407	1.917045845
RARRES2-UKB	finngen_R12_H7_LACRIMINFLAMCHRON	Inflammation of lacrimal passages (chronic) || id:finngen_R12_H7_LACRIMINFLAMCHRON	Retinoic acid receptor responder protein 2 | Cardiometabolic	Wald ratio	1	-0.41416441	0.313873649	0.186993356	-1.029356761	0.201027942	0.660892285	0.357236675	1.222658935
RARRES2-UKB	finngen_R12_RHEUMA_NOS	Other/unspecified rheumatoid arthritis || id:finngen_R12_RHEUMA_NOS	Retinoic acid receptor responder protein 2 | Cardiometabolic	Wald ratio	1	0.139111049	0.105426303	0.186998705	-0.067524504	0.345746603	1.149251717	0.934704816	1.413044509
RARRES2-UKB	finngen_R12_M13_LUMBAR_PROLAPSE	Lumbar disc prolapse || id:finngen_R12_M13_LUMBAR_PROLAPSE	Retinoic acid receptor responder protein 2 | Cardiometabolic	Wald ratio	1	0.055315878	0.041921985	0.187003454	-0.026851213	0.13748297	1.056874406	0.973506076	1.147382165
RARRES2-Iceland	finngen_R12_CD2_BENIGN_BONE_SKULL_FACE	Benign neoplasm: Bones of skull and face || id:finngen_R12_CD2_BENIGN_BONE_SKULL_FACE	Retinoic acid receptor responder protein 2 | Cardiometabolic	Inverse variance weighted	4	0.432590524	0.327870271	0.187036962	-0.210035207	1.075216254	1.541244988	0.810555708	2.930626591
RARRES2-UKB	finngen_R12_AB1_ANOGENITAL_HERPES_SIMPLEX	Anogenital herpesviral [herpes simplex] infection || id:finngen_R12_AB1_ANOGENITAL_HERPES_SIMPLEX	Retinoic acid receptor responder protein 2 | Cardiometabolic	Wald ratio	1	-0.196061764	0.148605227	0.18705335	-0.487328009	0.095204482	0.821961466	0.614265515	1.099883738
RARRES2-UKB	finngen_R12_K11_CROSSBITE	Crossbite || id:finngen_R12_K11_CROSSBITE	Retinoic acid receptor responder protein 2 | Cardiometabolic	Wald ratio	1	0.187126884	0.141925597	0.187341076	-0.091047286	0.465301053	1.205780269	0.912974539	1.592493542
RARRES2-UKB	finngen_R12_CD2_BENIGN_PANCREAS	Benign neoplasm: Pancreas || id:finngen_R12_CD2_BENIGN_PANCREAS	Retinoic acid receptor responder protein 2 | Cardiometabolic	Wald ratio	1	0.335934903	0.254974651	0.187663461	-0.163815413	0.835685219	1.399247935	0.848898703	2.306393892
RARRES2-Iceland	finngen_R12_F5_OPIOIDS	Mental and behavioural disorders due to opioids || id:finngen_R12_F5_OPIOIDS	Retinoic acid receptor responder protein 2 | Cardiometabolic	Inverse variance weighted	4	-0.216807703	0.164573217	0.187706724	-0.539371208	0.105755802	0.80508477	0.583114795	1.111550405
RARRES2-UKB	finngen_R12_M13_CLAWCLUBHANDFOOT	Acquired clawhand, clubhand, clawfoot and clubfoot || id:finngen_R12_M13_CLAWCLUBHANDFOOT	Retinoic acid receptor responder protein 2 | Cardiometabolic	Wald ratio	1	-0.724416047	0.550061347	0.187847611	-1.802536287	0.353704192	0.484607474	0.164880174	1.424333795
RARRES2-UKB	finngen_R12_N14_ENDOMETRIOSIS_FALLOPIAN_TUBE	Endometriosis of fallopian tube || id:finngen_R12_N14_ENDOMETRIOSIS_FALLOPIAN_TUBE	Retinoic acid receptor responder protein 2 | Cardiometabolic	Wald ratio	1	0.581818182	0.441826979	0.18789018	-0.284162696	1.44779906	1.789288727	0.752644182	4.253741974
RARRES2-UKB	finngen_R12_J10_EXTERLUNG	Lung diseases due to external agents || id:finngen_R12_J10_EXTERLUNG	Retinoic acid receptor responder protein 2 | Cardiometabolic	Wald ratio	1	-0.129767345	0.098552214	0.187926804	-0.322929685	0.063394995	0.878299748	0.724024762	1.065447603
RARRES2-Iceland	finngen_R12_M13_FATPADHYPERTROPHY	Hypertrophy of (infrapatellar) fat pad || id:finngen_R12_M13_FATPADHYPERTROPHY	Retinoic acid receptor responder protein 2 | Cardiometabolic	Inverse variance weighted	4	-0.453302118	0.344836149	0.18866337	-1.129180971	0.222576735	0.635526101	0.323297938	1.24929168
RARRES2-UKB	finngen_R12_H7_GLAUCOMAMEDICATION	Use of antiglaucoma preparations and miotics || id:finngen_R12_H7_GLAUCOMAMEDICATION	Retinoic acid receptor responder protein 2 | Cardiometabolic	Wald ratio	1	-0.176309003	0.13412737	0.188681571	-0.439198648	0.086580642	0.838358888	0.644552728	1.0904393
RARRES2-Iceland	finngen_R12_G6_CERCYST	Cerebral cysts || id:finngen_R12_G6_CERCYST	Retinoic acid receptor responder protein 2 | Cardiometabolic	Inverse variance weighted	4	0.171625308	0.130626994	0.188894026	-0.084403599	0.427654216	1.187232903	0.919060249	1.533655675
RARRES2-Iceland	finngen_R12_J10_BRONCHIECTASIS	Bronchiectasis || id:finngen_R12_J10_BRONCHIECTASIS	Retinoic acid receptor responder protein 2 | Cardiometabolic	Inverse variance weighted	4	-0.189427976	0.144336349	0.189382983	-0.472327219	0.093471267	0.82743231	0.623549442	1.097979055
RARRES2-UKB	finngen_R12_EPILEPTIC_SEIZU_RELATED_DRUGS	Epileptic seizures related to drugs || id:finngen_R12_EPILEPTIC_SEIZU_RELATED_DRUGS	Retinoic acid receptor responder protein 2 | Cardiometabolic	Wald ratio	1	-0.973887075	0.742097831	0.189404347	-2.428398824	0.480624673	0.377612374	0.088177908	1.617084236
RARRES2-UKB	finngen_R12_AB1_ATYPICAL_CNS_VIRUS	Atypical virus infections of central nervous system || id:finngen_R12_AB1_ATYPICAL_CNS_VIRUS	Retinoic acid receptor responder protein 2 | Cardiometabolic	Wald ratio	1	0.531356344	0.405055444	0.189583781	-0.262552325	1.325265014	1.701238209	0.769086121	3.763182518
RARRES2-Iceland	finngen_R12_AB1_ZOSTER	Zoster [herpes zoster] || id:finngen_R12_AB1_ZOSTER	Retinoic acid receptor responder protein 2 | Cardiometabolic	Inverse variance weighted	4	0.094854968	0.072350504	0.18984162	-0.04695202	0.236661957	1.099499381	0.954133176	1.26701274
RARRES2-Iceland	finngen_R12_G6_OTHNEU	Other neurological diseases || id:finngen_R12_G6_OTHNEU	Retinoic acid receptor responder protein 2 | Cardiometabolic	Inverse variance weighted	4	0.04342991	0.033132366	0.189925297	-0.021509528	0.108369347	1.04438679	0.978720153	1.114459292
RARRES2-UKB	finngen_R12_AB1_HIV_NOS	Unspecified human immunodeficiency virus [HIV] disease || id:finngen_R12_AB1_HIV_NOS	Retinoic acid receptor responder protein 2 | Cardiometabolic	Wald ratio	1	-0.56211774	0.428861727	0.189952302	-1.402686724	0.278451244	0.570000672	0.245935315	1.321082194
RARRES2-Iceland	finngen_R12_N14_FIANOV	Female infertility, associated with anovulation || id:finngen_R12_N14_FIANOV	Retinoic acid receptor responder protein 2 | Cardiometabolic	Inverse variance weighted	4	0.135516328	0.103394388	0.189967955	-0.067136673	0.338169329	1.145127893	0.935067394	1.402377946
RARRES2-UKB	finngen_R12_E4_ADREACT	Other adrenocortical overactivity || id:finngen_R12_E4_ADREACT	Retinoic acid receptor responder protein 2 | Cardiometabolic	Wald ratio	1	0.671338287	0.512220756	0.189978577	-0.332614395	1.675290969	1.956854403	0.717046638	5.3403488
RARRES2-UKB	finngen_R12_H7_VISUDISTURB	Visual disturbances || id:finngen_R12_H7_VISUDISTURB	Retinoic acid receptor responder protein 2 | Cardiometabolic	Wald ratio	1	-0.066561104	0.050787323	0.189998011	-0.166104257	0.03298205	0.935605745	0.846957928	1.033531987
RARRES2-UKB	finngen_R12_K11_STOMATITIS	Stomatitis and related lesions || id:finngen_R12_K11_STOMATITIS	Retinoic acid receptor responder protein 2 | Cardiometabolic	Wald ratio	1	0.166968076	0.12740144	0.190004218	-0.082738746	0.416674899	1.18171654	0.920591624	1.516909284
RARRES2-UKB	finngen_R12_ALCO_PRESCRIPTION	Use of disulfiram, acamprosate or naltrexone || id:finngen_R12_ALCO_PRESCRIPTION	Retinoic acid receptor responder protein 2 | Cardiometabolic	Wald ratio	1	0.167347732	0.127692664	0.190009545	-0.082929889	0.417625354	1.182165271	0.920415677	1.518351723
RARRES2-UKB	finngen_R12_G6_PERIPHOTH	Other disorders of peripheral nervous system || id:finngen_R12_G6_PERIPHOTH	Retinoic acid receptor responder protein 2 | Cardiometabolic	Wald ratio	1	0.678459152	0.517832257	0.190131236	-0.336492071	1.693410376	1.970838629	0.714271547	5.437994722
RARRES2-UKB	finngen_R12_C3_SCLC_EXALLC	Small cell lung cancer, excluding all cancers (controls excluding all cancers) || id:finngen_R12_C3_SCLC_EXALLC	Retinoic acid receptor responder protein 2 | Cardiometabolic	Wald ratio	1	-0.323660902	0.247041693	0.190146153	-0.80786262	0.160540815	0.723495536	0.445809914	1.174145695
RARRES2-Iceland	finngen_R12_CD2_BENIGN_BONE_CARTILAGE	Benign neoplasm of bone and articular cartilage || id:finngen_R12_CD2_BENIGN_BONE_CARTILAGE	Retinoic acid receptor responder protein 2 | Cardiometabolic	Inverse variance weighted	4	0.138150332	0.105460244	0.190204137	-0.068551747	0.34485241	1.14814814	0.933745141	1.41178154
RARRES2-UKB	finngen_R12_H8_CHOLEASTOMA	Cholesteatoma of middle ear || id:finngen_R12_H8_CHOLEASTOMA	Retinoic acid receptor responder protein 2 | Cardiometabolic	Wald ratio	1	-0.222164965	0.169661782	0.190379281	-0.554702058	0.110372128	0.800783252	0.574243327	1.116693546
RARRES2-UKB	finngen_R12_CD2_PRIMARY_LYMPHOID_HEMATOPOIETIC_EXALLC	Primary_lymphoid and hematopoietic malignant neoplasms (controls excluding all cancers) || id:finngen_R12_CD2_PRIMARY_LYMPHOID_HEMATOPOIETIC_EXALLC	Retinoic acid receptor responder protein 2 | Cardiometabolic	Wald ratio	1	-0.099181425	0.075774707	0.190568624	-0.24769985	0.049337	0.905578399	0.780594204	1.050574335
RARRES2-UKB	finngen_R12_N14_MALEINFERT	Male infertility || id:finngen_R12_N14_MALEINFERT	Retinoic acid receptor responder protein 2 | Cardiometabolic	Wald ratio	1	0.229038128	0.174995486	0.190594293	-0.113953025	0.57202928	1.257389979	0.892299871	1.771859003
RARRES2-Iceland	finngen_R12_H8_EXT_OTH	Other otitis externa (chronic) || id:finngen_R12_H8_EXT_OTH	Retinoic acid receptor responder protein 2 | Cardiometabolic	Inverse variance weighted	4	-0.260021965	0.198880782	0.191067972	-0.649828298	0.129784369	0.77103465	0.522135421	1.138582843
RARRES2-UKB	finngen_R12_CD2_BENIGN_THYROID	Benign neoplasm of thyroid gland || id:finngen_R12_CD2_BENIGN_THYROID	Retinoic acid receptor responder protein 2 | Cardiometabolic	Wald ratio	1	-0.282484895	0.216170104	0.191290385	-0.706178299	0.14120851	0.75390803	0.493526709	1.151664756
RARRES2-UKB	finngen_R12_L12_PSORI_PUSTUPALM	Pustulosis palmaris et plantaris || id:finngen_R12_L12_PSORI_PUSTUPALM	Retinoic acid receptor responder protein 2 | Cardiometabolic	Wald ratio	1	-0.248004723	0.189865037	0.191479161	-0.620140195	0.12413075	0.780356258	0.537869026	1.132163892
RARRES2-UKB	finngen_R12_VIRALPNEUMOKNOWN	Viral pneumonia (known virus, not influenza) || id:finngen_R12_VIRALPNEUMOKNOWN	Retinoic acid receptor responder protein 2 | Cardiometabolic	Wald ratio	1	-0.347681089	0.266180522	0.191489545	-0.869394912	0.174032734	0.706324095	0.419205129	1.190094521
RARRES2-Iceland	finngen_R12_H8_HL_SEN_NAS	Sensorineural hearing loss || id:finngen_R12_H8_HL_SEN_NAS	Retinoic acid receptor responder protein 2 | Cardiometabolic	Inverse variance weighted	4	-0.041001726	0.031398183	0.191599145	-0.102542164	0.020538713	0.959827473	0.902540094	1.020751083
RARRES2-UKB	finngen_R12_F5_ALLANXIOUS	All anxiety disorders || id:finngen_R12_F5_ALLANXIOUS	Retinoic acid receptor responder protein 2 | Cardiometabolic	Wald ratio	1	-0.054927426	0.042145612	0.192480058	-0.137532825	0.027677974	0.946553841	0.871505742	1.028064568
RARRES2-UKB	finngen_R12_K11_GINGIV_HYPERPLAS	Gingival hyperplasia || id:finngen_R12_K11_GINGIV_HYPERPLAS	Retinoic acid receptor responder protein 2 | Cardiometabolic	Wald ratio	1	-0.282540454	0.216945158	0.192793731	-0.707752964	0.142672056	0.753866144	0.492750182	1.153351505
RARRES2-Iceland	finngen_R12_E4_ENDINOTH	Disorders of endocrine glands in diseases classified elsewhere || id:finngen_R12_E4_ENDINOTH	Retinoic acid receptor responder protein 2 | Cardiometabolic	Inverse variance weighted	4	-0.999441301	0.767449734	0.192817631	-2.503642779	0.504760177	0.368085033	0.081786525	1.656588185
RARRES2-UKB	finngen_R12_K11_MIH	Molar incisor enamel hypoplasia || id:finngen_R12_K11_MIH	Retinoic acid receptor responder protein 2 | Cardiometabolic	Wald ratio	1	-0.299430516	0.230024307	0.193007252	-0.750278158	0.151417126	0.741240225	0.472235178	1.163481876
RARRES2-Iceland	finngen_R12_N14_GALACTORRHEA	Galactorrhea || id:finngen_R12_N14_GALACTORRHEA	Retinoic acid receptor responder protein 2 | Cardiometabolic	Inverse variance weighted	4	-0.413069407	0.317530978	0.193299847	-1.035430124	0.20929131	0.66161636	0.355073622	1.232804074
RARRES2-UKB	finngen_R12_D3_IMMUDEFOTHER	Other immunodeficiencies || id:finngen_R12_D3_IMMUDEFOTHER	Retinoic acid receptor responder protein 2 | Cardiometabolic	Wald ratio	1	-0.493122208	0.379111512	0.193350447	-1.236180772	0.249936357	0.61071663	0.290491556	1.2839437
RARRES2-UKB	finngen_R12_M13_ARTHROSIS_POLY	Polyarthrosis || id:finngen_R12_M13_ARTHROSIS_POLY	Retinoic acid receptor responder protein 2 | Cardiometabolic	Wald ratio	1	-0.107715814	0.082831215	0.193455219	-0.270064995	0.054633368	0.897882726	0.76332988	1.056153324
RARRES2-UKB	finngen_R12_DRUGADVERS_HEADA_NOT_ELSEW_CLASSIFIED	Drug-induced headache, not elsewhere classified || id:finngen_R12_DRUGADVERS_HEADA_NOT_ELSEW_CLASSIFIED	Retinoic acid receptor responder protein 2 | Cardiometabolic	Wald ratio	1	-0.709489085	0.545723083	0.193570148	-1.779106327	0.360128157	0.49189545	0.168788922	1.433513118
RARRES2-UKB	finngen_R12_E4_HYPOTHALDYSF	Hypothalamic dysfunction, including iatrogenic, not elsewhere classified || id:finngen_R12_E4_HYPOTHALDYSF	Retinoic acid receptor responder protein 2 | Cardiometabolic	Wald ratio	1	-1.177614186	0.90711855	0.194221313	-2.955566544	0.600338172	0.308012724	0.052049164	1.822735093
RARRES2-Iceland	finngen_R12_L12_ALOPECAREATA	Alopecia areata || id:finngen_R12_L12_ALOPECAREATA	Retinoic acid receptor responder protein 2 | Cardiometabolic	Inverse variance weighted	4	-0.273434121	0.210643794	0.194257195	-0.686295957	0.139427714	0.760762453	0.503437373	1.149615702
RARRES2-UKB	finngen_R12_I9_STENOSIS	Occlusion and stenosis of arteries, not leading to stroke || id:finngen_R12_I9_STENOSIS	Retinoic acid receptor responder protein 2 | Cardiometabolic	Wald ratio	1	0.418361923	0.322361275	0.194354512	-0.213466176	1.050190022	1.519470507	0.807779482	2.858194188
RARRES2-UKB	finngen_R12_THROMBOCYTAEMIA	Essential (haemorrhagic) thrombocythaemia || id:finngen_R12_THROMBOCYTAEMIA	Retinoic acid receptor responder protein 2 | Cardiometabolic	Wald ratio	1	0.266483784	0.20545686	0.194620744	-0.136211663	0.66917923	1.305366421	0.872657904	1.952633999
RARRES2-UKB	finngen_R12_COPD_LATER	Later onset COPD || id:finngen_R12_COPD_LATER	Retinoic acid receptor responder protein 2 | Cardiometabolic	Wald ratio	1	0.086967613	0.067055583	0.194649029	-0.044461328	0.218396555	1.09086135	0.956512589	1.244080316
RARRES2-Iceland	finngen_R12_K11_OESOBST	Oesophageal obstruction || id:finngen_R12_K11_OESOBST	Retinoic acid receptor responder protein 2 | Cardiometabolic	Inverse variance weighted	4	0.219828245	0.169504166	0.194669064	-0.11239992	0.552056411	1.24586273	0.893686782	1.736820966
RARRES2-UKB	finngen_R12_CD2_BENIGN_ANUS_ANAL_CANAL	Benign neoplasm: Anus and anal canal || id:finngen_R12_CD2_BENIGN_ANUS_ANAL_CANAL	Retinoic acid receptor responder protein 2 | Cardiometabolic	Wald ratio	1	0.308195477	0.237704007	0.194785565	-0.157704378	0.774095331	1.360967	0.854102236	2.168629347
RARRES2-UKB	finngen_R12_H8_EUSTSALP	Eustachian salpingitis and obstruction || id:finngen_R12_H8_EUSTSALP	Retinoic acid receptor responder protein 2 | Cardiometabolic	Wald ratio	1	0.167009746	0.128875616	0.195010381	-0.085586462	0.419605954	1.181765783	0.91797377	1.521361951
RARRES2-UKB	finngen_R12_H7_MODVISIMPBINOC	Moderate visual impairment, binocular || id:finngen_R12_H7_MODVISIMPBINOC	Retinoic acid receptor responder protein 2 | Cardiometabolic	Wald ratio	1	-0.291039656	0.224679029	0.195196946	-0.731410552	0.149331241	0.747486035	0.481229712	1.161057515
RARRES2-Iceland	finngen_R12_Q17_CONOTR_DEFEC	Conotruncal defects || id:finngen_R12_Q17_CONOTR_DEFEC	Retinoic acid receptor responder protein 2 | Cardiometabolic	Inverse variance weighted	4	0.366843332	0.283207268	0.195210723	-0.188242914	0.921929577	1.443171802	0.82841345	2.514136934
RARRES2-Iceland	finngen_R12_H7_ORBITINFLAMCHRON	Chronic inflammatory disorders of orbit || id:finngen_R12_H7_ORBITINFLAMCHRON	Retinoic acid receptor responder protein 2 | Cardiometabolic	Inverse variance weighted	4	0.819388948	0.632698095	0.195295742	-0.420699319	2.059477215	2.269112868	0.656587495	7.841869129
RARRES2-Iceland	finngen_R12_DUODENAL_ULCER_UNSPE_ACUTE_CHRONIC_WO_HAEMORRHAGE_PERFORATION	Duodenal ulcer - Unspecified as acute or chronic, without haemorrhage or perforation, drug-induced || id:finngen_R12_DUODENAL_ULCER_UNSPE_ACUTE_CHRONIC_WO_HAEMORRHAGE_PERFORATION	Retinoic acid receptor responder protein 2 | Cardiometabolic	Inverse variance weighted	4	0.910438564	0.703112457	0.195365404	-0.467661851	2.288538979	2.485412308	0.626465327	9.860520728
RARRES2-Iceland	finngen_R12_M13_KNEEDERANGEMENTS	Internal derangement of knee || id:finngen_R12_M13_KNEEDERANGEMENTS	Retinoic acid receptor responder protein 2 | Cardiometabolic	Inverse variance weighted	4	0.076456376	0.059073649	0.195577295	-0.039327977	0.192240729	1.0794551	0.961435329	1.211962237
RARRES2-UKB	finngen_R12_Q17_CONGEN_MALFO_GREAT_VEINS	Congenital malformations of great veins || id:finngen_R12_Q17_CONGEN_MALFO_GREAT_VEINS	Retinoic acid receptor responder protein 2 | Cardiometabolic	Wald ratio	1	-0.956135843	0.739000394	0.195726502	-2.404576614	0.492304929	0.384375307	0.090303721	1.636082932
RARRES2-UKB	finngen_R12_H7_CORNEALNAS	Other and unspecified corneal deformities and disorders || id:finngen_R12_H7_CORNEALNAS	Retinoic acid receptor responder protein 2 | Cardiometabolic	Wald ratio	1	0.283291432	0.218978633	0.195770998	-0.145906688	0.712489553	1.327491979	0.864238343	2.039061295
RARRES2-Iceland	finngen_R12_H8_EXTDISINOTH	Disorder of external ear, unspecified || id:finngen_R12_H8_EXTDISINOTH	Retinoic acid receptor responder protein 2 | Cardiometabolic	Inverse variance weighted	4	0.234595829	0.1814211	0.195976084	-0.120989526	0.590181185	1.264397633	0.88604324	1.8043153
RARRES2-UKB	finngen_R12_Q17_CLEFT_HARD_PALATE_NOS	Cleft hard palate NOS || id:finngen_R12_Q17_CLEFT_HARD_PALATE_NOS	Retinoic acid receptor responder protein 2 | Cardiometabolic	Wald ratio	1	0.727254207	0.562914091	0.196376093	-0.376057411	1.830565826	2.069390682	0.686562915	6.237414954
RARRES2-UKB	finngen_R12_N14_OVAR_HYPERSTIM	Ovarian hyperstimulation (induction) || id:finngen_R12_N14_OVAR_HYPERSTIM	Retinoic acid receptor responder protein 2 | Cardiometabolic	Wald ratio	1	0.387325046	0.299830081	0.196421162	-0.200341913	0.974992004	1.473035217	0.818450867	2.651146013
RARRES2-Iceland	finngen_R12_C3_SCLC_EXALLC	Small cell lung cancer, excluding all cancers (controls excluding all cancers) || id:finngen_R12_C3_SCLC_EXALLC	Retinoic acid receptor responder protein 2 | Cardiometabolic	Inverse variance weighted	4	-0.307593472	0.238131024	0.196461598	-0.774330278	0.159143335	0.735214143	0.461012428	1.172505996
RARRES2-Iceland	finngen_R12_N14_VAGINAL_LSIL	LSIL lesion of the vagina || id:finngen_R12_N14_VAGINAL_LSIL	Retinoic acid receptor responder protein 2 | Cardiometabolic	Inverse variance weighted	4	0.43512698	0.336984067	0.196620805	-0.225361791	1.09561575	1.54515925	0.798227375	2.991023841
RARRES2-Iceland	finngen_R12_D3_CRYOGLOBU	Cryoglobulinemia || id:finngen_R12_D3_CRYOGLOBU	Retinoic acid receptor responder protein 2 | Cardiometabolic	Inverse variance weighted	4	-1.179627441	0.914003953	0.196837125	-2.97107519	0.611820308	0.307393239	0.051248179	1.843784601
RARRES2-UKB	finngen_R12_H8_EXT_ABSC	Abscess of external ear || id:finngen_R12_H8_EXT_ABSC	Retinoic acid receptor responder protein 2 | Cardiometabolic	Wald ratio	1	0.427208371	0.331017895	0.1968459	-0.221586703	1.076003445	1.532972055	0.801246449	2.932934462
RARRES2-Iceland	finngen_R12_T1D	Type 1 diabetes, definitions combined || id:finngen_R12_T1D	Retinoic acid receptor responder protein 2 | Cardiometabolic	Inverse variance weighted	4	-0.119123605	0.092321958	0.196944328	-0.300074642	0.061827433	0.88769807	0.740762927	1.063778756
RARRES2-Iceland	finngen_R12_M13_CERVICALGIA	Cervicalgia || id:finngen_R12_M13_CERVICALGIA	Retinoic acid receptor responder protein 2 | Cardiometabolic	Inverse variance weighted	4	0.082127888	0.063651765	0.196957336	-0.042629571	0.206885347	1.085594635	0.958266294	1.229841559
RARRES2-Iceland	finngen_R12_K11_MANDIBULAR_HYPOPL	Mandibular hypoplasia || id:finngen_R12_K11_MANDIBULAR_HYPOPL	Retinoic acid receptor responder protein 2 | Cardiometabolic	Inverse variance weighted	4	0.517423002	0.401393383	0.197374762	-0.269308029	1.304154032	1.677698648	0.763907914	3.684570747
RARRES2-UKB	finngen_R12_E4_GOITRENOD	Nontoxic single thyroid nodule || id:finngen_R12_E4_GOITRENOD	Retinoic acid receptor responder protein 2 | Cardiometabolic	Wald ratio	1	0.181950135	0.141176471	0.197462946	-0.094755747	0.458656018	1.199554377	0.909595079	1.581946448
RARRES2-UKB	finngen_R12_L12_ERYTHRASMA	Erythrasma || id:finngen_R12_L12_ERYTHRASMA	Retinoic acid receptor responder protein 2 | Cardiometabolic	Wald ratio	1	1.109743732	0.861661689	0.19777688	-0.579113179	2.798600644	3.033580886	0.560395116	16.42165094
RARRES2-Iceland	finngen_R12_G6_POSTPOLIO	Postpolio syndrome || id:finngen_R12_G6_POSTPOLIO	Retinoic acid receptor responder protein 2 | Cardiometabolic	Inverse variance weighted	4	-0.91364988	0.709743422	0.197991132	-2.304746987	0.477447228	0.401057737	0.099784044	1.611954193
RARRES2-UKB	finngen_R12_RHEUMA_OTHER_WIDE	Other (seronegative) rheumatoid arthritis, wide || id:finngen_R12_RHEUMA_OTHER_WIDE	Retinoic acid receptor responder protein 2 | Cardiometabolic	Wald ratio	1	0.107771836	0.083732204	0.19805895	-0.056343283	0.271886955	1.113793589	0.945214604	1.312438628
RARRES2-Iceland	finngen_R12_K11_OTHANRECT	Other diseases of anus and rectum || id:finngen_R12_K11_OTHANRECT	Retinoic acid receptor responder protein 2 | Cardiometabolic	Inverse variance weighted	4	-0.100493543	0.078218828	0.198871149	-0.253802446	0.052815359	0.904390952	0.775845058	1.054234972
RARRES2-UKB	finngen_R12_C3_MACROGLOBULINEMIA_EXALLC	Waldenstrom macroglobulinemia, lymphoplasmacytic lymphoma, excluding all cancers (controls excluding all cancers) || id:finngen_R12_C3_MACROGLOBULINEMIA_EXALLC	Retinoic acid receptor responder protein 2 | Cardiometabolic	Wald ratio	1	-0.627599139	0.488700604	0.199064954	-1.585452323	0.330254045	0.533872016	0.204855111	1.391321542
RARRES2-UKB	finngen_R12_AB1_PEDICULOSIS_AND_PHTHIRIAASIS	Pediculosis and phthiriasis || id:finngen_R12_AB1_PEDICULOSIS_AND_PHTHIRIAASIS	Retinoic acid receptor responder protein 2 | Cardiometabolic	Wald ratio	1	0.910970669	0.709465935	0.199133863	-0.479582564	2.301523902	2.48673516	0.619041748	9.98939372
RARRES2-UKB	finngen_R12_O15_POSTPART_HAEMORRH_ANATOMY	Postpartum haemorrhage due to anatomy || id:finngen_R12_O15_POSTPART_HAEMORRH_ANATOMY	Retinoic acid receptor responder protein 2 | Cardiometabolic	Wald ratio	1	-0.148292706	0.11550941	0.199206719	-0.37469115	0.078105739	0.862178714	0.687501581	1.081236981
RARRES2-UKB	finngen_R12_F5_DEPRESSION_DYSTHYMIA	Depression or dysthymia || id:finngen_R12_F5_DEPRESSION_DYSTHYMIA	Retinoic acid receptor responder protein 2 | Cardiometabolic	Wald ratio	1	-0.041625715	0.032425724	0.19923817	-0.105180134	0.021928704	0.959228739	0.900162358	1.022170905
RARRES2-UKB	finngen_R12_Z21_LUNG_TRANSPLANT_STATUS	Lung transplant status || id:finngen_R12_Z21_LUNG_TRANSPLANT_STATUS	Retinoic acid receptor responder protein 2 | Cardiometabolic	Wald ratio	1	-0.608148714	0.473995879	0.199483206	-1.537180638	0.320883209	0.544357699	0.214986372	1.378344594
RARRES2-Iceland	finngen_R12_O15_PREG_ABORT	Pregnancy with abortive outcome || id:finngen_R12_O15_PREG_ABORT	Retinoic acid receptor responder protein 2 | Cardiometabolic	Inverse variance weighted	4	0.032301248	0.025204387	0.19999267	-0.017099351	0.081701848	1.032828596	0.983046013	1.085132227
RARRES2-UKB	finngen_R12_O15_LABOUR_MALPOS	Obstructed labour due to malposition and malpresentation of fetus || id:finngen_R12_O15_LABOUR_MALPOS	Retinoic acid receptor responder protein 2 | Cardiometabolic	Wald ratio	1	-0.096017316	0.074949186	0.200158949	-0.242917721	0.050883089	0.908448285	0.784336045	1.052199872
RARRES2-UKB	finngen_R12_KRA_PSY_TIC	Tic and related disorders || id:finngen_R12_KRA_PSY_TIC	Retinoic acid receptor responder protein 2 | Cardiometabolic	Wald ratio	1	-0.434514897	0.339286988	0.200309363	-1.099517392	0.230487599	0.647578733	0.333031769	1.259213851
RARRES2-UKB	finngen_R12_F5_MILDRET	Mild mental retardation || id:finngen_R12_F5_MILDRET	Retinoic acid receptor responder protein 2 | Cardiometabolic	Wald ratio	1	-0.318119777	0.248663102	0.200784254	-0.805499456	0.169259902	0.727515644	0.446864682	1.184427934
RARRES2-UKB	finngen_R12_H7_CONJUNCTIVITISCHRON	Chronic conjunctivitis || id:finngen_R12_H7_CONJUNCTIVITISCHRON	Retinoic acid receptor responder protein 2 | Cardiometabolic	Wald ratio	1	-0.287494502	0.224796166	0.200928067	-0.728094988	0.153105984	0.750140691	0.482827907	1.165448492
RARRES2-Iceland	finngen_R12_I9_ARTOTH	Other diseases of arteries and capillaries || id:finngen_R12_I9_ARTOTH	Retinoic acid receptor responder protein 2 | Cardiometabolic	Inverse variance weighted	4	-0.130460277	0.102018633	0.200971469	-0.330416797	0.069496244	0.877691357	0.71862415	1.071968035
RARRES2-Iceland	finngen_R12_O15_PREEC_OR_FETGRO	Pre-eclampsia or poor fetal growth || id:finngen_R12_O15_PREEC_OR_FETGRO	Retinoic acid receptor responder protein 2 | Cardiometabolic	Inverse variance weighted	4	0.070610032	0.055247354	0.201224448	-0.037674781	0.178894845	1.073162645	0.963026084	1.195894984
RARRES2-UKB	finngen_R12_F5_ANXPER	Anxious personality disorder || id:finngen_R12_F5_ANXPER	Retinoic acid receptor responder protein 2 | Cardiometabolic	Wald ratio	1	0.355192722	0.277956803	0.201295188	-0.189602611	0.899988055	1.426455537	0.827287823	2.459573731
RARRES2-Iceland	finngen_R12_E4_AUTOPOLYFAI	Autoimmune polyglandular failure || id:finngen_R12_E4_AUTOPOLYFAI	Retinoic acid receptor responder protein 2 | Cardiometabolic	Inverse variance weighted	4	1.070390884	0.838902981	0.201976302	-0.573858959	2.714640727	2.916519299	0.563347305	15.09918437
RARRES2-UKB	finngen_R12_K11_DISORD_TEETH	Other disorders of teeth and supporting structures || id:finngen_R12_K11_DISORD_TEETH	Retinoic acid receptor responder protein 2 | Cardiometabolic	Wald ratio	1	0.098712411	0.077389171	0.20212079	-0.052970364	0.250395185	1.103748827	0.948408119	1.284532944
RARRES2-UKB	finngen_R12_I9_ANEURYSM	Cerebral aneurysm, nonruptured || id:finngen_R12_I9_ANEURYSM	Retinoic acid receptor responder protein 2 | Cardiometabolic	Wald ratio	1	-0.165808737	0.129997917	0.202142136	-0.420604653	0.08898718	0.847208259	0.656649655	1.093066643
RARRES2-Iceland	finngen_R12_GOUT_SCND	Other secondary gout || id:finngen_R12_GOUT_SCND	Retinoic acid receptor responder protein 2 | Cardiometabolic	Inverse variance weighted	4	0.753054707	0.590612365	0.202294895	-0.40454553	1.910654943	2.123476718	0.667280001	6.757513135
RARRES2-UKB	finngen_R12_N14_OTHFEMPELINF	Other female pelvic inflammatory diseases || id:finngen_R12_N14_OTHFEMPELINF	Retinoic acid receptor responder protein 2 | Cardiometabolic	Wald ratio	1	-0.116857189	0.091754057	0.202808218	-0.296695141	0.062980763	0.889712245	0.743270571	1.065006351
RARRES2-UKB	finngen_R12_K11_DENTOFACIAL_ANOMALIES	Dentofacial anomalies [including malocclusion] || id:finngen_R12_K11_DENTOFACIAL_ANOMALIES	Retinoic acid receptor responder protein 2 | Cardiometabolic	Wald ratio	1	0.082747876	0.064993865	0.202959708	-0.0446401	0.210135852	1.0862679	0.956341607	1.233845669
RARRES2-UKB	finngen_R12_CD2_BENIGN_LEIOMYOMA_UTERI	Leiomyoma of uterus || id:finngen_R12_CD2_BENIGN_LEIOMYOMA_UTERI	Retinoic acid receptor responder protein 2 | Cardiometabolic	Wald ratio	1	0.0521564	0.040972151	0.203027987	-0.028149016	0.132461815	1.053540503	0.972243476	1.141635422
RARRES2-Iceland	finngen_R12_M13_CALCBURS	Calcium deposit in bursa || id:finngen_R12_M13_CALCBURS	Retinoic acid receptor responder protein 2 | Cardiometabolic	Inverse variance weighted	4	1.205610579	0.948277581	0.203597459	-0.65301348	3.064234638	3.338797055	0.52047497	21.41806314
RARRES2-Iceland	finngen_R12_AUTOIMMUNE_NONTHYROID	Autoimmune diseases excluding thyroid diseases || id:finngen_R12_AUTOIMMUNE_NONTHYROID	Retinoic acid receptor responder protein 2 | Cardiometabolic	Inverse variance weighted	4	-0.031938565	0.02514405	0.204004991	-0.081220903	0.017343772	0.968566084	0.921989999	1.017495048
RARRES2-Iceland	finngen_R12_CD2_BENIGN_CILIARY	Benign neoplasm: Ciliary body || id:finngen_R12_CD2_BENIGN_CILIARY	Retinoic acid receptor responder protein 2 | Cardiometabolic	Inverse variance weighted	4	-0.88971593	0.700787203	0.204228931	-2.263258849	0.483826989	0.410772424	0.104010976	1.62227095
RARRES2-UKB	finngen_R12_E4_ADRENAS	Disorders of adrenal gland, other and/or unspecified || id:finngen_R12_E4_ADRENAS	Retinoic acid receptor responder protein 2 | Cardiometabolic	Wald ratio	1	-0.724985531	0.572099914	0.205070964	-1.846301364	0.396330301	0.484331577	0.157819806	1.486360182
RARRES2-Iceland	finngen_R12_O15_DELIV_MULTIP	Multiple delivery || id:finngen_R12_O15_DELIV_MULTIP	Retinoic acid receptor responder protein 2 | Cardiometabolic	Inverse variance weighted	4	0.136823131	0.108034739	0.205343623	-0.074924958	0.34857122	1.146625328	0.927813109	1.417041461
RARRES2-Iceland	finngen_R12_I9_PHLETHROMBDVTLOW	DVT of lower extremities || id:finngen_R12_I9_PHLETHROMBDVTLOW	Retinoic acid receptor responder protein 2 | Cardiometabolic	Inverse variance weighted	4	0.086152304	0.068057547	0.205558068	-0.047240489	0.219545097	1.089972323	0.953857978	1.245510016
RARRES2-UKB	finngen_R12_Z21_KIDNEY_TRANSPLANT_STATUS	Kidney transplant status || id:finngen_R12_Z21_KIDNEY_TRANSPLANT_STATUS	Retinoic acid receptor responder protein 2 | Cardiometabolic	Wald ratio	1	-0.218960576	0.173030072	0.20571074	-0.558099516	0.120178364	0.803353389	0.57229567	1.127697975
RARRES2-Iceland	finngen_R12_C3_KIDNEY_CHROMOPHOBE_EXALLC	Chromophobe cell carcinoma of kidney, excluding all cancers (controls excluding all cancers) || id:finngen_R12_C3_KIDNEY_CHROMOPHOBE_EXALLC	Retinoic acid receptor responder protein 2 | Cardiometabolic	Inverse variance weighted	4	-0.702496145	0.555199796	0.205762617	-1.790687746	0.385695456	0.495347301	0.166845383	1.470636729
RARRES2-Iceland	finngen_R12_G6_INFLAMYOP	Inflammatory myopathy || id:finngen_R12_G6_INFLAMYOP	Retinoic acid receptor responder protein 2 | Cardiometabolic	Inverse variance weighted	4	-1.05734436	0.836243167	0.206087136	-2.696380966	0.581692247	0.347377095	0.067449172	1.789063407
RARRES2-Iceland	finngen_R12_M13_HALLUXRIGIDUS	Hallux rigidus || id:finngen_R12_M13_HALLUXRIGIDUS	Retinoic acid receptor responder protein 2 | Cardiometabolic	Inverse variance weighted	4	-0.101968212	0.080659293	0.206163889	-0.260060427	0.056124004	0.903058258	0.771004995	1.057728838
RARRES2-Iceland	finngen_R12_C3_AML_MDS	Acute myeloid leukaemia and myelodysplastic syndromes || id:finngen_R12_C3_AML_MDS	Retinoic acid receptor responder protein 2 | Cardiometabolic	Inverse variance weighted	4	0.311428056	0.246610271	0.20664852	-0.171928075	0.794784188	1.365373553	0.842039735	2.213963145
RARRES2-UKB	finngen_R12_H7_ANISOMETROPIA	Anisometropia and aniseikonia || id:finngen_R12_H7_ANISOMETROPIA	Retinoic acid receptor responder protein 2 | Cardiometabolic	Wald ratio	1	0.276822465	0.219261986	0.206762026	-0.152931028	0.706575957	1.318932193	0.858188911	2.027038694
RARRES2-Iceland	finngen_R12_VWXY20_SUICI_OTHER_INTENTI_SELF_H	Suicide or other Intentional self-harm || id:finngen_R12_VWXY20_SUICI_OTHER_INTENTI_SELF_H	Retinoic acid receptor responder protein 2 | Cardiometabolic	Inverse variance weighted	4	0.073542423	0.058305662	0.207191563	-0.040736673	0.18782152	1.076314196	0.960081912	1.206618139
RARRES2-Iceland	finngen_R12_N14_INFCERVIX	Inflammatory disease of cervix uteri || id:finngen_R12_N14_INFCERVIX	Retinoic acid receptor responder protein 2 | Cardiometabolic	Inverse variance weighted	4	-0.156596512	0.124197757	0.207357759	-0.400024115	0.086831091	0.855048991	0.670303881	1.090712433
RARRES2-Iceland	finngen_R12_H7_GLAUCOMA_POAG	Primary open-angle glaucoma, strict || id:finngen_R12_H7_GLAUCOMA_POAG	Retinoic acid receptor responder protein 2 | Cardiometabolic	Inverse variance weighted (multiplicative random effects)	4	-0.143591267	0.113997812	0.207814891	-0.367026978	0.079844445	0.866241738	0.692790955	1.08311857
RARRES2-UKB	finngen_R12_G6_HEMIPLE	Hemiplegia || id:finngen_R12_G6_HEMIPLE	Retinoic acid receptor responder protein 2 | Cardiometabolic	Wald ratio	1	-0.208557076	0.165710582	0.208188504	-0.533349816	0.116235665	0.811754702	0.58663655	1.123260554
RARRES2-UKB	finngen_R12_M13_LIMBLENGTH	Unequal limb length (acquired) || id:finngen_R12_M13_LIMBLENGTH	Retinoic acid receptor responder protein 2 | Cardiometabolic	Wald ratio	1	-0.503238651	0.399857398	0.208194613	-1.28695915	0.280481848	0.604569496	0.276109114	1.323767514
RARRES2-Iceland	finngen_R12_K11_ORAL_LICHEN_PLANUS	Oral lichen ruber planus || id:finngen_R12_K11_ORAL_LICHEN_PLANUS	Retinoic acid receptor responder protein 2 | Cardiometabolic	Inverse variance weighted	4	0.329751348	0.2623367	0.208761757	-0.184428584	0.84393128	1.390622304	0.831579326	2.325491186
RARRES2-UKB	finngen_R12_E4_VIT_D_DEF	Vitamin D deficiency || id:finngen_R12_E4_VIT_D_DEF	Retinoic acid receptor responder protein 2 | Cardiometabolic	Wald ratio	1	-0.376393268	0.29950228	0.208851702	-0.963417737	0.210631201	0.686332367	0.381586492	1.234457005
RARRES2-UKB	finngen_R12_K11_ORALCYST	Cysts of oral region, not elsewhere classified || id:finngen_R12_K11_ORALCYST	Retinoic acid receptor responder protein 2 | Cardiometabolic	Wald ratio	1	-0.224922564	0.179010116	0.208942128	-0.575782392	0.125937264	0.798578055	0.562264785	1.13421101
RARRES2-Iceland	finngen_R12_Z21_PROCREATIVE_MANAG	Procreative management || id:finngen_R12_Z21_PROCREATIVE_MANAG	Retinoic acid receptor responder protein 2 | Cardiometabolic	Inverse variance weighted	4	-0.060528538	0.048184706	0.209051664	-0.154970562	0.033913486	0.941266907	0.856440389	1.034495104
RARRES2-Iceland	finngen_R12_C3_MULT_MYELOMA_EXALLC	Multiple myeloma, excluding all cancers (controls excluding all cancers) || id:finngen_R12_C3_MULT_MYELOMA_EXALLC	Retinoic acid receptor responder protein 2 | Cardiometabolic	Inverse variance weighted	4	-0.19091616	0.152018462	0.209161355	-0.488872345	0.107040025	0.826201854	0.613317615	1.1129788
RARRES2-UKB	finngen_R12_CAMPYLOENTERITIS	Campylobacter enteritis || id:finngen_R12_CAMPYLOENTERITIS	Retinoic acid receptor responder protein 2 | Cardiometabolic	Wald ratio	1	0.302268676	0.240685696	0.209165018	-0.169475288	0.77401264	1.352924676	0.844107614	2.168450029
RARRES2-UKB	finngen_R12_Q17_OTHER_CONGEN_MALFO_URINARY_SYSTEM	Other congenital malformations of urinary system || id:finngen_R12_Q17_OTHER_CONGEN_MALFO_URINARY_SYSTEM	Retinoic acid receptor responder protein 2 | Cardiometabolic	Wald ratio	1	-0.719860175	0.573562979	0.209454307	-1.844043614	0.404323263	0.486820321	0.158176526	1.49828821
RARRES2-Iceland	finngen_R12_AB1_OTHER_BACTERIAL	Other bacterial diseases || id:finngen_R12_AB1_OTHER_BACTERIAL	Retinoic acid receptor responder protein 2 | Cardiometabolic	Inverse variance weighted	4	-0.033414948	0.026663141	0.210123387	-0.085674704	0.018844809	0.967137165	0.91789277	1.019023493
RARRES2-Iceland	finngen_R12_I9_STR_EMBOLIC_WITH_FLIMMER	Embolic stroke with flimmer || id:finngen_R12_I9_STR_EMBOLIC_WITH_FLIMMER	Retinoic acid receptor responder protein 2 | Cardiometabolic	Inverse variance weighted	4	0.256142004	0.204397707	0.210149311	-0.144477502	0.65676151	1.291936175	0.865474384	1.928536663
RARRES2-Iceland	finngen_R12_G6_NEURODEGENERATIVE	Unspecific neurodegenerative disorder || id:finngen_R12_G6_NEURODEGENERATIVE	Retinoic acid receptor responder protein 2 | Cardiometabolic	Inverse variance weighted	4	-0.084689045	0.067582609	0.210162438	-0.217150959	0.047772869	0.918797945	0.804808467	1.048932383
RARRES2-Iceland	finngen_R12_CARDIAC_ARRHYTM	Cardiac arrhythmias || id:finngen_R12_CARDIAC_ARRHYTM	Retinoic acid receptor responder protein 2 | Cardiometabolic	Inverse variance weighted (multiplicative random effects)	4	0.079183725	0.06320935	0.210307005	-0.044706602	0.203074052	1.082403168	0.956278011	1.22516319
RARRES2-UKB	finngen_R12_TEMPOROMANDIB	Temporomandibular joint disorders || id:finngen_R12_TEMPOROMANDIB	Retinoic acid receptor responder protein 2 | Cardiometabolic	Wald ratio	1	0.106512026	0.085098965	0.210706395	-0.060281946	0.273305998	1.112391304	0.941499045	1.314302357
RARRES2-UKB	finngen_R12_CD2_BENIGN_MOUTH_PHARYNX	Benign neoplasm of mouth and pharynx || id:finngen_R12_CD2_BENIGN_MOUTH_PHARYNX	Retinoic acid receptor responder protein 2 | Cardiometabolic	Wald ratio	1	-0.142701576	0.11401301	0.210706404	-0.366167076	0.080763923	0.867012767	0.693386943	1.084114932
RARRES2-UKB	finngen_R12_L12_XEROSCUT	Xerosis cutis || id:finngen_R12_L12_XEROSCUT	Retinoic acid receptor responder protein 2 | Cardiometabolic	Wald ratio	1	-0.418921221	0.334741764	0.210760933	-1.07501508	0.237172637	0.65775601	0.341292609	1.267659944
RARRES2-Iceland	finngen_R12_CD2_MULTIPLE_MYELOMA_PLASMA_CELL_EXALLC	Multiple myeloma and malignant plasma cell neoplasms (controls excluding all cancers) || id:finngen_R12_CD2_MULTIPLE_MYELOMA_PLASMA_CELL_EXALLC	Retinoic acid receptor responder protein 2 | Cardiometabolic	Inverse variance weighted	4	-0.191075985	0.152686046	0.210777431	-0.490340636	0.108188665	0.826069817	0.612417747	1.114257947
RARRES2-UKB	finngen_R12_G6_POSTPOLIO	Postpolio syndrome || id:finngen_R12_G6_POSTPOLIO	Retinoic acid receptor responder protein 2 | Cardiometabolic	Wald ratio	1	-1.087112531	0.86917147	0.21102725	-2.790688613	0.616463551	0.337188711	0.061378933	1.852365648
RARRES2-Iceland	finngen_R12_E4_CARBONAS	Disorder of carbohydrate metabolism, other/unspecified || id:finngen_R12_E4_CARBONAS	Retinoic acid receptor responder protein 2 | Cardiometabolic	Inverse variance weighted	4	-0.703086924	0.562203381	0.211083453	-1.805005551	0.398831702	0.495054746	0.164473544	1.49008282
RARRES2-UKB	finngen_R12_C_DIFFICILE_ENTEROCOLITIS	Enterocolitis due to Clostridium difficile || id:finngen_R12_C_DIFFICILE_ENTEROCOLITIS	Retinoic acid receptor responder protein 2 | Cardiometabolic	Wald ratio	1	-0.142876126	0.114274602	0.211194483	-0.366854346	0.081102095	0.866861444	0.692910563	1.084481611
RARRES2-UKB	finngen_R12_N14_FIANOV	Female infertility, associated with anovulation || id:finngen_R12_N14_FIANOV	Retinoic acid receptor responder protein 2 | Cardiometabolic	Wald ratio	1	0.157791976	0.126469431	0.212152333	-0.090088108	0.405672061	1.17092259	0.913850664	1.500310461
RARRES2-Iceland	finngen_R12_H7_GLAUCNAS	Other and unspecified glaucoma || id:finngen_R12_H7_GLAUCNAS	Retinoic acid receptor responder protein 2 | Cardiometabolic	Inverse variance weighted	4	-0.151692402	0.121712989	0.212649744	-0.39024986	0.086865057	0.859252545	0.676887726	1.09074948
RARRES2-UKB	finngen_R12_M13_CHRONDROPATHIES	Chondropathies || id:finngen_R12_M13_CHRONDROPATHIES	Retinoic acid receptor responder protein 2 | Cardiometabolic	Wald ratio	1	0.113849573	0.091369308	0.212750674	-0.065234271	0.292933417	1.120583546	0.936847961	1.340353542
RARRES2-UKB	finngen_R12_O15_PREG_MATERN_CARE	Maternal care for other conditions predominantly related to pregnancy || id:finngen_R12_O15_PREG_MATERN_CARE	Retinoic acid receptor responder protein 2 | Cardiometabolic	Wald ratio	1	0.096780795	0.077678079	0.212793189	-0.055468241	0.249029831	1.101618867	0.946042069	1.282780299
RARRES2-UKB	finngen_R12_G6_BELLPA	Bell's palsy || id:finngen_R12_G6_BELLPA	Retinoic acid receptor responder protein 2 | Cardiometabolic	Wald ratio	1	-0.13381207	0.1074695	0.213088853	-0.344452291	0.07682815	0.874754442	0.708608359	1.079856487
RARRES2-UKB	finngen_R12_H7_MODVISIMPMONOC	Moderate visual impairment, monocular || id:finngen_R12_H7_MODVISIMPMONOC	Retinoic acid receptor responder protein 2 | Cardiometabolic	Wald ratio	1	-0.796944232	0.640303725	0.21326606	-2.051939533	0.458051068	0.450704109	0.12848546	1.58098974
RARRES2-Iceland	finngen_R12_H7_PERIPHRETINADEGEN	Peripheral retinal degeneration || id:finngen_R12_H7_PERIPHRETINADEGEN	Retinoic acid receptor responder protein 2 | Cardiometabolic	Inverse variance weighted	4	-0.224550297	0.180454255	0.213366609	-0.578240638	0.129140044	0.798875395	0.560884298	1.137849461
RARRES2-Iceland	finngen_R12_AB1_POLIOMYELITIS	Acute poliomyelitis || id:finngen_R12_AB1_POLIOMYELITIS	Retinoic acid receptor responder protein 2 | Cardiometabolic	Inverse variance weighted	4	0.363331847	0.292023368	0.213430534	-0.209033954	0.935697649	1.438113014	0.811367686	2.548991139
RARRES2-Iceland	finngen_R12_C3_THYROID_GLAND_EXALLC	Malignant neoplasm of thyroid gland, excluding all cancers (controls excluding all cancers) || id:finngen_R12_C3_THYROID_GLAND_EXALLC	Retinoic acid receptor responder protein 2 | Cardiometabolic	Inverse variance weighted	4	0.141996413	0.114143514	0.213493495	-0.081724874	0.3657177	1.152572514	0.92152546	1.441548236
RARRES2-UKB	finngen_R12_O15_PREG_ABORT	Pregnancy with abortive outcome || id:finngen_R12_O15_PREG_ABORT	Retinoic acid receptor responder protein 2 | Cardiometabolic	Wald ratio	1	0.038319281	0.03082302	0.213792914	-0.022093838	0.098732401	1.039062933	0.978148443	1.103770892
RARRES2-Iceland	finngen_R12_P16_TRANSITO_DISORD_CARBOH_METABOLISM_SPECIFIC_FETUS_NEWBO	Transitory disorders of carbohydrate metabolism specific to fetus and newborn || id:finngen_R12_P16_TRANSITO_DISORD_CARBOH_METABOLISM_SPECIFIC_FETUS_NEWBO	Retinoic acid receptor responder protein 2 | Cardiometabolic	Inverse variance weighted	4	0.490136165	0.394266118	0.213808601	-0.282625426	1.262897756	1.632538499	0.75380209	3.535652114
RARRES2-UKB	finngen_R12_L12_PARAPSO_RETIFORM	Other and unspecified parapsoriasis || id:finngen_R12_L12_PARAPSO_RETIFORM	Retinoic acid receptor responder protein 2 | Cardiometabolic	Wald ratio	1	0.740426419	0.596296039	0.214343787	-0.428313818	1.909166655	2.096829451	0.651606897	6.747463491
RARRES2-UKB	finngen_R12_CD2_BENIGN_ORBIT_NOS	Benign neoplasm: Orbit, unspecified || id:finngen_R12_CD2_BENIGN_ORBIT_NOS	Retinoic acid receptor responder protein 2 | Cardiometabolic	Wald ratio	1	-0.632863393	0.50994282	0.214588107	-1.632351321	0.366624534	0.531068963	0.195469422	1.442856074
RARRES2-Iceland	finngen_R12_F5_SPEECH	Specific development disorders of speech and language || id:finngen_R12_F5_SPEECH	Retinoic acid receptor responder protein 2 | Cardiometabolic	Inverse variance weighted	4	0.156713611	0.126356924	0.214884589	-0.09094596	0.404373182	1.169660588	0.913067052	1.498363005
RARRES2-UKB	finngen_R12_O15_ABORT_SPONTAN	Spontaneous abortion || id:finngen_R12_O15_ABORT_SPONTAN	Retinoic acid receptor responder protein 2 | Cardiometabolic	Wald ratio	1	0.063940088	0.051589694	0.215198678	-0.037175711	0.165055888	1.066028529	0.963506821	1.179459035
RARRES2-UKB	finngen_R12_T2D_WIDE	Type 2 diabetes, wide definition || id:finngen_R12_T2D_WIDE	Retinoic acid receptor responder protein 2 | Cardiometabolic	Wald ratio	1	0.045029099	0.036365581	0.215629303	-0.026247439	0.116305638	1.046058299	0.974094031	1.123339155
RARRES2-Iceland	finngen_R12_N14_OVAR_HYPERSTIM	Ovarian hyperstimulation (induction) || id:finngen_R12_N14_OVAR_HYPERSTIM	Retinoic acid receptor responder protein 2 | Cardiometabolic	Inverse variance weighted	4	0.303624721	0.245278119	0.215760795	-0.177120391	0.784369834	1.354760548	0.837678929	2.191025795
RARRES2-UKB	finngen_R12_KRA_PSY_SPEELING_EXMORE	Speech and linguistic disorders (more control exclusions) || id:finngen_R12_KRA_PSY_SPEELING_EXMORE	Retinoic acid receptor responder protein 2 | Cardiometabolic	Wald ratio	1	0.158639257	0.128270945	0.216179428	-0.092771794	0.410050309	1.171915111	0.911401464	1.506893594
RARRES2-UKB	finngen_R12_H8_LABYRFISTU	Labyrinthine fistula || id:finngen_R12_H8_LABYRFISTU	Retinoic acid receptor responder protein 2 | Cardiometabolic	Wald ratio	1	0.900076394	0.728203347	0.216449857	-0.527202167	2.327354955	2.459791018	0.590254094	10.25079184
RARRES2-Iceland	finngen_R12_CD2_BENIGN_LIPO_SKIN_LIMBS	Benign lipomatous neoplasm of skin and subcutaneous tissue of limbs || id:finngen_R12_CD2_BENIGN_LIPO_SKIN_LIMBS	Retinoic acid receptor responder protein 2 | Cardiometabolic	Inverse variance weighted	4	0.138122677	0.111763024	0.216513182	-0.08093285	0.357178204	1.148116389	0.922255619	1.429290553
RARRES2-Iceland	finngen_R12_N14_PROSTHYPERPLA	Hyperplasia of prostate || id:finngen_R12_N14_PROSTHYPERPLA	Retinoic acid receptor responder protein 2 | Cardiometabolic	Inverse variance weighted	4	-0.046470447	0.037754013	0.218369859	-0.120468312	0.027527419	0.954592772	0.886505178	1.027909799
RARRES2-UKB	finngen_R12_J10_PNEUMONIA	All pneumoniae || id:finngen_R12_J10_PNEUMONIA	Retinoic acid receptor responder protein 2 | Cardiometabolic	Wald ratio	1	-0.036284927	0.029480381	0.218391651	-0.094066473	0.021496619	0.96436548	0.910222255	1.021729336
RARRES2-Iceland	finngen_R12_D3_SARCOIDOSIS	Sarcoidosis || id:finngen_R12_D3_SARCOIDOSIS	Retinoic acid receptor responder protein 2 | Cardiometabolic	Inverse variance weighted	4	-0.101953709	0.082844352	0.218447895	-0.264328639	0.060421222	0.903071355	0.767721195	1.062283909
RARRES2-UKB	finngen_R12_CD2_BENIGN_BREAST	Benign neoplasm of breast || id:finngen_R12_CD2_BENIGN_BREAST	Retinoic acid receptor responder protein 2 | Cardiometabolic	Wald ratio	1	-0.133768549	0.108703382	0.218478816	-0.346827178	0.07929008	0.874792513	0.70692749	1.082518294
RARRES2-UKB	finngen_R12_Q17_CONGEN_MALFO_TRACHEA_BRONCHUS	Congenital malformations of trachea and bronchus || id:finngen_R12_Q17_CONGEN_MALFO_TRACHEA_BRONCHUS	Retinoic acid receptor responder protein 2 | Cardiometabolic	Wald ratio	1	0.5174989	0.420826446	0.218801794	-0.307320934	1.342318735	1.677825988	0.735414543	3.82790913
RARRES2-Iceland	finngen_R12_E4_THYCRISIS	Thyroid crisis or storm || id:finngen_R12_E4_THYCRISIS	Retinoic acid receptor responder protein 2 | Cardiometabolic	Inverse variance weighted	4	0.804524891	0.654260124	0.218820222	-0.477824951	2.086874733	2.235634077	0.620130741	8.059687092
RARRES2-UKB	finngen_R12_H7_VISFIELDDEF	Visual field defects || id:finngen_R12_H7_VISFIELDDEF	Retinoic acid receptor responder protein 2 | Cardiometabolic	Wald ratio	1	-0.160928305	0.130938723	0.219058591	-0.417568201	0.095711591	0.851353107	0.65864657	1.100441641
RARRES2-UKB	finngen_R12_K11_HYPERTROPHY_TONGUE_PAPILLAE	Hypertrophy of tongue papillae || id:finngen_R12_K11_HYPERTROPHY_TONGUE_PAPILLAE	Retinoic acid receptor responder protein 2 | Cardiometabolic	Wald ratio	1	-0.442878441	0.360433826	0.219170364	-1.14932874	0.263571859	0.642185266	0.316849386	1.301570821
RARRES2-UKB	finngen_R12_G6_ALCODEGEN	Degeneration of the brain due to alcohol || id:finngen_R12_G6_ALCODEGEN	Retinoic acid receptor responder protein 2 | Cardiometabolic	Wald ratio	1	-0.33017154	0.269039054	0.219737914	-0.857488085	0.197145005	0.71880042	0.424226366	1.217920633
RARRES2-UKB	finngen_R12_J10_TONSILLITIS	Other and unspecified tonsillitis || id:finngen_R12_J10_TONSILLITIS	Retinoic acid receptor responder protein 2 | Cardiometabolic	Wald ratio	1	0.069581221	0.056698845	0.219744788	-0.041548515	0.180710957	1.072059131	0.959302794	1.198068836
RARRES2-Iceland	finngen_R12_O15_ABORT_SPONTAN	Spontaneous abortion || id:finngen_R12_O15_ABORT_SPONTAN	Retinoic acid receptor responder protein 2 | Cardiometabolic	Inverse variance weighted	4	0.051766035	0.042182414	0.219749423	-0.030911497	0.134443567	1.053129318	0.969561379	1.143900103
RARRES2-Iceland	finngen_R12_CD2_BENIGN_BRAIN_NOS	Benign neoplasm: Brain, unspecified || id:finngen_R12_CD2_BENIGN_BRAIN_NOS	Retinoic acid receptor responder protein 2 | Cardiometabolic	Inverse variance weighted	4	-0.509475054	0.415851744	0.220523882	-1.324544472	0.305594364	0.600810889	0.265924067	1.357431572
RARRES2-Iceland	finngen_R12_E4_PCOS_CONCORTIUM	Polycystic ovarian syndrome, consortium definition || id:finngen_R12_E4_PCOS_CONCORTIUM	Retinoic acid receptor responder protein 2 | Cardiometabolic	Inverse variance weighted	4	0.039365496	0.032137758	0.220613406	-0.023624509	0.102355501	1.040150585	0.976652365	1.107777218
RARRES2-Iceland	finngen_R12_I9_AF_REIMB	Atrial fibrillation and flutter with reimbursement || id:finngen_R12_I9_AF_REIMB	Retinoic acid receptor responder protein 2 | Cardiometabolic	Inverse variance weighted (multiplicative random effects)	4	0.100187853	0.081805632	0.220685994	-0.060151187	0.260526892	1.105378547	0.941622162	1.297613609
RARRES2-UKB	finngen_R12_H7_RETARTOCCTRANS	Transient retinal artery occlusion || id:finngen_R12_H7_RETARTOCCTRANS	Retinoic acid receptor responder protein 2 | Cardiometabolic	Wald ratio	1	-1.022834919	0.836141399	0.221224018	-2.661672061	0.616002222	0.35957413	0.069831362	1.851511296
RARRES2-Iceland	finngen_R12_CD2_BENIGN_LIPO_NOS	Benign lipomatous neoplasm of other sites/unspecified || id:finngen_R12_CD2_BENIGN_LIPO_NOS	Retinoic acid receptor responder protein 2 | Cardiometabolic	Inverse variance weighted	4	0.127881243	0.104559915	0.221313564	-0.077056192	0.332818677	1.136418037	0.925837828	1.394894349
RARRES2-UKB	finngen_R12_L12_LOCALCONNECTISSUENAS	Other and unspecified localized connective tissue disorders || id:finngen_R12_L12_LOCALCONNECTISSUENAS	Retinoic acid receptor responder protein 2 | Cardiometabolic	Wald ratio	1	0.865907355	0.708303817	0.221515436	-0.522368127	2.254182837	2.377162037	0.593114313	9.527504602
RARRES2-Iceland	finngen_R12_RX_N05C	Use of hypnotics and sedatives || id:finngen_R12_RX_N05C	Retinoic acid receptor responder protein 2 | Cardiometabolic	Inverse variance weighted	4	-0.043524361	0.035615386	0.221682572	-0.113330517	0.026281795	0.95740923	0.892855508	1.026630207
RARRES2-UKB	finngen_R12_C3_AML_MDS	Acute myeloid leukaemia and myelodysplastic syndromes || id:finngen_R12_C3_AML_MDS	Retinoic acid receptor responder protein 2 | Cardiometabolic	Wald ratio	1	0.368145936	0.301361206	0.221855053	-0.222522027	0.958813899	1.445052909	0.800497374	2.608600574
RARRES2-Iceland	finngen_R12_H8_MENIERE	M��ni��re disease || id:finngen_R12_H8_MENIERE	Retinoic acid receptor responder protein 2 | Cardiometabolic	Inverse variance weighted	4	-0.122826922	0.100592987	0.222075164	-0.319989176	0.074335333	0.884416723	0.726156897	1.077167955
RARRES2-UKB	finngen_R12_H8_OTORRHOEA	Otorrhoea || id:finngen_R12_H8_OTORRHOEA	Retinoic acid receptor responder protein 2 | Cardiometabolic	Wald ratio	1	-0.919309211	0.75352455	0.222460216	-2.39621733	0.557598907	0.398794429	0.091061759	1.746474016
RARRES2-UKB	finngen_R12_I9_ANGINA	Angina pectoris || id:finngen_R12_I9_ANGINA	Retinoic acid receptor responder protein 2 | Cardiometabolic	Wald ratio	1	0.050365998	0.041297081	0.222615831	-0.030576281	0.131308276	1.05165593	0.969886446	1.14031926
RARRES2-Iceland	finngen_R12_AB1_TUBERCULOSIS	Tuberculosis, wide || id:finngen_R12_AB1_TUBERCULOSIS	Retinoic acid receptor responder protein 2 | Cardiometabolic	Inverse variance weighted	4	-0.207893072	0.170519936	0.222779049	-0.542112147	0.126326003	0.812293889	0.581518701	1.134652008
RARRES2-UKB	finngen_R12_H7_OTHIRISCILIARY	Other disorders of iris and ciliary body || id:finngen_R12_H7_OTHIRISCILIARY	Retinoic acid receptor responder protein 2 | Cardiometabolic	Wald ratio	1	0.295340417	0.242275158	0.222833227	-0.179518893	0.770199727	1.34358366	0.835672163	2.16019766
RARRES2-Iceland	finngen_R12_F5_OTHERSUB	Mental and behavioural disorders due to multiple drug use and use of multiple drugs and use of other psychoactive substances || id:finngen_R12_F5_OTHERSUB	Retinoic acid receptor responder protein 2 | Cardiometabolic	Inverse variance weighted	4	-0.143570222	0.11780933	0.222970997	-0.374476508	0.087336064	0.866259968	0.687649163	1.091263353
RARRES2-Iceland	finngen_R12_KRA_PSY_SPEELING_EXMORE	Speech and linguistic disorders (more control exclusions) || id:finngen_R12_KRA_PSY_SPEELING_EXMORE	Retinoic acid receptor responder protein 2 | Cardiometabolic	Inverse variance weighted	4	0.127476476	0.104814167	0.223903345	-0.077959291	0.332912242	1.135958145	0.925002081	1.395024869
RARRES2-Iceland	finngen_R12_CD2_PRIMARY_LYMPHOID_HEMATOPOIETIC_NAS_EXALLC	Other and unspecified malignant neoplasms of lymphoid, haematopoietic and related tissue (controls excluding all cancers) || id:finngen_R12_CD2_PRIMARY_LYMPHOID_HEMATOPOIETIC_NAS_EXALLC	Retinoic acid receptor responder protein 2 | Cardiometabolic	Inverse variance weighted	4	0.46562318	0.38288189	0.223946319	-0.284825324	1.216071685	1.59300661	0.752145625	3.373907894
RARRES2-Iceland	finngen_R12_I9_AORTDIS	Dissection of aorta || id:finngen_R12_I9_AORTDIS	Retinoic acid receptor responder protein 2 | Cardiometabolic	Inverse variance weighted	4	-0.216674351	0.178252567	0.224157581	-0.566049383	0.13270068	0.805192136	0.567764032	1.141908151
RARRES2-Iceland	finngen_R12_OSTEON_DRUGS	Osteonecrosis due to drugs || id:finngen_R12_OSTEON_DRUGS	Retinoic acid receptor responder protein 2 | Cardiometabolic	Inverse variance weighted	4	-0.518874599	0.427322839	0.224654201	-1.356427364	0.318678166	0.595189999	0.257579372	1.375308633
RARRES2-Iceland	finngen_R12_I9_VEINSOTH	Other disorders of veins || id:finngen_R12_I9_VEINSOTH	Retinoic acid receptor responder protein 2 | Cardiometabolic	Inverse variance weighted	4	-0.056439171	0.046516415	0.225008533	-0.147611344	0.034733003	0.945123974	0.862766369	1.035343238
RARRES2-UKB	finngen_R12_K11_SALIVARY	Diseases of salivary glands || id:finngen_R12_K11_SALIVARY	Retinoic acid receptor responder protein 2 | Cardiometabolic	Wald ratio	1	-0.097705396	0.080551427	0.225146362	-0.255586193	0.060175401	0.906916045	0.77446238	1.06202281
RARRES2-Iceland	finngen_R12_O15_HAEMORRH_EARLY_PREG	Haemorrhage in early pregnancy || id:finngen_R12_O15_HAEMORRH_EARLY_PREG	Retinoic acid receptor responder protein 2 | Cardiometabolic	Inverse variance weighted	4	0.075962361	0.062636645	0.225226827	-0.046805464	0.198730186	1.078921964	0.95427302	1.219852788
RARRES2-Iceland	finngen_R12_F5_NEUROTICOTH	Other neurotic disorders || id:finngen_R12_F5_NEUROTICOTH	Retinoic acid receptor responder protein 2 | Cardiometabolic	Inverse variance weighted	4	0.168902195	0.139319894	0.22538469	-0.104164798	0.441969188	1.184004332	0.90107679	1.555767803
RARRES2-UKB	finngen_R12_O15_CONCEPT_ABNORM	Other abnormal products of conception || id:finngen_R12_O15_CONCEPT_ABNORM	Retinoic acid receptor responder protein 2 | Cardiometabolic	Wald ratio	1	-0.073382411	0.060653286	0.226329922	-0.192262852	0.04549803	0.929245409	0.825089964	1.046548943
RARRES2-UKB	finngen_R12_FE_STRICT	Focal epilepsy, strict definition || id:finngen_R12_FE_STRICT	Retinoic acid receptor responder protein 2 | Cardiometabolic	Wald ratio	1	-0.098391555	0.081338519	0.226411262	-0.257815052	0.061031942	0.90629397	0.772738135	1.062932866
RARRES2-UKB	finngen_R12_F5_NEUROTICOTH	Other neurotic disorders || id:finngen_R12_F5_NEUROTICOTH	Retinoic acid receptor responder protein 2 | Cardiometabolic	Wald ratio	1	0.206270806	0.170567401	0.226539396	-0.128041299	0.540582911	1.229086003	0.879817043	1.717007433
RARRES2-Iceland	finngen_R12_N14_OTHFEMPELINF	Other female pelvic inflammatory diseases || id:finngen_R12_N14_OTHFEMPELINF	Retinoic acid receptor responder protein 2 | Cardiometabolic	Inverse variance weighted	4	-0.120730588	0.099869311	0.226706737	-0.316474437	0.075013261	0.8862727	0.728713639	1.077898445
RARRES2-UKB	finngen_R12_F5_GENDER	Gender identity disorders || id:finngen_R12_F5_GENDER	Retinoic acid receptor responder protein 2 | Cardiometabolic	Wald ratio	1	-0.401969581	0.332547631	0.226755864	-1.053762937	0.249823775	0.669001096	0.34862343	1.283799159
RARRES2-Iceland	finngen_R12_I9_PERICARD	Pericarditis || id:finngen_R12_I9_PERICARD	Retinoic acid receptor responder protein 2 | Cardiometabolic	Inverse variance weighted	4	0.199452943	0.165037086	0.226841896	-0.124019746	0.522925632	1.220734764	0.883362398	1.686955849
RARRES2-UKB	finngen_R12_L12_PRURITUS	Pruritus || id:finngen_R12_L12_PRURITUS	Retinoic acid receptor responder protein 2 | Cardiometabolic	Wald ratio	1	-0.136144177	0.112718939	0.227116548	-0.357073297	0.084784943	0.872716798	0.699721209	1.088482956
RARRES2-Iceland	finngen_R12_Q17_CLEFT_HARD_PALATE_NOS	Cleft hard palate NOS || id:finngen_R12_Q17_CLEFT_HARD_PALATE_NOS	Retinoic acid receptor responder protein 2 | Cardiometabolic	Inverse variance weighted	4	0.555318057	0.460366583	0.227720385	-0.347000446	1.457636561	1.74249511	0.706805013	4.295794671
RARRES2-UKB	finngen_R12_Q17_CONGEN_MALFO_EYE_EAR_FACE_NECK	Congenital malformations of eye, ear, face and neck || id:finngen_R12_Q17_CONGEN_MALFO_EYE_EAR_FACE_NECK	Retinoic acid receptor responder protein 2 | Cardiometabolic	Wald ratio	1	0.175760817	0.145734195	0.227803261	-0.109878205	0.461399838	1.192152882	0.895943251	1.586292985
RARRES2-Iceland	finngen_R12_C3_BRONCHUS_LUNG_EXALLC	Malignant neoplasm of bronchus and lung, excluding all cancers (controls excluding all cancers) || id:finngen_R12_C3_BRONCHUS_LUNG_EXALLC	Retinoic acid receptor responder protein 2 | Cardiometabolic	Inverse variance weighted	4	-0.082208431	0.06817674	0.227889426	-0.215834841	0.05141798	0.921079957	0.805868387	1.052762835
RARRES2-Iceland	finngen_R12_O15_PLAC_PREMAT_SEPAR	Premature separation of placenta [abruptio placentae] || id:finngen_R12_O15_PLAC_PREMAT_SEPAR	Retinoic acid receptor responder protein 2 | Cardiometabolic	Inverse variance weighted	4	0.273976084	0.227258981	0.227984225	-0.171451519	0.719403687	1.315183348	0.842441109	2.053208491
RARRES2-UKB	finngen_R12_Q17_OTHER_CONGEN_MALFO_DIGES_SYSTEM2	Other congenital malformations of digestive system || id:finngen_R12_Q17_OTHER_CONGEN_MALFO_DIGES_SYSTEM2	Retinoic acid receptor responder protein 2 | Cardiometabolic	Wald ratio	1	0.979993981	0.813436118	0.228296591	-0.614340811	2.574328773	2.664440205	0.540997397	13.12250602
RARRES2-Iceland	finngen_R12_O15_LABOUR_INTRAPART_HAEMORRH	Labour and delivery complicated by intrapartum haemorrhage, not elsewhere classified || id:finngen_R12_O15_LABOUR_INTRAPART_HAEMORRH	Retinoic acid receptor responder protein 2 | Cardiometabolic	Inverse variance weighted	4	0.169857004	0.141074224	0.22857961	-0.106648475	0.446362484	1.18513537	0.898841583	1.562617788
RARRES2-UKB	finngen_R12_L12_NECROLIPOIDIC	Necrobiosis lipoidica, not elsewhere classified || id:finngen_R12_L12_NECROLIPOIDIC	Retinoic acid receptor responder protein 2 | Cardiometabolic	Wald ratio	1	0.622339514	0.517313702	0.228967995	-0.391595342	1.636274371	1.863282122	0.675977598	5.135998996
RARRES2-UKB	finngen_R12_K11_APPENDECTOMY	Appendectomy || id:finngen_R12_K11_APPENDECTOMY	Retinoic acid receptor responder protein 2 | Cardiometabolic	Wald ratio	1	0.049202954	0.040902239	0.228999398	-0.030965434	0.129371342	1.050433519	0.969509085	1.138112674
RARRES2-UKB	finngen_R12_H7_CORNEALSCAR	Corneal scars and opacities || id:finngen_R12_H7_CORNEALSCAR	Retinoic acid receptor responder protein 2 | Cardiometabolic	Wald ratio	1	-0.296049263	0.246165706	0.229114815	-0.778534046	0.186435521	0.743750788	0.459078506	1.204946926
RARRES2-UKB	finngen_R12_J10_ACUTEUPPERINFEC	Acute upper respiratory infections of multiple and unspecified sites || id:finngen_R12_J10_ACUTEUPPERINFEC	Retinoic acid receptor responder protein 2 | Cardiometabolic	Wald ratio	1	0.042111443	0.035048962	0.22955603	-0.026584522	0.110807408	1.043010708	0.973765736	1.117179726
RARRES2-UKB	finngen_R12_JOINTPAIN	Pain in joint || id:finngen_R12_JOINTPAIN	Retinoic acid receptor responder protein 2 | Cardiometabolic	Wald ratio	1	-0.049007107	0.040818807	0.22990595	-0.129011968	0.030997754	0.952174363	0.878963446	1.031483188
RARRES2-UKB	finngen_R12_D3_HEREDHYPOGAMMA	Hereditary hypogammaglobulinemia || id:finngen_R12_D3_HEREDHYPOGAMMA	Retinoic acid receptor responder protein 2 | Cardiometabolic	Wald ratio	1	0.795620066	0.663411811	0.230417009	-0.504667083	2.095907216	2.215814523	0.603706526	8.132815843
RARRES2-Iceland	finngen_R12_RHEUMA_NOS	Other/unspecified rheumatoid arthritis || id:finngen_R12_RHEUMA_NOS	Retinoic acid receptor responder protein 2 | Cardiometabolic	Inverse variance weighted	4	0.103452225	0.086283236	0.23053414	-0.065662917	0.272567367	1.10899281	0.936446471	1.313331932
RARRES2-UKB	finngen_R12_CD2_BENIGN_PAROTID	Benign neoplasm: Parotid gland || id:finngen_R12_CD2_BENIGN_PAROTID	Retinoic acid receptor responder protein 2 | Cardiometabolic	Wald ratio	1	-0.164943862	0.137607241	0.230661404	-0.434654055	0.104766331	0.847941305	0.647488624	1.110451102
RARRES2-UKB	finngen_R12_CD2_BENIGN_BONE_SKULL_FACE	Benign neoplasm: Bones of skull and face || id:finngen_R12_CD2_BENIGN_BONE_SKULL_FACE	Retinoic acid receptor responder protein 2 | Cardiometabolic	Wald ratio	1	0.480232424	0.401025997	0.231108044	-0.305778531	1.266243378	1.61645006	0.736549724	3.54750088
RARRES2-Iceland	finngen_R12_FE_STRICT	Focal epilepsy, strict definition || id:finngen_R12_FE_STRICT	Retinoic acid receptor responder protein 2 | Cardiometabolic	Inverse variance weighted	4	-0.079538421	0.066456045	0.231362075	-0.209792269	0.050715428	0.923542536	0.810752647	1.052023474
RARRES2-UKB	finngen_R12_F5_EMOPER	Emotionally unstable personality disorder || id:finngen_R12_F5_EMOPER	Retinoic acid receptor responder protein 2 | Cardiometabolic	Wald ratio	1	0.124080839	0.103903975	0.23240459	-0.079570952	0.32773263	1.132107386	0.923512493	1.387817861
RARRES2-UKB	finngen_R12_M13_CERVICDISC	Cervical disc disorders || id:finngen_R12_M13_CERVICDISC	Retinoic acid receptor responder protein 2 | Cardiometabolic	Wald ratio	1	0.068371878	0.057273422	0.232563953	-0.043884029	0.180627784	1.070763427	0.957064943	1.197969193
RARRES2-Iceland	finngen_R12_L12_SEBORRHOEIC	Seborrhoeic dermatitis || id:finngen_R12_L12_SEBORRHOEIC	Retinoic acid receptor responder protein 2 | Cardiometabolic	Inverse variance weighted	4	-0.117903204	0.098791608	0.232691759	-0.311534755	0.075728347	0.888782079	0.732322158	1.078669511
RARRES2-Iceland	finngen_R12_CD2_BENIGN_PAROTID	Benign neoplasm: Parotid gland || id:finngen_R12_CD2_BENIGN_PAROTID	Retinoic acid receptor responder protein 2 | Cardiometabolic	Inverse variance weighted	4	-0.134286085	0.112557756	0.232853084	-0.354899287	0.086327118	0.874339893	0.701244064	1.090162881
RARRES2-Iceland	finngen_R12_E4_GOITRENAS	Other and/or unspecified nontoxic goitre || id:finngen_R12_E4_GOITRENAS	Retinoic acid receptor responder protein 2 | Cardiometabolic	Inverse variance weighted	4	0.12972794	0.108899345	0.233549708	-0.083714777	0.343170657	1.138518596	0.919693537	1.409409267
RARRES2-UKB	finngen_R12_F5_SCHIZPER	Schizoid personality disorder || id:finngen_R12_F5_SCHIZPER	Retinoic acid receptor responder protein 2 | Cardiometabolic	Wald ratio	1	0.358241545	0.300833854	0.233720896	-0.23139281	0.947875899	1.430811183	0.793427739	2.580223179
RARRES2-UKB	finngen_R12_E4_PITUDISNAS	Disorders of pituitary gland, other and/or unspecified || id:finngen_R12_E4_PITUDISNAS	Retinoic acid receptor responder protein 2 | Cardiometabolic	Wald ratio	1	0.611556358	0.513595852	0.233757785	-0.395091511	1.618204227	1.843297999	0.673618393	5.044024257
RARRES2-Iceland	finngen_R12_O15_DELIV_FORCEP_VAC	Single delivery by forceps and vacuum extractor || id:finngen_R12_O15_DELIV_FORCEP_VAC	Retinoic acid receptor responder protein 2 | Cardiometabolic	Inverse variance weighted	4	0.096497172	0.081116128	0.234196733	-0.062490439	0.255484784	1.101306467	0.939422044	1.291087368
RARRES2-Iceland	finngen_R12_CD2_BENIGN_URINARY	Benign neoplasm of urinary organs || id:finngen_R12_CD2_BENIGN_URINARY	Retinoic acid receptor responder protein 2 | Cardiometabolic	Inverse variance weighted	4	0.18025184	0.151625277	0.234519129	-0.116933703	0.477437383	1.197518908	0.889644172	1.611938325
RARRES2-Iceland	finngen_R12_K11_PERITONITIS	Acute peritonitis || id:finngen_R12_K11_PERITONITIS	Retinoic acid receptor responder protein 2 | Cardiometabolic	Inverse variance weighted	4	-0.147655633	0.124230806	0.234613283	-0.391148013	0.095836748	0.862728159	0.67628005	1.100579378
RARRES2-UKB	finngen_R12_L12_CHLOASMA	Chloasma || id:finngen_R12_L12_CHLOASMA	Retinoic acid receptor responder protein 2 | Cardiometabolic	Wald ratio	1	0.73930134	0.622279325	0.234812199	-0.480366137	1.958968817	2.09447168	0.618556874	7.092010135
RARRES2-Iceland	finngen_R12_I9_HYPTENSPUL	Hypertension, Pulmonary Arterial || id:finngen_R12_I9_HYPTENSPUL	Retinoic acid receptor responder protein 2 | Cardiometabolic	Inverse variance weighted	4	0.414050127	0.348809629	0.23521281	-0.269616745	1.097717	1.512932964	0.763672119	2.997315335
RARRES2-Iceland	finngen_R12_D3_NONAIHA_OTHER	Haemolytic-uraemic syndrome || id:finngen_R12_D3_NONAIHA_OTHER	Retinoic acid receptor responder protein 2 | Cardiometabolic	Inverse variance weighted	4	-0.784337063	0.661171435	0.235510182	-2.080233075	0.511558949	0.456422181	0.124901097	1.667889323
RARRES2-UKB	finngen_R12_ST19_FRACT_FOREA	Fracture of forearm || id:finngen_R12_ST19_FRACT_FOREA	Retinoic acid receptor responder protein 2 | Cardiometabolic	Wald ratio	1	0.054426465	0.045889761	0.2356119	-0.035517466	0.144370396	1.055934825	0.965105877	1.155311952
RARRES2-Iceland	finngen_R12_F5_EMOPER	Emotionally unstable personality disorder || id:finngen_R12_F5_EMOPER	Retinoic acid receptor responder protein 2 | Cardiometabolic	Inverse variance weighted	4	0.100692668	0.084905272	0.235645483	-0.065721665	0.267107001	1.1059367	0.936391459	1.306180202
RARRES2-UKB	finngen_R12_D3_OTHERAPLASTICANAEMIA	Other and unspecified aplastic anaemias || id:finngen_R12_D3_OTHERAPLASTICANAEMIA	Retinoic acid receptor responder protein 2 | Cardiometabolic	Wald ratio	1	0.451224391	0.380917656	0.236186713	-0.295374216	1.197822997	1.570233588	0.744253024	3.31289688
RARRES2-Iceland	finngen_R12_AB1_VIRAL_CNS	Viral infections of the central nervous system || id:finngen_R12_AB1_VIRAL_CNS	Retinoic acid receptor responder protein 2 | Cardiometabolic	Inverse variance weighted	4	0.13482461	0.11384658	0.236307864	-0.088314686	0.357963907	1.144336062	0.915472745	1.430413991
RARRES2-Iceland	finngen_R12_M13_CLAWCLUBHANDFOOT	Acquired clawhand, clubhand, clawfoot and clubfoot || id:finngen_R12_M13_CLAWCLUBHANDFOOT	Retinoic acid receptor responder protein 2 | Cardiometabolic	Inverse variance weighted	4	-0.532463153	0.44964333	0.236337844	-1.41376408	0.348837774	0.58715693	0.243226036	1.41741923
RARRES2-Iceland	finngen_R12_K11_GULC	Gastric ulcer || id:finngen_R12_K11_GULC	Retinoic acid receptor responder protein 2 | Cardiometabolic	Inverse variance weighted	4	-0.087887314	0.074289358	0.236793127	-0.233494455	0.057719828	0.915864076	0.791761986	1.059418135
RARRES2-Iceland	finngen_R12_E4_GOITRENOD	Nontoxic single thyroid nodule || id:finngen_R12_E4_GOITRENOD	Retinoic acid receptor responder protein 2 | Cardiometabolic	Inverse variance weighted	4	0.139842501	0.118268241	0.237039871	-0.091963251	0.371648253	1.150092646	0.912138669	1.450122815
RARRES2-UKB	finngen_R12_I9_STR_EMBOLIC_WITH_FLIMMER	Embolic stroke with flimmer || id:finngen_R12_I9_STR_EMBOLIC_WITH_FLIMMER	Retinoic acid receptor responder protein 2 | Cardiometabolic	Wald ratio	1	0.284840151	0.240931546	0.237108444	-0.18738568	0.757065981	1.329549484	0.829123899	2.132011673
RARRES2-Iceland	finngen_R12_G6_AD_WIDE	Alzheimer��s disease, wide definition || id:finngen_R12_G6_AD_WIDE	Retinoic acid receptor responder protein 2 | Cardiometabolic	Inverse variance weighted	4	-0.073700243	0.062366705	0.237315165	-0.195938986	0.048538499	0.928950111	0.822062391	1.049735785
RARRES2-Iceland	finngen_R12_L12_CUTLAXSEN	Cutis laxa senilis || id:finngen_R12_L12_CUTLAXSEN	Retinoic acid receptor responder protein 2 | Cardiometabolic	Inverse variance weighted	4	-0.450278819	0.381577942	0.237982656	-1.198171585	0.297613948	0.637450394	0.301745424	1.346641814
RARRES2-UKB	finngen_R12_AB1_RUBELLA	Rubella [German measles] || id:finngen_R12_AB1_RUBELLA	Retinoic acid receptor responder protein 2 | Cardiometabolic	Wald ratio	1	-0.247139385	0.209475195	0.238078726	-0.657710767	0.163431998	0.781031822	0.518035883	1.177545277
RARRES2-UKB	finngen_R12_M13_CHRONSYNOVITISHANDWRIST	Chronic crepitant synovitis/bursitis of hand and wrist/periarthritis of wrist || id:finngen_R12_M13_CHRONSYNOVITISHANDWRIST	Retinoic acid receptor responder protein 2 | Cardiometabolic	Wald ratio	1	0.386591198	0.327763502	0.238206242	-0.255825266	1.029007663	1.471954631	0.77427725	2.798287611
RARRES2-Iceland	finngen_R12_CD2_BENIGN_RETROPERITONEUM_PERITONEUM	Benign neoplasm of soft tissue of retroperitoneum and peritoneum || id:finngen_R12_CD2_BENIGN_RETROPERITONEUM_PERITONEUM	Retinoic acid receptor responder protein 2 | Cardiometabolic	Inverse variance weighted	4	-0.532392374	0.451587566	0.238424071	-1.417504003	0.352719255	0.58719849	0.242318088	1.422931606
RARRES2-Iceland	finngen_R12_K11_GINGIV_HYPERPLAS	Gingival hyperplasia || id:finngen_R12_K11_GINGIV_HYPERPLAS	Retinoic acid receptor responder protein 2 | Cardiometabolic	Inverse variance weighted	4	-0.208916148	0.177356848	0.238819579	-0.556535571	0.138703275	0.811463276	0.573191409	1.148783177
RARRES2-Iceland	finngen_R12_E4_OBESITY	Obesity || id:finngen_R12_E4_OBESITY	Retinoic acid receptor responder protein 2 | Cardiometabolic	Inverse variance weighted	4	-0.041921212	0.035613031	0.23914312	-0.111722753	0.027880329	0.958945331	0.894292163	1.028272622
RARRES2-Iceland	finngen_R12_M13_FIBROMYALGIA	Fibromyalgia || id:finngen_R12_M13_FIBROMYALGIA	Retinoic acid receptor responder protein 2 | Cardiometabolic	Inverse variance weighted	4	0.119705811	0.101712507	0.239234002	-0.079650703	0.319062325	1.127165203	0.923438845	1.375837071
RARRES2-UKB	finngen_R12_I9_CEREBATHER	Cerebral atherosclerosis || id:finngen_R12_I9_CEREBATHER	Retinoic acid receptor responder protein 2 | Cardiometabolic	Wald ratio	1	0.414724634	0.352739311	0.23970455	-0.276644415	1.106093682	1.513953791	0.758324098	3.022528348
RARRES2-Iceland	finngen_R12_N14_DRUGSANDHEAVYMETAL	Drug- and heavy-metal-induced tubulo-interstitial and tubular conditions || id:finngen_R12_N14_DRUGSANDHEAVYMETAL	Retinoic acid receptor responder protein 2 | Cardiometabolic	Inverse variance weighted	4	-0.835333811	0.710964946	0.240022853	-2.228825104	0.558157483	0.433729674	0.107654839	1.747449826
RARRES2-UKB	finngen_R12_N14_BARTHOCYS	Cyst of Bartholin Gland || id:finngen_R12_N14_BARTHOCYS	Retinoic acid receptor responder protein 2 | Cardiometabolic	Wald ratio	1	-0.23148552	0.197192861	0.240433415	-0.617983527	0.155012487	0.793354183	0.539030283	1.167672542
RARRES2-Iceland	finngen_R12_H8_BPV	Benign paroxysmal vertigo || id:finngen_R12_H8_BPV	Retinoic acid receptor responder protein 2 | Cardiometabolic	Inverse variance weighted	4	0.073815649	0.062910867	0.240660678	-0.049489649	0.197120948	1.076608314	0.951715009	1.217891333
RARRES2-Iceland	finngen_R12_FE	Focal epilepsy || id:finngen_R12_FE	Retinoic acid receptor responder protein 2 | Cardiometabolic	Inverse variance weighted	4	-0.074477564	0.063512139	0.240935849	-0.198961356	0.050006229	0.9282283	0.819581565	1.051277644
RARRES2-Iceland	finngen_R12_PRIM_COXARTHROSIS	Primary coxarthrosis, bilateral || id:finngen_R12_PRIM_COXARTHROSIS	Retinoic acid receptor responder protein 2 | Cardiometabolic	Inverse variance weighted (multiplicative random effects)	4	-0.119646404	0.102068155	0.241108458	-0.319699987	0.080407179	0.887234104	0.726366924	1.083728249
RARRES2-Iceland	finngen_R12_CD2_BENIGN_THYROID	Benign neoplasm of thyroid gland || id:finngen_R12_CD2_BENIGN_THYROID	Retinoic acid receptor responder protein 2 | Cardiometabolic	Inverse variance weighted	4	-0.207260395	0.176824739	0.24114756	-0.553836883	0.139316093	0.812807971	0.574740363	1.149487388
RARRES2-UKB	finngen_R12_I9_PERICARD	Pericarditis || id:finngen_R12_I9_PERICARD	Retinoic acid receptor responder protein 2 | Cardiometabolic	Wald ratio	1	0.236368729	0.201749659	0.241360019	-0.159060601	0.63179806	1.266641272	0.852944668	1.880989673
RARRES2-UKB	finngen_R12_J10_ASTHMA_EXMORE	Asthma (more control exclusions) || id:finngen_R12_J10_ASTHMA_EXMORE	Retinoic acid receptor responder protein 2 | Cardiometabolic	Wald ratio	1	0.040204135	0.034317198	0.241379864	-0.027057573	0.107465843	1.041023261	0.973305203	1.113452827
RARRES2-UKB	finngen_R12_H8_MYRINGCHRON	Chronic myringitis || id:finngen_R12_H8_MYRINGCHRON	Retinoic acid receptor responder protein 2 | Cardiometabolic	Wald ratio	1	-0.691348936	0.590286362	0.241514618	-1.848310207	0.465612334	0.500899931	0.157503089	1.592989332
RARRES2-UKB	finngen_R12_H8_DISCON	Discontinuity and dislocation of ear ossicles || id:finngen_R12_H8_DISCON	Retinoic acid receptor responder protein 2 | Cardiometabolic	Wald ratio	1	-0.651994351	0.557108133	0.241872533	-1.743926291	0.439937588	0.521005672	0.174832608	1.552610314
RARRES2-UKB	finngen_R12_AB1_SEXUAL_TRANSMISSION_NOS	Other predominantly sexually transmitted diseases, not elsewhere classified || id:finngen_R12_AB1_SEXUAL_TRANSMISSION_NOS	Retinoic acid receptor responder protein 2 | Cardiometabolic	Wald ratio	1	-0.099141607	0.084797092	0.242338041	-0.265343908	0.067060694	0.905614458	0.766942147	1.06936038
RARRES2-UKB	finngen_R12_I9_LYMPHOTH	Other noninfective disorders of lymphatic vessels and lymph nodes || id:finngen_R12_I9_LYMPHOTH	Retinoic acid receptor responder protein 2 | Cardiometabolic	Wald ratio	1	0.241375558	0.206494432	0.242435696	-0.163353529	0.646104646	1.272999031	0.849290886	1.908093634
RARRES2-UKB	finngen_R12_L12_PSORI_ACRODERM	Acrodermatitis continua || id:finngen_R12_L12_PSORI_ACRODERM	Retinoic acid receptor responder protein 2 | Cardiometabolic	Wald ratio	1	-1.048808945	0.897529921	0.242584823	-2.80796759	0.7103497	0.350354793	0.060327478	2.03470267
RARRES2-Iceland	finngen_R12_H7_RETIVASCOCCLUSION	Retinal vascular occlusion || id:finngen_R12_H7_RETIVASCOCCLUSION	Retinoic acid receptor responder protein 2 | Cardiometabolic	Inverse variance weighted	4	-0.105855178	0.09066903	0.243012577	-0.283566477	0.07185612	0.899554914	0.753093057	1.074500734
RARRES2-UKB	finngen_R12_FE	Focal epilepsy || id:finngen_R12_FE	Retinoic acid receptor responder protein 2 | Cardiometabolic	Wald ratio	1	-0.090740098	0.077731324	0.243066786	-0.243093493	0.061613297	0.913255037	0.784198194	1.063550987
RARRES2-Iceland	finngen_R12_KRA_PSY_CHILDEMOT_EXMORE	Emotional disorders starting during childhood or adolescence (more control exclusions) || id:finngen_R12_KRA_PSY_CHILDEMOT_EXMORE	Retinoic acid receptor responder protein 2 | Cardiometabolic	Inverse variance weighted	4	0.177452893	0.152051826	0.243188026	-0.120568685	0.475474472	1.194171803	0.886416202	1.608777336
RARRES2-Iceland	finngen_R12_D3_KELA_IMMUDEF	Kela reimbursement Agammaglobulinemia (D80-84) || id:finngen_R12_D3_KELA_IMMUDEF	Retinoic acid receptor responder protein 2 | Cardiometabolic	Inverse variance weighted	4	0.418093318	0.358422015	0.243419072	-0.284413832	1.120600467	1.519062423	0.75245519	3.066695101
RARRES2-UKB	finngen_R12_I9_PHLETHROMBDVTLOW	DVT of lower extremities || id:finngen_R12_I9_PHLETHROMBDVTLOW	Retinoic acid receptor responder protein 2 | Cardiometabolic	Wald ratio	1	0.097061833	0.083213649	0.243445801	-0.066036919	0.260160585	1.101928507	0.936096304	1.297138371
RARRES2-Iceland	finngen_R12_G6_POSTVIRFAT	Postviral fatigue syndrome || id:finngen_R12_G6_POSTVIRFAT	Retinoic acid receptor responder protein 2 | Cardiometabolic	Inverse variance weighted	4	0.517860796	0.444716002	0.244231451	-0.353782569	1.389504161	1.678433295	0.702027594	4.012859826
RARRES2-Iceland	finngen_R12_E4_ADRENAS	Disorders of adrenal gland, other and/or unspecified || id:finngen_R12_E4_ADRENAS	Retinoic acid receptor responder protein 2 | Cardiometabolic	Inverse variance weighted	4	-0.544667891	0.467901302	0.244397357	-1.461754442	0.37241866	0.580034386	0.231829187	1.451240431
RARRES2-UKB	finngen_R12_CD2_BENIGN_INTRATHORACIC_NOS	Benign neoplasm: Other specified/unspecified intrathoracic organs (+ respiratory system NOS of Icd-9) || id:finngen_R12_CD2_BENIGN_INTRATHORACIC_NOS	Retinoic acid receptor responder protein 2 | Cardiometabolic	Wald ratio	1	0.89666412	0.770484061	0.244518346	-0.61348464	2.406812881	2.451411841	0.541460782	11.09853237
RARRES2-UKB	finngen_R12_Q17_CONGEN_LENS_MALFO	Congenital lens malformations || id:finngen_R12_Q17_CONGEN_LENS_MALFO	Retinoic acid receptor responder protein 2 | Cardiometabolic	Wald ratio	1	0.659318934	0.5668264	0.244758052	-0.45166081	1.770298678	1.933475062	0.636570051	5.872607119
RARRES2-Iceland	finngen_R12_D3_SCNDTHROMBOCYTOPENIA	Secondary thrombocytopenia || id:finngen_R12_D3_SCNDTHROMBOCYTOPENIA	Retinoic acid receptor responder protein 2 | Cardiometabolic	Inverse variance weighted	4	-0.544662811	0.468327987	0.244831787	-1.462585665	0.373260043	0.580037333	0.231636565	1.452461993
RARRES2-Iceland	finngen_R12_E4_PUBDISNAS	Disorders of puberty, other/unspecified || id:finngen_R12_E4_PUBDISNAS	Retinoic acid receptor responder protein 2 | Cardiometabolic	Inverse variance weighted	4	-0.600274855	0.516163441	0.24484776	-1.6119552	0.411405489	0.548660813	0.199497176	1.50893709
RARRES2-UKB	finngen_R12_M13_INFBURSA	Infective bursitis || id:finngen_R12_M13_INFBURSA	Retinoic acid receptor responder protein 2 | Cardiometabolic	Wald ratio	1	-0.267231984	0.229813644	0.244902397	-0.717666727	0.183202759	0.765495468	0.487889308	1.201057909
RARRES2-Iceland	finngen_R12_J10_RESPOTHER	Other diseases of the respiratory system || id:finngen_R12_J10_RESPOTHER	Retinoic acid receptor responder protein 2 | Cardiometabolic	Inverse variance weighted	4	-0.077265857	0.066457051	0.244974179	-0.207521676	0.052989962	0.925643732	0.812595627	1.054419061
RARRES2-Iceland	finngen_R12_H7_CATARACTSENILE	Senile cataract || id:finngen_R12_H7_CATARACTSENILE	Retinoic acid receptor responder protein 2 | Cardiometabolic	Inverse variance weighted	4	0.0378015	0.032518586	0.245049356	-0.025934928	0.101537927	1.038525065	0.974398493	1.106871898
RARRES2-UKB	finngen_R12_N14_INFLAMMBREAST	Inflammatory disorders of breast || id:finngen_R12_N14_INFLAMMBREAST	Retinoic acid receptor responder protein 2 | Cardiometabolic	Wald ratio	1	-0.174650091	0.150259046	0.24510281	-0.469157821	0.119857638	0.839750805	0.625528854	1.127336351
RARRES2-Iceland	finngen_R12_T2D	Type 2 diabetes, definitions combined || id:finngen_R12_T2D	Retinoic acid receptor responder protein 2 | Cardiometabolic	Inverse variance weighted	4	0.04304807	0.037039747	0.245149023	-0.029549835	0.115645974	1.043988078	0.970882492	1.122598373
RARRES2-UKB	finngen_R12_N14_PROSTHYPERPLA	Hyperplasia of prostate || id:finngen_R12_N14_PROSTHYPERPLA	Retinoic acid receptor responder protein 2 | Cardiometabolic	Wald ratio	1	-0.053630576	0.046165706	0.245358441	-0.14411536	0.036854207	0.947782175	0.865787865	1.037541744
RARRES2-UKB	finngen_R12_M13_ANKYLOSISJOINT	Ankylosis of joint || id:finngen_R12_M13_ANKYLOSISJOINT	Retinoic acid receptor responder protein 2 | Cardiometabolic	Wald ratio	1	0.613940783	0.528629303	0.245486412	-0.422172651	1.650054217	1.847698449	0.655620836	5.20726214
RARRES2-UKB	finngen_R12_I9_UAP	Unstable angina pectoris || id:finngen_R12_I9_UAP	Retinoic acid receptor responder protein 2 | Cardiometabolic	Wald ratio	1	0.070813714	0.060991273	0.24562292	-0.04872918	0.190356608	1.073381251	0.952439034	1.209680903
RARRES2-Iceland	finngen_R12_G6_ANOXBRAINDAM	Anoxic brain damage || id:finngen_R12_G6_ANOXBRAINDAM	Retinoic acid receptor responder protein 2 | Cardiometabolic	Inverse variance weighted	4	0.324876669	0.279928145	0.245816141	-0.223782496	0.873535834	1.383859963	0.799489008	2.395365513
RARRES2-UKB	finngen_R12_M13_SJOGREN	Sicca syndrome [Sj?gren] || id:finngen_R12_M13_SJOGREN	Retinoic acid receptor responder protein 2 | Cardiometabolic	Wald ratio	1	0.150415075	0.129620576	0.24587544	-0.103641253	0.404471403	1.162316591	0.901548667	1.498510183
RARRES2-Iceland	finngen_R12_Q17_MASTOCYTOSIS	Mastocytosis || id:finngen_R12_Q17_MASTOCYTOSIS	Retinoic acid receptor responder protein 2 | Cardiometabolic	Inverse variance weighted	4	-0.516676365	0.445676182	0.246330295	-1.390201682	0.356848952	0.596499805	0.249025076	1.428820033
RARRES2-UKB	finngen_R12_E4_HYPOPARA	Hypoparathyroidism || id:finngen_R12_E4_HYPOPARA	Retinoic acid receptor responder protein 2 | Cardiometabolic	Wald ratio	1	0.242948816	0.209679376	0.246591476	-0.168022761	0.653920393	1.275003363	0.845334594	1.923065241
RARRES2-Iceland	finngen_R12_G6_PERIPHOTH	Other disorders of peripheral nervous system || id:finngen_R12_G6_PERIPHOTH	Retinoic acid receptor responder protein 2 | Cardiometabolic	Inverse variance weighted	4	0.739525074	0.638438893	0.246728019	-0.511815156	1.990865305	2.094940337	0.599406574	7.321866669
RARRES2-UKB	finngen_R12_AB1_OTHER_SEPSIS	Other septicaemia || id:finngen_R12_AB1_OTHER_SEPSIS	Retinoic acid receptor responder protein 2 | Cardiometabolic	Wald ratio	1	-0.067356529	0.058162372	0.246832449	-0.181354779	0.04664172	0.934861836	0.834139371	1.047746556
RARRES2-Iceland	finngen_R12_L12_ACANTHNIGRICANS	Acanthosis nigricans || id:finngen_R12_L12_ACANTHNIGRICANS	Retinoic acid receptor responder protein 2 | Cardiometabolic	Inverse variance weighted	4	0.657044488	0.56766891	0.247091356	-0.455586575	1.769675551	1.929082474	0.634075925	5.868948879
RARRES2-Iceland	finngen_R12_Z21_LUNG_TRANSPLANT_STATUS	Lung transplant status || id:finngen_R12_Z21_LUNG_TRANSPLANT_STATUS	Retinoic acid receptor responder protein 2 | Cardiometabolic	Inverse variance weighted	4	-0.537786923	0.464668994	0.247127405	-1.448538152	0.372964306	0.584039347	0.234913445	1.45203251
RARRES2-UKB	finngen_R12_L12_SUNBURN	Sunburn || id:finngen_R12_L12_SUNBURN	Retinoic acid receptor responder protein 2 | Cardiometabolic	Wald ratio	1	1.030478968	0.890584994	0.247239272	-0.71506762	2.776025557	2.802407778	0.489159034	16.05508396
RARRES2-Iceland	finngen_R12_D3_SIDEROANAMIEAOTHER	Other sideroblastic anaemias || id:finngen_R12_D3_SIDEROANAMIEAOTHER	Retinoic acid receptor responder protein 2 | Cardiometabolic	Inverse variance weighted	4	-0.606405534	0.524873981	0.247953071	-1.635158537	0.422347469	0.54530744	0.194921467	1.52553851
RARRES2-UKB	finngen_R12_AB1_VIRAL_SKIN_MUCOUS_MEMBRANE	Viral infections characterized by skin and mucous membrane lesions || id:finngen_R12_AB1_VIRAL_SKIN_MUCOUS_MEMBRANE	Retinoic acid receptor responder protein 2 | Cardiometabolic	Wald ratio	1	-0.061670486	0.053445841	0.248546307	-0.166424335	0.043083362	0.940192642	0.846686879	1.044024924
RARRES2-UKB	finngen_R12_M13_DORSOPATHYOTH	Other dorsopathies, not elsewhere classified || id:finngen_R12_M13_DORSOPATHYOTH	Retinoic acid receptor responder protein 2 | Cardiometabolic	Wald ratio	1	0.029883881	0.025926245	0.249054156	-0.020931559	0.080699321	1.030334885	0.979285985	1.084044898
RARRES2-UKB	finngen_R12_L12_OTHERCONTACT	Other contact dermatitis || id:finngen_R12_L12_OTHERCONTACT	Retinoic acid receptor responder protein 2 | Cardiometabolic	Wald ratio	1	-0.146085145	0.126744913	0.249077978	-0.394505174	0.102334884	0.864084128	0.674013476	1.107754379
RARRES2-UKB	finngen_R12_D3_SCNDPOLYCYTHAEMIA	Secondary polycythaemia || id:finngen_R12_D3_SCNDPOLYCYTHAEMIA	Retinoic acid receptor responder protein 2 | Cardiometabolic	Wald ratio	1	0.29969396	0.260491701	0.249940746	-0.210869773	0.810257694	1.34944576	0.809879528	2.248487333
RARRES2-Iceland	finngen_R12_F5_DEPRESSION_DYSTHYMIA	Depression or dysthymia || id:finngen_R12_F5_DEPRESSION_DYSTHYMIA	Retinoic acid receptor responder protein 2 | Cardiometabolic	Inverse variance weighted	4	-0.030908048	0.026866858	0.249972811	-0.083567089	0.021750994	0.969564723	0.919829374	1.021989271
RARRES2-Iceland	finngen_R12_K11_MN_PROGN_AND_SURGRT	Mandibular prognathia AND surgery (LeFortI or BSSRO) || id:finngen_R12_K11_MN_PROGN_AND_SURGRT	Retinoic acid receptor responder protein 2 | Cardiometabolic	Inverse variance weighted (multiplicative random effects)	4	0.783898744	0.681573038	0.25008964	-0.551984411	2.119781898	2.189993867	0.57580604	8.329320647
RARRES2-Iceland	finngen_R12_H7_EYELIDNAS	Other specified and unspecified disorders of eyelid || id:finngen_R12_H7_EYELIDNAS	Retinoic acid receptor responder protein 2 | Cardiometabolic	Inverse variance weighted	4	-0.407005816	0.353964987	0.250206617	-1.10077719	0.286765558	0.665640319	0.33261248	1.332111874
RARRES2-Iceland	finngen_R12_H8_EXT_CHOL	Cholesteatoma of external ear || id:finngen_R12_H8_EXT_CHOL	Retinoic acid receptor responder protein 2 | Cardiometabolic	Inverse variance weighted	4	-0.455098266	0.395828896	0.250253107	-1.230922902	0.320726371	0.634385627	0.292022945	1.378128433
RARRES2-UKB	finngen_R12_N14_CALCULOWER	Calculus of lower urinary tract || id:finngen_R12_N14_CALCULOWER	Retinoic acid receptor responder protein 2 | Cardiometabolic	Wald ratio	1	0.196866449	0.171262356	0.250348975	-0.138807769	0.532540667	1.217581421	0.870395329	1.703254218
RARRES2-UKB	finngen_R12_N14_MALEGEN	Diseases of male genital organs || id:finngen_R12_N14_MALEGEN	Retinoic acid receptor responder protein 2 | Cardiometabolic	Wald ratio	1	-0.041445378	0.036060745	0.250423565	-0.112124438	0.029233682	0.959401738	0.893933011	1.029665181
RARRES2-Iceland	finngen_R12_F5_DELUSIO	Persistent delusional disorders || id:finngen_R12_F5_DELUSIO	Retinoic acid receptor responder protein 2 | Cardiometabolic	Inverse variance weighted	4	-0.173000492	0.150567857	0.250561393	-0.468113492	0.122112509	0.841137201	0.626182453	1.129881216
RARRES2-UKB	finngen_R12_DRUGADVERS_SYSTEMIC_LUPUS_ERYTHEMAT	Drug-induced systemic lupus erythematosus || id:finngen_R12_DRUGADVERS_SYSTEMIC_LUPUS_ERYTHEMAT	Retinoic acid receptor responder protein 2 | Cardiometabolic	Wald ratio	1	0.556779406	0.484839225	0.25081195	-0.393505475	1.507064287	1.745043364	0.674687624	4.513461099
RARRES2-Iceland	finngen_R12_Q17_BICUSP_AORTIC_VALVE	Bicuspidal aortic valve syndrome || id:finngen_R12_Q17_BICUSP_AORTIC_VALVE	Retinoic acid receptor responder protein 2 | Cardiometabolic	Inverse variance weighted	4	0.196541361	0.171215376	0.251002055	-0.139040775	0.532123497	1.217185664	0.870192546	1.70254382
RARRES2-Iceland	finngen_R12_H7_OPTNEURITIS	Optic neuritis || id:finngen_R12_H7_OPTNEURITIS	Retinoic acid receptor responder protein 2 | Cardiometabolic	Inverse variance weighted	4	-0.174661185	0.152158836	0.251015121	-0.472892503	0.123570134	0.83974149	0.623197059	1.13152936
RARRES2-UKB	finngen_R12_L12_HYPERTROPHICNAS	Other and unspecified hypertrophic disorders of skin || id:finngen_R12_L12_HYPERTROPHICNAS	Retinoic acid receptor responder protein 2 | Cardiometabolic	Wald ratio	1	0.580794963	0.506076811	0.251116417	-0.411115587	1.572705512	1.787458829	0.662910304	4.819670246
RARRES2-UKB	finngen_R12_RX_STATIN	Statin medication || id:finngen_R12_RX_STATIN	Retinoic acid receptor responder protein 2 | Cardiometabolic	Wald ratio	1	0.029406625	0.025634975	0.251328268	-0.020837925	0.079651176	1.02984327	0.979377684	1.082909257
RARRES2-Iceland	finngen_R12_E4_ENDODIS	Other endocrine disorders || id:finngen_R12_E4_ENDODIS	Retinoic acid receptor responder protein 2 | Cardiometabolic	Inverse variance weighted	4	-0.154268304	0.134522089	0.251469292	-0.417931598	0.109394991	0.857042043	0.658407263	1.115602916
RARRES2-UKB	finngen_R12_H7_ASTIGMATISM	Astigmatism || id:finngen_R12_H7_ASTIGMATISM	Retinoic acid receptor responder protein 2 | Cardiometabolic	Wald ratio	1	0.178694817	0.155824247	0.251476041	-0.126720707	0.484110341	1.195655794	0.880979689	1.622730689
RARRES2-UKB	finngen_R12_CD2_BENIGN_PINEAL	Benign neoplasm: Pineal gland || id:finngen_R12_CD2_BENIGN_PINEAL	Retinoic acid receptor responder protein 2 | Cardiometabolic	Wald ratio	1	-0.957075723	0.834678334	0.251530359	-2.593045258	0.678893812	0.38401421	0.074791932	1.97169546
RARRES2-Iceland	finngen_R12_L12_ERYTHRASMA	Erythrasma || id:finngen_R12_L12_ERYTHRASMA	Retinoic acid receptor responder protein 2 | Cardiometabolic	Inverse variance weighted	4	0.807460665	0.704372347	0.251648351	-0.573109136	2.188030465	2.242207036	0.563769874	8.917632219
RARRES2-UKB	finngen_R12_M13_SPONTRUPTSYNOTEND	Spontaneous rupture of synovium and tendon || id:finngen_R12_M13_SPONTRUPTSYNOTEND	Retinoic acid receptor responder protein 2 | Cardiometabolic	Wald ratio	1	-0.151239206	0.13197861	0.251821112	-0.409917281	0.107438868	0.859642042	0.663705149	1.113422793
RARRES2-Iceland	finngen_R12_M13_OLECRANONBURSITIS	Olecranon bursitis || id:finngen_R12_M13_OLECRANONBURSITIS	Retinoic acid receptor responder protein 2 | Cardiometabolic	Inverse variance weighted	4	0.144236425	0.125885574	0.251888651	-0.1024993	0.390972151	1.155157185	0.902578782	1.47841734
RARRES2-Iceland	finngen_R12_O15_LABOUR_MALPOS	Obstructed labour due to malposition and malpresentation of fetus || id:finngen_R12_O15_LABOUR_MALPOS	Retinoic acid receptor responder protein 2 | Cardiometabolic	Inverse variance weighted	4	-0.07595341	0.0662906	0.251892643	-0.205882986	0.053976165	0.926859388	0.813928312	1.055459445
RARRES2-UKB	finngen_R12_CD2_BENIGN_NASOPHARYNX	Benign neoplasm: Nasopharynx || id:finngen_R12_CD2_BENIGN_NASOPHARYNX	Retinoic acid receptor responder protein 2 | Cardiometabolic	Wald ratio	1	-0.493159247	0.430488228	0.251968455	-1.336916175	0.35059768	0.61069401	0.262654401	1.419915951
RARRES2-Iceland	finngen_R12_K11_REIMB_202	Reimbursement for rheumatic diseases || id:finngen_R12_K11_REIMB_202	Retinoic acid receptor responder protein 2 | Cardiometabolic	Inverse variance weighted	4	0.042955078	0.037512086	0.252167865	-0.030568611	0.116478767	1.043891	0.969893885	1.123533654
RARRES2-Iceland	finngen_R12_L12_INFECT_SKIN	Infections of the skin and subcutaneous tissue || id:finngen_R12_L12_INFECT_SKIN	Retinoic acid receptor responder protein 2 | Cardiometabolic	Inverse variance weighted	4	0.041504359	0.036285602	0.252696449	-0.029615422	0.11262414	1.042377706	0.970818818	1.119211187
RARRES2-Iceland	finngen_R12_H7_EPISCLERITIS	Episcleritis || id:finngen_R12_H7_EPISCLERITIS	Retinoic acid receptor responder protein 2 | Cardiometabolic	Inverse variance weighted	4	-0.156622141	0.137129798	0.253393667	-0.425396545	0.112152262	0.855027077	0.653510587	1.118683181
RARRES2-UKB	finngen_R12_N14_FEMALE_GENITAL_HSIL	HSIL lesion of the cervix uteri, vagina or vulva || id:finngen_R12_N14_FEMALE_GENITAL_HSIL	Retinoic acid receptor responder protein 2 | Cardiometabolic	Wald ratio	1	-0.093062018	0.081609371	0.254146781	-0.253016385	0.066892349	0.911136991	0.776455159	1.069180374
RARRES2-Iceland	finngen_R12_ST19_FRACT_SPINE_LEVEL_UNSPE	Fracture of spine, level unspecified || id:finngen_R12_ST19_FRACT_SPINE_LEVEL_UNSPE	Retinoic acid receptor responder protein 2 | Cardiometabolic	Inverse variance weighted	4	0.872650968	0.765401545	0.254235572	-0.627536061	2.372837996	2.393246872	0.533905693	10.72779456
RARRES2-UKB	finngen_R12_G6_NERPLEX	Nerve, nerve root and plexus disorders || id:finngen_R12_G6_NERPLEX	Retinoic acid receptor responder protein 2 | Cardiometabolic	Wald ratio	1	-0.036004213	0.03158724	0.254355422	-0.097915203	0.025906777	0.964636229	0.906725788	1.026245274
RARRES2-UKB	finngen_R12_J10_ABSCMEDIASTINUM	Abscess of mediastinum || id:finngen_R12_J10_ABSCMEDIASTINUM	Retinoic acid receptor responder protein 2 | Cardiometabolic	Wald ratio	1	1.071569785	0.940347709	0.254475354	-0.771511725	2.914651295	2.919959613	0.462313649	18.44238034
RARRES2-UKB	finngen_R12_AB1_POLIOMYELITIS	Acute poliomyelitis || id:finngen_R12_AB1_POLIOMYELITIS	Retinoic acid receptor responder protein 2 | Cardiometabolic	Wald ratio	1	0.390428502	0.342738153	0.254642622	-0.281338278	1.062195282	1.477613819	0.754772969	2.892714348
RARRES2-Iceland	finngen_R12_H8_INNERNAS	Other specified/unspecified diseases of inner ear || id:finngen_R12_H8_INNERNAS	Retinoic acid receptor responder protein 2 | Cardiometabolic	Inverse variance weighted	4	-0.527190673	0.462828816	0.254677335	-1.434335152	0.379953806	0.590260878	0.238273727	1.462217043
RARRES2-UKB	finngen_R12_C3_TONSIL_BASETONGUE_EXALLC	Malignant cancer of tonsil and base of tongue, excluding all cancers (controls excluding all cancers) || id:finngen_R12_C3_TONSIL_BASETONGUE_EXALLC	Retinoic acid receptor responder protein 2 | Cardiometabolic	Wald ratio	1	0.295987221	0.25990416	0.254773157	-0.213424932	0.805399375	1.344452976	0.807812799	2.237589958
RARRES2-Iceland	finngen_R12_M13_OTHERBONE	Other disorders of bone || id:finngen_R12_M13_OTHERBONE	Retinoic acid receptor responder protein 2 | Cardiometabolic	Inverse variance weighted	4	0.073521576	0.064573029	0.254878267	-0.053041561	0.200084713	1.076291759	0.948340598	1.221506231
RARRES2-Iceland	finngen_R12_C3_WILMS_TUMOR_EXALLC	Wilms' tumor, excluding all cancers (controls excluding all cancers) || id:finngen_R12_C3_WILMS_TUMOR_EXALLC	Retinoic acid receptor responder protein 2 | Cardiometabolic	Inverse variance weighted	4	-0.478106001	0.420007154	0.254983449	-1.301320022	0.34510802	0.619956477	0.272172282	1.41214245
RARRES2-Iceland	finngen_R12_Q17_CONGEN_MALFO_TRACHEA_BRONCHUS	Congenital malformations of trachea and bronchus || id:finngen_R12_Q17_CONGEN_MALFO_TRACHEA_BRONCHUS	Retinoic acid receptor responder protein 2 | Cardiometabolic	Inverse variance weighted	4	0.395186168	0.34721097	0.255048232	-0.285347334	1.07571967	1.484660561	0.751753099	2.932102286
RARRES2-Iceland	finngen_R12_CD2_BENIGN_PINEAL	Benign neoplasm: Pineal gland || id:finngen_R12_CD2_BENIGN_PINEAL	Retinoic acid receptor responder protein 2 | Cardiometabolic	Inverse variance weighted	4	-0.777421219	0.683143336	0.255117975	-2.116382157	0.561539719	0.459589666	0.120466671	1.753370121
RARRES2-Iceland	finngen_R12_CD2_BENIGN_KIDNEY	Benign neoplasm: Kidney || id:finngen_R12_CD2_BENIGN_KIDNEY	Retinoic acid receptor responder protein 2 | Cardiometabolic	Inverse variance weighted	4	0.204963421	0.18034339	0.255740042	-0.148509624	0.558436466	1.227480164	0.861991711	1.747937402
RARRES2-Iceland	finngen_R12_M13_RHEUMATISM	Rheumatism, unspecified || id:finngen_R12_M13_RHEUMATISM	Retinoic acid receptor responder protein 2 | Cardiometabolic	Inverse variance weighted	4	0.090408779	0.079626071	0.256200725	-0.065658321	0.246475878	1.09462165	0.936450775	1.279508319
RARRES2-Iceland	finngen_R12_SPONDYLOPATHY_FG	Spondylopathies (FG) || id:finngen_R12_SPONDYLOPATHY_FG	Retinoic acid receptor responder protein 2 | Cardiometabolic	Inverse variance weighted	4	0.109978148	0.096865098	0.256218502	-0.079877445	0.299833741	1.116253678	0.923229486	1.3496344
RARRES2-Iceland	finngen_R12_L12_URTICA_CHOLINERG	Cholinergic urticaria || id:finngen_R12_L12_URTICA_CHOLINERG	Retinoic acid receptor responder protein 2 | Cardiometabolic	Inverse variance weighted	4	0.515813258	0.454370308	0.256280389	-0.374752545	1.406379062	1.675000156	0.687459373	4.081151021
RARRES2-Iceland	finngen_R12_ALCO_PRESCRIPTION	Use of disulfiram, acamprosate or naltrexone || id:finngen_R12_ALCO_PRESCRIPTION	Retinoic acid receptor responder protein 2 | Cardiometabolic	Inverse variance weighted	4	0.141945312	0.125054832	0.256348258	-0.10316216	0.387052783	1.152513618	0.901980697	1.472634219
RARRES2-UKB	finngen_R12_N14_VAGINITIS	Vaginitis/vulvovaginitis/vulvitis/abscess of vulva || id:finngen_R12_N14_VAGINITIS	Retinoic acid receptor responder protein 2 | Cardiometabolic	Wald ratio	1	0.10037873	0.088434382	0.256348283	-0.072952659	0.273710119	1.105589559	0.92964484	1.314833601
RARRES2-Iceland	finngen_R12_G6_MONNEURMPLX	Mononeuritis multiplex || id:finngen_R12_G6_MONNEURMPLX	Retinoic acid receptor responder protein 2 | Cardiometabolic	Inverse variance weighted	4	-0.688953869	0.607248019	0.256563479	-1.879159988	0.501252249	0.502101058	0.152718337	1.650787173
RARRES2-Iceland	finngen_R12_M13_PATELLADISLOCATIO	Recurrent dislocation of patella || id:finngen_R12_M13_PATELLADISLOCATIO	Retinoic acid receptor responder protein 2 | Cardiometabolic	Inverse variance weighted	4	-0.207672161	0.183216757	0.25701358	-0.566777004	0.151432682	0.812473354	0.567351066	1.163499975
RARRES2-Iceland	finngen_R12_M13_PSOASTEND	Psoas tendinitis || id:finngen_R12_M13_PSOASTEND	Retinoic acid receptor responder protein 2 | Cardiometabolic	Inverse variance weighted	4	0.695604689	0.614590442	0.257710846	-0.508992576	1.900201955	2.004921062	0.601100837	6.68724483
RARRES2-Iceland	finngen_R12_J10_HYPERSPNEUMONI	Hypersensitivity pneumonitis due to organic dust || id:finngen_R12_J10_HYPERSPNEUMONI	Retinoic acid receptor responder protein 2 | Cardiometabolic	Inverse variance weighted (multiplicative random effects)	4	-0.468423859	0.413882351	0.257726845	-1.279633267	0.342785549	0.625988137	0.278139285	1.408866597
RARRES2-UKB	finngen_R12_G6_ANOXBRAINDAM	Anoxic brain damage || id:finngen_R12_G6_ANOXBRAINDAM	Retinoic acid receptor responder protein 2 | Cardiometabolic	Wald ratio	1	0.387485242	0.342596014	0.25804385	-0.284002945	1.058973429	1.473271211	0.752764428	2.883409444
RARRES2-Iceland	finngen_R12_R18_ANOREXIA	Anorexia || id:finngen_R12_R18_ANOREXIA	Retinoic acid receptor responder protein 2 | Cardiometabolic	Inverse variance weighted	4	-0.293620056	0.25969904	0.25821648	-0.802630174	0.215390062	0.745559709	0.448148704	1.240345614
RARRES2-UKB	finngen_R12_CD2_BENIGN_LIPOMATOUS	Benign lipomatous neoplasm || id:finngen_R12_CD2_BENIGN_LIPOMATOUS	Retinoic acid receptor responder protein 2 | Cardiometabolic	Wald ratio	1	0.074829734	0.066199505	0.258321625	-0.054921295	0.204580763	1.077700639	0.946559644	1.227010548
RARRES2-Iceland	finngen_R12_D3_OTHERAPLASTICANAEMIA	Other and unspecified aplastic anaemias || id:finngen_R12_D3_OTHERAPLASTICANAEMIA	Retinoic acid receptor responder protein 2 | Cardiometabolic	Inverse variance weighted	4	0.352065308	0.311497036	0.2583766	-0.258468883	0.962599499	1.422001389	0.77223306	2.618494408
RARRES2-UKB	finngen_R12_M13_HALLUXRIGIDUS	Hallux rigidus || id:finngen_R12_M13_HALLUXRIGIDUS	Retinoic acid receptor responder protein 2 | Cardiometabolic	Wald ratio	1	-0.111399866	0.098721207	0.259138819	-0.304893432	0.082093701	0.894580965	0.737201932	1.085557523
RARRES2-UKB	finngen_R12_M13_SPININSTAB	Spinal instabilities || id:finngen_R12_M13_SPININSTAB	Retinoic acid receptor responder protein 2 | Cardiometabolic	Wald ratio	1	0.253727342	0.224902192	0.25924919	-0.187080955	0.694535639	1.288820349	0.829376592	2.002778846
RARRES2-UKB	finngen_R12_H7_PARASTRAB	Paralytic strabismus || id:finngen_R12_H7_PARASTRAB	Retinoic acid receptor responder protein 2 | Cardiometabolic	Wald ratio	1	-0.164878117	0.14617867	0.259352923	-0.451388309	0.121632076	0.847997055	0.636743541	1.129338515
RARRES2-UKB	finngen_R12_E4_PROTMALNAS	Unspecified protein-energy malnutrition || id:finngen_R12_E4_PROTMALNAS	Retinoic acid receptor responder protein 2 | Cardiometabolic	Wald ratio	1	-0.634247749	0.562478876	0.259491465	-1.736706345	0.468210848	0.530334283	0.176099457	1.59713412
RARRES2-UKB	finngen_R12_N14_NEPHROPATHYHER	Hereditary nephropathy, not elsewhere classified || id:finngen_R12_N14_NEPHROPATHYHER	Retinoic acid receptor responder protein 2 | Cardiometabolic	Wald ratio	1	-0.859166146	0.762761303	0.260000787	-2.354178299	0.635846008	0.423515085	0.094971513	1.888619252
RARRES2-UKB	finngen_R12_AB1_SEQULEAE_OF_INFECTIONS_AND_PARASITES	Sequelae of infectious and parasitic diseases || id:finngen_R12_AB1_SEQULEAE_OF_INFECTIONS_AND_PARASITES	Retinoic acid receptor responder protein 2 | Cardiometabolic	Wald ratio	1	0.147826006	0.131533208	0.261068891	-0.109979082	0.405631095	1.159311166	0.895852875	1.500249001
RARRES2-UKB	finngen_R12_N14_SPERMATOCELE	Spermatocele || id:finngen_R12_N14_SPERMATOCELE	Retinoic acid receptor responder protein 2 | Cardiometabolic	Wald ratio	1	-0.15405931	0.137356298	0.262031047	-0.423277654	0.115159034	0.857221178	0.654896773	1.122051868
RARRES2-Iceland	finngen_R12_K11_LIVER	Diseases of liver || id:finngen_R12_K11_LIVER	Retinoic acid receptor responder protein 2 | Cardiometabolic	Inverse variance weighted	4	-0.056152371	0.050068914	0.262074377	-0.154287442	0.0419827	0.945395074	0.85702564	1.042876437
RARRES2-Iceland	finngen_R12_E4_AMYL_ORGAN	Organ-limited amyloidosis || id:finngen_R12_E4_AMYL_ORGAN	Retinoic acid receptor responder protein 2 | Cardiometabolic	Inverse variance weighted	4	-0.589055261	0.525338972	0.262166122	-1.618719647	0.440609125	0.554851227	0.198152242	1.553653299
RARRES2-UKB	finngen_R12_L12_DERMATHERP	Dermatitis herpetiformis || id:finngen_R12_L12_DERMATHERP	Retinoic acid receptor responder protein 2 | Cardiometabolic	Wald ratio	1	-0.326337477	0.291155404	0.26235765	-0.89700207	0.244327115	0.721561636	0.407790356	1.276761911
RARRES2-Iceland	finngen_R12_L12_OTHERBULL	Other and unspecified bullous disorders || id:finngen_R12_L12_OTHERBULL	Retinoic acid receptor responder protein 2 | Cardiometabolic	Inverse variance weighted	4	-0.369217812	0.329430877	0.262383751	-1.014902331	0.276466707	0.691274826	0.362437827	1.318463056
RARRES2-Iceland	finngen_R12_C3_URETER_EXALLC	Malignant neoplasm of ureter, excluding all cancers (controls excluding all cancers) || id:finngen_R12_C3_URETER_EXALLC	Retinoic acid receptor responder protein 2 | Cardiometabolic	Inverse variance weighted	4	-0.426707412	0.380864961	0.262558656	-1.173202737	0.319787912	0.652654483	0.309374508	1.376835723
RARRES2-UKB	finngen_R12_M13_NECROVASCNAS	Other specified/unspecified necrotizing vasculopathies || id:finngen_R12_M13_NECROVASCNAS	Retinoic acid receptor responder protein 2 | Cardiometabolic	Wald ratio	1	0.378437854	0.337849388	0.262655064	-0.283746945	1.040622654	1.460002071	0.75295716	2.830979187
RARRES2-Iceland	finngen_R12_N14_MENSIRREG	Irregular menses || id:finngen_R12_N14_MENSIRREG	Retinoic acid receptor responder protein 2 | Cardiometabolic	Inverse variance weighted	4	0.045856918	0.040959323	0.262896114	-0.034423354	0.126137191	1.046924605	0.966162389	1.134437792
RARRES2-Iceland	finngen_R12_Q17_CRANIOSYNOSTOSIS	Craniosynostosis EXCLUDE syndromes || id:finngen_R12_Q17_CRANIOSYNOSTOSIS	Retinoic acid receptor responder protein 2 | Cardiometabolic	Inverse variance weighted	4	-0.798007455	0.712802478	0.262911888	-2.195100312	0.599085401	0.450225165	0.111347391	1.820453055
RARRES2-Iceland	finngen_R12_CD2_BENIGN_BREAST	Benign neoplasm of breast || id:finngen_R12_CD2_BENIGN_BREAST	Retinoic acid receptor responder protein 2 | Cardiometabolic	Inverse variance weighted	4	-0.102926158	0.091989108	0.263184914	-0.283224811	0.077372494	0.902193591	0.753350408	1.080444461
RARRES2-UKB	finngen_R12_RX_ASTMA_BIOL	Biological medicines for asthma || id:finngen_R12_RX_ASTMA_BIOL	Retinoic acid receptor responder protein 2 | Cardiometabolic	Wald ratio	1	0.387357918	0.346258768	0.263270321	-0.291309267	1.066025104	1.473083641	0.747284532	2.903814169
RARRES2-UKB	finngen_R12_G6_MIGRAINE_NO_AURA_ADVERSE	Migraine without aura, drug-induced || id:finngen_R12_G6_MIGRAINE_NO_AURA_ADVERSE	Retinoic acid receptor responder protein 2 | Cardiometabolic	Wald ratio	1	-0.405591129	0.362591847	0.263315662	-1.116271148	0.30508889	0.666582658	0.327498715	1.356745599
RARRES2-Iceland	finngen_R12_K11_FISTULA	Colonic or urogenital fistula || id:finngen_R12_K11_FISTULA	Retinoic acid receptor responder protein 2 | Cardiometabolic	Inverse variance weighted	4	0.062576626	0.055998868	0.263796693	-0.047181155	0.172334407	1.06457603	0.953914575	1.188075068
RARRES2-Iceland	finngen_R12_G6_LSPLEX	Lumbosacral plexus disorders || id:finngen_R12_G6_LSPLEX	Retinoic acid receptor responder protein 2 | Cardiometabolic	Inverse variance weighted	4	-0.620367097	0.555299963	0.263919615	-1.708755024	0.468020831	0.537746996	0.181091106	1.596830665
RARRES2-Iceland	finngen_R12_H7_KERATITISINOTH	Keratitis and keratoconjunctivitis in other diseases classified elsewhere || id:finngen_R12_H7_KERATITISINOTH	Retinoic acid receptor responder protein 2 | Cardiometabolic	Inverse variance weighted	4	-0.188472576	0.168746235	0.264037321	-0.519215197	0.142270044	0.828223216	0.594987313	1.152887937
RARRES2-UKB	finngen_R12_K11_IMPACTED_TEETH	Impacted teeth || id:finngen_R12_K11_IMPACTED_TEETH	Retinoic acid receptor responder protein 2 | Cardiometabolic	Wald ratio	1	0.089938653	0.08062458	0.264625947	-0.068085524	0.247962831	1.094107162	0.934180575	1.281412302
RARRES2-UKB	finngen_R12_G6_CPETAL	Cerebral palsy and other paralytic syndromes || id:finngen_R12_G6_CPETAL	Retinoic acid receptor responder protein 2 | Cardiometabolic	Wald ratio	1	-0.121670023	0.109083501	0.264685779	-0.335473686	0.092133639	0.885440495	0.714999321	1.096511349
RARRES2-UKB	finngen_R12_M13_OSTEOCHONDRO	Osteopathies and chondropathies || id:finngen_R12_M13_OSTEOCHONDRO	Retinoic acid receptor responder protein 2 | Cardiometabolic	Wald ratio	1	-0.051917031	0.046572679	0.2649563	-0.143199481	0.039365419	0.949407635	0.866581185	1.040150505
RARRES2-UKB	finngen_R12_K11_ATTRITION	Excessive attrition of teeth || id:finngen_R12_K11_ATTRITION	Retinoic acid receptor responder protein 2 | Cardiometabolic	Wald ratio	1	0.060487071	0.054261639	0.264966184	-0.045865741	0.166839882	1.062353862	0.955170194	1.181565061
RARRES2-UKB	finngen_R12_M13_LOWBACKPAIN	Low back pain || id:finngen_R12_M13_LOWBACKPAIN	Retinoic acid receptor responder protein 2 | Cardiometabolic	Wald ratio	1	0.042750793	0.0383766	0.265287457	-0.032467344	0.117968929	1.043677771	0.968054063	1.12520915
RARRES2-Iceland	finngen_R12_L12_RADIODERMATITIS	Radiodermatitis || id:finngen_R12_L12_RADIODERMATITIS	Retinoic acid receptor responder protein 2 | Cardiometabolic	Inverse variance weighted	4	-0.758783619	0.681789348	0.265738621	-2.095090741	0.577523504	0.468235634	0.123059077	1.781620785
RARRES2-Iceland	finngen_R12_I9_AF	Atrial fibrillation and flutter || id:finngen_R12_I9_AF	Retinoic acid receptor responder protein 2 | Cardiometabolic	Inverse variance weighted (multiplicative random effects)	4	0.093231858	0.08379855	0.265892612	-0.071013301	0.257477017	1.09771622	0.931449503	1.293662079
RARRES2-Iceland	finngen_R12_AB1_VIRAL_MENINGITIS	Viral meningitis || id:finngen_R12_AB1_VIRAL_MENINGITIS	Retinoic acid receptor responder protein 2 | Cardiometabolic	Inverse variance weighted	4	0.181362087	0.16306999	0.26606365	-0.138255094	0.500979269	1.198849189	0.870876508	1.650336603
RARRES2-UKB	finngen_R12_M13_SCIATICA	Sciatica+with lumbago || id:finngen_R12_M13_SCIATICA	Retinoic acid receptor responder protein 2 | Cardiometabolic	Wald ratio	1	0.053109244	0.047757946	0.266116476	-0.040496331	0.146714818	1.054544841	0.960312688	1.158023669
RARRES2-UKB	finngen_R12_E4_VIT_B_DEF	Deficiency of other B group vitamins || id:finngen_R12_E4_VIT_B_DEF	Retinoic acid receptor responder protein 2 | Cardiometabolic	Wald ratio	1	-0.297275737	0.267412552	0.266278092	-0.821404338	0.226852865	0.742839156	0.439813574	1.254645252
RARRES2-Iceland	finngen_R12_I9_VARICVE	Varicose veins || id:finngen_R12_I9_VARICVE	Retinoic acid receptor responder protein 2 | Cardiometabolic	Inverse variance weighted	4	-0.037823504	0.034036553	0.266455896	-0.104535148	0.02888814	0.962882871	0.900743138	1.02930945
RARRES2-Iceland	finngen_R12_H7_PARASTRAB	Paralytic strabismus || id:finngen_R12_H7_PARASTRAB	Retinoic acid receptor responder protein 2 | Cardiometabolic	Inverse variance weighted	4	-0.132692066	0.119485083	0.266769639	-0.366882829	0.101498697	0.875734719	0.692890827	1.106828476
RARRES2-Iceland	finngen_R12_CD2_BENIGN_CONJUNCTIVA	Benign neoplasm: Conjunctiva || id:finngen_R12_CD2_BENIGN_CONJUNCTIVA	Retinoic acid receptor responder protein 2 | Cardiometabolic	Inverse variance weighted	4	-0.199770312	0.179967161	0.266982833	-0.552505947	0.152965323	0.818918827	0.575505815	1.16528457
RARRES2-UKB	finngen_R12_H7_EYEPOSTOP	Postprocedural disorders of eye and adnexa, not elsewhere classified || id:finngen_R12_H7_EYEPOSTOP	Retinoic acid receptor responder protein 2 | Cardiometabolic	Wald ratio	1	0.878310994	0.791712387	0.267265684	-0.673445286	2.430067273	2.406831119	0.509948629	11.35964625
RARRES2-UKB	finngen_R12_E4_MALNUTRITION	Malnutrition || id:finngen_R12_E4_MALNUTRITION	Retinoic acid receptor responder protein 2 | Cardiometabolic	Wald ratio	1	-0.316986828	0.285757807	0.267307286	-0.87707213	0.243098474	0.728340349	0.415999122	1.275194192
RARRES2-UKB	finngen_R12_L12_ACANTHNIGRICANS	Acanthosis nigricans || id:finngen_R12_L12_ACANTHNIGRICANS	Retinoic acid receptor responder protein 2 | Cardiometabolic	Wald ratio	1	0.770849828	0.695289025	0.267570244	-0.591916661	2.133616316	2.161602463	0.553265845	8.445352719
RARRES2-Iceland	finngen_R12_K11_OESSTODUO	Diseases of oesophagus, stomach and duodenum || id:finngen_R12_K11_OESSTODUO	Retinoic acid receptor responder protein 2 | Cardiometabolic	Inverse variance weighted (multiplicative random effects)	4	0.044164396	0.039835947	0.267578236	-0.03391406	0.122242852	1.04515416	0.966654575	1.130028499
RARRES2-Iceland	finngen_R12_C3_WILMS_TUMOR	Wilms' tumor || id:finngen_R12_C3_WILMS_TUMOR	Retinoic acid receptor responder protein 2 | Cardiometabolic	Inverse variance weighted	4	-0.465375032	0.419911093	0.267745058	-1.288400774	0.35765071	0.627899579	0.275711355	1.42996606
RARRES2-Iceland	finngen_R12_N14_FEMALE_GENITAL_LSIL	LSIL lesion of the cervix uteri, vagina or vulva || id:finngen_R12_N14_FEMALE_GENITAL_LSIL	Retinoic acid receptor responder protein 2 | Cardiometabolic	Inverse variance weighted	4	0.101848802	0.091963534	0.268081625	-0.078399724	0.282097328	1.10721605	0.92459477	1.325907762
RARRES2-Iceland	finngen_R12_E4_HYPERPRO	Hyperprolactinaemia || id:finngen_R12_E4_HYPERPRO	Retinoic acid receptor responder protein 2 | Cardiometabolic	Inverse variance weighted	4	-0.184558777	0.166654818	0.268107459	-0.511202219	0.142084665	0.831471067	0.599774085	1.152674236
RARRES2-UKB	finngen_R12_O15_MULTIP_GEST	Multiple gestation || id:finngen_R12_O15_MULTIP_GEST	Retinoic acid receptor responder protein 2 | Cardiometabolic	Wald ratio	1	0.132900433	0.120137973	0.268626248	-0.102569993	0.368370859	1.142136273	0.902514978	1.445377971
RARRES2-Iceland	finngen_R12_D3_DISSEINTRAVASCCOAG	Disseminated intravascular coagulation [defibrination syndrome] || id:finngen_R12_D3_DISSEINTRAVASCCOAG	Retinoic acid receptor responder protein 2 | Cardiometabolic	Inverse variance weighted	4	0.778893425	0.704189353	0.268689642	-0.601317706	2.159104556	2.179059638	0.54808894	8.663376618
RARRES2-Iceland	finngen_R12_CD2_BENIGN_RECTUM_ANAL	Benign neoplasm: Rectum, anus and anal canal || id:finngen_R12_CD2_BENIGN_RECTUM_ANAL	Retinoic acid receptor responder protein 2 | Cardiometabolic	Inverse variance weighted	4	-0.09905716	0.089584071	0.268836801	-0.274641939	0.076527619	0.905690937	0.759844145	1.079532005
RARRES2-UKB	finngen_R12_G6_MYONEUOTHUNS	Other and unspecified myoneural disorders || id:finngen_R12_G6_MYONEUOTHUNS	Retinoic acid receptor responder protein 2 | Cardiometabolic	Wald ratio	1	-0.735291803	0.665115633	0.268938781	-2.038918443	0.568334838	0.479365558	0.13016942	1.765325051
RARRES2-Iceland	finngen_R12_MACULAR_PUCKER	Macular pucker || id:finngen_R12_MACULAR_PUCKER	Retinoic acid receptor responder protein 2 | Cardiometabolic	Inverse variance weighted	4	-0.093143841	0.084302263	0.269211815	-0.258376277	0.072088595	0.911062443	0.772304577	1.074750558
RARRES2-UKB	finngen_R12_Q17_APVR	Abnormal pulmonary venous return || id:finngen_R12_Q17_APVR	Retinoic acid receptor responder protein 2 | Cardiometabolic	Wald ratio	1	-0.882149223	0.798624905	0.269339381	-2.447454036	0.68315559	0.413892408	0.086513567	1.980116318
RARRES2-Iceland	finngen_R12_ANAPH_SHOCK_ADVER_EFFECT_CORRE_DRUG_MEDICAM_PROPE_ADMINISTE	Anaphylactic shock due to adverse effect of correct drug or medication properly administered || id:finngen_R12_ANAPH_SHOCK_ADVER_EFFECT_CORRE_DRUG_MEDICAM_PROPE_ADMINISTE	Retinoic acid receptor responder protein 2 | Cardiometabolic	Inverse variance weighted	4	0.332279435	0.300920177	0.269501525	-0.257524111	0.922082981	1.394142366	0.772962989	2.51452264
RARRES2-UKB	finngen_R12_L12_INFECT_DERM	Infective dermatitis || id:finngen_R12_L12_INFECT_DERM	Retinoic acid receptor responder protein 2 | Cardiometabolic	Wald ratio	1	-0.12018705	0.10885756	0.269560047	-0.333547867	0.093173767	0.886754554	0.716377607	1.097652454
RARRES2-UKB	finngen_R12_L12_CELLULITIS	Cellulitis || id:finngen_R12_L12_CELLULITIS	Retinoic acid receptor responder protein 2 | Cardiometabolic	Wald ratio	1	-0.085065167	0.077134523	0.27010719	-0.236248832	0.066118499	0.91845243	0.789584176	1.068353308
RARRES2-Iceland	finngen_R12_N14_CALCULOWER	Calculus of lower urinary tract || id:finngen_R12_N14_CALCULOWER	Retinoic acid receptor responder protein 2 | Cardiometabolic	Inverse variance weighted	4	0.154427022	0.140086241	0.270300376	-0.120142011	0.428996055	1.166989111	0.886794494	1.535714976
RARRES2-Iceland	finngen_R12_L12_ERYTHINOTH	Erythema in diseases classified elsewhere || id:finngen_R12_L12_ERYTHINOTH	Retinoic acid receptor responder protein 2 | Cardiometabolic	Inverse variance weighted	4	0.782655532	0.710066096	0.270362073	-0.609074017	2.174385081	2.187272934	0.543854236	8.796774157
RARRES2-Iceland	finngen_R12_Q17_CONGEN_MALFO_EYE_EAR_FACE_NECK	Congenital malformations of eye, ear, face and neck || id:finngen_R12_Q17_CONGEN_MALFO_EYE_EAR_FACE_NECK	Retinoic acid receptor responder protein 2 | Cardiometabolic	Inverse variance weighted	4	0.131344282	0.119194221	0.27048994	-0.102276392	0.364964955	1.140360319	0.902779996	1.440463527
RARRES2-Iceland	finngen_R12_E4_THYROIDITAUTOIM	Autoimmune thyroiditis || id:finngen_R12_E4_THYROIDITAUTOIM	Retinoic acid receptor responder protein 2 | Cardiometabolic	Inverse variance weighted	4	0.255419045	0.232007594	0.270936646	-0.199315839	0.710153929	1.291002495	0.819291088	2.034304372
RARRES2-UKB	finngen_R12_AB1_SYPHILIS	Syphilis || id:finngen_R12_AB1_SYPHILIS	Retinoic acid receptor responder protein 2 | Cardiometabolic	Wald ratio	1	-0.277136375	0.251748501	0.27096361	-0.770563437	0.216290687	0.757951124	0.462752263	1.241463204
RARRES2-Iceland	finngen_R12_E4_HYPOTHALDYSF	Hypothalamic dysfunction, including iatrogenic, not elsewhere classified || id:finngen_R12_E4_HYPOTHALDYSF	Retinoic acid receptor responder protein 2 | Cardiometabolic	Inverse variance weighted	4	-0.815773688	0.741411366	0.271202159	-2.268939966	0.637392589	0.442296995	0.103421753	1.891542416
RARRES2-UKB	finngen_R12_CD2_FOLLICULAR_LYMPHOMA_EXALLC	Follicular lymphoma, hilmo (controls excluding all cancers) || id:finngen_R12_CD2_FOLLICULAR_LYMPHOMA_EXALLC	Retinoic acid receptor responder protein 2 | Cardiometabolic	Wald ratio	1	-0.215825636	0.196215015	0.271356283	-0.600407065	0.168755793	0.805875805	0.548588279	1.183831004
RARRES2-Iceland	finngen_R12_M13_FLATFOOT	Flat foot [pes planus] (acquired) || id:finngen_R12_M13_FLATFOOT	Retinoic acid receptor responder protein 2 | Cardiometabolic	Inverse variance weighted	4	0.108682071	0.098826101	0.271449592	-0.085017088	0.302381229	1.114807864	0.918496589	1.353076961
RARRES2-Iceland	finngen_R12_N14_UTER_POLYP	Uterine polyps || id:finngen_R12_N14_UTER_POLYP	Retinoic acid receptor responder protein 2 | Cardiometabolic	Inverse variance weighted	4	0.108725222	0.098925595	0.271741642	-0.085168945	0.302619389	1.114855971	0.91835712	1.353399248
RARRES2-Iceland	finngen_R12_K11_LIP_ORAL_MUCOSA	Other diseases of lip and oral mucosa || id:finngen_R12_K11_LIP_ORAL_MUCOSA	Retinoic acid receptor responder protein 2 | Cardiometabolic	Inverse variance weighted	4	-0.081633047	0.074300179	0.271902233	-0.227261398	0.063995305	0.921610085	0.796712496	1.066087393
RARRES2-Iceland	finngen_R12_FG_OTHHEART	Other heart diseases || id:finngen_R12_FG_OTHHEART	Retinoic acid receptor responder protein 2 | Cardiometabolic	Inverse variance weighted (multiplicative random effects)	4	0.061992624	0.056468481	0.272280036	-0.048685599	0.172670847	1.063954497	0.952480543	1.18847485
RARRES2-UKB	finngen_R12_H7_PERIPHRETINADEGEN	Peripheral retinal degeneration || id:finngen_R12_H7_PERIPHRETINADEGEN	Retinoic acid receptor responder protein 2 | Cardiometabolic	Wald ratio	1	-0.242302475	0.220736162	0.272334739	-0.674945353	0.190340403	0.784818754	0.509184245	1.2096613
RARRES2-Iceland	finngen_R12_C3_VAGINA_EXALLC	Malignant neoplasm of vagina, excluding all cancers (controls excluding all cancers) || id:finngen_R12_C3_VAGINA_EXALLC	Retinoic acid receptor responder protein 2 | Cardiometabolic	Inverse variance weighted	4	-0.659443958	0.601270988	0.272750692	-1.837935095	0.51904718	0.517138806	0.159145708	1.680425743
RARRES2-UKB	finngen_R12_CD2_BENIGN_BRAIN_NOS	Benign neoplasm: Brain, unspecified || id:finngen_R12_CD2_BENIGN_BRAIN_NOS	Retinoic acid receptor responder protein 2 | Cardiometabolic	Wald ratio	1	-0.557654467	0.508706623	0.27298243	-1.554719448	0.439410515	0.572550426	0.211248641	1.55179219
RARRES2-UKB	finngen_R12_HEIGHT_IRN	Height, inverse-rank normalized || id:finngen_R12_HEIGHT_IRN	Retinoic acid receptor responder protein 2 | Cardiometabolic	Wald ratio	1	-0.0089096	0.008128481	0.273036521	-0.024841423	0.007022223	0.991129973	0.975464586	1.007046936
RARRES2-UKB	finngen_R12_I9_CARDMYOINOTH	Cardiomyopathy in other diseases || id:finngen_R12_I9_CARDMYOINOTH	Retinoic acid receptor responder protein 2 | Cardiometabolic	Wald ratio	1	-0.616765053	0.562923351	0.273233462	-1.720094821	0.486564715	0.539687477	0.179049169	1.626718369
RARRES2-Iceland	finngen_R12_P16_CARDIOV_DISORD_ORIGINA_PERINA_PERIOD	Cardiovascular disorders originating in the perinatal period || id:finngen_R12_P16_CARDIOV_DISORD_ORIGINA_PERINA_PERIOD	Retinoic acid receptor responder protein 2 | Cardiometabolic	Inverse variance weighted	4	0.763980663	0.697879522	0.273640584	-0.6038632	2.131824527	2.146804942	0.546695557	8.430233976
RARRES2-Iceland	finngen_R12_Q17_CONGEN_HYDROCEPHALUS	Congenital hydrocephalus || id:finngen_R12_Q17_CONGEN_HYDROCEPHALUS	Retinoic acid receptor responder protein 2 | Cardiometabolic	Inverse variance weighted (multiplicative random effects)	4	0.846152236	0.773048131	0.273706797	-0.6690221	2.361326573	2.330661741	0.512209222	10.60501045
RARRES2-Iceland	finngen_R12_Q17_CONGEN_MALFO_UTERUS_CERVIX	Congenital malformations of uterus and cervix || id:finngen_R12_Q17_CONGEN_MALFO_UTERUS_CERVIX	Retinoic acid receptor responder protein 2 | Cardiometabolic	Inverse variance weighted	4	0.238445082	0.217947979	0.273934868	-0.188732956	0.66562312	1.269273998	0.828007592	1.94570255
RARRES2-Iceland	finngen_R12_M13_HAMMERTOE	Other hammer toe(s) (acquired) || id:finngen_R12_M13_HAMMERTOE	Retinoic acid receptor responder protein 2 | Cardiometabolic	Inverse variance weighted	4	0.080034259	0.073190429	0.274171184	-0.063418982	0.223487499	1.08332418	0.938550156	1.250430009
RARRES2-UKB	finngen_R12_KRA_PSY_CHILDEMOT_EXMORE	Emotional disorders starting during childhood or adolescence (more control exclusions) || id:finngen_R12_KRA_PSY_CHILDEMOT_EXMORE	Retinoic acid receptor responder protein 2 | Cardiometabolic	Wald ratio	1	0.196370581	0.179580526	0.274176099	-0.155607251	0.548348413	1.216977811	0.855895277	1.730392762
RARRES2-UKB	finngen_R12_I9_CVD_HARD	Hard cardiovascular diseases || id:finngen_R12_I9_CVD_HARD	Retinoic acid receptor responder protein 2 | Cardiometabolic	Wald ratio	1	0.035199481	0.032191171	0.274195645	-0.027895213	0.098294176	1.035826316	0.972490266	1.103287298
[truncated: 3,572 more rows]
