# Supplementary material for: Integrative multiomics analysis identifies RARRES2 as a regulator of keloid pathogenesis through STAT3/HSPG2 signaling axis
Source: iScience. 2026 Apr 20;29(5):115797. doi: 10.1016/j.isci.2026.115797 (PMC13187529; doi:10.1016/j.isci.2026.115797)
Supplement: Table S6. Differential expression analysis in 7 keloid tissues and 6 adjacent normal [file mmc7.csv]

Table S6 Differential expression analysis in 7 keloid tissues and 6 adjacent normal
id	logFC	AveExpr	t	P.Value	adj.P.Val	B
TMPRSS3	-1.35579189	1.741697887	-18.01886085	2.17E-10	3.88E-06	13.84207794
FOXI1	-3.62049664	2.78800069	-16.10406927	8.49E-10	7.59E-06	12.68495367
MYBPC1	-2.37173323	2.221217923	-14.67474861	2.60E-09	1.04E-05	11.69948869
TMEM213	-4.026956203	2.986296132	-14.59885027	2.76E-09	1.04E-05	11.64388876
PAX1	2.603160463	3.537530528	14.5437781	2.89E-09	1.04E-05	11.60332699
OBP2B	-4.544458874	3.212634408	-13.80119015	5.41E-09	1.43E-05	11.03789301
KCNN4	-3.606471107	5.271546482	-13.73260855	5.74E-09	1.43E-05	10.98387848
BAMBI	-3.418921043	4.156482345	-13.46261645	7.27E-09	1.43E-05	10.76816622
CLYBL	-1.273142564	3.720500417	-13.36653086	7.91E-09	1.43E-05	10.69019808
SLC12A2	-3.272893767	7.340319135	-13.35583067	7.99E-09	1.43E-05	10.68147594
S100A1	-4.291309322	5.155124757	-13.16533832	9.47E-09	1.54E-05	10.52485737
CSMD2	2.873356037	3.407535388	13.02290946	1.08E-08	1.61E-05	10.40607489
MAP4K4	1.79429201	7.735448195	12.92861724	1.17E-08	1.61E-05	10.32663321
GLT8D2	2.567296134	7.216962078	12.83446751	1.28E-08	1.63E-05	10.24666438
IFNAR2	1.131329868	5.881317268	12.46097725	1.81E-08	2.09E-05	9.922918997
P4HA3	3.760038864	3.644974528	12.42944284	1.87E-08	2.09E-05	9.895099311
NRG3	-2.957711263	2.585166532	-12.35688351	2.00E-08	2.10E-05	9.830795092
MUC7	-3.165122954	2.624849843	-12.2922505	2.13E-08	2.11E-05	9.773169972
SYTL2	1.258364403	5.460151705	12.20422065	2.31E-08	2.18E-05	9.694156694
MTCL1	1.981904851	6.650905175	12.11790427	2.51E-08	2.25E-05	9.616084438
COL14A1	4.314656175	7.039181499	12.01370183	2.78E-08	2.37E-05	9.521038362
KHDRBS3	1.834349137	5.279928053	11.9419477	2.98E-08	2.42E-05	9.455077824
PYCR1	3.377377265	5.53707676	11.81066851	3.39E-08	2.64E-05	9.33330553
ADAM12	5.395233825	6.705859091	11.71920543	3.71E-08	2.77E-05	9.247620904
NREP	3.038256971	6.777853852	11.65462654	3.96E-08	2.78E-05	9.186699225
ESRRG	-3.680232147	3.293390874	-11.61001738	4.14E-08	2.78E-05	9.144410412
DYRK2	1.060692509	5.886286001	11.57937566	4.27E-08	2.78E-05	9.115264473
ADAMTS14	3.98448143	5.126559105	11.55942604	4.36E-08	2.78E-05	9.096245632
ALPK2	3.225096357	4.7966587	11.51218175	4.57E-08	2.82E-05	9.051069572
RASD1	-1.780469505	3.981170713	-11.4480675	4.88E-08	2.89E-05	8.989454597
ZNF469	3.973079466	7.695133678	11.38207716	5.21E-08	2.89E-05	8.925664309
MFAP2	4.114303418	7.785742545	11.35759131	5.34E-08	2.89E-05	8.901898122
SEC24D	2.419935072	5.618804142	11.32834516	5.51E-08	2.89E-05	8.873442644
SHANK2	-2.932602955	3.357803462	-11.30710515	5.63E-08	2.89E-05	8.8527297
ASPN	5.111247595	8.354093788	11.30389459	5.65E-08	2.89E-05	8.849595356
GALNT5	3.668055458	3.898027299	11.09130033	7.03E-08	3.43E-05	8.64000661
SEC23A	1.914854846	7.204486264	11.08246832	7.10E-08	3.43E-05	8.63121169
GOT1	-1.178611894	7.077168305	-11.04203052	7.40E-08	3.47E-05	8.590853316
MYEOV	-4.032666436	4.161853292	-11.02165695	7.56E-08	3.47E-05	8.570463409
ENAH	1.4755355	7.982382957	10.87765916	8.80E-08	3.94E-05	8.42526489
GXYLT2	3.272523999	7.93255279	10.84737782	9.09E-08	3.96E-05	8.394487179
GPX7	2.74064259	7.09245127	10.80595862	9.49E-08	4.04E-05	8.352250618
CPXM1	5.173581177	7.823402375	10.72079408	1.04E-07	4.30E-05	8.264899817
OLFML2B	4.257750123	7.673118079	10.69661069	1.07E-07	4.30E-05	8.239970839
FNDC3B	1.351208213	6.086443176	10.67077538	1.10E-07	4.30E-05	8.213277702
FAP	3.761411576	7.800894174	10.66312472	1.11E-07	4.30E-05	8.205360833
CERCAM	3.103487885	8.408078548	10.60803293	1.17E-07	4.38E-05	8.14818714
BMP1	2.34039908	5.253824052	10.58474457	1.20E-07	4.38E-05	8.123931311
AMPH	2.981514657	5.105067799	10.58122105	1.21E-07	4.38E-05	8.120256872
LRRC17	3.149148154	5.57432495	10.56962072	1.22E-07	4.38E-05	8.108151245
SULF1	4.073367301	7.197967328	10.54110772	1.26E-07	4.43E-05	8.078341134
C11orf24	1.529037484	7.540500514	10.4912771	1.33E-07	4.58E-05	8.026054776
ADAMTS12	2.263535489	4.907018541	10.40508969	1.46E-07	4.80E-05	7.935049108
PGM3	1.376591425	6.417927136	10.36257218	1.53E-07	4.80E-05	7.889886327
EPCAM	-3.643760714	5.430400768	-10.36007728	1.54E-07	4.80E-05	7.887230669
PRSS23	1.695942038	6.89608181	10.35113462	1.55E-07	4.80E-05	7.877706727
MAGED4	3.065696293	6.058250672	10.34826978	1.56E-07	4.80E-05	7.874654001
CALD1	1.95564257	6.734613852	10.34192635	1.57E-07	4.80E-05	7.867891652
PLIN4	-6.224624454	4.538921489	-10.33360804	1.58E-07	4.80E-05	7.859017978
EPB41L5	-1.197806598	4.864481852	-10.29695546	1.65E-07	4.83E-05	7.819836518
RAB31	2.434004335	7.890937198	10.29402394	1.65E-07	4.83E-05	7.816696963
ROR2	2.669477152	6.193263338	10.28247351	1.68E-07	4.83E-05	7.804318548
FKBP11	1.853937289	7.197351457	10.26369176	1.71E-07	4.86E-05	7.784162031
BCAT1	1.856336998	4.352588427	10.23116617	1.77E-07	4.96E-05	7.749172249
EDIL3	2.733135602	6.187503502	10.1970907	1.84E-07	5.00E-05	7.712401307
NNMT	2.71971109	7.922393854	10.19655412	1.84E-07	5.00E-05	7.711821355
CFTR	-2.232404519	2.148356547	-10.09671763	2.06E-07	5.06E-05	7.603406968
TMEM125	-2.116419339	5.407871328	-10.08169149	2.10E-07	5.06E-05	7.587002107
CLDN7	-3.170691378	3.375252234	-10.08028495	2.10E-07	5.06E-05	7.585465327
C9orf152	-3.17219342	2.667427369	-10.07962257	2.10E-07	5.06E-05	7.584741551
KDELR3	3.569042821	6.306043085	10.07667739	2.11E-07	5.06E-05	7.581522813
CHCHD10	-1.786912026	7.875717828	-10.07362326	2.11E-07	5.06E-05	7.578184063
SH3RF3	1.520973985	6.151803382	10.07219647	2.12E-07	5.06E-05	7.576623987
RNF128	-2.137346144	5.277606335	-10.05514378	2.16E-07	5.06E-05	7.557962125
ARHGEF25	1.952286023	5.108556663	10.05210364	2.17E-07	5.06E-05	7.554631978
PCDH17	2.738726998	4.894826884	10.04947425	2.17E-07	5.06E-05	7.551751007
RCN3	3.018715686	8.177804205	10.04691802	2.18E-07	5.06E-05	7.548949501
NAV1	1.820924143	6.827762922	9.973003514	2.37E-07	5.43E-05	7.467652283
RHPN2	-3.743861141	5.179090082	-9.946687632	2.44E-07	5.53E-05	7.438571726
SERPINH1	3.211346429	8.749603351	9.922454442	2.51E-07	5.61E-05	7.411729096
THY1	3.186009418	8.796532682	9.894085868	2.59E-07	5.72E-05	7.380228105
PXDN	3.009259749	7.538625102	9.876137856	2.65E-07	5.77E-05	7.360254904
RHOBTB1	2.208281686	6.523748916	9.862656106	2.69E-07	5.79E-05	7.34522975
FKBP10	3.449532238	8.420204552	9.842839893	2.75E-07	5.85E-05	7.323110361
SYNC	1.327164491	6.189540455	9.82515782	2.80E-07	5.90E-05	7.303338319
HMCN1	3.223625547	7.853952745	9.787600795	2.93E-07	6.00E-05	7.261232845
MDK	3.939993703	7.574738335	9.78263011	2.94E-07	6.00E-05	7.255649005
TPST1	1.305188767	7.061351134	9.781480797	2.95E-07	6.00E-05	7.254357547
THSD7A	1.787027691	5.162509527	9.763339944	3.01E-07	6.05E-05	7.233954535
DOK5	2.13395678	3.866523218	9.732389173	3.12E-07	6.20E-05	7.199063575
HAPLN3	1.746378963	5.999586398	9.703699531	3.23E-07	6.34E-05	7.166630511
SLC41A2	2.104347001	5.083146768	9.690213219	3.28E-07	6.34E-05	7.151354139
SEC31A	0.815257944	9.831431954	9.683266844	3.30E-07	6.34E-05	7.143478169
VCAN	3.571057991	8.547774965	9.671116224	3.35E-07	6.34E-05	7.129689068
CHSY3	3.087306717	5.973389213	9.656860966	3.41E-07	6.34E-05	7.113491337
CCL28	-2.048207198	5.984950182	-9.65572726	3.41E-07	6.34E-05	7.112202211
PCOLCE	2.956727213	9.977794504	9.649504704	3.44E-07	6.34E-05	7.105124146
PRR15L	-4.387448965	3.264965721	-9.598929474	3.64E-07	6.57E-05	7.047440858
ZNF521	1.62995383	7.737570524	9.58241341	3.72E-07	6.57E-05	7.028543703
SGCD	2.935735604	4.903714847	9.565264687	3.79E-07	6.57E-05	7.008891391
C11orf52	-2.003804354	4.803326118	-9.560967766	3.81E-07	6.57E-05	7.003962149
IGDCC4	2.810304884	7.193351567	9.560466204	3.81E-07	6.57E-05	7.003386648
VTCN1	-3.367141118	2.641315265	-9.556828771	3.83E-07	6.57E-05	6.999212177
IGF2	4.817764981	7.92834658	9.53765905	3.92E-07	6.57E-05	6.977188414
PPIC	2.070093726	8.640909544	9.533661305	3.93E-07	6.57E-05	6.97259043
TMEM263	1.835728934	7.735225168	9.532665372	3.94E-07	6.57E-05	6.971444693
GLIS3	3.646722636	5.044181082	9.529298412	3.95E-07	6.57E-05	6.967570486
GRB10	1.50520403	6.453374226	9.522229477	3.99E-07	6.57E-05	6.959432562
CASC15	1.731744775	4.223129985	9.518689396	4.00E-07	6.57E-05	6.955355088
FMO5	-1.547271767	3.282173143	-9.485386182	4.16E-07	6.72E-05	6.916929288
SLC2A12	-1.104848496	4.358437555	-9.476939233	4.21E-07	6.72E-05	6.907163745
ABTB2	-1.935862951	3.237205092	-9.458816978	4.30E-07	6.72E-05	6.886186119
CHN1	2.52680999	6.983743571	9.45365531	4.32E-07	6.72E-05	6.880204565
SHOX2	2.226214856	5.08512888	9.448841543	4.35E-07	6.72E-05	6.874623532
TMEM92	1.786476964	2.7716532	9.437476032	4.41E-07	6.72E-05	6.861436344
IL1R1	1.504194005	7.853817288	9.43713387	4.41E-07	6.72E-05	6.861039119
AQP5	-6.253783579	5.775406794	-9.420303531	4.50E-07	6.72E-05	6.841484391
CPZ	3.310797975	7.763329307	9.420240039	4.50E-07	6.72E-05	6.841410562
GPX8	2.561341208	7.465906791	9.412024954	4.54E-07	6.72E-05	6.831854251
FMNL3	2.133415148	5.957817745	9.410522717	4.55E-07	6.72E-05	6.830105948
TP53I3	1.629305009	6.95875683	9.405913668	4.57E-07	6.72E-05	6.824740374
ARF4	1.525823401	9.253802211	9.403253004	4.59E-07	6.72E-05	6.821641921
DZIP1	1.736203303	5.609647175	9.397181163	4.62E-07	6.72E-05	6.814568077
FKBP14	2.370192925	5.742366348	9.3766234	4.74E-07	6.82E-05	6.790587438
TRO	2.370237949	4.600247126	9.371673527	4.76E-07	6.82E-05	6.784806402
CLDN10	-4.052959504	3.866930852	-9.289326866	5.26E-07	7.34E-05	6.688231843
SAPCD2	-2.729380676	4.584140939	-9.287337874	5.27E-07	7.34E-05	6.68588981
IKBIP	1.869285298	4.673129382	9.282381964	5.30E-07	7.34E-05	6.680052312
KRT79	-6.453672486	4.743795649	-9.278589504	5.33E-07	7.34E-05	6.675583363
NID2	2.917378343	7.53500763	9.272632448	5.36E-07	7.34E-05	6.66856044
EFEMP2	2.003309812	8.497103065	9.271392257	5.37E-07	7.34E-05	6.667097847
CLDN8	-2.448717462	5.654058433	-9.252160828	5.50E-07	7.45E-05	6.644395509
SYNM	-3.13563025	7.283351502	-9.224120978	5.69E-07	7.65E-05	6.611220293
LIMS1	0.856950469	5.597129184	9.213993807	5.76E-07	7.68E-05	6.599216546
FKBP7	2.233507427	5.065456468	9.181606755	5.98E-07	7.93E-05	6.560750149
FAM229B	1.65547421	6.476449052	9.147388649	6.24E-07	8.21E-05	6.51997952
ANGPTL2	2.53311626	8.267050178	9.129427333	6.38E-07	8.33E-05	6.498525323
TMEM61	-2.355369503	3.324274648	-9.11826297	6.46E-07	8.33E-05	6.485171283
DNM3OS	3.107216981	6.135262482	9.114371684	6.49E-07	8.33E-05	6.480513445
SLFN11	1.58839181	7.083141755	9.110847718	6.52E-07	8.33E-05	6.476293789
SYNGR1	-1.524464505	6.421033735	-9.100806648	6.60E-07	8.38E-05	6.464262641
SLC26A10	2.014714707	4.475006058	9.071076283	6.84E-07	8.62E-05	6.42857205
SYN2	-1.6520001	2.776389162	-9.043616433	7.08E-07	8.83E-05	6.395516809
ADAMTS2	3.033361259	6.730940036	9.034435271	7.16E-07	8.83E-05	6.384445432
PAPSS2	2.227834397	5.256311116	9.033156193	7.17E-07	8.83E-05	6.382902245
TTYH3	2.313892189	6.409126836	9.024078019	7.25E-07	8.83E-05	6.371944139
C1QTNF6	3.687638092	5.237084329	9.021016631	7.28E-07	8.83E-05	6.368246641
FBXO32	-1.379343634	4.343132292	-9.017745851	7.31E-07	8.83E-05	6.364295045
MEG9	2.771482864	3.747090988	9.00950186	7.38E-07	8.86E-05	6.354329561
CNTN4	0.865564555	3.508442119	9.001024205	7.46E-07	8.86E-05	6.344073405
KCTD10	0.815610569	8.406688328	8.997213879	7.49E-07	8.86E-05	6.339461007
SLC25A4	-1.309386225	4.093457345	-8.989382059	7.56E-07	8.86E-05	6.329975301
VOPP1	0.984323359	8.970334528	8.98774637	7.58E-07	8.86E-05	6.327993296
CEACAM6	-4.9817551	4.478858327	-8.945497826	7.98E-07	9.28E-05	6.276691812
THBS3	1.431103995	7.713317045	8.939627886	8.04E-07	9.28E-05	6.269547607
ORAI2	1.240199111	3.427348544	8.926550862	8.17E-07	9.37E-05	6.253617304
GPRC5C	-1.936180078	4.249795017	-8.920184499	8.24E-07	9.39E-05	6.245854624
BGN	2.915633732	9.290976055	8.892634013	8.52E-07	9.65E-05	6.212206816
PPARGC1A	-2.156807199	4.267864029	-8.879746785	8.66E-07	9.65E-05	6.19643687
SULF2	2.985106883	8.103918409	8.878332394	8.68E-07	9.65E-05	6.194704907
GPR12	-2.062565837	2.205989614	-8.87531931	8.71E-07	9.65E-05	6.191014515
LIPH	-2.146928161	4.224359522	-8.872889192	8.74E-07	9.65E-05	6.188037354
ATP8B2	1.761175131	6.649019838	8.860293454	8.87E-07	9.73E-05	6.172595053
KCNMB1	-1.349473007	2.512748332	-8.855689902	8.92E-07	9.73E-05	6.166946459
PHTF2	1.18673371	4.487972655	8.847641865	9.01E-07	9.77E-05	6.15706545
CA6	-4.51474053	4.089259524	-8.840645033	9.09E-07	9.80E-05	6.148468847
THBS4	3.210216836	7.908369829	8.835078917	9.16E-07	9.80E-05	6.141625953
DHCR7	-2.825718188	6.042689879	-8.830958466	9.20E-07	9.80E-05	6.136557977
NEDD4L	-1.346098858	4.733457925	-8.82032615	9.33E-07	9.85E-05	6.12347141
ATP1B1	-2.332443161	7.838942877	-8.817728024	9.36E-07	9.85E-05	6.120271526
PCP4	-4.810442811	3.277757215	-8.809450172	9.45E-07	9.89E-05	6.110071086
MAGED1	1.565282735	9.091944878	8.803114106	9.53E-07	9.89E-05	6.102257937
COL6A1	3.194611253	8.497929771	8.799867311	9.57E-07	9.89E-05	6.098252393
KCNQ4	-1.27584056	2.706568014	-8.78411322	9.76E-07	9.93E-05	6.07879893
ZFHX4	2.657863859	4.217469928	8.780360877	9.80E-07	9.93E-05	6.074161112
ATP13A5	-1.921862416	2.393617183	-8.779319197	9.81E-07	9.93E-05	6.07287332
LINC00597	1.567062025	5.511646123	8.778436087	9.83E-07	9.93E-05	6.071781462
SFRP4	5.584634897	7.001030746	8.759226182	1.01E-06	0.000100364	6.048007767
SKIL	1.236579928	5.260360773	8.754703631	1.01E-06	0.000100364	6.042404375
BNC2	2.086136339	4.881302212	8.751289901	1.02E-06	0.000100364	6.038173185
BICC1	2.31433118	6.188400896	8.749601736	1.02E-06	0.000100364	6.036080254
RRBP1	1.606279957	6.214874717	8.747808066	1.02E-06	0.000100364	6.033856148
PLAUR	3.428185148	6.091730432	8.739707046	1.03E-06	0.000100835	6.023806303
COMP	5.218866836	8.449267245	8.682619639	1.11E-06	0.000107752	5.952762856
LOX	2.52773023	6.709979989	8.665322741	1.13E-06	0.000109356	5.931160163
RAB3B	-1.487372853	2.144372871	-8.662339894	1.14E-06	0.000109356	5.92743114
CDH11	3.8030833	7.478903047	8.652038179	1.15E-06	0.000110196	5.914544139
FA2H	-3.219037124	3.192591534	-8.586701305	1.25E-06	0.000118936	5.832511716
CEACAM7	-1.524567899	1.799443582	-8.58343581	1.26E-06	0.000118936	5.828398203
TMOD1	-1.211265992	4.459397129	-8.557055329	1.30E-06	0.000122349	5.795119368
SLC25A23	-1.630935883	6.772070866	-8.540920569	1.33E-06	0.000124239	5.774723638
NDUFA7	-1.104140162	6.303359334	-8.513880641	1.37E-06	0.000127935	5.740471487
MAP6	-1.715274467	3.395369423	-8.509541414	1.38E-06	0.000127981	5.734966544
FAM114A1	1.288487946	8.115319132	8.484373673	1.43E-06	0.000131492	5.702992031
IFI16	1.065155243	9.037730685	8.477793738	1.44E-06	0.000131926	5.69461968
FBN1	2.521569475	8.667807657	8.452211759	1.49E-06	0.000135582	5.662018358
CHST11	1.602379125	4.839893348	8.448564319	1.49E-06	0.000135582	5.65736354
PPP1R1A	-4.748718815	3.967227797	-8.43988737	1.51E-06	0.000136412	5.646283522
ARMC9	1.293898249	3.872792642	8.43197127	1.53E-06	0.000137117	5.636166957
CHPF	2.678641171	6.747916625	8.415687897	1.56E-06	0.000138688	5.61533287
TWSG1	1.360828602	6.865437904	8.415260455	1.56E-06	0.000138688	5.614785529
NR2F1	1.786167694	4.655114131	8.411525723	1.57E-06	0.000138688	5.610002224
SOX9-AS1	-2.051645677	2.273860458	-8.394951255	1.60E-06	0.000140989	5.588753407
FNDC1	3.957581999	7.828795699	8.380350977	1.63E-06	0.000142971	5.570007293
GRIN2D	1.953221926	4.294292931	8.355720137	1.68E-06	0.000146885	5.538322283
ATP1A1	-1.283584992	9.883664653	-8.345788524	1.70E-06	0.000147372	5.525524911
LPCAT1	1.334067395	7.572918115	8.34568243	1.71E-06	0.000147372	5.525388137
MXRA8	1.672803115	9.049935348	8.341459155	1.71E-06	0.000147469	5.519942455
CEP170	1.118362586	4.510719848	8.332861643	1.73E-06	0.000148411	5.508849549
STK32A	-1.884704967	3.144756113	-8.328276719	1.74E-06	0.000148472	5.502930093
WIPI1	1.101098231	7.12163277	8.320389286	1.76E-06	0.000148472	5.492740717
MB	-3.099283858	2.489541055	-8.318580571	1.77E-06	0.000148472	5.490403033
GABRP	-4.476367854	4.875670555	-8.31795514	1.77E-06	0.000148472	5.489594597
FBXL7	1.8611076	7.229734658	8.314338017	1.78E-06	0.000148476	5.484918113
MMP16	2.662056023	3.753849173	8.301786933	1.81E-06	0.000150219	5.468678434
CREB3L1	2.624328105	6.25386008	8.292791115	1.83E-06	0.000151286	5.457026715
DACT1	2.544175081	6.278146695	8.285280904	1.84E-06	0.0001515	5.447291431
ALDH1L2	2.550867116	4.115581758	8.284641755	1.85E-06	0.0001515	5.446462593
FOXC1	-2.257609869	6.518256308	-8.266108178	1.89E-06	0.000154353	5.422406201
PEAK1	1.103053245	7.188034942	8.262497684	1.90E-06	0.000154353	5.417714787
UBE2Q2	0.796737477	8.319436891	8.25988108	1.91E-06	0.000154353	5.414313791
KRT18	-3.560169727	6.136766884	-8.247709427	1.94E-06	0.000156123	5.398482047
C2orf27A	1.479208425	4.216664332	8.226810732	1.99E-06	0.000159735	5.371255391
UCHL1	2.590775428	5.65852828	8.215748805	2.02E-06	0.000161346	5.356821664
LAMP5	4.18074961	5.970494472	8.21012576	2.04E-06	0.000161819	5.349478717
NME4	1.112949869	8.200842128	8.197241317	2.07E-06	0.000163614	5.332638253
CSRP2	2.109693857	8.449462275	8.191815941	2.08E-06	0.000163614	5.325540782
GPR4	1.205181467	3.862008052	8.19164496	2.09E-06	0.000163614	5.325317044
TTC3	1.256902291	8.135136263	8.179603587	2.12E-06	0.0001655	5.309550927
LRRC32	1.877811912	7.48253746	8.167694978	2.15E-06	0.000167385	5.293940528
KIAA0895	-2.284131544	3.90397772	-8.155991382	2.19E-06	0.000168886	5.2785813
NOX4	2.406656113	3.997720008	8.152993238	2.19E-06	0.000168886	5.274643875
SHC1	0.871427408	8.245618758	8.151093966	2.20E-06	0.000168886	5.272148994
ANXA3	-3.347949281	5.114196395	-8.144331887	2.22E-06	0.000169015	5.263262602
TNNI2	-3.1858135	3.76228887	-8.143848443	2.22E-06	0.000169015	5.262627061
TMEM119	3.197174174	7.088224168	8.140822802	2.23E-06	0.000169015	5.258648838
COL12A1	3.986296462	7.862396861	8.117284605	2.30E-06	0.000173617	5.227660067
ACTG2	-2.817262088	4.702535408	-8.114119629	2.31E-06	0.000173617	5.223487877
KCNMA1	2.256790077	4.634975458	8.106424244	2.33E-06	0.000174661	5.213338191
BICD1	1.192448524	4.360115761	8.092672836	2.38E-06	0.000177132	5.195182149
CALU	2.483717652	7.681002012	8.08602553	2.40E-06	0.000177959	5.186396995
REEP6	-2.427055395	5.545149284	-8.072646285	2.44E-06	0.0001804	5.168697648
RUNX2	2.061707558	4.292918067	8.056989092	2.49E-06	0.000183435	5.147955617
DCHS1	1.936014139	6.925383148	8.044388941	2.53E-06	0.000185773	5.131240536
CTHRC1	3.37913153	9.840320002	8.040874183	2.55E-06	0.000185883	5.126574289
EVI2A	1.521501322	4.719134698	8.019216997	2.62E-06	0.00019055	5.097786733
IRX5	-1.030179328	6.238032532	-8.015385276	2.63E-06	0.000190752	5.092687161
LGMN	1.05077793	8.503154808	8.002040748	2.68E-06	0.000192644	5.074912348
CYP39A1	-1.603078216	5.503402729	-8.001960007	2.68E-06	0.000192644	5.074804732
ARMCX2	1.674628798	6.311424462	7.962900773	2.83E-06	0.000202174	5.022645208
GLB1L2	-2.079190475	4.064779554	-7.953061108	2.86E-06	0.000204011	5.009474153
SNHG18	1.456060433	5.479598992	7.950218354	2.87E-06	0.000204011	5.005666591
SPON1	2.536892958	6.967346304	7.945339223	2.89E-06	0.000204541	4.999129074
PDE7B	1.489108422	3.195070948	7.928161971	2.96E-06	0.000208494	4.976088725
RNF144A	1.746211883	5.804040639	7.912491465	3.02E-06	0.000212104	4.95503588
TIMP4	-2.579284138	4.539343632	-7.882563667	3.15E-06	0.000219977	4.914739699
GEM	2.051554149	6.666249567	7.873307403	3.19E-06	0.000221879	4.902252909
GALNT2	1.029684004	6.728136498	7.86786587	3.21E-06	0.000222585	4.89490699
TNFAIP6	2.948179891	5.796053168	7.865225053	3.22E-06	0.000222585	4.891340561
DLX4	-1.438080255	2.765258155	-7.859601577	3.25E-06	0.000223422	4.883742997
KRT19	-5.68512106	5.740178361	-7.855518936	3.26E-06	0.000223799	4.87822457
TPD52L1	-1.792529292	7.216797018	-7.84778924	3.30E-06	0.000225291	4.867770496
NAP1L2	-1.178775872	4.664548002	-7.842987948	3.32E-06	0.000225899	4.861273009
UBE2J1	0.803557599	6.718438616	7.838600494	3.34E-06	0.000226386	4.85533291
PPP1R1B	-5.04683503	4.774842719	-7.827307054	3.39E-06	0.000229013	4.840031272
HMGCS2	-3.320042308	3.368649865	-7.81356533	3.46E-06	0.000232449	4.821389778
SYNDIG1	4.39543035	5.0494519	7.809527262	3.48E-06	0.000232852	4.815907161
COL16A1	1.951464612	9.505763687	7.796266491	3.54E-06	0.000235683	4.797887452
SORCS2	2.769396925	5.823811875	7.795154077	3.54E-06	0.000235683	4.796374768
PAMR1	-2.239953498	5.751057448	-7.786930511	3.58E-06	0.000237454	4.785187115
KDELR2	1.242256725	9.308690135	7.77414416	3.65E-06	0.000240082	4.767774324
TMEM39A	0.919309071	6.920318883	7.773437233	3.65E-06	0.000240082	4.766810981
CEACAM1	-2.557074822	2.937882789	-7.766303588	3.69E-06	0.000241368	4.75708613
ACSS2	-1.680243544	7.268994958	-7.761751139	3.71E-06	0.000241368	4.750876539
RASD2	-2.667217849	3.072213957	-7.761480964	3.71E-06	0.000241368	4.750507932
KCNK5	-4.002904941	6.067244234	-7.756043031	3.74E-06	0.000242283	4.743086739
PLEKHG6	-2.116767216	4.675099269	-7.753400567	3.75E-06	0.000242283	4.739479132
C1QTNF5	1.936028104	5.669842815	7.732972585	3.86E-06	0.000248248	4.711558706
ECI1	-1.57124667	5.870236832	-7.719303905	3.93E-06	0.000251509	4.692845773
ADAMTS6	2.603320418	3.610619752	7.71585591	3.95E-06	0.000251509	4.688121416
TST	-1.904583684	7.101592452	-7.715605669	3.95E-06	0.000251509	4.68777848
ZMAT3	1.311881968	6.199854849	7.702444109	4.02E-06	0.00025488	4.669729856
SH3PXD2B	1.751621949	6.205813806	7.700723779	4.03E-06	0.00025488	4.667369039
EPHB2	2.706286443	4.054806739	7.695719509	4.06E-06	0.000255733	4.660499417
PTP4A2	0.775134196	9.317353284	7.679535416	4.15E-06	0.000260477	4.638259809
CHST6	5.035429869	4.443607695	7.675006534	4.18E-06	0.000260477	4.632030122
COL5A1	3.505731596	10.34145932	7.674691774	4.18E-06	0.000260477	4.631597053
KRT7	-5.099158384	3.999030244	-7.666667833	4.22E-06	0.000260477	4.620552687
MDH2	-0.845195459	8.526766312	-7.666406125	4.23E-06	0.000260477	4.620192319
VASH1	0.996193703	4.052785733	7.666241623	4.23E-06	0.000260477	4.619965799
RAB23	1.743640049	5.439811472	7.664635249	4.24E-06	0.000260477	4.617753618
EXT2	0.736635148	7.57110331	7.637060191	4.40E-06	0.00026964	4.579725439
OMD	2.332666379	6.70308574	7.616217777	4.53E-06	0.000276567	4.550914506
NRP2	2.050617633	4.659906031	7.607965114	4.58E-06	0.00027878	4.539490554
PEX7	-0.812432211	5.344455695	-7.605168103	4.60E-06	0.00027878	4.535616646
PRRX1	2.379515255	8.209178606	7.603091297	4.61E-06	0.00027878	4.532739555
PRKD3	1.000726993	5.763501018	7.595250305	4.66E-06	0.000280874	4.521871853
MMP19	1.862116616	7.294796367	7.584169628	4.73E-06	0.000283809	4.50649981
OSTC	1.506560812	8.292028673	7.582904562	4.74E-06	0.000283809	4.504743752
WNT11	-1.450263826	3.899328094	-7.576663637	4.78E-06	0.000285322	4.496077478
FUCA2	1.330771787	7.589668993	7.56527522	4.86E-06	0.000288905	4.480249764
NEK6	1.050617521	4.517551293	7.556881767	4.92E-06	0.000291325	4.468573279
MARCKS	1.93660299	9.351808765	7.545566887	5.00E-06	0.000294965	4.452817622
RASSF10	-2.700387989	5.100977492	-7.543205172	5.01E-06	0.000294965	4.449526817
KLRG2	-2.331406836	3.621756499	-7.536399569	5.06E-06	0.00029623	4.440039702
F5	-3.588632668	2.936401029	-7.533217641	5.08E-06	0.00029623	4.435601896
ADAM19	1.690000262	4.796120995	7.533076183	5.08E-06	0.00029623	4.435404574
PALLD	1.702535963	9.023372692	7.530721811	5.10E-06	0.000296238	4.432120026
SEMA3A	1.559525226	2.876082184	7.523304793	5.15E-06	0.000298346	4.421767757
RRAGD	-1.427911449	6.306389499	-7.509767909	5.25E-06	0.000303051	4.402854508
HSD11B1	-3.136994961	6.152866622	-7.506772755	5.27E-06	0.000303342	4.398666432
OAS2	1.392472998	4.010045535	7.502562881	5.30E-06	0.000304152	4.392777776
WWTR1	0.878152232	7.911205882	7.498254155	5.34E-06	0.00030501	4.386748359
CHD3	0.830940987	7.556402112	7.483639904	5.45E-06	0.000308365	4.366279135
CREB3L4	-1.372198748	5.707005519	-7.483636318	5.45E-06	0.000308365	4.366274109
SNAP25	2.372995609	2.900383218	7.483603244	5.45E-06	0.000308365	4.366227751
CYB561D1	-0.927230337	6.957043552	-7.472791834	5.53E-06	0.000310146	4.351066193
ARPC1B	1.386616685	7.858098188	7.469508229	5.56E-06	0.000310146	4.346458229
NID1	1.876777642	5.549321595	7.469244421	5.56E-06	0.000310146	4.346087958
DAB2	1.893490196	6.437931606	7.466788025	5.58E-06	0.000310146	4.34263979
COL6A2	2.44875856	10.34843696	7.46631104	5.58E-06	0.000310146	4.341970126
TRAM2	1.548329001	5.669666635	7.466052544	5.58E-06	0.000310146	4.341607198
SATB2	1.902161009	5.010361391	7.459256887	5.64E-06	0.000311899	4.332062831
NRG2	-1.64535738	3.448950259	-7.457610599	5.65E-06	0.000311899	4.329749706
TNIK	1.191888973	3.418190248	7.446574083	5.74E-06	0.00031579	4.314233263
DPY19L3	1.33432474	7.014960365	7.443217194	5.76E-06	0.000316308	4.309510459
ROPN1B	-4.530572454	3.245143415	-7.437201524	5.81E-06	0.000318015	4.301043173
CYP4X1	-1.977391894	3.694053608	-7.428288558	5.89E-06	0.000320171	4.288488758
CMTM3	1.522516917	6.161960893	7.428052672	5.89E-06	0.000320171	4.288156352
CADPS	2.026216511	3.120300338	7.412269019	6.02E-06	0.000326367	4.265897068
FANK1	-1.074505271	4.68598311	-7.404124649	6.09E-06	0.000329133	4.254397955
CLEC11A	2.457959173	6.452585942	7.391900962	6.20E-06	0.00033315	4.237122184
TMEM139	-3.129030885	2.850562923	-7.391243676	6.20E-06	0.00033315	4.236192661
APOL2	0.987910978	6.912432968	7.389091583	6.22E-06	0.000333162	4.233148792
CAPZB	0.727494658	8.411789052	7.356089882	6.52E-06	0.000348017	4.186392444
TBC1D8B	1.499934985	3.71881346	7.352421711	6.55E-06	0.000348502	4.181186203
PNMA6A	1.759215849	4.651620568	7.350897708	6.56E-06	0.000348502	4.179022638
ADAM23	1.346263051	3.437321808	7.344491825	6.62E-06	0.000350637	4.169924982
HOXD3	1.48563412	3.890640837	7.332428233	6.74E-06	0.000355629	4.152776913
PDLIM7	1.918615498	6.242354675	7.31370216	6.92E-06	0.000364129	4.126118632
LZTS3	-1.181794385	3.409642437	-7.309520135	6.96E-06	0.000364196	4.120158536
MRC2	1.891426461	8.162098357	7.309441752	6.96E-06	0.000364196	4.120046805
TOX3	-1.161132992	1.708368566	-7.301435291	7.04E-06	0.000367289	4.108629427
DNAH12	2.399859835	2.885801852	7.28415201	7.22E-06	0.000374775	4.08395296
BAG2	2.426127202	4.436402413	7.283162964	7.23E-06	0.000374775	4.082539586
BASP1	2.157868987	6.920765952	7.271703091	7.35E-06	0.000379842	4.066153265
ZIC1	1.541609559	2.693089657	7.260138654	7.47E-06	0.000385045	4.04959902
AQP7	-3.726231432	3.677727255	-7.255758307	7.51E-06	0.000385633	4.043323814
PLXDC1	1.33024609	6.112577779	7.255040832	7.52E-06	0.000385633	4.042295719
APBB2	0.9584534	6.731310329	7.241344427	7.67E-06	0.000391548	4.022655995
ATP10A	1.125754105	4.471956873	7.239278583	7.69E-06	0.000391548	4.019691458
MS4A7	2.161436566	4.870273844	7.238391348	7.70E-06	0.000391548	4.018418072
NNAT	-2.633788971	2.714409412	-7.234937054	7.74E-06	0.000392371	4.013459327
GLIPR2	1.423137764	5.254848334	7.227172056	7.83E-06	0.000395632	4.002306395
ADAMTS1	1.834913293	6.937350708	7.222790945	7.88E-06	0.000396999	3.996010078
SRA1	0.752843745	7.430784937	7.21699556	7.94E-06	0.000399182	3.987677139
L3MBTL3	1.507452891	5.283907305	7.209211296	8.03E-06	0.000401439	3.976477139
CSGALNACT2	1.052453803	6.903744127	7.209149384	8.03E-06	0.000401439	3.976388026
B3GALT5	-1.399891274	2.28371148	-7.204592385	8.09E-06	0.000402944	3.969827468
SLC14A1	-2.773694666	2.656903021	-7.201714801	8.12E-06	0.000403237	3.965683222
COX5A	-0.715087387	7.775748222	-7.200211063	8.14E-06	0.000403237	3.963517107
GJA5	1.403227103	3.354179172	7.191348038	8.24E-06	0.00040727	3.950743642
ELFN1	2.305944366	4.913419482	7.185676796	8.31E-06	0.000409468	3.942564468
EVC	0.941596859	5.643771893	7.182261373	8.35E-06	0.000410351	3.937636519
ESRRA	-0.900519328	6.249352932	-7.169175315	8.51E-06	0.000416997	3.918740243
NRP1	1.357104461	5.981960122	7.166662404	8.54E-06	0.000417363	3.915108867
PNPLA3	-2.08182112	4.120006351	-7.163410565	8.58E-06	0.000418178	3.910408368
ALAS1	-0.976163231	6.937786115	-7.157899145	8.65E-06	0.000420363	3.902438304
FOLR1	-3.59542902	3.126526701	-7.148686785	8.76E-06	0.000422233	3.889106848
COX5B	-0.755990881	9.787661946	-7.148122361	8.77E-06	0.000422233	3.888289669
FAM189A2	-2.976393551	5.793242926	-7.147677577	8.77E-06	0.000422233	3.887645675
CIDEC	-4.256617448	4.987153439	-7.147311032	8.78E-06	0.000422233	3.887114941
DCLK2	0.896803499	3.425102093	7.132957638	8.96E-06	0.000429906	3.866317388
SPDEF	-3.521913585	3.312932916	-7.124600853	9.07E-06	0.000433015	3.854195448
TUSC8	-1.25004417	1.773945458	-7.124261471	9.08E-06	0.000433015	3.853702951
ARMCX3	1.126822241	7.7722281	7.121632902	9.11E-06	0.000433218	3.849887935
CYP4F8	-4.139819864	3.383039663	-7.119579686	9.14E-06	0.000433218	3.846907295
BEND6	2.248001432	3.987281432	7.118419488	9.15E-06	0.000433218	3.845222783
SMARCA1	1.244940613	5.312848756	7.107852013	9.29E-06	0.000437723	3.829871003
PIP	-8.318161737	6.238485855	-7.107610823	9.30E-06	0.000437723	3.829520435
GRIA3	1.547759787	2.937072978	7.102874143	9.36E-06	0.000439575	3.822634043
YBX2	-3.685231792	3.148088714	-7.100166819	9.40E-06	0.000440145	3.818696606
LY6K	-0.953594434	3.172669672	-7.095299122	9.46E-06	0.000442099	3.811614616
FAAH	-1.576767154	5.009870913	-7.067480831	9.85E-06	0.00045806	3.771078174
GPR161	0.948677668	3.728979378	7.06723722	9.86E-06	0.00045806	3.770722708
HEY2	2.781152427	6.116491995	7.063821949	9.91E-06	0.000459144	3.765738419
CDH2	1.784226769	3.651453353	7.051800286	1.01E-05	0.000465018	3.748180825
STEAP1	1.592716481	6.391562573	7.051510595	1.01E-05	0.000465018	3.747757482
TMC4	-2.379570464	5.483841035	-7.043725391	1.02E-05	0.000469102	3.736376066
GLS2	-1.422655576	2.327753956	-7.025974314	1.05E-05	0.000480145	3.710393373
PRRG2	-1.982513245	2.924414245	-7.020504889	1.06E-05	0.000482749	3.702378701
PLOD2	2.707560285	6.261087239	7.007755419	1.07E-05	0.000490552	3.683679785
LAMC1	1.191199374	8.266748737	7.001233733	1.09E-05	0.000493983	3.674105945
SLC12A7	-1.209875672	7.415697751	-6.998532083	1.09E-05	0.000494677	3.670138165
LOC100130872	1.199917168	4.01500933	6.994244487	1.10E-05	0.000496206	3.663839068
TDO2	1.976248899	2.396844625	6.992951834	1.10E-05	0.000496206	3.661939466
C2	1.500629803	4.170014793	6.986283876	1.11E-05	0.000498636	3.652136904
FBLN7	1.954678611	7.701538304	6.986161275	1.11E-05	0.000498636	3.651956609
DCXR	-1.516022351	8.311359355	-6.979983632	1.12E-05	0.00050008	3.64286915
PHLDB2	1.023185254	5.380567762	6.979952993	1.12E-05	0.00050008	3.642824066
TNFRSF9	2.660288259	2.848832894	6.9790482	1.12E-05	0.00050008	3.641492638
OPCML	4.811989885	4.662713557	6.969606613	1.14E-05	0.000505775	3.627592178
FIBIN	2.385333044	6.439432827	6.96287571	1.15E-05	0.000509518	3.617674855
GBP1	1.693416833	5.39421006	6.947189546	1.17E-05	0.000520078	3.594537971
ATM	0.687408191	4.238145005	6.943760785	1.18E-05	0.00052141	3.589475956
PRDM6	1.93605236	4.708465319	6.941468898	1.18E-05	0.000521878	3.586091426
CNTLN	1.15652393	3.71476367	6.935949142	1.19E-05	0.000524831	3.577937106
MN1	2.122246181	7.245815927	6.93350722	1.20E-05	0.000525425	3.574328284
MYH11	-2.42346697	6.055417018	-6.930116959	1.20E-05	0.000525535	3.569316549
PPM1J	-1.628297774	4.705222332	-6.930035857	1.20E-05	0.000525535	3.569196638
FN1	3.429255249	9.378321399	6.916745023	1.23E-05	0.000532459	3.549533281
PABPC4L	1.731930511	4.299883578	6.916466077	1.23E-05	0.000532459	3.549120319
MMP14	3.007640449	7.159930353	6.915454783	1.23E-05	0.000532459	3.547623078
MEG3	2.289183194	6.089944495	6.914528304	1.23E-05	0.000532459	3.54625128
MX2	1.509656346	5.957385542	6.911758628	1.24E-05	0.000533345	3.54214961
CDKN2A	1.970624692	4.193368692	6.909924221	1.24E-05	0.000533501	3.539432399
AEBP1	2.329905851	10.59263731	6.905433635	1.25E-05	0.000535751	3.532778717
G0S2	-4.331247883	5.601404312	-6.881560711	1.29E-05	0.000553609	3.497358243
RPGRIP1L	1.228474044	3.804369811	6.873382534	1.31E-05	0.000558995	3.485205587
TGFB3	2.543062479	6.009447867	6.870404488	1.31E-05	0.000560122	3.48077789
DIP2C	1.267044156	6.660740812	6.860183232	1.33E-05	0.000566145	3.465571547
SHROOM3	-1.86334569	4.628015953	-6.859480391	1.34E-05	0.000566145	3.464525373
SCGB1D2	-7.592530676	6.466597296	-6.858348994	1.34E-05	0.000566145	3.462841146
EDAR	-3.31444042	2.561819035	-6.853303273	1.35E-05	0.000568576	3.455327741
ANTXR1	1.473357297	5.98973786	6.852262617	1.35E-05	0.000568576	3.453777686
ATP6V1B1	-2.8439058	3.227053579	-6.84935398	1.36E-05	0.000569105	3.449444459
TYSND1	-1.121992481	5.762687878	-6.848460051	1.36E-05	0.000569105	3.44811246
NR2F1-AS1	1.661852268	3.929634544	6.843927099	1.37E-05	0.000571598	3.441356385
HADH	-1.242305045	7.316486016	-6.840063379	1.38E-05	0.000573537	3.435595445
BEX2	-2.235482299	4.080339449	-6.837098861	1.38E-05	0.000574721	3.431173806
BCAS1	-1.161657598	1.812718651	-6.835158693	1.39E-05	0.000575038	3.428279328
LHFPL2	2.05743671	7.884543467	6.830087498	1.40E-05	0.000578034	3.420711229
BACE2	1.058768612	7.772578875	6.820489824	1.42E-05	0.000584965	3.406377916
RFTN2	1.301166084	3.966135439	6.818467555	1.42E-05	0.000585371	3.403356154
ELF3	-3.25455329	3.920579798	-6.815884496	1.43E-05	0.000586268	3.399495585
NAGLU	0.758760413	4.692147624	6.813400487	1.43E-05	0.000587084	3.395782156
TCF4	1.364209544	8.514219355	6.81124596	1.44E-05	0.000587617	3.392560568
PXMP4	-1.127236198	4.982476146	-6.806543904	1.45E-05	0.000590383	3.38552745
RHOJ	1.611540234	6.1542333	6.803292956	1.45E-05	0.00059189	3.380662986
PIEZO2	2.704188978	3.88507419	6.800430302	1.46E-05	0.000593062	3.376378287
PRR16	1.906415121	3.803688023	6.79580043	1.47E-05	0.000595803	3.369446012
CCDC102B	2.226071349	4.582639191	6.793729152	1.47E-05	0.000596289	3.366343712
COL5A2	3.576709532	9.727290068	6.78117099	1.50E-05	0.000606164	3.347521332
CILP2	4.675150333	4.116443954	6.778448387	1.51E-05	0.000607255	3.343437677
CCDC88A	0.739480644	4.600659085	6.771732601	1.52E-05	0.000611981	3.333360083
CTSO	1.387751528	7.142102103	6.767881822	1.53E-05	0.000613699	3.32757876
SMIM22	-1.426299455	1.951427943	-6.765398506	1.54E-05	0.000613699	3.323849337
PPP1R14A	-3.476225285	5.329279549	-6.765343964	1.54E-05	0.000613699	3.323767416
PRTFDC1	1.211087207	5.849850722	6.761518957	1.55E-05	0.000615834	3.318021296
SNAI2	1.421564627	8.362415455	6.759786608	1.55E-05	0.000616055	3.315418186
ATXN1	0.840162754	6.861907797	6.757322148	1.56E-05	0.000616953	3.31171423
FCGR1A	1.73739606	2.246835854	6.75514732	1.56E-05	0.000617589	3.308444853
COL5A3	1.399539216	8.378395841	6.749582999	1.57E-05	0.000621364	3.300077035
APOO	-0.745915509	6.293922675	-6.742699291	1.59E-05	0.000626401	3.289718944
HS3ST4	-2.59867302	2.252158535	-6.737220738	1.60E-05	0.000629239	3.281470374
FOXP1	0.975345945	7.600031525	6.736732215	1.60E-05	0.000629239	3.28073464
MLLT11	1.415554356	6.133223039	6.733848113	1.61E-05	0.000630575	3.276390376
LOC101926907	-1.549591044	2.703675574	-6.731369301	1.62E-05	0.000631534	3.272655638
GUCY1A2	2.149982302	4.02832899	6.72888089	1.62E-05	0.000632508	3.268905552
SH3D21	-2.179649666	5.314601727	-6.726762632	1.63E-05	0.000633136	3.265712596
COTL1	1.274697212	6.836057302	6.720359529	1.64E-05	0.000637844	3.256056966
ACP6	-1.357596683	4.519379872	-6.717530752	1.65E-05	0.000637905	3.251789408
TFAP2B	-1.929363827	3.752568875	-6.717403421	1.65E-05	0.000637905	3.251597285
DCD	-8.88542222	8.290918208	-6.709742628	1.67E-05	0.000643401	3.240034135
SHROOM2	-0.768295696	5.220583425	-6.708798133	1.67E-05	0.000643401	3.238607937
GLT8D1	1.201248876	7.872068751	6.701557616	1.69E-05	0.000649025	3.227670428
TRANK1	2.05008908	5.176043954	6.692159586	1.71E-05	0.000656829	3.213462559
C11orf71	-0.985113829	5.145224045	-6.688431307	1.72E-05	0.000659103	3.207822663
RARRES2	1.589608356	9.406446241	6.686421598	1.73E-05	0.000659685	3.204781679
AHR	0.776294846	8.40167778	6.681541472	1.74E-05	0.000663123	3.197394919
UGT8	-1.190954686	2.272737808	-6.671071587	1.77E-05	0.000672207	3.181535722
KIF26B	1.473241157	5.104474534	6.666782078	1.78E-05	0.000675123	3.175033663
PDZD2	-1.088804955	6.945976264	-6.658568494	1.80E-05	0.000682065	3.162576091
MTMR2	0.613659102	7.122799175	6.657172758	1.81E-05	0.000682065	3.160458208
KRT75	-3.216067282	2.826166049	-6.654009254	1.82E-05	0.000683878	3.155656887
ENPEP	1.516988614	3.266736192	6.641399485	1.85E-05	0.000695528	3.136504447
PHLDA1	-1.109467373	5.552776432	-6.636928718	1.86E-05	0.000697664	3.129708496
DPT	1.823187129	9.21371168	6.636585224	1.86E-05	0.000697664	3.129186235
SDK1	1.36548683	5.803186086	6.634626098	1.87E-05	0.000698267	3.126207192
STAC2	-4.77351225	5.730510695	-6.632738308	1.87E-05	0.000698799	3.123336098
HSPG2	1.325339745	8.585673796	6.626793929	1.89E-05	0.000703492	3.114292084
GPR173	1.274026826	3.126178859	6.624986101	1.90E-05	0.000703492	3.111540574
C1orf226	-1.455760157	4.332514119	-6.624174506	1.90E-05	0.000703492	3.110305175
EPSTI1	1.92897612	5.242104193	6.617117003	1.92E-05	0.00070956	3.099558339
MOAP1	-0.968661476	6.941932319	-6.615223467	1.93E-05	0.000710125	3.096673731
COL10A1	4.678176058	4.87074128	6.611341088	1.94E-05	0.000712581	3.090757706
SCGB2A2	-7.741054382	7.918695402	-6.610216042	1.94E-05	0.000712581	3.089042938
GDF11	1.525148185	3.565439027	6.60696893	1.95E-05	0.00071462	3.084092748
GRB14	-4.400186098	3.800541491	-6.604649955	1.96E-05	0.000715663	3.080556562
WDR72	-1.546855536	2.572716445	-6.601726522	1.96E-05	0.000717368	3.076097539
FRAT1	-1.000412273	4.338002265	-6.595466482	1.98E-05	0.000722719	3.066545148
AGPS	0.693629508	5.649323705	6.59026011	2.00E-05	0.000726957	3.058596276
FLJ32255	1.529117684	4.509084003	6.584087273	2.02E-05	0.000732297	3.049166777
CGREF1	2.750160539	4.075156101	6.580836858	2.03E-05	0.000734423	3.044199302
ROPN1	-3.071260049	2.928799519	-6.578974031	2.03E-05	0.000735012	3.041351732
SLC36A1	0.95183642	5.159427305	6.575251717	2.05E-05	0.000737681	3.035660199
SLC46A2	-1.944856273	7.356223318	-6.571815659	2.06E-05	0.00073771	3.030404584
GCDH	-0.755613616	4.80815171	-6.571133821	2.06E-05	0.00073771	3.029361477
POP7	-0.848139339	8.200414365	-6.570111312	2.06E-05	0.00073771	3.027797072
AJUBA	-1.294362493	6.136430494	-6.569778757	2.06E-05	0.00073771	3.027288241
PRICKLE2	1.184720565	7.869937812	6.567422445	2.07E-05	0.00073771	3.023682471
SLC39A7	1.430056645	7.853569418	6.567297726	2.07E-05	0.00073771	3.023491597
ECM2	1.64315705	6.59194808	6.562686037	2.08E-05	0.000741414	3.01643211
ARSB	1.367474405	3.682983218	6.55906798	2.10E-05	0.000743886	3.010891507
COL8A1	2.380128592	5.000698573	6.557880082	2.10E-05	0.000743886	3.009071978
FUT8	2.074141256	5.398745008	6.554298518	2.11E-05	0.000746465	3.003584782
HSD3B1	-2.849408116	2.415221742	-6.552852247	2.12E-05	0.000746631	3.001368473
SFRP2	3.042014847	10.84130953	6.546597774	2.14E-05	0.000751365	2.991780452
MSANTD3-TMEFF1	1.071782529	2.294720397	6.546102403	2.14E-05	0.000751365	2.991020814
ZCCHC24	1.555145134	7.34366241	6.538037535	2.16E-05	0.000759145	2.97864856
PRND	2.36119234	3.116133399	6.531755762	2.18E-05	0.000764936	2.969005224
TJP3	-2.348559103	4.470637793	-6.524692265	2.21E-05	0.000771697	2.958155026
ITPKC	-1.105570504	6.701453319	-6.517837961	2.23E-05	0.000778277	2.947619271
KCNE4	1.793781771	3.466960005	6.513220628	2.25E-05	0.000782249	2.940518133
WIPF3	-1.102590242	2.322523117	-6.51171288	2.25E-05	0.000782527	2.938198653
OCLN	-1.582437916	5.258571263	-6.505462671	2.27E-05	0.000788163	2.928579987
FAM98A	1.111412102	6.535501698	6.504143711	2.28E-05	0.000788163	2.926549472
SLC2A10	1.839952524	7.173520096	6.503199698	2.28E-05	0.000788163	2.925096025
PDE3A	1.405643636	3.797642925	6.499700838	2.29E-05	0.000790555	2.919707894
ZNF275	1.7025434	5.485966512	6.498689277	2.30E-05	0.000790555	2.918149792
ACAN	3.670725005	4.043865778	6.493769222	2.32E-05	0.000793722	2.910569346
SH3PXD2A	1.228278797	7.367495557	6.493556539	2.32E-05	0.000793722	2.910241581
NPY5R	-0.784276406	1.493784368	-6.466187893	2.41E-05	0.000826061	2.868009223
ZG16B	-2.909521082	7.154042321	-6.459524216	2.44E-05	0.000832941	2.857710124
ATP8B3	0.596479023	2.759332942	6.456415373	2.45E-05	0.000835324	2.852903025
TRIO	1.020176637	5.036312915	6.452158112	2.47E-05	0.000838286	2.846317892
ATP6V0A4	-5.715958971	4.761449895	-6.450558201	2.47E-05	0.000838286	2.84384247
ZNF281	1.183978305	5.972052768	6.450387622	2.47E-05	0.000838286	2.843578524
TMEM200A	1.862025776	6.096232325	6.447760684	2.48E-05	0.000840079	2.83951319
MIOS	-0.755220612	6.609190458	-6.443323582	2.50E-05	0.000844219	2.832644254
ABCA3	-1.436175968	5.106003734	-6.439778762	2.51E-05	0.000847225	2.827154579
DNER	-5.936284701	5.199768747	-6.424692091	2.57E-05	0.000865025	2.803770265
TNMD	-3.129975214	2.603460021	-6.42379036	2.58E-05	0.000865025	2.802371539
AGR2	-2.336883253	2.654173295	-6.416788065	2.60E-05	0.000872749	2.791505856
VSTM4	1.224271632	4.824206582	6.410393075	2.63E-05	0.000879728	2.781576332
THRSP	-5.823655559	4.58721555	-6.404671016	2.65E-05	0.000885853	2.772686637
COPZ2	1.93839068	8.361110479	6.394858298	2.69E-05	0.000897667	2.757430698
ABL2	0.851196408	5.906719776	6.39054249	2.71E-05	0.000901977	2.750716437
ITGA10	3.464560346	5.464690275	6.389100571	2.72E-05	0.000902306	2.748472588
GPR180	1.144077632	4.168230968	6.384776955	2.74E-05	0.000906659	2.741742562
TSHZ3	1.363335809	6.410307226	6.382260158	2.75E-05	0.000908502	2.737823733
NPTX2	2.543095204	7.208886642	6.379425049	2.76E-05	0.000910417	2.733408167
PRAF2	1.903025374	6.326118633	6.378503635	2.76E-05	0.000910417	2.731972851
RASSF6	-1.716247369	3.759138815	-6.372124852	2.79E-05	0.000916025	2.722033034
B4GALT2	1.179264238	6.796910522	6.370994269	2.80E-05	0.000916025	2.720270674
PLIN1	-6.057427839	5.152154283	-6.370954982	2.80E-05	0.000916025	2.720209429
ETFDH	-1.047462596	6.606419769	-6.367669465	2.81E-05	0.000919001	2.715086867
PPA1	-0.650550579	8.891693678	-6.366411336	2.82E-05	0.000919108	2.713124859
SLFN5	1.158764792	5.569154699	6.359584988	2.85E-05	0.000927161	2.702475403
OR7E47P	-1.423088709	4.605150918	-6.353244401	2.87E-05	0.000932935	2.692577692
ZNF22	1.016686917	6.039533121	6.353216681	2.87E-05	0.000932935	2.692534408
CREB3L2	0.586058829	5.435522273	6.345474025	2.91E-05	0.000942465	2.680440098
AACS	-1.649702056	7.61248212	-6.342507813	2.92E-05	0.000945089	2.675804459
MYL12A	0.627246049	7.691018814	6.336703739	2.95E-05	0.000951899	2.666730065
GAL	-5.721824312	3.894188013	-6.332381185	2.97E-05	0.000953911	2.659968776
LINC01116	2.036305904	7.101245913	6.332096959	2.97E-05	0.000953911	2.659524097
TRIM27	0.667868651	6.312377348	6.331853866	2.97E-05	0.000953911	2.659143764
TPM4	1.302590119	8.461190879	6.327309474	2.99E-05	0.000957623	2.652032199
WIPF1	1.14458282	6.578678615	6.326907504	2.99E-05	0.000957623	2.651403007
USP54	-1.522385744	7.667528931	-6.325672547	3.00E-05	0.000957623	2.649469819
CDA	-2.842617821	4.036969203	-6.324730555	3.00E-05	0.000957623	2.647995087
TRIM22	1.407287545	7.308764527	6.320119227	3.02E-05	0.000962778	2.640773973
LIMD2	0.990328525	6.192192699	6.315740287	3.04E-05	0.000967618	2.633913905
FAM98C	-1.0738074	5.86564324	-6.3082641	3.08E-05	0.000977175	2.622195228
C12orf66	-0.939449784	4.405207082	-6.304260603	3.10E-05	0.000981529	2.615916534
IRX4	-2.382062489	4.928349848	-6.297514657	3.13E-05	0.000990117	2.605331576
LRRN1	3.129677097	6.718901097	6.293286554	3.15E-05	0.000994887	2.59869395
TP53INP1	0.563898087	4.588731378	6.284708935	3.20E-05	0.001006472	2.585220101
MIEF2	-0.916942838	5.710605173	-6.278151799	3.23E-05	0.001013874	2.574912834
KLF12	0.901795286	4.324794152	6.277741883	3.23E-05	0.001013874	2.574268273
TPRG1	-0.994897015	7.363837101	-6.274891284	3.24E-05	0.0010159	2.569785249
MYO1B	1.531622446	5.763107358	6.274209746	3.25E-05	0.0010159	2.568713246
AGPAT4	1.865979937	4.958932212	6.270378439	3.27E-05	0.001020196	2.562685657
EPB41L4B	-1.990103563	3.86977301	-6.268552069	3.28E-05	0.001021321	2.559811576
MAL	-3.162661071	5.390161305	-6.265893348	3.29E-05	0.001023777	2.555626791
TIAM2	1.076744036	4.779569883	6.263528359	3.30E-05	0.001023997	2.551903472
MCUR1	-0.766098116	7.365916142	-6.263527744	3.30E-05	0.001023997	2.551902503
GALNT10	1.704078293	6.274392432	6.261369896	3.31E-05	0.001025669	2.548504584
SLC4A11	-2.096965919	4.908530165	-6.25929708	3.32E-05	0.001027212	2.545239926
OBP2A	-1.856352422	2.308647604	-6.254875016	3.35E-05	0.001032537	2.53827314
KLF7	1.136804237	6.137022929	6.24805861	3.38E-05	0.001041781	2.527528587
GOT2	-0.694898176	8.206021036	-6.241144548	3.42E-05	0.001051278	2.516623188
DCTN3	-0.636370365	8.98864212	-6.235118221	3.45E-05	0.001059402	2.507112316
PSD	1.525255304	4.531636305	6.230477	3.48E-05	0.001065287	2.49978384
LASP1	0.781097336	9.271031098	6.223537192	3.52E-05	0.001075069	2.48882005
GNAI2	1.116640988	8.47990161	6.219425009	3.54E-05	0.001080161	2.482320147
OGN	3.377949973	7.998729265	6.216945812	3.55E-05	0.001082513	2.478400224
CDK2AP1	0.867363055	10.01491438	6.215334952	3.56E-05	0.00108295	2.475852772
CNN2	0.787717798	9.579799836	6.214514651	3.57E-05	0.00108295	2.474555384
PPIB	1.435746904	10.31888071	6.203734802	3.63E-05	0.001098206	2.45749686
ADAMTS18	2.136065826	2.724309278	6.203417917	3.63E-05	0.001098206	2.45699515
ATP2A3	-1.581515016	5.558791129	-6.199867455	3.65E-05	0.001101858	2.451372868
MAGED2	0.937319035	8.518942031	6.199144395	3.65E-05	0.001101858	2.450227651
IMMP2L	-0.611680517	5.168183393	-6.197011849	3.66E-05	0.001103686	2.446849581
GRPEL1	-0.587175672	6.439700218	-6.193990464	3.68E-05	0.001106891	2.442062407
PARP9	0.890180496	6.358117147	6.192920547	3.69E-05	0.001106891	2.44036688
OLFML3	2.21193009	9.173124716	6.191950274	3.69E-05	0.001106891	2.438829117
SEC13	0.607589077	9.693354443	6.187762411	3.72E-05	0.001112324	2.432190294
CCND2	1.006883815	5.98102489	6.181959848	3.75E-05	0.001118058	2.422987543
FHOD1	0.786960323	6.424023356	6.180932254	3.76E-05	0.001118058	2.421357287
PRKAG2-AS1	-1.128649212	2.973924841	-6.180708742	3.76E-05	0.001118058	2.421002671
ADAMTSL3	-0.793424593	1.890391804	-6.178899126	3.77E-05	0.001118058	2.418131321
MPZL1	0.904610075	6.620019483	6.178690533	3.77E-05	0.001118058	2.417800312
ZNF93	0.854804875	3.436682865	6.178126925	3.77E-05	0.001118058	2.41690591
RETSAT	-1.002135106	8.132437238	-6.173780443	3.80E-05	0.001123857	2.410006833
OSBPL7	0.933694511	3.222009511	6.170281584	3.82E-05	0.001128188	2.404451171
TBCEL	0.728349616	5.015871864	6.169175767	3.83E-05	0.001128288	2.402694928
TPRG1L	-0.560952719	8.199053371	-6.159846261	3.88E-05	0.001143078	2.387870848
KSR2	-0.662574957	1.791370195	-6.158240322	3.89E-05	0.001144087	2.385317818
TFCP2L1	-3.027104634	5.683264458	-6.15681234	3.90E-05	0.001144781	2.383047379
RGS4	1.304479485	2.128856435	6.15154834	3.94E-05	0.001152414	2.374675244
HSD17B8	-1.546447845	6.936506408	-6.150111025	3.94E-05	0.001153138	2.372388563
C4orf46	0.979273071	6.243839696	6.144032793	3.98E-05	0.001162329	2.362715136
PHB	-0.769093815	8.106364789	-6.142979559	3.99E-05	0.001162362	2.361038381
DNAH17	-1.538179931	3.160973922	-6.141783634	4.00E-05	0.001162661	2.359134264
ARL4C	1.968637218	6.53353463	6.137077681	4.03E-05	0.001169413	2.351639561
PLAG1	-1.457605189	2.891006125	-6.132730525	4.05E-05	0.001175546	2.344713411
IDH3B	-0.609892813	7.867340376	-6.131393961	4.06E-05	0.00117612	2.342583362
LDHD	-2.740876544	3.011087326	-6.129263897	4.08E-05	0.001178171	2.339188197
PHACTR2	1.344248926	5.469516237	6.127049555	4.09E-05	0.001180386	2.335657996
ARCN1	0.770830164	8.727442822	6.126021257	4.10E-05	0.001180399	2.334018397
RPS6KC1	0.643841841	6.773414279	6.124445279	4.11E-05	0.001181435	2.331505233
PCSK1N	-2.552768118	3.495410203	-6.120391564	4.13E-05	0.001187109	2.325039235
NOL3	-1.286477201	7.285924172	-6.114309848	4.17E-05	0.001196642	2.315333923
ST3GAL2	1.031039629	5.08530499	6.112456588	4.19E-05	0.001198229	2.312375385
COASY	-0.795296287	8.07349733	-6.103794075	4.24E-05	0.001212803	2.298539945
FAAH2	-1.19088123	6.048776345	-6.097388279	4.29E-05	0.001222671	2.288301817
MMAB	-1.234770832	5.677630478	-6.096651496	4.29E-05	0.001222671	2.287123862
JAGN1	-0.658592045	7.818588407	-6.094400124	4.31E-05	0.001225083	2.283523922
TMEM176B	1.526194036	5.912832505	6.093220958	4.32E-05	0.001225422	2.281638143
FBP1	-2.212001178	4.127210045	-6.083041306	4.39E-05	0.001243354	2.265349929
ARHGAP28	2.270551635	4.808328487	6.081320847	4.40E-05	0.001244774	2.262595573
SYT8	-3.340305549	4.443913919	-6.080001612	4.41E-05	0.001245407	2.260483261
SETD6	-0.951126434	6.577038782	-6.077421479	4.42E-05	0.001248535	2.256351312
SMIM13	-0.575106616	4.58781807	-6.06923768	4.48E-05	0.001262146	2.243238966
SGCG	-2.127867881	3.811516175	-6.068593853	4.49E-05	0.001262146	2.242206991
AEN	1.024643119	5.683107878	6.066996216	4.50E-05	0.001263361	2.239645918
IL4R	0.791588506	7.808677708	6.063644284	4.52E-05	0.001268105	2.234271433
CHRM1	-2.425168389	2.34588444	-6.057881043	4.56E-05	0.001277751	2.225026831
ANXA2R	0.86590058	4.314457376	6.055263532	4.58E-05	0.001281066	2.22082658
AOC1	-3.282838191	3.125958245	-6.052393383	4.60E-05	0.001284909	2.216219781
LNX1	-1.340953073	4.636503917	-6.045312755	4.66E-05	0.001297418	2.204849724
CDR2L	1.217627487	6.544460144	6.040599376	4.69E-05	0.001303529	2.197276941
DANCR	-0.914497943	7.600372562	-6.040065957	4.69E-05	0.001303529	2.196419716
SMOC1	-1.143673169	2.392409082	-6.03942219	4.70E-05	0.001303529	2.195385103
RMND5A	-0.784367203	6.906374613	-6.037065196	4.72E-05	0.001306398	2.191596605
MAP1B	1.072868509	7.936674452	6.035054153	4.73E-05	0.001307778	2.188363529
NBL1	1.458386193	9.751511977	6.034457325	4.74E-05	0.001307778	2.187403918
FAT3	1.735793517	2.928398262	6.032376018	4.75E-05	0.001310092	2.184057081
ACAD9	-1.119063812	8.396263111	-6.026759175	4.80E-05	0.001318878	2.17502179
TIMP1	1.583367612	10.23336171	6.02624138	4.80E-05	0.001318878	2.17418863
PDE1A	1.946048484	4.336104141	6.022862128	4.82E-05	0.001322365	2.168750274
FBXO2	-2.356680303	3.251788903	-6.022655082	4.83E-05	0.001322365	2.168417014
COX4I1	-0.603760302	8.952600429	-6.018301916	4.86E-05	0.001329141	2.16140872
NPY1R	-1.987053013	5.770026156	-6.01688403	4.87E-05	0.001329141	2.159125426
SH2B3	0.799569474	7.07599288	6.015785021	4.88E-05	0.001329141	2.157355436
MMP7	-3.955003509	5.569416385	-6.015610956	4.88E-05	0.001329141	2.157075082
SCGB2A1	-5.42902845	3.982413139	-6.014021239	4.89E-05	0.001330486	2.154514438
TMEM255A	-1.843330322	3.516392467	-6.012303431	4.91E-05	0.001332108	2.151747057
EAF2	0.959715419	2.578438733	6.008349981	4.94E-05	0.001338169	2.145376435
PRRC1	0.902736219	7.676860797	6.007553733	4.94E-05	0.001338169	2.144093079
C1S	2.324703563	8.257193042	6.000293768	5.00E-05	0.001350152	2.132387545
HIGD1B	1.381721828	2.64666104	6.000068717	5.00E-05	0.001350152	2.132024562
NRAS	0.557895503	6.556289325	5.990933596	5.08E-05	0.001367915	2.117284438
HIC1	1.444977027	5.379298567	5.987107197	5.11E-05	0.001374228	2.111106681
HSD11B2	-2.342059208	6.760670207	-5.983110751	5.14E-05	0.001380952	2.104652105
CNN1	-3.318163361	4.641381291	-5.980070192	5.17E-05	0.001383762	2.099739804
FRZB	-1.439763391	4.986109249	-5.979807295	5.17E-05	0.001383762	2.099315008
ADRB1	-1.405077654	2.328908542	-5.978222738	5.18E-05	0.001383762	2.096754418
DHRS1	-0.867607598	7.390697728	-5.97809088	5.18E-05	0.001383762	2.096541323
GLG1	0.820133551	7.916811186	5.974820659	5.21E-05	0.001388941	2.09125554
PTGFRN	1.055824926	8.305134069	5.968109346	5.27E-05	0.001401838	2.080402917
TLCD1	-1.719397682	6.384742444	-5.965580856	5.29E-05	0.001404218	2.076312486
CH25H	2.939133142	5.414496198	5.963903526	5.30E-05	0.001404218	2.073598496
CKB	-1.924023558	7.945632223	-5.963498812	5.30E-05	0.001404218	2.07294359
NFATC4	1.348792498	5.292859416	5.962770883	5.31E-05	0.001404218	2.0717656
CYC1	-0.840861258	8.181317015	-5.962416032	5.31E-05	0.001404218	2.071191325
LAYN	1.389596415	3.492652442	5.959436315	5.34E-05	0.001408851	2.066368364
LAMA4	1.189201693	5.969084413	5.955863806	5.37E-05	0.001414845	2.060584208
KRTCAP3	-1.788560396	5.305066218	-5.952828996	5.40E-05	0.001419648	2.055669168
LPIN2	1.586581283	5.642464641	5.944732838	5.47E-05	0.001436072	2.042550447
SIX4	1.688941675	3.48133608	5.942619725	5.48E-05	0.001438832	2.039124867
TMSB10	0.993083096	12.28236005	5.941650182	5.49E-05	0.00143896	2.037552918
NT5DC1	-1.113363431	5.946479529	-5.932927628	5.57E-05	0.001455714	2.023404634
PACRG	-1.391900735	2.603811326	-5.932014861	5.58E-05	0.001455714	2.021923454
TMPRSS2	-1.779931735	2.485080601	-5.931700935	5.58E-05	0.001455714	2.021414009
HRH1	0.937927006	5.384553701	5.930689864	5.59E-05	0.001455955	2.01977312
MSMB	-2.897944051	5.41571133	-5.927296391	5.62E-05	0.001461779	2.014264698
FUT11	0.870908403	6.123299221	5.924335213	5.65E-05	0.001466614	2.009456626
CLIC4	1.630410508	7.470176832	5.923169582	5.66E-05	0.001467232	2.007563639
LIMK1	0.803793907	5.02168222	5.913326431	5.75E-05	0.00148771	1.991570469
LPCAT3	-1.020104182	6.160611048	-5.911948687	5.76E-05	0.00148771	1.989330784
CDC42EP3	0.659002039	6.082046101	5.911842384	5.76E-05	0.00148771	1.989157964
SSC5D	2.496008033	7.829868275	5.902282462	5.85E-05	0.001508581	1.973609448
ERLEC1	0.780480211	7.299505499	5.900910955	5.86E-05	0.001509738	1.971377703
COX11	-0.709436669	6.194401218	-5.898627284	5.89E-05	0.001513119	1.96766106
LAMB1	1.61380205	8.822851143	5.896642883	5.91E-05	0.001515425	1.96443086
AVPI1	-1.646068778	7.563754991	-5.895898316	5.91E-05	0.001515425	1.963218709
LMO3	-1.636491979	2.171903745	-5.894106695	5.93E-05	0.001517628	1.96030163
RCN1	1.472799056	9.071803765	5.893049137	5.94E-05	0.001518042	1.958579517
PDHA1	-1.026819209	7.495479302	-5.884359143	6.02E-05	0.001537243	1.944422708
DLK2	-1.378230502	3.495168587	-5.883182679	6.03E-05	0.001537966	1.942505296
PNPLA4	-0.753053622	5.758086797	-5.880882423	6.06E-05	0.001541482	1.938755737
DPH1	-0.799787201	6.672401698	-5.877755047	6.09E-05	0.001542992	1.93365669
ME1	-1.443731982	5.450147395	-5.877508825	6.09E-05	0.001542992	1.933255177
ARHGEF10L	-1.009250269	6.649601482	-5.876428289	6.10E-05	0.001542992	1.931493042
FERMT2	1.125763233	6.730396452	5.87551062	6.11E-05	0.001542992	1.929996378
B4GALNT1	1.575152509	3.338328036	5.875085549	6.11E-05	0.001542992	1.92930307
CDC25B	0.650084432	7.915834205	5.875003662	6.11E-05	0.001542992	1.929169506
SCGB3A1	-2.526896976	3.392970639	-5.868153001	6.18E-05	0.001557308	1.917992114
ERAL1	-0.484795983	7.063940015	-5.867532092	6.19E-05	0.001557308	1.916978715
PLEKHH1	-1.895254547	6.65651855	-5.862073097	6.24E-05	0.001568884	1.90806657
CRISPLD2	1.632456322	6.490773658	5.855477475	6.31E-05	0.001583459	1.897293043
DTX3L	0.668859535	7.130121685	5.853042043	6.34E-05	0.001587475	1.893313326
CDC42BPA	0.915799196	5.707816498	5.850385738	6.36E-05	0.001592074	1.888971702
UGDH	1.109732624	7.114372278	5.847953091	6.39E-05	0.001596113	1.884994741
SYDE1	1.037499526	4.712122183	5.845548804	6.41E-05	0.001597094	1.8810633
NLGN2	0.934295591	4.648452093	5.845457783	6.41E-05	0.001597094	1.880914448
DSEL	1.303462804	4.533809461	5.844986617	6.42E-05	0.001597094	1.880143903
ADAMTS9	1.239709739	4.879334719	5.843170507	6.44E-05	0.001597549	1.877173533
LOC100130691	-1.07086803	6.197158827	-5.841752501	6.45E-05	0.001597549	1.874853958
CLUH	-1.251430008	7.30547336	-5.841386538	6.46E-05	0.001597549	1.874255268
CHRM3	-1.971839581	3.006458121	-5.841379623	6.46E-05	0.001597549	1.874243955
AK5	2.482790101	4.387134135	5.835333054	6.52E-05	0.001609393	1.864349373
ITGB1	1.34454672	6.613952082	5.834444687	6.53E-05	0.001609393	1.862895205
CDH22	-1.667364527	2.543098455	-5.834254423	6.53E-05	0.001609393	1.862583747
SPAG1	-1.14190704	5.508718642	-5.826319393	6.62E-05	0.001627873	1.849589617
MRAP	-1.893746963	2.663411936	-5.824726271	6.63E-05	0.001627873	1.846979675
EYA4	2.304803062	3.099195282	5.824655139	6.63E-05	0.001627873	1.846863135
LIX1L	0.763365231	5.682839288	5.822768104	6.65E-05	0.001630619	1.843771195
POSTN	3.046774836	8.683547394	5.820261148	6.68E-05	0.001635015	1.839662704
SPTLC3	-1.532287242	6.408763169	-5.818787157	6.70E-05	0.001636686	1.837246649
LEP	-3.887777529	3.214208842	-5.81549112	6.73E-05	0.001643208	1.831842896
ITGA11	1.90407152	3.795771249	5.808714781	6.81E-05	0.001659098	1.820728353
RORC	-1.897882363	4.004629575	-5.795170654	6.96E-05	0.00169366	1.798493374
BCL6B	1.36021883	4.218080874	5.793772894	6.97E-05	0.001695203	1.796197203
PLA2G4A	-0.969561123	5.57285925	-5.790216283	7.01E-05	0.001701914	1.790353305
ACADL	-2.649780333	2.500565716	-5.789669363	7.02E-05	0.001701914	1.789454494
RHOD	-1.238577308	6.894612542	-5.786541938	7.06E-05	0.001708269	1.784314036
CFI	2.155990034	5.057489848	5.783797912	7.09E-05	0.001713586	1.779802595
PAPPA	1.285349463	3.734006345	5.78086968	7.12E-05	0.001719438	1.774987101
MGST1	-3.833909922	4.889678541	-5.779848211	7.13E-05	0.001719975	1.773306999
LAMB3	-2.270486849	6.252928748	-5.774208519	7.20E-05	0.001733487	1.764028169
PRDX4	1.578290765	9.129715442	5.767589931	7.28E-05	0.001749901	1.753132926
MMACHC	-0.866382217	4.577942454	-5.765602471	7.30E-05	0.001753215	1.749860017
SUGCT	1.910525903	3.075566632	5.762211811	7.34E-05	0.001760557	1.744275029
CBX3	0.743557964	7.137544866	5.759375247	7.37E-05	0.001765798	1.739601454
GGT1	-1.213313786	3.868680469	-5.758742542	7.38E-05	0.001765798	1.73855884
CARD6	0.907942308	6.511674274	5.756862152	7.41E-05	0.001768851	1.735459863
SPTBN5	-1.12612451	3.575186191	-5.755055333	7.43E-05	0.0017717	1.732481655
EFNA4	-1.118288946	6.974024444	-5.754196945	7.44E-05	0.001771818	1.731066594
SRPX2	1.332855751	4.568082818	5.752561858	7.46E-05	0.001774183	1.728370845
DLC1	0.956189266	6.247660457	5.746034497	7.54E-05	0.001790781	1.717605415
VKORC1	1.242842588	8.99961547	5.74209222	7.59E-05	0.001798448	1.711100528
ARHGEF28	-1.16671616	5.467375068	-5.741788658	7.59E-05	0.001798448	1.710599548
LAMA2	1.069298527	6.453655687	5.740140529	7.61E-05	0.001800904	1.707879343
ARHGEF17	0.862733085	6.988736824	5.738522913	7.63E-05	0.001803278	1.70520912
WFDC2	-2.597155777	2.62092494	-5.73638035	7.66E-05	0.001807207	1.701671775
VMP1	2.293722336	5.509122573	5.735120829	7.67E-05	0.00180854	1.699592014
P4HA1	1.347684826	5.500176892	5.734234953	7.68E-05	0.001808774	1.69812909
ITGBL1	1.343712488	7.238156915	5.732648787	7.70E-05	0.00181108	1.695509433
COG6	0.568225431	4.861111083	5.728448234	7.76E-05	0.001821151	1.688570193
PLOD1	1.615155274	8.229518177	5.725282671	7.80E-05	0.001828192	1.683339059
CCDC86	-1.133859511	6.880299216	-5.720767997	7.85E-05	0.001839317	1.675876
ADAM9	0.60247054	5.341415478	5.710517986	7.99E-05	0.001867955	1.658921144
SLC13A2	-2.977394772	2.885824776	-5.709087464	8.01E-05	0.001868169	1.656553671
PEX19	-0.769912169	6.480597824	-5.70885156	8.01E-05	0.001868169	1.656163227
GOLIM4	1.004070086	5.771705858	5.705691618	8.05E-05	0.001875407	1.650932461
WBP11	-0.607864048	7.042521719	-5.702178933	8.10E-05	0.001883767	1.645116099
COL11A1	4.420156822	5.964887118	5.697352419	8.16E-05	0.001896244	1.63712138
TRAM1	0.893812837	8.478914192	5.694522076	8.20E-05	0.001902583	1.632431593
LUM	3.398920365	9.267575814	5.693471916	8.21E-05	0.00190339	1.63069122
TBC1D1	0.738456258	4.885701302	5.690451624	8.25E-05	0.001910356	1.625684966
RAB13	0.763326009	9.259397848	5.688542452	8.28E-05	0.001913866	1.62251976
KATNB1	-1.229082627	6.236641385	-5.683851206	8.34E-05	0.0019235	1.614739944
MACC1	-2.018691971	3.603438804	-5.682069963	8.37E-05	0.0019235	1.611785157
SALL1	2.294629369	2.518491712	5.681688216	8.37E-05	0.0019235	1.611151844
TLR7	0.902319604	2.809710415	5.681572066	8.37E-05	0.0019235	1.610959148
ACSBG1	-3.436436901	5.870313457	-5.681102379	8.38E-05	0.0019235	1.610179904
PDGFRL	2.154431117	8.011202115	5.680768735	8.39E-05	0.0019235	1.609626347
HDLBP	0.819206741	7.645412413	5.679182146	8.41E-05	0.001926041	1.606993779
TLL2	2.123066831	2.443695342	5.67504006	8.47E-05	0.001936692	1.600119263
ALOX12	-1.384113176	6.890978748	-5.671863893	8.51E-05	0.001936787	1.594846189
ANKRD9	-1.192224609	4.712402031	-5.671841319	8.51E-05	0.001936787	1.594808706
RAB42	1.455125668	2.766172038	5.671170879	8.52E-05	0.001936787	1.593695454
RRNAD1	-0.886582193	6.052277392	-5.670660292	8.53E-05	0.001936787	1.59284759
ANKRD10	0.733276758	6.585459361	5.67041041	8.53E-05	0.001936787	1.592432631
GLDN	-1.490698022	4.774861695	-5.670352208	8.53E-05	0.001936787	1.592335979
CHSY1	0.921481863	8.341660442	5.665242364	8.60E-05	0.001950626	1.583848462
PAXIP1-AS1	-1.263195424	5.89541509	-5.660613931	8.67E-05	0.001963022	1.576157337
UQCRC1	-0.933717561	7.993176688	-5.658736884	8.69E-05	0.001966595	1.573037349
LGR5	-1.644342295	2.48536846	-5.65582898	8.74E-05	0.001973519	1.568202893
SEC61G	0.853959396	9.096324153	5.648528667	8.84E-05	0.001994825	1.556060611
SMARCD3	0.729332273	5.531728392	5.641797048	8.94E-05	0.002012691	1.544857438
CCNB1IP1	-0.53782083	7.841569988	-5.64157639	8.94E-05	0.002012691	1.544490096
SLC25A32	0.729777558	7.179013481	5.639578961	8.97E-05	0.00201678	1.541164539
DPY19L1	0.733985991	4.039186825	5.631310525	9.10E-05	0.002039973	1.527392181
L3HYPDH	0.868701123	5.906177169	5.631108402	9.10E-05	0.002039973	1.527055391
CERS4	-1.67108565	5.61246759	-5.629592756	9.12E-05	0.002042511	1.524529744
TSPAN8	-4.29832302	5.400295052	-5.627224754	9.16E-05	0.00204793	1.520583084
CNRIP1	1.091797131	8.130740371	5.625711191	9.18E-05	0.002049059	1.518060063
PPDPF	-0.882485926	10.42506127	-5.625374522	9.19E-05	0.002049059	1.517498812
COBL	-2.345970606	6.075660605	-5.618600736	9.29E-05	0.002068603	1.506202969
ITGA5	1.460718405	8.671524635	5.618103391	9.30E-05	0.002068603	1.505373347
CLIP3	0.97921083	4.856962679	5.616429521	9.32E-05	0.002071743	1.502580901
LOC100507547	-0.664383711	2.479945398	-5.615482515	9.34E-05	0.002072406	1.501000872
SHISA4	1.29168224	3.832318569	5.611726357	9.39E-05	0.002082699	1.494732665
HINT2	-0.76599927	7.183148511	-5.61091825	9.41E-05	0.002082896	1.493383848
KRT8	-2.381846921	6.631835405	-5.609930966	9.42E-05	0.002083713	1.491735838
NFE2	-0.920581013	2.663289008	-5.606388668	9.48E-05	0.002093339	1.485821758
COX7C	-0.434489323	9.739733217	-5.605190332	9.50E-05	0.002094164	1.483820657
DPYSL3	1.643507056	6.900306862	5.604655646	9.50E-05	0.002094164	1.482927719
COL6A3	2.504275454	10.77874053	5.601483335	9.55E-05	0.002102569	1.477629045
PRPS1	0.93555439	4.998900966	5.600320032	9.57E-05	0.002104023	1.475685633
SYT13	-1.511319438	1.754141068	-5.598071009	9.61E-05	0.002107566	1.471927872
HOXC13	-1.788113366	4.948722427	-5.597814907	9.61E-05	0.002107566	1.47149992
ISLR	1.848621035	9.048721112	5.594710467	9.66E-05	0.002114727	1.466311591
TMEM132C	-1.376924028	4.62599479	-5.594279254	9.67E-05	0.002114727	1.465590813
NAV3	1.098536817	4.695890106	5.593530936	9.68E-05	0.002114757	1.464339926
C1orf210	-3.185832467	4.077621056	-5.590938482	9.72E-05	0.002121245	1.460005769
SUSD2	-1.510988179	5.974365832	-5.589709695	9.74E-05	0.002122967	1.457951101
SLC6A14	-1.994746105	5.523917435	-5.587889388	9.77E-05	0.002126773	1.454906953
TRPC3	1.729669618	2.176897378	5.586384853	9.80E-05	0.002129478	1.452390522
TUBG1	-0.818626209	6.600729196	-5.584709765	9.82E-05	0.002132615	1.449588449
VIPR1	-1.471752357	7.59211687	-5.584026294	9.83E-05	0.002132615	1.44844503
SVIP	-1.479594469	5.310493714	-5.580241508	9.90E-05	0.002143405	1.442112031
ELN	2.169477777	8.143912307	5.575582852	9.97E-05	0.002156224	1.434313996
NYAP1	-1.100668342	2.556916928	-5.575174875	9.98E-05	0.002156224	1.433630944
IFI44	1.818700534	6.767171098	5.572845713	0.000100176	0.00216194	1.429730909
MAGEL2	2.98031835	4.126834223	5.571392936	0.000100417	0.002164533	1.427297934
RERGL	-2.445086931	4.242712577	-5.568450491	0.000100907	0.002172357	1.422369279
SYT11	1.078551879	4.402273315	5.567583194	0.000101052	0.002172357	1.420916305
FZD2	2.174882317	3.219319232	5.566371644	0.000101255	0.002172357	1.418886425
FGF1	-0.881944572	2.41233393	-5.566309299	0.000101266	0.002172357	1.418781964
GMPPA	0.823489687	7.623630162	5.564558064	0.00010156	0.002176057	1.41584749
EIF2AK2	0.714066556	5.836995656	5.56108061	0.000102146	0.002185353	1.410019166
DLX2	-0.893275289	1.846558735	-5.559845922	0.000102356	0.002185353	1.407949375
TMEM30A	0.739209611	7.528210544	5.55978637	0.000102366	0.002185353	1.407849539
HEG1	1.910613422	7.701061644	5.558767182	0.000102539	0.002185353	1.406140832
ARHGEF2	0.814648195	5.839926166	5.557938334	0.00010268	0.002185353	1.404751129
CTSV	-2.088582702	6.9957391	-5.556953033	0.000102847	0.002185353	1.403098979
TBL2	0.373332439	4.823933382	5.556945276	0.000102849	0.002185353	1.403085971
SAA1	-5.560580465	4.914270187	-5.551501772	0.000103781	0.002202544	1.393955819
MAPK12	1.448798265	3.351831765	5.550318039	0.000103985	0.002204256	1.391969838
CORIN	1.952196413	5.972209665	5.545754471	0.000104775	0.002214539	1.384311545
EGF	-1.37517782	1.899338425	-5.545219025	0.000104868	0.002214539	1.3834128
SH3GLB2	-1.415059271	6.176539392	-5.54480398	0.00010494	0.002214539	1.382716119
PITPNA-AS1	-0.990300055	6.261156027	-5.544067689	0.000105068	0.002214539	1.381480144
PEX11A	-1.694144848	4.089893894	-5.543325518	0.000105198	0.002214539	1.380234221
LRRN3	4.333722912	5.284961108	5.542170958	0.000105399	0.002214539	1.378295843
SERPINF1	1.292790158	10.59861816	5.541965122	0.000105435	0.002214539	1.377950247
C6orf136	-0.828245224	6.136385433	-5.541824232	0.00010546	0.002214539	1.377713692
CNKSR1	-1.977323852	5.80332754	-5.540070974	0.000105767	0.002218387	1.374769717
PAQR4	-1.233126934	5.747343039	-5.538836697	0.000105984	0.002220333	1.372696924
USP2	-1.283937617	3.998980672	-5.53672884	0.000106356	0.002225509	1.369156579
UQCRFS1	-0.582219937	8.430472408	-5.533654132	0.0001069	0.002234285	1.363991181
DLEU2	0.813178432	5.11027859	5.531498966	0.000107283	0.002239679	1.36036978
SRPRB	0.841955294	6.711286738	5.529047383	0.000107721	0.002246195	1.356249498
CKLF	0.858724209	6.501611382	5.527824186	0.00010794	0.002248144	1.354193398
ELOVL3	-4.767315081	3.519300064	-5.526047462	0.000108259	0.002252168	1.351206482
PARD3-AS1	-1.398641661	2.29892622	-5.524509631	0.000108536	0.002255307	1.348620818
MRPS25	-0.621313351	6.364601242	-5.523188052	0.000108775	0.002255943	1.346398483
NDUFB8	-0.602099221	8.830680356	-5.522943918	0.000108819	0.002255943	1.345987928
SYT17	-1.632475624	4.917470281	-5.522166368	0.00010896	0.002256245	1.344680277
MACROD1	-1.535078549	5.648951808	-5.520126259	0.00010933	0.002261292	1.341248899
PFN2	1.168949552	8.157568465	5.519186053	0.000109501	0.002261746	1.339667313
SOX9	-3.592131926	6.351217911	-5.518616259	0.000109604	0.002261746	1.338708762
DNAJC12	1.527458169	2.163872478	5.514904368	0.000110283	0.002271175	1.332463208
ARFGAP3	0.727568794	7.937189348	5.514728343	0.000110315	0.002271175	1.332166982
SPRYD4	-0.92886065	4.352351474	-5.51253434	0.000110719	0.002275652	1.328474422
MRPS26	-1.003968294	7.139377493	-5.512147709	0.00011079	0.002275652	1.327823643
PAM16	-0.655203009	6.477760973	-5.511472342	0.000110914	0.002275652	1.326686808
VCAM1	1.407453314	7.098908708	5.507044869	0.000111734	0.002289852	1.319232518
SAR1A	0.769051876	7.532557805	5.501412328	0.000112787	0.002308776	1.309745309
KIAA1522	-1.815442242	7.744757154	-5.500171788	0.00011302	0.002309674	1.307655193
STC2	1.570587113	3.146630502	5.499806074	0.000113089	0.002309674	1.30703898
MAP2	-1.442851641	6.470117265	-5.498759524	0.000113286	0.002310608	1.305275484
TADA2B	-0.666069125	6.288991128	-5.498193656	0.000113393	0.002310608	1.304321898
SMYD3	0.91470155	7.062195982	5.497068487	0.000113606	0.002312308	1.302425661
UBTD2	0.964099906	7.502340105	5.49558131	0.000113887	0.002315409	1.29991906
SALL4	2.360196213	2.761601272	5.493433233	0.000114296	0.002315985	1.296297974
ZNF697	0.835586521	4.17287517	5.493115333	0.000114356	0.002315985	1.295762022
COL1A1	3.718827718	11.36348465	5.492957644	0.000114386	0.002315985	1.295496168
HYAL4	-1.491700092	1.820798502	-5.492709614	0.000114434	0.002315985	1.295077996
CLDN23	-1.94784652	5.473103252	-5.488734655	0.000115194	0.002328742	1.288375145
CCDC71L	0.666477535	4.096676594	5.487160386	0.000115497	0.002332212	1.285719885
SEMA6B	1.464752047	5.226206099	5.486113963	0.000115698	0.002332212	1.28395473
PLOD3	1.058838291	6.665079168	5.485305113	0.000115854	0.002332212	1.282590217
MAPKAPK3	-1.083673542	7.296689082	-5.485136107	0.000115887	0.002332212	1.282305096
MAST2	0.538982493	5.115772535	5.482606151	0.000116377	0.002338653	1.278036457
FEM1C	0.552209403	6.556016815	5.48213427	0.000116469	0.002338653	1.27724018
PKD2	0.947289553	7.152222901	5.480778677	0.000116732	0.002341319	1.274952508
PLEKHA3	0.81960768	4.609512259	5.477798799	0.000117314	0.00235035	1.269922815
MARVELD2	-1.337383915	5.468339596	-5.470749465	0.000118702	0.0023755	1.258019346
CHDH	-0.953043913	3.523474676	-5.464589921	0.000119929	0.002397374	1.247612628
DLG4	1.337206414	4.271654908	5.460019368	0.000120848	0.002411663	1.239887093
P2RY8	1.419250114	4.830473597	5.458956542	0.000121063	0.002411663	1.238090193
DPYSL4	0.946550202	2.342245463	5.458378677	0.00012118	0.002411663	1.237113141
PHKA1	-0.632953198	4.299064552	-5.458363128	0.000121183	0.002411663	1.23708685
EMILIN1	2.246610219	4.425471876	5.457291043	0.0001214	0.002413303	1.235274044
IGSF8	-1.215524528	6.5696992	-5.454934668	0.000121879	0.002420136	1.231289042
RTN4RL1	-1.543604259	5.225871265	-5.446977574	0.000123512	0.002449829	1.21782656
NXPE3	0.531968342	3.851103327	5.444239445	0.000124079	0.002458349	1.213191901
DACT3	1.196125244	3.961555615	5.441477711	0.000124653	0.00246432	1.208516218
FAM174B	-0.86081748	6.594619892	-5.44146726	0.000124655	0.00246432	1.208498522
TMEM106A	0.955858946	3.433668051	5.440109345	0.000124939	0.002464708	1.206199142
STK39	-0.981886646	7.286521606	-5.440053948	0.000124951	0.002464708	1.206105333
CPM	-1.686739264	5.806303174	-5.437144267	0.000125561	0.002471783	1.201177426
SLC22A18	-1.114781761	6.433037312	-5.437025173	0.000125586	0.002471783	1.2009757
BLVRB	-0.862246008	8.304797043	-5.431679266	0.000126715	0.002491265	1.191918551
ADAMTS16	4.074570622	4.847414054	5.430441175	0.000126978	0.002493696	1.189820377
PNLIPRP3	-4.344154589	5.108097219	-5.419624599	0.0001293	0.002536519	1.171480535
BMP2K	0.425661369	5.911865908	5.418689866	0.000129503	0.002537714	1.169894893
KIF12	-1.70254243	2.113152055	-5.417185384	0.00012983	0.002541339	1.167342499
LY75	-1.390562629	5.794738965	-5.412823386	0.000130783	0.002557199	1.159940454
DNAJC10	0.662739793	5.696084934	5.406138856	0.000132258	0.00258122	1.148592034
GLIS1	1.590027292	5.618959797	5.405949148	0.0001323	0.00258122	1.148269874
SLC1A6	-1.939288716	3.009845929	-5.404400943	0.000132644	0.002583182	1.145640529
CD99	1.222594235	10.60198377	5.404198366	0.000132689	0.002583182	1.145296464
TNPO1	0.59701841	7.396894925	5.402898659	0.000132979	0.00258601	1.143088854
CADM2	-1.001238614	2.870154326	-5.401348239	0.000133326	0.002589934	1.140455084
SACS	1.102725567	6.600741183	5.397389743	0.000134215	0.002604379	1.133729082
GGT5	1.95751036	6.444052111	5.396500071	0.000134416	0.002605447	1.132217112
SLC2A5	0.886906382	3.161719495	5.393589889	0.000135074	0.002615381	1.12727057
KIAA1958	-0.984363807	3.828618355	-5.390968077	0.00013567	0.002621413	1.122813165
TMEM186	-0.585105872	5.428455887	-5.390740189	0.000135722	0.002621413	1.122425682
ETS1	0.953767881	5.996970382	5.389830379	0.00013593	0.002621413	1.12087864
HEBP2	-1.216092077	7.015744458	-5.389647965	0.000135972	0.002621413	1.120568448
ACTA1	-2.77801952	2.297542668	-5.38829512	0.000136281	0.002624551	1.11826782
ACVR1	0.67790017	6.884717463	5.386027579	0.000136802	0.002630472	1.114411097
SPATS2L	1.354042642	5.729849105	5.385413039	0.000136943	0.002630472	1.113365741
PARP14	0.761491554	5.113159795	5.385036471	0.00013703	0.002630472	1.112725156
GOLM1	1.997054241	6.234519455	5.382876217	0.000137528	0.002637214	1.109049944
CABLES1	-0.884781736	5.069685188	-5.38116945	0.000137924	0.002641962	1.106145782
CYP2E1	-1.678715347	4.519928095	-5.377711814	0.000138728	0.002654529	1.100261169
SYNE4	-2.195027914	2.698050477	-5.37425475	0.000139537	0.00266716	1.094375861
LEF1	1.089401886	4.423685948	5.373130442	0.000139802	0.002669308	1.092461478
TTL	0.364788937	5.322610249	5.372507981	0.000139948	0.002669308	1.091401525
SMAGP	-0.911997626	7.176688196	-5.367009733	0.000141249	0.002691257	1.082036526
ECHDC3	-2.364140033	5.921306255	-5.364281917	0.0001419	0.002700771	1.077388754
SOX10	-1.455235842	5.393323612	-5.358685015	0.000143244	0.002722277	1.067849264
GPR68	0.650350812	5.113790255	5.358311571	0.000143334	0.002722277	1.067212602
TRG-AS1	2.747841352	4.356343462	5.3548993	0.00014416	0.002735071	1.061394328
CCM2	0.55422412	5.327227085	5.351885806	0.000144894	0.002746087	1.056254662
ABHD5	-1.617310162	6.346853838	-5.349305291	0.000145526	0.002755141	1.05185246
CYB5D1	-0.534605953	5.876989668	-5.345207002	0.000146535	0.002770899	1.044859122
ABCC3	-1.581421708	4.157584208	-5.34430753	0.000146758	0.002770899	1.043323947
MEIS3	1.569862794	3.841586128	5.343758105	0.000146894	0.002770899	1.042386159
KIFAP3	0.822155476	7.349710702	5.343419256	0.000146978	0.002770899	1.041807772
COX6B1	-0.428101121	10.7620296	-5.342284259	0.00014726	0.002773287	1.039870313
VGLL3	1.333183975	7.433999369	5.33816575	0.000148287	0.002789388	1.032838446
SLC26A9	-1.578933726	4.053253725	-5.337607115	0.000148426	0.002789388	1.031884462
SLC39A14	0.86625389	4.460891788	5.33517482	0.000149037	0.002796178	1.02773031
IQSEC1	0.66744189	7.830644115	5.334616734	0.000149178	0.002796178	1.026777032
SOX8	-2.159986126	3.338198024	-5.334302846	0.000149257	0.002796178	1.026240853
TTC28	0.872932987	5.526905912	5.332284759	0.000149766	0.002802786	1.022793266
KRT27	-3.96040092	3.444628582	-5.33020409	0.000150293	0.002809712	1.019238175
ACOT8	-0.735666433	4.483324248	-5.32733156	0.000151024	0.00282043	1.014329099
SREBF1	-1.120474598	5.471337192	-5.322051906	0.000152377	0.002842733	1.005303332
DHTKD1	-0.562381228	5.471957542	-5.316296404	0.000153867	0.002867533	0.995459683
ENPP5	-2.366861849	2.760198685	-5.31431857	0.000154382	0.002872709	0.992075929
LOC101928274	-0.6696081	4.437614576	-5.313998942	0.000154466	0.002872709	0.991529048
TTC9	-1.460380107	4.297485891	-5.313046157	0.000154715	0.002874354	0.989898751
PGRMC2	-0.587138918	8.460415916	-5.31052776	0.000155375	0.002883628	0.985588954
ESYT3	-1.274522764	4.368265825	-5.309142638	0.00015574	0.002887398	0.983218185
LY96	1.398795425	6.941748456	5.305962928	0.00015658	0.002899968	0.977774805
SDC2	1.227089639	7.309636314	5.301079105	0.000157879	0.002921013	0.969411412
PTPRD	1.790523042	4.461006561	5.299368785	0.000158337	0.002926457	0.966481763
NDUFB4	-0.54917795	8.487530308	-5.297630786	0.000158804	0.002932052	0.963504288
CSRP1	-1.213541487	9.258640097	-5.296145499	0.000159204	0.002935775	0.96095942
ATP6V0E2	-1.727301517	6.822395799	-5.295663969	0.000159334	0.002935775	0.960134308
PODN	1.732063963	6.04338129	5.291593824	0.000160436	0.002953043	0.953158751
MYO5B	-1.129551518	5.224502727	-5.287188852	0.000161638	0.002972108	0.945606782
SEC14L5	-1.262056859	3.944281622	-5.28580147	0.000162018	0.002976047	0.943227673
PRKAA2	-0.729844685	1.899778279	-5.284854208	0.000162279	0.002977771	0.941603138
COL4A1	1.496863948	8.122163472	5.282243926	0.000162998	0.002983308	0.937125917
SNAP23	0.646531868	5.368972256	5.282160678	0.000163021	0.002983308	0.936983112
SAMSN1	1.28196748	2.990627285	5.281946133	0.000163081	0.002983308	0.936615076
ENPP1	1.299787242	4.021535888	5.279739356	0.000163692	0.002991433	0.932829133
CNPY4	1.013109632	4.07057396	5.278657795	0.000163992	0.002993867	0.930973366
PTN	2.124987852	6.430155254	5.277665766	0.000164269	0.002995851	0.929271076
MYH10	1.259636154	7.522256908	5.276416239	0.000164617	0.00299915	0.927126736
ARHGAP22	0.900286889	4.288150023	5.274800956	0.000165069	0.00300432	0.924354396
SLC25A12	-0.707747099	6.926972029	-5.271583898	0.000165972	0.003017693	0.91883183
IARS2	-0.642873335	7.972820911	-5.270453858	0.000166291	0.003020416	0.916891607
CX3CL1	-1.483232531	4.959955242	-5.266423453	0.000167432	0.003038064	0.909970174
CD28	0.869776077	2.26513687	5.26511015	0.000167806	0.003041761	0.90771435
MAGEH1	0.915143316	7.462454557	5.262175297	0.000168644	0.003053862	0.90267238
FAM168A	0.764077918	7.331854878	5.261220355	0.000168918	0.003054631	0.901031568
EPHA3	1.57067979	3.67174712	5.26083639	0.000169028	0.003054631	0.900371793
EVA1B	1.021089361	5.079118292	5.253727409	0.000171082	0.003088626	0.888152612
PRR5L	1.242364508	3.345344006	5.251761026	0.000171655	0.003095841	0.884771496
HAGLR	1.181948549	3.355219246	5.247861117	0.000172796	0.003109473	0.878064191
RAB11FIP5	0.80205574	7.029025811	5.24739833	0.000172932	0.003109473	0.877268123
FAHD2A	-0.92663732	5.966303977	-5.246900234	0.000173079	0.003109473	0.876411285
PHGDH	-0.951723779	8.619579808	-5.245770941	0.000173412	0.003109473	0.87446852
TRAK2	0.968300779	7.131083962	5.245266354	0.00017356	0.003109473	0.873600404
VPS51	-0.820359473	9.174469472	-5.24511641	0.000173605	0.003109473	0.873342424
KRT77	-3.748594652	8.323894838	-5.245040574	0.000173627	0.003109473	0.873211949
COPS8	0.658039399	5.733368079	5.243927829	0.000173956	0.003112247	0.871297369
HSD17B10	-0.746427998	8.225054859	-5.241654267	0.00017463	0.003121184	0.867384971
PET117	-0.530492828	5.460845648	-5.23723567	0.000175948	0.003138572	0.859779322
C1R	1.497174518	9.805385538	5.236820567	0.000176072	0.003138572	0.859064676
PLXND1	0.882647151	7.383949836	5.236325108	0.000176221	0.003138572	0.858211657
CD93	1.520080082	7.216664698	5.235579569	0.000176444	0.003138572	0.856928017
PRKG1	0.74979973	5.186054256	5.234722749	0.000176702	0.003138572	0.855452687
CHST1	1.382654279	3.057373386	5.234607159	0.000176737	0.003138572	0.855253647
CSRNP3	0.489782996	2.259161688	5.234135849	0.000176878	0.003138572	0.854442063
PLEKHB1	-1.105552265	2.494297115	-5.233282395	0.000177135	0.003138572	0.85297236
HSPA13	0.880540183	5.624964444	5.233129175	0.000177182	0.003138572	0.852708495
MSN	0.40912855	7.176242345	5.231727675	0.000177605	0.003142957	0.850294774
MXRA5	1.790386603	10.16064782	5.230530928	0.000177967	0.003144404	0.848233474
MORF4L1	0.624088972	9.051992115	5.230296569	0.000178038	0.003144404	0.847829788
FSCN1	1.083010004	7.472885037	5.229114805	0.000178397	0.00314763	0.845794066
ZBTB16	-3.380019227	4.876626673	-5.224735283	0.000179732	0.00316807	0.83824818
B3GALNT1	0.830813227	3.760171008	5.222994348	0.000180266	0.003171343	0.835247836
HSBP1L1	-1.461972868	6.012301122	-5.222973568	0.000180273	0.003171343	0.835212021
BAG1	-1.269834715	7.678490498	-5.220351607	0.00018108	0.003178852	0.830692519
ITGA4	1.032828657	3.282787694	5.21911359	0.000181462	0.003178852	0.82855821
FBLIM1	0.574590286	5.009177144	5.21905609	0.00018148	0.003178852	0.828459076
SLC45A4	-1.3072198	5.856793742	-5.218933205	0.000181518	0.003178852	0.828247213
PLA2R1	-1.374267724	5.024035805	-5.218707112	0.000181588	0.003178852	0.827857406
DNASE1L2	-2.832176434	4.840634645	-5.216518765	0.000182266	0.003187196	0.82408412
ANXA5	1.019489589	10.14692576	5.216021938	0.000182421	0.003187196	0.823227369
ZNF813	-1.198521175	5.134977627	-5.213536827	0.000183195	0.003195528	0.818941424
HECTD2	0.719201655	3.703445993	5.213345919	0.000183255	0.003195528	0.81861214
FLRT3	-1.03595925	5.134782882	-5.21109697	0.000183959	0.003204682	0.814732709
BLOC1S5-TXNDC5	0.849014125	6.318317695	5.209308177	0.000184521	0.003211346	0.811646553
ZNF449	0.720892798	4.339767741	5.205088697	0.000185854	0.003231399	0.804365073
RPS6KA1	-0.863495058	6.347948127	-5.203647489	0.000186311	0.00323621	0.801877453
TRNP1	-1.017008986	4.656743912	-5.200976919	0.000187162	0.003247838	0.797267125
NDUFA1	-0.416556197	9.100045872	-5.199857235	0.00018752	0.003250897	0.795333875
COQ4	-1.012796048	7.286144066	-5.198400087	0.000187987	0.003255838	0.792817702
RARS2	0.702012083	4.952891972	5.195160348	0.00018903	0.003270549	0.787222357
BNIP1	0.344259569	5.141686263	5.194626477	0.000189202	0.003270549	0.786300172
ATP13A3	1.000443223	6.536879197	5.193109763	0.000189693	0.003275866	0.783680059
RYR2	1.652263346	3.470404895	5.192304377	0.000189954	0.003275964	0.782288634
WDR41	0.494839535	6.804731849	5.19196284	0.000190065	0.003275964	0.781698551
PM20D1	-6.030922187	5.243708501	-5.189918043	0.00019073	0.003284261	0.778165365
OAT	0.507158489	8.883976902	5.189226796	0.000190955	0.00328498	0.776970838
RNF217	-0.798417749	5.709566346	-5.187059896	0.000191663	0.003293996	0.773225849
GABRB2	1.620472406	2.768615105	5.184421815	0.000192529	0.003305702	0.768665674
PLAU	1.547646409	5.346964155	5.183084202	0.00019297	0.003310091	0.766353123
F2RL2	1.822495577	4.717900479	5.181063817	0.000193637	0.003314791	0.76285969
LRRC59	0.839893023	5.097553975	5.180997652	0.000193659	0.003314791	0.762745276
HOMER3	0.672219341	5.292365726	5.180573612	0.0001938	0.003314791	0.762011996
LGI2	1.768787054	2.8386412	5.179940632	0.00019401	0.003315211	0.76091736
SELENBP1	-1.442588537	7.430177553	-5.179204466	0.000194254	0.003316218	0.759644212
ATP6V1E1	-0.38976281	8.756584881	-5.174432995	0.000195845	0.003340199	0.751390502
DOCK10	1.026341036	4.954489305	5.171293257	0.0001969	0.003354987	0.745957692
TPBG	1.256142521	7.523787348	5.165526508	0.000198852	0.003384128	0.735975789
TNK1	-1.026353071	4.317817141	-5.164587235	0.000199172	0.003384128	0.734349539
NMT2	-0.428128578	5.040760182	-5.16457178	0.000199178	0.003384128	0.734322779
NRK	1.31163542	2.599649758	5.157180741	0.000201714	0.003423973	0.72152181
CHST10	1.090841788	4.568980153	5.155445987	0.000202314	0.003430906	0.718516222
PDGFRB	1.57117054	9.249981222	5.152696666	0.000203269	0.003443839	0.713751992
ARFGAP1	1.306946683	6.323568274	5.150538359	0.000204023	0.003453328	0.710011201
PROM1	-3.729617531	4.480648778	-5.149762545	0.000204294	0.003454654	0.708666403
KDF1	-1.916769654	5.066342915	-5.143288839	0.000206574	0.003482064	0.6974417
PHTF1	1.424718357	4.417673517	5.1431007	0.00020664	0.003482064	0.697115402
DNAJA3	-0.677782809	7.308897118	-5.142892947	0.000206714	0.003482064	0.696755083
RSU1	0.536213476	5.727564352	5.142892941	0.000206714	0.003482064	0.696755072
DDR2	1.169810969	6.334402606	5.142401677	0.000206888	0.003482064	0.695903017
C6orf226	-0.9946351	5.464797058	-5.140645291	0.000207512	0.003489284	0.692856454
GOLGA2P5	-1.347030718	3.424892124	-5.139473103	0.00020793	0.003490824	0.690822987
TMEM254	-1.212310623	7.013917565	-5.139293091	0.000207994	0.003490824	0.690510695
KLK1	-1.850759261	6.332138872	-5.138201671	0.000208384	0.003494087	0.688617149
NFKBIB	-0.8706964	5.436429932	-5.134842653	0.000209588	0.003510988	0.68278846
GKAP1	-1.098368726	3.152068439	-5.134058176	0.00020987	0.003512428	0.68142699
IL37	-2.53180281	7.13275546	-5.129710152	0.000211442	0.003535428	0.673879436
AK1	0.953511304	6.530614845	5.128731294	0.000211797	0.003538066	0.672179928
HCLS1	1.196759748	6.789171683	5.124934264	0.000213183	0.003557883	0.66558625
SEC16B	1.311787597	3.050362624	5.123675163	0.000213644	0.003562261	0.66339935
SPSB3	-0.785649663	7.866886662	-5.119348363	0.000215238	0.00358549	0.655882625
CIDEA	-3.534612976	4.607976181	-5.118109898	0.000215696	0.003589467	0.653730643
G6PD	-1.159415402	5.946843185	-5.117620175	0.000215878	0.003589467	0.652879633
DENND5A	1.023362404	8.316759595	5.116487503	0.000216298	0.003590881	0.650911226
PHYHIP	-1.731759344	6.51784618	-5.116310153	0.000216364	0.003590881	0.650603003
RASSF7	-1.565739986	6.332142005	-5.113543332	0.000217395	0.003604651	0.64579391
GPRC5A	-1.779133251	3.973372977	-5.112207115	0.000217895	0.003609593	0.643471027
HEPH	1.45477665	5.049678372	5.108325578	0.000219354	0.003629125	0.636721998
PANK1	-1.276364845	6.637974213	-5.10799172	0.00021948	0.003629125	0.636141408
ENDOD1	-0.704996639	7.367088606	-5.107421666	0.000219695	0.003629329	0.63515003
MUCL1	-4.593882495	8.68188362	-5.10488422	0.000220656	0.003638974	0.630736648
ISG15	1.988454592	7.417711205	5.104805418	0.000220686	0.003638974	0.630599573
PYGB	-0.905506339	5.982103167	-5.104046899	0.000220974	0.003640369	0.629280106
EIF4EBP1	1.00432649	7.323528677	5.101918274	0.000221784	0.003650361	0.625576888
EGFL6	2.547591124	5.926060761	5.100204079	0.000222439	0.003657777	0.622594222
BTN3A3	0.925094102	6.929194565	5.097448551	0.000223496	0.003669279	0.617798839
FABP4	-3.633496551	6.22737378	-5.097311942	0.000223549	0.003669279	0.617561074
ZBTB7B	-1.6597799	5.69928393	-5.095926321	0.000224083	0.003674668	0.615149302
GFPT1	0.937516903	6.410574668	5.094819431	0.00022451	0.003678304	0.613222497
SAMD9	1.49551464	4.674052977	5.094186774	0.000224755	0.003678942	0.612121134
CD63	0.950472047	10.74335938	5.092614733	0.000225364	0.003685539	0.609384209
LOC100506098	-1.863157726	3.738310701	-5.090512959	0.000226181	0.003695521	0.605724508
SSR3	0.817376069	7.026870788	5.089709092	0.000226494	0.003697263	0.604324624
LRRC47	-0.552863524	8.485348715	-5.088045866	0.000227143	0.003704488	0.601427946
FAM225A	1.353860918	2.10386679	5.086945838	0.000227574	0.003704551	0.599511933
THEMIS2	0.978288334	5.316336185	5.086875788	0.000227602	0.003704551	0.599389916
RGS10	0.519798302	6.299049038	5.08645014	0.000227769	0.003704551	0.598648482
STAC	1.875156301	4.848343948	5.085570774	0.000228114	0.003706797	0.597116641
PLEKHA7	-0.927490934	9.144183609	-5.082639607	0.000229268	0.00372218	0.592009856
RIMBP2	0.841620545	3.062730328	5.08000353	0.000230312	0.003735734	0.587416216
PADI2	-2.374780755	3.883461073	-5.078916137	0.000230744	0.003739351	0.585521049
PPFIBP2	-1.178932713	7.331795941	-5.075981033	0.000231914	0.003754914	0.580404813
FKBP9	0.871883452	10.02778378	5.074606574	0.000232465	0.003760418	0.578008574
CES1	-2.093383239	5.809809202	-5.073670517	0.00023284	0.003760641	0.576376505
MARVELD1	1.017477563	6.548980785	5.073524251	0.000232899	0.003760641	0.576121472
AKT3	1.094639528	4.994798652	5.072348923	0.000233371	0.003764532	0.574072033
LYN	0.887602602	5.55537132	5.071878591	0.00023356	0.003764532	0.573251855
HSPA4L	-1.313827625	4.797779293	-5.069339113	0.000234586	0.00377765	0.568822939
FAM3D	-1.679112093	2.350575348	-5.068644017	0.000234867	0.00377878	0.567610526
MPV17L	-0.776130951	4.438747444	-5.063995032	0.000236758	0.003805784	0.559499939
PHPT1	0.683430673	8.270415662	5.060988636	0.000237989	0.003822145	0.55425348
SPIRE2	-0.994434637	3.147497505	-5.058305226	0.000239094	0.003836444	0.549569654
ENTPD7	1.53868078	5.075288585	5.057655829	0.000239362	0.003837306	0.548436004
TRMT10C	-0.48352791	6.726224742	-5.055958593	0.000240065	0.003842743	0.545472886
HTATIP2	-0.821325966	6.081575058	-5.055798406	0.000240131	0.003842743	0.545193203
TOLLIP-AS1	-0.891065715	3.35762012	-5.054168243	0.000240808	0.003850131	0.542346791
BLOC1S6	0.992535874	5.227260194	5.053059836	0.000241269	0.003854063	0.540411211
HINT1	-0.635130583	9.293378302	-5.047134951	0.000243751	0.003889273	0.530062007
NDUFB9	-0.786294156	9.044860608	-5.046761696	0.000243908	0.003889273	0.529409874
FGFBP2	-3.37150901	5.745706312	-5.044831354	0.000244723	0.003898792	0.526036986
BTC	-2.122391616	5.059944182	-5.043910044	0.000245113	0.003899416	0.524427006
PIP4K2A	1.076813699	5.733999458	5.043709091	0.000245198	0.003899416	0.524075828
TRAF5	0.84462846	4.846222187	5.043181852	0.000245422	0.003899504	0.523154419
RBM43	0.824826341	4.655003072	5.041043034	0.000246331	0.003910473	0.519416223
KCNQ1OT1	1.080471107	3.57767005	5.039882649	0.000246825	0.003911574	0.517387865
RASA3	0.73634967	4.417037973	5.039592314	0.000246949	0.003911574	0.516880331
POFUT2	0.712698328	4.126837052	5.03896259	0.000247218	0.003911574	0.515779474
GPR37	-1.179756976	3.394549457	-5.038830581	0.000247275	0.003911574	0.515548694
TMEM141	-0.780099	7.563798435	-5.037746393	0.000247739	0.003914836	0.513653219
PCSK5	1.32532705	6.309154602	5.037080339	0.000248024	0.003914836	0.512488688
COCH	-2.436308159	5.005307932	-5.036816227	0.000248137	0.003914836	0.512026897
NEFL	1.501648125	2.396509822	5.035800566	0.000248573	0.003915742	0.510250964
TGFB1	1.167704553	5.472501665	5.035663386	0.000248632	0.003915742	0.510011088
INSC	2.779667255	4.365125382	5.03482882	0.000248991	0.003917948	0.508551691
SEC61A1	1.070192862	7.781974272	5.034070417	0.000249318	0.003919643	0.507225401
LCA5	0.766841831	2.928034545	5.032111879	0.000250164	0.003926839	0.503799973
NMI	0.643512089	7.124303927	5.031994606	0.000250215	0.003926839	0.50359485
SAMD9L	1.164717366	5.64539372	5.029444977	0.000251321	0.00394074	0.499134827
EGLN3	-1.570289112	7.290308364	-5.024300484	0.000253568	0.003970028	0.490133058
DESI2	0.55388894	5.419761518	5.023878586	0.000253753	0.003970028	0.489394674
AMIGO1	-1.256650308	5.171280243	-5.023359349	0.000253982	0.003970028	0.488485896
LRRC15	2.814894406	6.634254245	5.023143657	0.000254076	0.003970028	0.488108379
NABP1	0.746069784	4.802221946	5.022170478	0.000254505	0.00397259	0.486404986
KCTD14	-2.611380978	2.36385035	-5.021762868	0.000254684	0.00397259	0.485691493
VAV2	0.643278094	3.724548332	5.019809814	0.000255547	0.003979151	0.482272507
SLC9B2	0.706282074	4.432554502	5.019803338	0.00025555	0.003979151	0.48226117
TRAF4	-0.651359087	4.123735888	-5.019296348	0.000255774	0.003979182	0.481373557
TMEM38A	-1.62226469	2.706339544	-5.017514227	0.000256565	0.003985194	0.478253248
FGF14-AS2	-1.025181505	3.827322242	-5.017420991	0.000256606	0.003985194	0.478089991
RPARP-AS1	-0.813530907	6.702319254	-5.01679928	0.000256883	0.003986026	0.477001335
PCED1A	0.678779545	5.230004622	5.015680643	0.000257381	0.003990295	0.4750424
ANXA6	0.742997597	6.387645708	5.011025697	0.000259465	0.004015956	0.466888999
JPH2	-1.220921522	2.243998857	-5.010980409	0.000259485	0.004015956	0.466809661
CTSL	0.820372809	7.284676312	5.010307769	0.000259788	0.004017164	0.465631257
MDH1	-0.543451627	8.569459997	-5.007002476	0.00026128	0.00403675	0.459839821
LEF1-AS1	1.203344448	3.063331905	4.99499958	0.000266774	0.004114831	0.438796734
CEACAM5	-1.9294435	2.937692009	-4.994958173	0.000266794	0.004114831	0.438724108
SLCO4A1-AS1	-1.550601163	3.008012802	-4.994088054	0.000267197	0.004117497	0.437197909
GADD45G	-1.156833691	3.125570049	-4.992430113	0.000267966	0.004125804	0.43428959
MARCKSL1	1.080652916	8.474800954	4.991443215	0.000268426	0.004129322	0.432558229
BIVM	0.623154348	5.325679938	4.990466651	0.000268881	0.004132069	0.430844873
ARHGAP21	0.883230461	6.016790232	4.989832259	0.000269177	0.004132069	0.429731783
HTRA1	2.039190367	10.82908917	4.989575316	0.000269297	0.004132069	0.429280941
MGAT2	0.742022083	5.409058603	4.988612879	0.000269747	0.00413543	0.427592136
UBE2F	0.279418999	6.743650668	4.984902781	0.00027149	0.00415747	0.421080842
HDAC11	-0.909831253	5.737411335	-4.984273816	0.000271787	0.00415747	0.41997682
GNAQ	0.75475167	6.299168493	4.983665455	0.000272074	0.00415747	0.418908915
LOC100506990	-0.671553474	5.089433696	-4.983579763	0.000272114	0.00415747	0.418758489
LSR	-1.172181312	6.708370782	-4.980725729	0.000273466	0.004173997	0.413747898
SURF4	0.834590467	8.866953887	4.980312208	0.000273663	0.004173997	0.413021827
TMEM159	-0.7706843	6.416973146	-4.978669097	0.000274445	0.00418236	0.410136588
MAN2A2	-1.049877067	6.861524306	-4.977145535	0.000275172	0.00418929	0.407460958
PPP1R9A	-0.883091187	1.839065101	-4.976736131	0.000275368	0.00418929	0.406741926
PARVA	0.951777555	6.822288618	4.974753314	0.000276318	0.004200174	0.403259213
FLJ37453	-0.643358607	4.485257414	-4.972546144	0.00027738	0.004209029	0.39938184
IGSF9	-2.47755563	5.2773448	-4.972526636	0.000277389	0.004209029	0.399347568
C8orf82	-1.042881221	6.24126185	-4.972076307	0.000277606	0.004209029	0.398556388
KRT71	-4.610510347	3.616110229	-4.971294008	0.000277984	0.004211186	0.39718191
SORT1	-1.121023702	5.537650748	-4.970138204	0.000278543	0.004216084	0.395151052
FUT4	0.814590192	4.049898396	4.969308305	0.000278945	0.004218601	0.393692732
CA13	-0.778286946	3.937521625	-4.966418832	0.00028035	0.004233649	0.388614584
LINC01305	0.799105231	4.548888684	4.966094253	0.000280508	0.004233649	0.38804408
DNAJB12	-0.522913049	5.719666388	-4.965803097	0.00028065	0.004233649	0.387532311
ADCY8	-2.753699762	2.467514656	-4.961636217	0.000282691	0.00425936	0.380206937
C12orf29	-0.635643051	6.746576608	-4.961352259	0.00028283	0.00425936	0.379707657
RAB3IP	-0.897535296	3.462747654	-4.959499238	0.000283744	0.004269517	0.37644926
NDUFS2	-0.52614101	8.387701353	-4.95789042	0.000284539	0.004273374	0.373619914
CDK14	0.888185427	4.429422636	4.957737342	0.000284615	0.004273374	0.373350688
AOAH	1.412804018	4.076978878	4.957172365	0.000284894	0.004273374	0.372357001
TMEM44	0.823699976	4.181684249	4.957049507	0.000284955	0.004273374	0.372140912
SOBP	0.551178102	3.246878928	4.956356696	0.000285299	0.004274236	0.370922323
ZNF296	-1.753016037	3.524782169	-4.955970879	0.000285491	0.004274236	0.370243683
LGR4	0.877140574	5.803953806	4.951839177	0.000287551	0.00430148	0.362974926
PCP2	-2.021506349	3.114572908	-4.950507107	0.000288218	0.004305552	0.360630995
PPP1R3C	0.792784552	5.090432897	4.949912539	0.000288517	0.004305552	0.35958471
EMILIN3	-1.745742321	5.735933102	-4.949856288	0.000288545	0.004305552	0.359485721
DOK1	0.7053702	4.875541258	4.948596491	0.000289178	0.004311409	0.357268648
PTPDC1	0.741842984	5.307829088	4.94320203	0.000291908	0.004348475	0.347772816
VWA8	-1.05753429	5.419963009	-4.940734203	0.000293165	0.004360908	0.343427471
DCST2	-1.857529151	3.191156392	-4.940423563	0.000293324	0.004360908	0.342880442
COL1A2	3.29967868	12.07732185	4.940130652	0.000293473	0.004360908	0.342364621
ECHS1	-0.682530897	8.781231934	-4.939590425	0.00029375	0.004361392	0.341413245
CCSAP	-1.284098781	4.234094542	-4.936942372	0.000295108	0.004377927	0.336749305
ECHDC2	-1.349936391	8.252257931	-4.934535836	0.000296348	0.004392683	0.33250996
CUL3	-0.803922487	7.779756052	-4.931798275	0.000297766	0.00441004	0.327686585
SUPT20H	0.552431662	6.418775832	4.929339764	0.000299045	0.004425319	0.323354058
TMEM98	1.107567417	7.493421524	4.928321179	0.000299576	0.004429521	0.321558823
CPTP	-1.371875806	6.176270259	-4.927205116	0.00030016	0.004434485	0.319591632
AKAP1	-1.153002278	4.796254766	-4.92635932	0.000300603	0.004437366	0.318100714
SLC35F3	-0.649780642	1.825414247	-4.922715769	0.000302519	0.004461974	0.311677036
DPP4	1.715115916	6.394633412	4.922054652	0.000302868	0.004463443	0.310511287
MRPL34	-0.609741371	6.36769134	-4.920484876	0.000303699	0.004469909	0.307743075
COPB2	0.479427473	6.352118459	4.920281277	0.000303807	0.004469909	0.307384017
FGD1	0.96742574	5.268462222	4.916057874	0.000306054	0.004499274	0.299934613
CD248	1.429266229	8.785386041	4.913163351	0.000307604	0.00451835	0.29482783
GLIPR1	1.015927077	6.272813908	4.910903103	0.000308821	0.004532494	0.290839351
TNFSF4	2.880739981	5.911984653	4.910199791	0.0003092	0.004533864	0.289598141
LGALS1	2.047155518	11.54451807	4.909678418	0.000309482	0.004533864	0.288677976
GSTK1	-0.565573725	9.488961962	-4.909322268	0.000309674	0.004533864	0.288049392
CBLB	0.63213901	5.145069637	4.907780393	0.000310509	0.004542371	0.285327887
CCDC149	0.679530868	5.687302298	4.907221289	0.000310812	0.004543093	0.28434096
KBTBD11	1.298217685	5.759520256	4.903800801	0.000312675	0.004566587	0.278302264
COL6A6	2.557991305	5.977644561	4.903077764	0.00031307	0.004568629	0.27702559
CCNJ	0.414413775	3.930975884	4.900607915	0.000314424	0.004584647	0.27266405
NOA1	-0.652346048	7.718195128	-4.899383433	0.000315098	0.004590655	0.270501435
TRIB3	-0.837062234	2.848887085	-4.898358382	0.000315663	0.004590655	0.268690898
ARHGEF40	0.822488911	7.185296582	4.898190597	0.000315755	0.004590655	0.268394527
SCAP	-0.831473882	8.079663162	-4.897996	0.000315863	0.004590655	0.268050794
C12orf75	1.189398594	6.579096283	4.896974518	0.000316427	0.004595126	0.266246381
GRIA2	-0.986862709	1.574196405	-4.895784267	0.000317086	0.004597809	0.264143676
RMND5B	-0.914528534	7.17414531	-4.895712528	0.000317126	0.004597809	0.264016937
STX2	0.896330174	4.973738113	4.894690812	0.000317693	0.004598756	0.262211816
TPM2	0.838563208	6.84417269	4.894668221	0.000317705	0.004598756	0.2621719
PYGO1	1.362357872	2.498326026	4.892563472	0.000318876	0.004609558	0.258452903
ZNF660	1.434710363	2.864808382	4.892401511	0.000318967	0.004609558	0.258166703
RSPH1	-1.501636876	2.758381323	-4.889941046	0.000320342	0.004625696	0.25381841
PRKD1	0.551803161	4.391417299	4.888306489	0.000321259	0.004629129	0.250929294
TGM5	-1.950260269	6.425045803	-4.888259883	0.000321285	0.004629129	0.250846913
MSANTD3	0.669314828	6.806260418	4.888134026	0.000321356	0.004629129	0.250624442
C10orf88	0.533505384	5.519409345	4.887361702	0.00032179	0.004631657	0.249259208
PRKAR2B	-1.581861331	5.131727813	-4.884097545	0.000323633	0.004654436	0.243488337
ALOX15B	-4.041135429	5.505029789	-4.880322311	0.000325778	0.004681521	0.236812233
FAS	1.633292835	5.760186792	4.879625666	0.000326175	0.004682238	0.235580093
ANKH	-0.578780724	6.420700704	-4.879067061	0.000326494	0.004682238	0.234592057
RAP1GAP2	-1.561873318	5.053750461	-4.87882554	0.000326632	0.004682238	0.234164852
GNPDA2	0.482407891	6.485196262	4.878002157	0.000327104	0.004682238	0.232708393
NUDT5	-0.503471822	7.149646191	-4.877944756	0.000327136	0.004682238	0.232606855
NFASC	-0.730243467	4.730560411	-4.875885828	0.000328318	0.004695387	0.228964483
DTNB	-0.865647647	4.04801984	-4.874972262	0.000328843	0.004697571	0.227348158
TTLL4	-0.923724861	5.406017863	-4.874707768	0.000328995	0.004697571	0.226880184
MAOA	-2.148232432	5.619850846	-4.872345881	0.000330359	0.004713277	0.222700853
JADE1	-0.898405959	6.097979215	-4.870929902	0.000331179	0.004721213	0.220194958
CADPS2	0.666856134	6.974760759	4.869301635	0.000332125	0.004730927	0.217313063
AUH	-1.572416733	6.492540615	-4.868218179	0.000332756	0.004736142	0.215395252
TRIM6	0.872188747	4.793828414	4.867082363	0.000333418	0.004741803	0.213384601
IFI35	1.095541686	6.398575222	4.863816994	0.000335331	0.00476522	0.207603259
SHISA5	0.643862709	9.617417309	4.863191903	0.000335699	0.004766656	0.206496383
BAIAP2	-1.041707149	6.247164039	-4.862573431	0.000336063	0.004768041	0.205401178
TRHDE-AS1	-1.474244249	1.798161404	-4.862095473	0.000336344	0.004768255	0.204554765
TNFRSF12A	1.558375855	5.161606627	4.860850708	0.000337079	0.004774885	0.202350286
AP2B1	1.073449413	6.591654713	4.857824452	0.000338872	0.004796482	0.196989978
HSP90B1	0.580118527	8.504029948	4.856662096	0.000339563	0.004802467	0.194930831
DENND5B	0.584107149	3.374177705	4.853716656	0.000341321	0.004822092	0.18971214
CNTN1	1.545477666	6.368151362	4.853435188	0.00034149	0.004822092	0.189213383
LIMK2	-0.887084534	6.586357584	-4.851974744	0.000342365	0.004830646	0.186625335
PDLIM4	-1.027957699	6.38420038	-4.851253127	0.000342799	0.004832952	0.185346463
CHI3L1	-3.386402452	6.371890042	-4.850707743	0.000343127	0.004833768	0.184379873
LOC102724788	-2.673437553	7.095598226	-4.848558549	0.000344423	0.004848207	0.18057047
JPH1	-0.804220893	1.892951106	-4.84731575	0.000345175	0.00485497	0.17836737
RGS3	0.808833998	5.786443396	4.841047781	0.000348992	0.004904809	0.167253263
PGAP3	-0.737523915	6.725989129	-4.840597886	0.000349268	0.004904831	0.16645534
STARD5	-1.087353278	7.583266073	-4.838164967	0.000350763	0.004917906	0.162139934
FAM118B	0.769771833	4.389553603	4.838031946	0.000350845	0.004917906	0.161903966
GMNN	-0.89357919	6.828005291	-4.837741517	0.000351024	0.004917906	0.161388762
TUBB4B	-1.054187849	10.09365342	-4.835581271	0.000352358	0.004932732	0.15755628
MBNL3	-0.930933199	5.89516602	-4.835124922	0.00035264	0.004932827	0.1567466
KPNA3	0.421903916	6.866391712	4.834166121	0.000353234	0.00493577	0.155045356
NSUN7	-1.16474118	3.030762153	-4.833895508	0.000353402	0.00493577	0.154565175
HDAC5	-0.80990767	6.620644494	-4.833108007	0.000353891	0.004938745	0.153167766
CCDC92	0.840850056	8.167524997	4.831868189	0.000354663	0.004945654	0.150967568
CRB3	-2.547647161	5.016755332	-4.831327584	0.000355	0.004946497	0.150008145
CALCOCO1	-0.795026241	8.840392949	-4.825077552	0.000358919	0.004997221	0.138913439
KDELR1	0.874727474	9.014031136	4.82240075	0.000360612	0.005016881	0.134160251
AQP9	-2.041349803	6.356523796	-4.819253911	0.000362612	0.005040791	0.128571287
RAVER2	-0.618517094	4.706975401	-4.818714928	0.000362956	0.005041652	0.1276139
AP1B1	-0.849016832	7.639060354	-4.816647041	0.000364278	0.005056091	0.123940413
FDXR	-0.797548484	5.53506201	-4.815333248	0.000365121	0.005063858	0.121606258
TUFM	-0.877819158	7.226785923	-4.81459664	0.000365594	0.005066467	0.120297468
GCHFR	-1.899166621	4.831694845	-4.813594411	0.000366239	0.005066467	0.11851662
TMEM176A	1.923611492	7.412916085	4.813354787	0.000366393	0.005066467	0.118090816
SRGAP1	1.113023652	4.606716542	4.813279977	0.000366442	0.005066467	0.11795788
SCNN1B	-2.55283728	5.654844764	-4.811699006	0.000367462	0.005076653	0.115148359
TSTD1	-1.852933223	7.287399301	-4.81017185	0.000368451	0.005084036	0.11243418
MPHOSPH9	0.685761767	4.328258936	4.809995631	0.000368565	0.005084036	0.112120973
SIK2	-0.854973549	5.12730568	-4.809162273	0.000369106	0.005087573	0.110639726
PLEKHG4	0.904060497	6.004129225	4.807331549	0.000370297	0.005100059	0.107385416
PRRT3	-1.022718414	6.00134173	-4.806482219	0.00037085	0.005103758	0.105875501
FBN2	1.884823648	3.030865842	4.805351536	0.000371589	0.005105961	0.103865265
IGFBP7	1.000935934	9.912434279	4.805217102	0.000371677	0.005105961	0.103626246
CTSK	1.810731182	10.17311903	4.804927174	0.000371867	0.005105961	0.103110756
ACADVL	-0.857031032	9.488746328	-4.801702782	0.000373983	0.005128268	0.097377097
PNPLA2	-1.479226637	7.025106432	-4.801579265	0.000374065	0.005128268	0.097157431
SCGB2B2	-2.692436411	2.574563352	-4.800154322	0.000375004	0.005137212	0.094623149
RPL13	-0.485065475	10.43496734	-4.798976633	0.000375783	0.005143937	0.092528423
MCTP1	1.383779825	5.192043416	4.797509286	0.000376755	0.005150855	0.089918252
SNX7	0.917943316	7.593545374	4.796772813	0.000377244	0.005150855	0.088608089
GSTO2	-1.661234251	6.348806986	-4.796751241	0.000377258	0.005150855	0.088569711
DHRS11	-1.621292131	5.047907722	-4.796478043	0.00037744	0.005150855	0.088083683
TCF3	0.45166339	6.667393992	4.794227495	0.000378939	0.005162113	0.084079528
PDPN	1.275923399	4.493512858	4.793436063	0.000379467	0.005162113	0.082671273
DPP7	-0.685734672	6.530244717	-4.792586907	0.000380035	0.005162113	0.081160219
IFI44L	1.641441965	5.811288211	4.792108258	0.000380356	0.005162113	0.080308434
RSPO1	-2.029252045	4.485631295	-4.791997174	0.00038043	0.005162113	0.08011075
FZD5	-0.686393807	3.43539942	-4.79178324	0.000380574	0.005162113	0.07973003
ALDH1L1	-1.987624948	2.537700305	-4.791705121	0.000380626	0.005162113	0.079591008
RMDN3	-0.680954497	7.057945615	-4.791209311	0.000380959	0.005162113	0.078708629
MRPL9	-0.452890765	7.973753936	-4.790753156	0.000381265	0.005162113	0.077896799
TIFA	-0.740753408	4.572605727	-4.790607027	0.000381363	0.005162113	0.077636724
SLC20A1	1.12230295	6.909399858	4.790495091	0.000381438	0.005162113	0.077437503
GFPT2	1.525608199	6.762070028	4.789097974	0.000382378	0.005170924	0.074950815
LPAR1	1.273056853	7.511967548	4.788221868	0.000382969	0.005175002	0.073391339
LPAR5	-1.008087192	5.493368154	-4.786727496	0.000383979	0.005184732	0.070731125
SCN8A	0.702738417	2.626074478	4.786135962	0.00038438	0.005186226	0.069678027
TNC	1.904759622	6.956606275	4.785427241	0.00038486	0.005188795	0.068416249
ACTC1	-3.315135104	3.215055205	-4.782749165	0.000386681	0.005209421	0.063647752
LYPD1	1.720872151	2.405749725	4.782060097	0.000387151	0.005211829	0.062420679
TRPC1	0.775346459	4.531365918	4.781535835	0.000387509	0.005212726	0.061487049
DDX28	-0.65165777	3.912899494	-4.780518306	0.000388205	0.005218163	0.059674889
RABAC1	0.968946474	8.99067769	4.7794974	0.000388904	0.005222832	0.057856588
ARHGEF5	-1.76239141	7.477186868	-4.779113701	0.000389168	0.005222832	0.057173164
EFNA1	-0.982202106	7.707569904	-4.778734186	0.000389428	0.005222832	0.056497172
SLC6A2	-1.110509377	2.966750209	-4.777856129	0.000390032	0.005227007	0.054933111
HOGA1	-1.317305509	2.145819049	-4.775878866	0.000391394	0.005238635	0.051410721
LINC01137	-1.02773941	3.996058487	-4.775747374	0.000391485	0.005238635	0.051176457
SHROOM1	0.662456089	3.579261425	4.770389473	0.000395203	0.005284433	0.041629161
PLLP	-1.924626712	7.300131658	-4.767987415	0.000396881	0.005302917	0.03734778
SEC11C	-1.081281664	4.909072366	-4.767373181	0.000397312	0.005304706	0.036252868
SPRR4	-5.334262453	6.129852507	-4.766204086	0.000398133	0.005311699	0.034168755
REV3L	0.558723791	6.737016618	4.764933346	0.000399027	0.00531966	0.031903255
GAB3	0.836826557	3.414383298	4.760750749	0.000401984	0.005355096	0.024445056
GPD1L	-0.736058858	7.061930721	-4.760088844	0.000402454	0.00535737	0.023264586
CLN8	-0.59251843	5.744932775	-4.754793957	0.000406235	0.005400942	0.013819549
PLEKHG4B	2.04574196	3.944419984	4.754620316	0.00040636	0.005400942	0.013509749
FBXO10	0.604582263	3.176864696	4.753694046	0.000407025	0.005400942	0.011857097
ASAP1	1.08569385	7.553869486	4.753685968	0.000407031	0.005400942	0.011842684
WDTC1	-0.854004036	6.372053844	-4.753400298	0.000407237	0.005400942	0.011332972
HS3ST3A1	1.731912101	4.79617195	4.752663327	0.000407767	0.005401711	0.010017968
ID3	1.180038335	8.459323835	4.751851729	0.000408352	0.005401711	0.008569728
ZYX	0.587729838	8.404546182	4.75134722	0.000408717	0.005401711	0.007669427
PKP2	-1.479994458	2.396506511	-4.751305984	0.000408746	0.005401711	0.007595841
ROBO1	0.564733968	8.992355514	4.751225786	0.000408804	0.005401711	0.007452723
MYO9B	0.49073266	5.818389207	4.750326154	0.000409455	0.005406312	0.005847233
CHRD	1.603437379	4.217967539	4.749624573	0.000409963	0.005409027	0.004595118
PARP11	0.640386115	3.364181108	4.747896643	0.000411216	0.005421572	0.001511021
PDE4DIP	0.647822073	5.574754023	4.747442438	0.000411547	0.00542193	0.000700273
SHMT1	-0.9609404	4.843603563	-4.743377147	0.000414515	0.005456069	-0.006557304
ZNF532	1.360649219	7.3506942	4.743059207	0.000414748	0.005456069	-0.007124992
IER5	-0.751162068	7.220023432	-4.741276188	0.000416057	0.005469276	-0.010308828
IGF1	2.200055802	5.989908218	4.740753443	0.000416442	0.005470315	-0.011242337
RAP1GAP	-1.615982378	2.425030608	-4.738248463	0.000418291	0.005490571	-0.015716142
MAOB	-0.777509769	3.709043489	-4.736832456	0.00041934	0.005500304	-0.018245412
MAP7D3	0.780801474	4.113311772	4.735374431	0.000420423	0.005510468	-0.020849987
EPHX2	-1.214153867	6.275907278	-4.733025551	0.000422174	0.005529364	-0.025046495
ACOX3	-0.795277957	6.337600392	-4.731480781	0.000423329	0.005540442	-0.027806741
SMDT1	-0.899690975	6.537734515	-4.729418603	0.000424877	0.005556633	-0.031491952
KLHL14	0.841700028	1.701359127	4.728853205	0.000425302	0.005558133	-0.032502435
VPS28	-0.453744376	9.403025622	-4.72836238	0.000425672	0.005558903	-0.03337967
ACAT2	-1.767298805	6.869513924	-4.727412809	0.000426388	0.005564193	-0.035076891
SH3BGRL2	-1.41902172	6.517368115	-4.722538181	0.000430084	0.005608328	-0.043791275
KRT4	-3.721705516	2.911627867	-4.721916436	0.000430557	0.005610416	-0.044902975
ZWILCH	0.599006837	4.303793477	4.721418007	0.000430938	0.005611283	-0.045794214
CDYL2	0.917220845	3.903091696	4.719902343	0.000432096	0.005622273	-0.04850455
LSAMP	1.600960254	4.416689845	4.718930031	0.00043284	0.00562787	-0.050243398
LPAR4	2.080612287	4.131496009	4.714660928	0.000436126	0.005665215	-0.057879445
ABHD12B	-1.878282421	4.731853872	-4.71376002	0.000436823	0.005665215	-0.059491156
GTF3C5	-0.45098614	6.313031718	-4.713746434	0.000436833	0.005665215	-0.059515463
ABI3BP	1.106311416	4.889774045	4.713557957	0.000436979	0.005665215	-0.059852657
UGGT2	0.651324868	4.909240104	4.71199182	0.000438194	0.00567485	-0.06265472
AGPAT4-IT1	1.427133354	4.001484885	4.711781647	0.000438357	0.00567485	-0.063030773
CTAGE4	-1.42808364	4.562143992	-4.711041449	0.000438932	0.005676946	-0.064355223
CCKAR	2.48243398	2.462006587	4.710757159	0.000439153	0.005676946	-0.064863924
TSNARE1	-1.238622685	5.263228354	-4.707912587	0.000441373	0.00570152	-0.069954467
LRP1	0.990402782	6.916611609	4.706957972	0.000442121	0.005703921	-0.071663025
APELA	2.17081263	4.619662591	4.706860998	0.000442197	0.005703921	-0.071836595
ADIPOQ	-5.688914929	4.64964188	-4.705733639	0.000443081	0.005711214	-0.073854481
TSPAN13	1.22322707	8.561294879	4.704633946	0.000443946	0.00571824	-0.075822992
CLEC4F	-1.512236313	2.214631842	-4.704001551	0.000444444	0.005719415	-0.076955078
PXMP2	-0.935728709	5.758659367	-4.703470309	0.000444863	0.005719415	-0.077906122
GEMIN4	-0.712404814	6.376567628	-4.703301239	0.000444996	0.005719415	-0.078208804
TSG101	-0.487723266	8.620144341	-4.702774541	0.000445412	0.00572065	-0.079151755
CD276	1.244999656	5.358715472	4.700408432	0.000447285	0.005739289	-0.083388227
E2F8	-0.828498856	2.276058726	-4.70013117	0.000447505	0.005739289	-0.083884703
PBK	-1.005386699	2.54202177	-4.697349663	0.000449718	0.005763543	-0.088865874
GPD1	-3.112585257	2.923834698	-4.696895906	0.00045008	0.005764055	-0.089678556
METRN	1.114635995	4.620099008	4.695891225	0.000450883	0.005770207	-0.091478034
LLGL2	-1.742144284	5.672037298	-4.694217983	0.000452224	0.005783226	-0.094475233
KLHL21	-0.727991402	8.007575126	-4.693659275	0.000452672	0.005784827	-0.095476094
ANGPT2	1.254486943	4.429237279	4.691978828	0.000454024	0.005797961	-0.098486642
RAB38	-0.646700576	8.50200374	-4.691023325	0.000454795	0.005802743	-0.100198589
ITM2C	1.476039954	7.462683582	4.690710466	0.000455047	0.005802743	-0.100759151
UBE2E2	0.506485922	8.304247267	4.689710643	0.000455855	0.005808909	-0.102550658
PAQR3	-0.743849607	5.364999282	-4.688642974	0.00045672	0.005811349	-0.104463861
PRPF8	-0.412860348	8.655376501	-4.687756985	0.000457439	0.005811349	-0.106051606
SLC16A9	2.139701943	2.859881698	4.687529815	0.000457623	0.005811349	-0.106458724
SCNN1G	-1.229417619	2.517696666	-4.687091216	0.00045798	0.005811349	-0.107244765
SLCO4A1	-1.408232193	4.176025155	-4.686589929	0.000458388	0.005811349	-0.10814318
SLC34A2	-2.587410784	2.630427562	-4.686422301	0.000458524	0.005811349	-0.108443614
ANKRD54	-0.605588505	5.307113691	-4.68629331	0.000458629	0.005811349	-0.1086748
VASH2	1.489905811	3.598037128	4.685876754	0.000458968	0.005811349	-0.109421398
SLC38A6	1.300359974	5.329134553	4.685874387	0.00045897	0.005811349	-0.109425641
GGT6	-2.6317072	7.618441142	-4.683145289	0.0004612	0.005835447	-0.11431753
TCEAL8	0.949726665	7.967245858	4.680058399	0.000463735	0.005863379	-0.119851812
CBX7	-1.222078649	7.429974666	-4.678897716	0.000464692	0.00587034	-0.121933013
TWF1	0.439554496	4.360425287	4.678595155	0.000464942	0.00587034	-0.122475555
LIMA1	0.884360293	8.139191407	4.675707339	0.000467333	0.005896372	-0.127654437
CDS1	-1.414640921	5.372016119	-4.673658185	0.000469038	0.005913709	-0.131329889
TBL3	-0.714609247	4.38603101	-4.671968863	0.000470448	0.005927312	-0.134360302
SFRP5	-1.217931116	1.862835262	-4.671145679	0.000471137	0.005931751	-0.135837101
ATPAF1	-0.44628465	7.175435981	-4.670416503	0.000471748	0.005931751	-0.137145316
OSER1	-0.502870867	6.559468419	-4.670360066	0.000471795	0.005931751	-0.137246573
CTNNBIP1	-1.726996825	8.580969128	-4.668848776	0.000473064	0.00594353	-0.139958187
LAMC3	-1.427780087	3.719601973	-4.668218362	0.000473594	0.005944339	-0.141089378
PGBD1	0.500213988	2.863628878	4.667936042	0.000473832	0.005944339	-0.141595978
ALDH5A1	-1.111090954	5.327802579	-4.667588342	0.000474125	0.005944339	-0.142219908
EXTL1	-1.441121934	2.689641092	-4.662858022	0.00047813	0.005979187	-0.150709641
VSIG10L	-2.050204324	7.560648086	-4.662839689	0.000478145	0.005979187	-0.15074255
TIMM10	-0.510903906	7.409581161	-4.662831827	0.000478152	0.005979187	-0.150756662
BMPR1B	1.106839278	2.528575578	4.662726428	0.000478241	0.005979187	-0.150945857
KCNA1	1.993986328	3.420757241	4.661810544	0.000479021	0.00598217	-0.152589954
PRSS16	-0.922547514	4.770211276	-4.661520571	0.000479268	0.00598217	-0.153110502
EDEM3	1.012710917	4.855104487	4.661268398	0.000479483	0.00598217	-0.153563201
HSPB8	-1.624976944	5.06637586	-4.659730054	0.000480797	0.00599438	-0.156324987
MPND	-1.039969915	4.837100174	-4.658657904	0.000481715	0.006001641	-0.158249979
ZNF778	-0.88658077	3.691854612	-4.657234535	0.000482936	0.006012669	-0.160805771
TGFBR1	0.749297612	5.603404244	4.655194475	0.000484692	0.006028589	-0.164469302
C3orf80	2.076788962	4.519575422	4.65475067	0.000485075	0.006028589	-0.165266348
PMEPA1	1.14166374	7.793464527	4.654576243	0.000485225	0.006028589	-0.165579615
MORF4L2	0.87392918	6.650816065	4.652300031	0.000487195	0.006048856	-0.169667957
COL8A2	1.722859317	6.465019276	4.651035875	0.000488292	0.006058276	-0.171938789
PEX3	-0.534484722	5.830433407	-4.648171209	0.000490788	0.006083016	-0.177085337
SOCS5	0.624491398	6.571697197	4.647967723	0.000490966	0.006083016	-0.177450947
ECM1	0.949701399	9.706334816	4.647405359	0.000491458	0.006084895	-0.178461393
MRPS34	-0.68163844	7.25536792	-4.64689012	0.000491909	0.006086267	-0.179387198
SNCA	-1.367433704	5.173307471	-4.645186558	0.000493403	0.006100537	-0.182448454
LRRC27	0.375704785	2.991759869	4.642937629	0.000495383	0.006116572	-0.186490231
DDR1	-1.827741255	8.439933702	-4.642936671	0.000495384	0.006116572	-0.186491953
SLC29A3	0.93186975	5.716812956	4.640941243	0.000497147	0.006134114	-0.190078626
SSR1	0.659728376	8.664078775	4.637927737	0.000499823	0.00616288	-0.195496111
OPLAH	-1.140799792	3.891699205	-4.63353968	0.000503746	0.006201619	-0.203386541
KLK10	-1.834700178	7.132963335	-4.633341132	0.000503925	0.006201619	-0.203743613
HOXD10	1.267209998	3.26361369	4.633251627	0.000504005	0.006201619	-0.203904584
SP6	-1.870469919	5.44159643	-4.631641187	0.000505454	0.006215169	-0.206801021
PTPRG	1.110084232	5.293379178	4.630079549	0.000506862	0.006220263	-0.20960997
GNS	0.680750219	6.648988563	4.63003235	0.000506905	0.006220263	-0.209694871
PLEKHS1	-0.821502379	1.543065565	-4.630025973	0.000506911	0.006220263	-0.209706343
SPOCK1	1.742118272	6.073453735	4.627018082	0.000509636	0.006249419	-0.215117502
FHIT	-1.255945643	4.023255402	-4.626502449	0.000510105	0.006250882	-0.216045224
SBSPON	-0.691536139	4.667938929	-4.625091325	0.00051139	0.00626234	-0.218584258
TMEM167A	0.710571049	7.409109504	4.623736066	0.000512627	0.006271382	-0.22102299
ILVBL	-0.528329423	5.256651949	-4.623515024	0.000512829	0.006271382	-0.221420766
NAP1L3	1.299453754	5.957242193	4.622704135	0.000513572	0.00627478	-0.222880048
MIR31HG	2.126282156	2.633369439	4.622084911	0.000514139	0.00627478	-0.223994459
DOCK4	0.807231809	5.675537495	4.621929327	0.000514282	0.00627478	-0.224274468
WFDC3	-4.586110313	4.704565807	-4.62168031	0.00051451	0.00627478	-0.224722637
EFNA3	-1.891584225	6.113585498	-4.619075592	0.000516906	0.006299706	-0.229410919
SERHL	-2.348617596	4.692498464	-4.617411649	0.000518443	0.006314132	-0.232406288
PRC1	-0.891905369	5.499998441	-4.61655961	0.000519232	0.006319436	-0.233940219
UQCRB	-0.391690251	6.059920603	-4.616155415	0.000519606	0.006319696	-0.234667922
ASAP1-IT1	0.863083664	4.148296698	4.613801112	0.000521793	0.006341989	-0.238906926
ELOVL1	-1.055586214	8.945792442	-4.612978019	0.00052256	0.006346999	-0.240389084
INHBA	1.499670291	5.227325642	4.612496165	0.00052301	0.00634815	-0.2412568
SEC24A	0.641964511	6.263309584	4.611429315	0.000524007	0.006355936	-0.243178066
TMX3	0.530430069	5.356902048	4.610413259	0.000524958	0.006363159	-0.24500798
GCNT2	-1.125250179	3.954798768	-4.609764733	0.000525566	0.006366217	-0.246176034
MANEAL	-1.397850274	4.186246871	-4.608061841	0.000527166	0.006381278	-0.249243325
BEGAIN	-0.834888817	3.835318877	-4.607617762	0.000527584	0.006382021	-0.250043264
LMCD1	0.939636828	6.195461035	4.607071668	0.000528099	0.006382444	-0.251027
DHODH	-0.420324926	4.061004539	-4.606526985	0.000528613	0.006382444	-0.252008227
KLF15	-1.681873136	2.433477349	-4.606445663	0.000528689	0.006382444	-0.252154727
LINC00886	-2.070477504	4.827022865	-4.600717647	0.000534125	0.006443717	-0.262475631
C5AR1	0.716581662	5.586706132	4.600121377	0.000534694	0.006446236	-0.263550222
SMOC2	1.329281357	6.645807382	4.598525045	0.000536221	0.006460291	-0.266427306
IL34	-1.468971693	6.776235674	-4.597362098	0.000537336	0.00646937	-0.26852348
ASCL2	-1.153918826	3.619479384	-4.595316904	0.000539303	0.006488687	-0.272210243
SMTNL2	2.878607618	3.531248545	4.590962401	0.000543517	0.006533544	-0.280061449
ANO10	-0.721487527	6.867244516	-4.590596365	0.000543872	0.006533544	-0.280721512
VDAC2	-0.564367774	9.152374518	-4.590272147	0.000544188	0.006533544	-0.281306178
FBXO8	-0.442259027	6.264456044	-4.589780689	0.000544666	0.006533544	-0.282192454
EFNB2	-0.893644709	7.42141988	-4.589273013	0.00054516	0.006533544	-0.283108004
DNM1	1.129279458	8.394484032	4.589208875	0.000545223	0.006533544	-0.283223673
PLA2G6	-1.219292132	5.29368149	-4.588305369	0.000546104	0.006539725	-0.284853148
CHAD	-1.516233667	3.046021172	-4.587145685	0.000547238	0.006548914	-0.286944775
NT5DC2	0.970392481	5.735862032	4.586011793	0.000548348	0.006555498	-0.288990028
MUC15	-1.843598092	6.357257928	-4.585835887	0.000548521	0.006555498	-0.28930733
PDE10A	0.907270145	2.317991602	4.581997782	0.000552298	0.00659624	-0.296231444
ACTR3B	-0.918894366	5.997815265	-4.580603029	0.000553678	0.006608125	-0.298748052
PRPH2	1.964520235	3.960101594	4.580019046	0.000554256	0.006608125	-0.299801818
NBN	0.484675878	6.128418204	4.579150633	0.000555118	0.006608125	-0.301368896
APPBP2	0.343937179	5.693650382	4.579009598	0.000555258	0.006608125	-0.301623406
CUEDC1	0.704603919	4.329605945	4.579002979	0.000555265	0.006608125	-0.301635351
HES5	-1.372792979	2.585669955	-4.578618613	0.000555647	0.006608125	-0.302328985
HK1	-0.79706084	8.64747173	-4.578385007	0.000555879	0.006608125	-0.302750561
EHD3	1.098859026	4.482754182	4.577920014	0.000556341	0.006609233	-0.303589731
XK	-0.982665126	4.06376216	-4.577066839	0.000557191	0.006614936	-0.30512951
LTBP2	0.95059007	7.832418137	4.575841632	0.000558414	0.006621309	-0.307340862
DES	-2.900757592	3.863300858	-4.57578737	0.000558468	0.006621309	-0.307438802
SEC22B	0.89708494	7.696360983	4.573974434	0.000560283	0.006636201	-0.310711255
DERL1	0.616094831	6.453025902	4.573791609	0.000560466	0.006636201	-0.311041286
GOPC	0.725552314	5.506912476	4.572706368	0.000561556	0.006644704	-0.313000404
RHCG	-3.619884979	3.42381007	-4.571772393	0.000562495	0.00665013	-0.314686556
WNT2	1.772493018	4.345142361	4.571511678	0.000562758	0.00665013	-0.315157255
IRS2	-1.069539501	7.819529663	-4.568666493	0.000565631	0.006679672	-0.320294496
KRT74	-2.312593637	2.690567699	-4.567760073	0.00056655	0.006684836	-0.321931309
ELF4	0.713786609	6.817925461	4.567497903	0.000566815	0.006684836	-0.322404752
KIF21A	-1.099871521	5.924534198	-4.566220621	0.000568113	0.006685906	-0.324711461
MLXIPL	-1.951170012	2.156065864	-4.566053157	0.000568284	0.006685906	-0.325013906
FMO3	2.603036722	3.299084783	4.565973993	0.000568364	0.006685906	-0.32515688
ITGB8	-0.955998461	3.777000452	-4.565937694	0.000568401	0.006685906	-0.325222437
SP110	0.630672755	6.548628548	4.560387911	0.000574078	0.006748249	-0.335247348
GOLT1B	0.914780253	6.469382261	4.559392909	0.000575102	0.006755848	-0.337045042
HOOK2	-1.23056183	5.944303798	-4.557408761	0.00057715	0.006775455	-0.340630179
HOXD8	0.987653218	6.530592622	4.556018487	0.00057859	0.006787898	-0.343142509
ZFP82	0.542599224	3.274157878	4.555622015	0.000579001	0.006788271	-0.343859003
SLITRK6	-0.91401883	4.664913001	-4.553661605	0.000581038	0.006806143	-0.347402061
MIPOL1	-0.626881723	2.513809811	-4.553423734	0.000581286	0.006806143	-0.347831996
GJC1	1.315175851	3.427208405	4.551966157	0.000582806	0.006818054	-0.350466595
SLC16A5	-0.741704955	6.094159285	-4.551718139	0.000583065	0.006818054	-0.350914916
LMAN1	1.149618473	5.399660755	4.551236067	0.000583569	0.00681949	-0.351786335
PINK1	-0.787424464	7.52491272	-4.549036731	0.000585874	0.006839152	-0.3557623
PDIA4	1.050006739	8.049862694	4.548901565	0.000586016	0.006839152	-0.35600667
NUP35	-0.591686112	6.123935972	-4.546893233	0.00058813	0.006854115	-0.359637834
ARHGEF37	-1.393108868	5.848930719	-4.546600905	0.000588438	0.006854115	-0.360166414
SDCBP	0.888275396	9.180769074	4.546591896	0.000588448	0.006854115	-0.360182705
SPINT1	-2.374321963	7.181511376	-4.544915533	0.000590219	0.006870274	-0.363214047
AIM2	2.626182669	3.110648042	4.541191393	0.000594174	0.006911814	-0.369949459
FAM110A	-1.564657277	6.88128541	-4.53992937	0.000595521	0.006922976	-0.372232276
SH3BGR	-1.321881485	4.01758836	-4.537440649	0.000598185	0.006949436	-0.376734525
NCALD	-1.307898534	5.382599329	-4.536682568	0.000598999	0.006951562	-0.378106075
ARPC5	0.560816418	6.039297325	4.536546731	0.000599145	0.006951562	-0.378351842
POLR2I	-0.642770934	8.756094471	-4.535478711	0.000600294	0.006960381	-0.380284269
LINC00173	-1.234748182	4.447458767	-4.532037303	0.000604013	0.006998961	-0.386511843
MAP7	-1.822234151	5.588237895	-4.530125922	0.000606089	0.007018467	-0.389971236
AIFM2	-1.162127712	3.672518769	-4.528052418	0.000608349	0.007040081	-0.393724508
ZNRF3	-0.748498474	6.594849964	-4.527324195	0.000609144	0.007042635	-0.395042783
RALA	0.558475328	7.791626898	4.527130208	0.000609357	0.007042635	-0.395393961
CHD9	0.427081598	6.120455588	4.526387619	0.00061017	0.007047478	-0.396738317
ACTR2	0.645497526	6.718376403	4.524791136	0.000611921	0.007061664	-0.399628736
ZKSCAN7	0.837695645	3.503137112	4.524401113	0.00061235	0.007061664	-0.400334911
KIF13B	-0.985407014	7.48658369	-4.524189946	0.000612582	0.007061664	-0.400717257
RUNX1-IT1	1.533006417	5.556989008	4.523621398	0.000613208	0.007064326	-0.401746713
ALDH18A1	1.398331241	6.853637454	4.522580666	0.000614355	0.007072986	-0.403631232
RSPRY1	0.798995882	7.044142618	4.521658203	0.000615373	0.007080157	-0.40530169
HDGF	-0.549721445	9.707180288	-4.519143116	0.000618159	0.007102591	-0.409856652
HSPB3	-0.985820424	2.496340638	-4.518960549	0.000618362	0.007102591	-0.410187319
EID1	0.909052041	8.543805025	4.518823767	0.000618514	0.007102591	-0.410435061
TM7SF2	-2.182960363	6.742760752	-4.518461735	0.000618916	0.007102652	-0.41109079
RNF39	-1.789412863	6.459329992	-4.516816921	0.000620748	0.007118698	-0.414070133
HOTAIR	-1.728733237	4.594251325	-4.516434271	0.000621175	0.007118698	-0.414763288
SUCLG1	-0.485566305	6.354799148	-4.51588956	0.000621783	0.007118698	-0.415750041
PIGS	-0.806527817	7.293260868	-4.5157792	0.000621906	0.007118698	-0.415949964
RBP4	-2.933151359	5.441755821	-4.513117817	0.000624887	0.007148248	-0.420771592
PGLYRP4	-1.579740668	5.098600347	-4.512687098	0.000625371	0.007149212	-0.421552
PLCL2	1.069531779	4.392425756	4.510728431	0.000627576	0.00716984	-0.425101097
PPP1R26	-0.538602578	6.285795462	-4.507883818	0.000630793	0.007201994	-0.430256264
MBLAC1	-0.752150844	2.162668233	-4.506600899	0.00063225	0.007214019	-0.432581528
PDZRN3	0.654345906	6.104067701	4.505209584	0.000633833	0.007227477	-0.435103455
KBTBD3	-0.966710387	5.083183562	-4.504668711	0.00063445	0.007229901	-0.43608391
CHCHD7	-0.699239201	6.171220316	-4.500663229	0.000639036	0.007277529	-0.443345732
RTN4R	-1.399253065	2.974406292	-4.499923773	0.000639887	0.007282579	-0.444686534
SLAIN1	-2.055248963	2.979749764	-4.499474365	0.000640404	0.007283834	-0.445501441
HCFC1R1	1.18758026	8.926714168	4.499064137	0.000640877	0.00728458	-0.446245322
SLC39A13	0.840529443	6.409382662	4.498580669	0.000641434	0.007286288	-0.447122035
CA9	-1.963821595	2.052500848	-4.498019966	0.000642082	0.007289013	-0.448138835
CES4A	-1.6738403	6.550506858	-4.49656901	0.00064376	0.007299389	-0.450770212
FTL	1.252216984	12.71650504	4.49652418	0.000643812	0.007299389	-0.450851517
LOXL2	1.718084783	4.638425545	4.492122283	0.000648931	0.007352771	-0.458835966
WNK2	-2.19050734	4.629880641	-4.491433522	0.000649736	0.00735723	-0.460085474
PTK7	1.773576975	5.910906225	4.490634026	0.000650671	0.007363163	-0.461535932
LOC101927468	1.144651345	4.352015496	4.489352351	0.000652174	0.007375503	-0.463861312
WNT5A	1.705751556	6.334521342	4.487309165	0.000654577	0.007394713	-0.467568683
NOS1	-1.475912395	2.576204551	-4.487205277	0.000654699	0.007394713	-0.467757201
CGNL1	-1.626808995	5.282961783	-4.48342416	0.000659171	0.007440526	-0.474619271
DHX32	-0.713718314	7.129099628	-4.482548838	0.000660211	0.007445565	-0.476208046
AKR1C1	-1.181281706	5.019894582	-4.482175639	0.000660655	0.007445565	-0.476885456
PIGR	-1.702603618	2.93000764	-4.481998031	0.000660866	0.007445565	-0.477207843
HLF	-1.191197007	6.652189777	-4.481557456	0.000661391	0.007446785	-0.478007576
HEXA	0.685311385	5.757027805	4.480632382	0.000662493	0.00745451	-0.47968684
ELK3	0.912965813	5.912917998	4.477646187	0.000666066	0.00749	-0.485108224
DEDD2	-0.815030542	7.592755767	-4.473058787	0.000671594	0.007547336	-0.493438408
PAIP2B	-1.370981968	5.988867373	-4.472715996	0.000672009	0.007547336	-0.494060966
ALDH2	-1.057675243	8.675517131	-4.471553606	0.000673418	0.007558416	-0.496172126
CDC27	0.59027402	7.059745162	4.470316687	0.00067492	0.007570533	-0.498418805
COMTD1	-0.859220974	6.649027532	-4.467044925	0.000678912	0.007610536	-0.504362248
ARL6IP6	-0.481914736	4.897839598	-4.466009118	0.000680181	0.007619985	-0.506244117
MAP6D1	-0.663410435	2.949578021	-4.46427584	0.00068231	0.007639049	-0.509393415
HOOK3	0.799450215	5.834029415	4.46312954	0.000683721	0.007650065	-0.511476369
LRBA	-0.759705957	7.581960513	-4.462732158	0.000684211	0.007650764	-0.51219849
HEY1	1.123827638	7.202134338	4.461209257	0.000686093	0.007665189	-0.514966048
SERPINB6	0.48439684	5.664559658	4.460994753	0.000686358	0.007665189	-0.515355883
ESPL1	-1.353901447	3.739191141	-4.460011126	0.000687577	0.007674007	-0.517143575
RPL7	-0.389047158	9.749253834	-4.459206376	0.000688575	0.007678211	-0.518606241
SLC30A4	0.328194653	4.218541061	4.459016071	0.000688812	0.007678211	-0.518952137
LGR6	-2.425290654	5.008651727	-4.458289027	0.000689715	0.007683498	-0.520273642
RAB40B	-0.851681053	6.379690498	-4.456994853	0.000691327	0.007693708	-0.522626125
RAB11FIP4	-1.447188388	3.597169518	-4.456862766	0.000691492	0.007693708	-0.522866235
MME	1.676251268	6.14622988	4.456025253	0.000692537	0.007700551	-0.524388728
ADAMTSL1	1.336728648	3.379229551	4.455231646	0.00069353	0.007706794	-0.52583147
PCK1	-1.935825719	1.980406606	-4.453256957	0.000696005	0.007725602	-0.529421659
COL3A1	3.321363624	12.34142355	4.453192368	0.000696086	0.007725602	-0.529539094
PAQR6	-1.39050411	5.178872749	-4.45253553	0.000696911	0.007729968	-0.530733389
NEBL	-1.400803351	6.181920221	-4.451409726	0.000698328	0.007740887	-0.532780482
SLC25A20	-0.578149813	5.791219644	-4.449992898	0.000700116	0.007755898	-0.535356945
DGAT2	-3.18535591	8.244638476	-4.448930768	0.000701459	0.00776597	-0.537288535
KAT2B	-0.585477487	7.107938995	-4.444271936	0.000707383	0.007826707	-0.545762482
MRPS24	-0.623229514	8.946630395	-4.442953684	0.000709068	0.007840508	-0.548160659
VCL	0.36090025	6.53820876	4.442129895	0.000710124	0.007847328	-0.549659395
AFAP1	0.958391272	5.37449187	4.441322434	0.00071116	0.007853926	-0.551128492
TSPAN18	1.311537649	6.170701242	4.439867793	0.00071303	0.007869725	-0.553775246
TIPARP	-1.299378832	7.316517941	-4.43944431	0.000713576	0.00787089	-0.554545823
SLC31A2	-1.187910073	7.813412234	-4.437556436	0.000716013	0.007892264	-0.557981261
SCG2	1.990667351	2.283682901	4.437157668	0.000716529	0.007892264	-0.558706962
HELZ	0.580316673	5.378218153	4.436919472	0.000716837	0.007892264	-0.559140452
BAALC	1.230560991	3.608139978	4.434593913	0.000719854	0.007920612	-0.563373022
RGS16	1.321496361	3.631212926	4.432809186	0.000722179	0.007941307	-0.566621646
C6orf15	-1.58004213	2.283290681	-4.43092837	0.000724637	0.007963444	-0.570045528
HDHD3	-1.06641696	6.153842592	-4.428867616	0.000727341	0.007988247	-0.573797391
LIN7B	-1.131763202	6.31354732	-4.427804676	0.000728739	0.007998696	-0.575732779
C1orf216	0.958360655	6.524069993	4.427333595	0.00072936	0.0080006	-0.576590554
PSD3	1.1362772	6.746618417	4.424712378	0.000732824	0.008033669	-0.581363857
PDCD2	-0.355944494	6.777211055	-4.421923562	0.000736528	0.008069329	-0.586443134
SPATA2	-0.684738868	5.45422282	-4.42131167	0.000737343	0.008073317	-0.58755768
OSCP1	-0.868414221	4.849207303	-4.420518766	0.000738401	0.008079954	-0.589001992
WDR47	-0.709972639	7.267483268	-4.419400759	0.000739895	0.008086772	-0.591038605
FANCE	-0.832686038	6.648100435	-4.419376187	0.000739928	0.008086772	-0.591083369
HSPA14	-0.383773599	5.922054664	-4.416591662	0.000743663	0.008122634	-0.59615635
CTAGE15	-1.213523599	5.066117974	-4.414140316	0.000746968	0.008143761	-0.600622982
LOC153684	1.023929091	2.261072968	4.414093785	0.00074703	0.008143761	-0.600707774
TTC12	-1.00992184	4.713515733	-4.414051818	0.000747087	0.008143761	-0.600784249
ABHD16A	-0.307815032	5.402855191	-4.413558806	0.000747754	0.008143761	-0.601682651
ZDHHC12	-1.10117953	5.913146555	-4.413470449	0.000747873	0.008143761	-0.601843663
SGPL1	-0.819921441	7.291349064	-4.410324484	0.000752142	0.008185261	-0.607577085
ZDHHC3	-0.598792481	7.192522869	-4.409536255	0.000753215	0.00819196	-0.609013764
GHITM	-0.372769676	8.612347065	-4.408884474	0.000754104	0.008196644	-0.610201793
PNMA2	1.02073097	1.994457066	4.406196813	0.000757781	0.008231148	-0.615101157
TNFRSF11A	-0.983380836	4.562887982	-4.405892165	0.000758199	0.008231148	-0.61565655
PPP1R18	0.697114686	7.093435189	4.402803958	0.000762449	0.008269744	-0.621287072
OGFOD1	0.547799594	6.061293989	4.40263752	0.000762678	0.008269744	-0.621590556
ABHD6	-0.946763284	5.755618862	-4.401807341	0.000763825	0.00827203	-0.623104345
EHD2	0.744492386	7.985179928	4.401104598	0.000764798	0.00827203	-0.624385814
SEC63	0.508565829	6.98942759	4.401071823	0.000764843	0.00827203	-0.624445583
TOMM20	-0.430681246	9.089688822	-4.400833496	0.000765173	0.00827203	-0.624880189
FSTL1	1.719489236	7.697757173	4.400813518	0.000765201	0.00827203	-0.624916622
C1orf35	-0.838900595	5.182866517	-4.398378517	0.000768582	0.008303562	-0.629357366
VEZF1	0.317806328	7.083053701	4.397060304	0.000770419	0.008318383	-0.631761659
MUC16	-1.522267053	2.986088205	-4.396313854	0.000771461	0.008322664	-0.63312319
OBSCN	-0.742513495	3.336824049	-4.396110067	0.000771746	0.008322664	-0.633494909
SSR2	0.569249796	10.29610016	4.395673518	0.000772356	0.008323867	-0.634291212
PAK4	-0.958293672	5.644343768	-4.395364991	0.000772788	0.008323867	-0.634854003
USP30	-0.957147135	5.280294378	-4.391846792	0.000777728	0.008372039	-0.641272313
NRTN	-1.225214008	2.929755384	-4.390424753	0.000779734	0.008388587	-0.643866916
CHMP4C	-1.757536772	6.682409938	-4.388959333	0.000781807	0.008405833	-0.646540881
C9orf64	0.512998901	5.133342943	4.38797894	0.000783197	0.00841572	-0.648329934
ZNF524	-0.845251795	6.334597458	-4.386719659	0.000784986	0.008429882	-0.650628051
PELO	0.491555029	4.245052237	4.380705057	0.00079359	0.008517167	-0.661606548
NINJ1	-1.251542304	7.808668058	-4.378822844	0.000796302	0.008541155	-0.665042905
IP6K2	-0.743243516	8.126243369	-4.374020436	0.000803267	0.008610695	-0.673812261
FAM3B	-2.443070877	3.597795099	-4.371975973	0.000806251	0.008637507	-0.677546213
ZNF451	0.353294049	5.496528698	4.36902699	0.000810576	0.008678639	-0.682932881
CITED2	-1.068048356	6.392984246	-4.368157037	0.000811856	0.008687149	-0.68452212
SMIM5	-1.473474889	6.700908781	-4.367141376	0.000813353	0.008697969	-0.686377632
NHP2	-0.413979027	8.99370276	-4.365078522	0.000816403	0.008720197	-0.690146575
RHBG	-1.238682643	4.975363226	-4.365076289	0.000816407	0.008720197	-0.690150654
OVOL1	-2.588588045	5.349593405	-4.362987193	0.000819508	0.008748096	-0.693967972
DHPS	-0.716389742	7.108802534	-4.36234812	0.000820459	0.008753026	-0.695135809
WNT4	-2.037951051	6.026838348	-4.361501038	0.000821721	0.008761269	-0.696683822
WDFY1	0.906405006	7.361382784	4.361028584	0.000822426	0.008763563	-0.697547245
PC	-1.159551229	2.753856161	-4.360580415	0.000823095	0.008765474	-0.698366308
RAB8B	0.818642579	5.295908725	4.358550519	0.000826134	0.008789223	-0.702076342
FOXF2	2.17647118	4.426978942	4.358434441	0.000826308	0.008789223	-0.70228851
TNNT1	-1.557555725	4.659885938	-4.357057399	0.000828376	0.008796134	-0.704805569
C15orf40	-0.85635389	4.775518466	-4.357056848	0.000828377	0.008796134	-0.704806576
CYP4F3	-1.772337392	3.742584192	-4.357019894	0.000828432	0.008796134	-0.704874127
THBS1	1.404173627	6.165575262	4.355568322	0.000830619	0.008814116	-0.707527626
L3MBTL4	-1.108493055	4.681470305	-4.354550713	0.000832155	0.0088209	-0.709387955
STAP2	-1.603140881	7.45669133	-4.354491654	0.000832244	0.0088209	-0.709495925
FAM83F	-2.064910048	5.128222535	-4.352649849	0.000835032	0.008845212	-0.712863267
CYTL1	1.482541001	4.000864967	4.35107411	0.000837425	0.008865214	-0.715744426
EFHD1	-1.207593331	6.528289172	-4.350754491	0.000837912	0.008865214	-0.716328864
PSAPL1	-3.122900037	7.821362282	-4.349867505	0.000839263	0.008870065	-0.717950807
RPS15	-0.611553462	9.872023543	-4.349802515	0.000839362	0.008870065	-0.718069652
ALDH6A1	-0.630465877	4.936181865	-4.349421135	0.000839943	0.008870972	-0.718767069
TMCO4	-0.738700092	4.324269875	-4.346291535	0.000844732	0.008916285	-0.724490608
PAFAH1B3	-0.696922515	5.935841432	-4.345420578	0.00084607	0.008925139	-0.726083618
TEAD2	0.708562665	4.281752385	4.34470764	0.000847167	0.008926538	-0.727387661
SIRT5	-0.436339717	4.662715345	-4.344682068	0.000847206	0.008926538	-0.727434435
YDJC	-1.072401879	5.483135482	-4.344361624	0.000847699	0.008926538	-0.728020581
SMIM10	1.146052134	3.509044863	4.34256692	0.000850468	0.008950428	-0.731303574
PRICKLE1	1.000838058	7.319602655	4.33956789	0.000855116	0.008994054	-0.736790295
IFI6	1.288128875	5.694690148	4.337445716	0.000858421	0.009023509	-0.740673335
TTYH1	-2.261950265	2.834692002	-4.336812932	0.000859409	0.00902859	-0.741831254
HOXD9	1.196700086	4.72495982	4.334134458	0.000863604	0.009067338	-0.746732966
CKMT2	-2.6149458	4.397997985	-4.331947543	0.000867045	0.009098126	-0.750735619
ECH1	-0.906834729	8.543048915	-4.33027502	0.000869686	0.009120491	-0.753797102
TMEM68	-0.690081877	5.871166522	-4.32939833	0.000871074	0.009129692	-0.755401956
USP43	-0.837977459	5.021701076	-4.328784092	0.000872048	0.009134546	-0.756526411
MCM2	-0.679756634	6.067655681	-4.328215289	0.00087295	0.00913865	-0.757567724
DDRGK1	-0.60787961	7.143272522	-4.325794523	0.000876803	0.009173612	-0.761999791
PLAGL2	-0.983730116	5.330525702	-4.324725833	0.000878509	0.009186092	-0.763956582
SRM	0.89500368	8.033338735	4.324166462	0.000879403	0.009190073	-0.764980846
LOC101929243	-1.2478637	5.392132435	-4.321521646	0.000883645	0.009229013	-0.769824166
B3GALT4	-0.736931662	4.959283082	-4.320883537	0.000884672	0.009230248	-0.770992803
ZNF618	0.659336218	5.388941963	4.320806864	0.000884795	0.009230248	-0.771133224
UFM1	0.46809824	6.799809452	4.319671098	0.000886626	0.009243954	-0.773213378
XPOT	0.662372298	7.729656055	4.319028721	0.000887663	0.009249377	-0.774389946
TCF12	0.562541869	7.772210629	4.318315546	0.000888816	0.009255999	-0.775696231
PCLO	-0.901052887	2.427219709	-4.315501979	0.000893379	0.009298109	-0.780850167
GCNT1	1.114322186	3.068505793	4.314822782	0.000894485	0.009304199	-0.782094443
MAN1A1	0.991992993	7.027705245	4.314364361	0.000895231	0.009306556	-0.782934288
IFT20	0.78496574	7.943694782	4.310969733	0.000900781	0.009357501	-0.789153986
FLAD1	-0.625395603	6.191414295	-4.310688572	0.000901242	0.009357501	-0.789669183
CD47	0.441594711	6.987310087	4.310353192	0.000901793	0.009357501	-0.790283739
MFSD3	-0.881695806	4.337182455	-4.310090773	0.000902224	0.009357501	-0.790764608
LMTK2	-0.571183031	4.629940148	-4.309373829	0.000903403	0.009364297	-0.792078407
TMEM54	-1.255158932	8.326222515	-4.305146426	0.000910385	0.009431207	-0.799826088
ISOC1	-1.067201446	6.452766229	-4.303835384	0.000912562	0.009440933	-0.802229216
CASP7	0.757317433	7.175300678	4.303645978	0.000912876	0.009440933	-0.802576407
TPM1	0.824522413	7.621560445	4.303627772	0.000912907	0.009440933	-0.802609782
ZDHHC17	0.49096649	4.827393915	4.303126002	0.000913742	0.009444107	-0.803529573
PAK2	0.488263593	5.69139905	4.302431751	0.000914898	0.009445654	-0.804802239
ACSL1	-1.59692751	8.551867608	-4.301851679	0.000915865	0.009445654	-0.805865633
MAP9	0.539509537	3.25682006	4.301383983	0.000916646	0.009445654	-0.806723041
GPR85	0.768957233	1.792197863	4.301261556	0.00091685	0.009445654	-0.806947486
PPP1R9B	0.575428625	5.867784402	4.301188862	0.000916972	0.009445654	-0.807080754
PRPS2	-0.495935815	6.661706998	-4.30113675	0.000917059	0.009445654	-0.807176292
LINC00964	-1.073560547	2.138736278	-4.300413583	0.000918268	0.009452666	-0.808502103
C3AR1	0.913534564	5.043840795	4.299403947	0.000919959	0.009464625	-0.810353189
CHMP1B	-1.041514635	6.319409253	-4.298835924	0.000920912	0.009468982	-0.811394657
MIB1	0.614190709	7.036077296	4.296027983	0.000925636	0.009512092	-0.816543443
NTNG2	1.115807059	3.52084099	4.295475186	0.000926569	0.009514806	-0.817557167
LHX2	-1.918983208	2.71239762	-4.295241485	0.000926964	0.009514806	-0.817985739
ZNF783	0.515377234	6.541041093	4.294527381	0.000928171	0.009521735	-0.819295327
TIGD2	-0.923692708	5.309388044	-4.292692212	0.000931281	0.009548165	-0.822661043
FN3KRP	-0.748129232	5.932535761	-4.288977988	0.000937608	0.009607532	-0.829473923
NDUFS5	-0.37156793	9.778289255	-4.28748347	0.000940167	0.009628234	-0.832215629
ZBTB8A	1.035846261	4.960346335	4.286873278	0.000941214	0.009628239	-0.833335092
FRS2	0.470234982	4.424564496	4.28685572	0.000941244	0.009628239	-0.833367304
LOC100310756	0.898945804	4.250222269	4.286347726	0.000942116	0.009631655	-0.834299302
THBS2	1.628787085	10.57514585	4.285617117	0.000943372	0.009638989	-0.835639763
ETV7	-1.473189254	4.815766321	-4.28497476	0.000944478	0.009643952	-0.836818348
SLC24A2	1.176511399	2.831803833	4.284496471	0.000945302	0.009643952	-0.837695929
VSIG10	-0.899072938	5.895368223	-4.284152396	0.000945895	0.009643952	-0.838327263
PLSCR1	0.791459679	5.827431615	4.28336243	0.000947259	0.009643952	-0.839776791
GPRIN2	-2.025740033	5.789501045	-4.283324361	0.000947325	0.009643952	-0.839846646
SNF8	0.426325829	7.517767008	4.28330092	0.000947366	0.009643952	-0.83988966
MAP3K13	-0.481627563	4.661042011	-4.283147273	0.000947631	0.009643952	-0.840171596
TENM3	1.677889852	3.369116302	4.282060646	0.000949511	0.009657591	-0.842165591
SCARB2	0.687606552	6.987721645	4.281076285	0.000951218	0.009657777	-0.843972019
NDFIP2	-0.913574836	6.218405888	-4.28088099	0.000951557	0.009657777	-0.84433042
IL1R2	-1.401710979	6.422137935	-4.280826186	0.000951652	0.009657777	-0.844430996
PHLDA2	-1.489817178	4.384947168	-4.280804924	0.000951689	0.009657777	-0.844470015
RPTN	-2.808751902	3.944400312	-4.2804918	0.000952232	0.009657817	-0.845044665
REEP4	-0.923715015	7.800573886	-4.279906868	0.000953249	0.00966265	-0.846118162
RNF145	0.527471271	5.013794622	4.277786832	0.000956943	0.009686596	-0.850009228
ANO4	1.130772057	1.918473289	4.277666423	0.000957153	0.009686596	-0.850230238
GPR65	1.441300453	3.986481334	4.277476283	0.000957485	0.009686596	-0.850579238
TMPRSS11E	-3.037313522	3.230849716	-4.277244611	0.00095789	0.009686596	-0.851004476
PIP5K1B	-0.867936309	3.674095334	-4.276999741	0.000958318	0.009686596	-0.851453943
VPS37C	-0.67238631	6.383408725	-4.276632963	0.00095896	0.009687607	-0.852127189
YIF1A	0.684660327	8.337095317	4.27605621	0.00095997	0.009692335	-0.85318588
JUP	-2.147308883	9.882757575	-4.274913186	0.000961974	0.009707094	-0.855284115
RAB33A	1.439371891	3.004050457	4.273401414	0.000964632	0.009728425	-0.858059439
CDC20	-1.07847401	5.074845526	-4.272813908	0.000965667	0.009733375	-0.859138044
FARP1	0.831089134	6.331247338	4.271975957	0.000967145	0.009742784	-0.860676497
PYCARD	-0.999621465	8.318958116	-4.271304276	0.000968331	0.009749246	-0.86190973
DZANK1	-0.394171826	3.270996145	-4.270936377	0.000968981	0.009750308	-0.862585225
RBFOX2	0.841266345	6.393121446	4.269962765	0.000970705	0.009758375	-0.86437292
AADAT	1.274159843	2.896724662	4.269867412	0.000970874	0.009758375	-0.864548009
SERPINE1	1.572490666	3.630030968	4.26509215	0.000979375	0.009834916	-0.873317393
SIX1	1.083306768	3.075510024	4.264972853	0.000979589	0.009834916	-0.873536499
GSS	-0.371851332	7.437721195	-4.264243902	0.000980893	0.009842492	-0.874875351
GNAI1	-0.58786591	7.042952556	-4.26315656	0.000982843	0.009856527	-0.876872542
IFIT5	0.648369531	6.336399834	4.262533649	0.000983962	0.009862217	-0.878016731
DUT	-0.391262476	8.036065045	-4.257796707	0.000992512	0.009942346	-0.886718896
ZNF385B	-0.584347163	2.155224499	-4.257217123	0.000993563	0.009947308	-0.887783781
HAGH	-0.830868321	7.126905088	-4.256247326	0.000995325	0.009958789	-0.889565683
ATP6V1C2	-1.906215635	7.223123372	-4.255973464	0.000995823	0.009958789	-0.890068891
ENTPD4	0.449382847	4.397474576	4.25544437	0.000996786	0.009962851	-0.891041095
ODF2	0.648980616	5.631709699	4.251808963	0.00100343	0.010023652	-0.897721797
PLB1	-0.988915335	2.495768515	-4.250454445	0.001005917	0.010042888	-0.900211267
CACNA1G	0.984042799	3.155216642	4.248259914	0.001009959	0.010077626	-0.904244949
VPS13C	0.374090932	5.437755039	4.24648075	0.001013249	0.010103432	-0.907515478
LIPA	0.841321603	5.813338828	4.246250929	0.001013675	0.010103432	-0.907937964
DNAJB2	-0.802866066	8.357955329	-4.245884485	0.001014354	0.010104573	-0.908611619
MVK	-1.339915363	4.61089261	-4.244241356	0.001017406	0.01012372	-0.911632423
TWIST1	0.820147615	8.929081756	4.244240196	0.001017408	0.01012372	-0.911634554
CAPZA2	0.429491255	5.99909422	4.24273507	0.001020212	0.010145975	-0.914401859
CENPJ	1.029677836	4.621635236	4.242189516	0.00102123	0.010150459	-0.915404957
GET4	-0.674329402	4.740670427	-4.240611612	0.001024181	0.010172726	-0.918306366
CTSZ	1.000164362	7.093535381	4.240383832	0.001024607	0.010172726	-0.91872522
LOC100507507	0.536987872	2.638591539	4.239528889	0.001026211	0.010182992	-0.920297376
SORD	-1.516026638	6.953133876	-4.238627078	0.001027905	0.010194147	-0.921955788
PUSL1	-0.746728063	6.607409888	-4.236772936	0.001031396	0.010221278	-0.925365745
DLG3-AS1	-0.764618234	1.441558368	-4.236568011	0.001031783	0.010221278	-0.925742642
UBAC1	-0.777114876	7.834855162	-4.234063426	0.001036521	0.0102598	-0.930349361
ST6GALNAC2	-1.06101669	8.799313553	-4.233906537	0.001036818	0.0102598	-0.930637948
CCKBR	-0.871194569	1.683292414	-4.233496601	0.001037596	0.010261822	-0.931392008
NEFH	2.381558113	3.564623463	4.232943559	0.001038647	0.010266534	-0.932409328
RNF167	-0.733905508	7.566528355	-4.228553726	0.001047023	0.010343615	-0.940485386
CYB5R1	-0.850644161	5.802180165	-4.22785884	0.001048355	0.010351061	-0.941763937
TSC22D4	-0.781310272	5.352206914	-4.227001411	0.001050002	0.010361598	-0.943341616
NEURL3	-0.696125409	1.623504042	-4.226412745	0.001051133	0.010367049	-0.944424805
UBXN1	-0.802299173	7.786538748	-4.222875871	0.00105796	0.010428634	-0.950933561
CDCA7	-0.703616734	4.202520649	-4.222312922	0.001059051	0.010433638	-0.951969632
PLXNC1	1.163421471	5.369696653	4.221710891	0.001060219	0.010433832	-0.953077662
ZNF280C	0.775418428	4.483064563	4.221701524	0.001060237	0.010433832	-0.953094903
POLD2	-0.643310121	8.231523722	-4.220331781	0.001062899	0.010454279	-0.955616016
GNG7	-0.897146827	3.463239422	-4.218247352	0.001066964	0.010485049	-0.959452879
NRSN2	0.584895164	4.835543922	4.218126493	0.0010672	0.010485049	-0.959675359
HS3ST6	-3.547129594	6.221263886	-4.217180644	0.00106905	0.010493878	-0.961416542
GRID1	1.139673766	3.135444322	4.216822403	0.001069752	0.010493878	-0.962076038
SFT2D3	-0.274752059	4.911871598	-4.216767939	0.001069858	0.010493878	-0.962176302
MYH14	-2.519586128	6.862289265	-4.215695001	0.001071962	0.010504563	-0.964151574
SEC23B	-0.555308283	6.945967565	-4.215385569	0.00107257	0.010504563	-0.964721254
SFMBT1	-0.712564882	4.405407222	-4.21531488	0.001072709	0.010504563	-0.964851398
DACT2	-1.499317914	3.682910431	-4.21430079	0.001074703	0.010517426	-0.966718454
BFAR	0.503132603	6.181553219	4.214049306	0.001075198	0.010517426	-0.96718148
TSPYL1	-0.466140689	6.103604345	-4.213048863	0.00107717	0.010529514	-0.969023523
PDHX	-0.659603712	6.423706219	-4.212825502	0.001077611	0.010529514	-0.969434791
TNFSF13	-0.588626921	5.789429745	-4.212315946	0.001078617	0.010533593	-0.970373042
EMC3	-0.51164603	7.357029188	-4.211947845	0.001079345	0.010534948	-0.971050846
STC1	0.916530205	3.800280467	4.211174788	0.001080874	0.010544125	-0.972474351
SPIN1	0.67798242	7.07908964	4.208832281	0.001085523	0.010583701	-0.976788157
EMC10	-0.362146877	7.025283136	-4.20740696	0.001088361	0.010604673	-0.979413166
FAM221A	-0.724127143	3.404284445	-4.207157291	0.001088859	0.010604673	-0.979873
EXOG	0.82263946	3.648392569	4.20680233	0.001089568	0.010605799	-0.980526764
FASTKD5	-0.644255551	6.146274138	-4.206443201	0.001090285	0.01060701	-0.981188219
DKK1	-2.162120123	2.230211203	-4.206078513	0.001091014	0.010608332	-0.981859922
C1QBP	-0.344420845	8.119449735	-4.205674968	0.001091821	0.010610175	-0.982603206
FCGR1B	2.31861904	2.714140364	4.205390852	0.00109239	0.010610175	-0.983126526
HSPA2	-0.620055651	7.263485068	-4.204642613	0.001093889	0.01061854	-0.984504756
ACSM1	-0.618853809	1.912013754	-4.20436866	0.001094438	0.01061854	-0.98500938
PARD3	-1.037965425	8.053859113	-4.203131548	0.001096922	0.010636873	-0.987288232
BCKDK	-0.838011442	7.256702993	-4.2026416	0.001097907	0.010640662	-0.988190789
UBL7	-0.673979052	7.219628598	-4.201924426	0.001099352	0.010648889	-0.989511967
MFSD9	-0.442895436	4.324471177	-4.201605693	0.001099994	0.010649346	-0.990099151
SLC30A7	0.861749453	6.396934334	4.201223405	0.001100765	0.010651047	-0.99080343
APLNR	1.408108607	7.783008646	4.20002275	0.00110319	0.010663662	-0.993015448
CHAF1A	-0.717622479	4.273744085	-4.199889557	0.00110346	0.010663662	-0.993260844
CDK4	0.614594151	8.147164198	4.199693256	0.001103857	0.010663662	-0.993622511
MRPS35	-0.406769583	7.674950637	-4.198376722	0.001106524	0.010683135	-0.996048198
LINC00526	-0.667145847	4.126790579	-4.198109251	0.001107067	0.010683135	-0.996541027
MRPL46	-0.593258701	6.551824093	-4.196824087	0.001109678	0.010702563	-0.998909087
HEYL	1.210189125	4.892607262	4.195415399	0.001112548	0.01072446	-1.001504917
PCAT6	-1.058627475	5.900769715	-4.194834986	0.001113733	0.010727777	-1.00257451
FTO	0.429344414	9.108280272	4.194659377	0.001114091	0.010727777	-1.002898129
PLEKHF2	-0.546535318	6.084592878	-4.194356888	0.00111471	0.010727955	-1.003455576
CDR1	0.996604981	9.735625596	4.191998766	0.00111954	0.010768654	-1.007801548
UNG	-0.892710026	7.382835594	-4.190348351	0.001122934	0.010795495	-1.010843511
CBFB	0.527119437	5.942342287	4.189569803	0.001124539	0.010805116	-1.012278573
ALAD	-0.759324541	5.840955483	-4.18897614	0.001125764	0.010811082	-1.01337288
UBASH3B	-0.802584968	4.163178375	-4.188196521	0.001127375	0.010819061	-1.014810007
S1PR2	0.81987034	4.756641594	4.187894853	0.001127999	0.010819061	-1.015366106
PPL	-1.404939506	10.40071226	-4.187696771	0.001128409	0.010819061	-1.015731257
SLC37A2	-1.396635404	5.843015371	-4.186435093	0.001131024	0.010838323	-1.01805716
SPARC	2.272473402	12.30177036	4.184430406	0.001135191	0.010872435	-1.021753077
CHADL	-1.021881926	3.636029893	-4.184087773	0.001135905	0.010873451	-1.022384801
PPEF1	0.389053098	1.633917519	4.183366919	0.001137409	0.01088202	-1.023713898
SLC47A1	-1.596487933	6.193685619	-4.182934964	0.00113831	0.010884828	-1.02451035
FCGR2A	0.841346155	4.420791036	4.181581452	0.001141141	0.010906066	-1.0270061
MAN2A1	1.190028446	6.500201361	4.180922	0.001142523	0.010913443	-1.028222122
FTH1	0.507952629	11.47013813	4.18047019	0.001143471	0.010916667	-1.029055277
ACTR1B	-0.68590349	7.404897894	-4.179703222	0.001145081	0.010926213	-1.030469634
IL13RA1	0.868777471	6.85822353	4.178106674	0.001148442	0.010952435	-1.033413969
E4F1	-0.894126888	6.551678888	-4.177716567	0.001149264	0.01095444	-1.034133432
TRPV6	-2.066315205	4.959758686	-4.175178002	0.001154632	0.0109877	-1.038815546
SCN1B	0.905297421	5.246630476	4.175143689	0.001154705	0.0109877	-1.038878837
SNRPB2	0.318677516	5.136964122	4.175059725	0.001154883	0.0109877	-1.039033709
RALB	1.113350952	5.795930738	4.174905332	0.00115521	0.0109877	-1.039318489
WNT10A	-1.294732453	2.823758593	-4.174311971	0.001156469	0.010993353	-1.040412972
IGDCC3	1.019925029	1.823361356	4.17404627	0.001157033	0.010993353	-1.04090308
EPB41L3	0.745746709	6.053579795	4.172953252	0.001159357	0.011007793	-1.042919307
S100P	-3.447861934	5.950173588	-4.172753076	0.001159784	0.011007793	-1.04328857
SLC40A1	1.163030482	7.673466426	4.172171355	0.001161023	0.011013713	-1.044361688
SLC25A45	0.932080155	6.781800019	4.171173257	0.001163153	0.011022687	-1.046202971
MKI67	-0.87218878	3.437158625	-4.171150517	0.001163201	0.011022687	-1.046244924
MEGF10	-1.085078743	2.435434863	-4.169480297	0.001166774	0.011050692	-1.049326323
CADM4	-1.084263594	3.187598214	-4.16661626	0.001172927	0.011103092	-1.054610745
CCDC51	-0.658277259	5.443631169	-4.165522763	0.001175285	0.01111953	-1.05662853
PRIMA1	-1.4454886	5.830237483	-4.164424527	0.001177659	0.011130151	-1.058655161
TMEM116	-0.889101444	4.454076891	-4.164166079	0.001178218	0.011130151	-1.059132102
MFAP4	1.348764864	9.719800012	4.164140007	0.001178274	0.011130151	-1.059180216
SLC38A7	0.534438762	4.81653275	4.162253725	0.001182364	0.011159887	-1.062661345
COL4A6	-1.063554155	3.080878509	-4.162113089	0.00118267	0.011159887	-1.0629209
GPC1	-1.46342178	7.73572397	-4.161223922	0.001184603	0.011167742	-1.064561968
MRPL52	-0.386232455	8.110210838	-4.161156209	0.001184751	0.011167742	-1.064686943
TP53BP1	0.482707511	5.024768319	4.160099843	0.001187052	0.011183546	-1.066636688
E2F3	1.067269169	5.864728549	4.159391467	0.001188598	0.01118684	-1.067944197
SLC25A5	-0.856416529	10.24385425	-4.159366658	0.001188653	0.01118684	-1.06798999
PITPNC1	0.564958533	3.661780289	4.158861616	0.001189756	0.011191339	-1.068922213
PLEKHO1	1.083604995	7.003366615	4.157877424	0.00119191	0.011205705	-1.070738928
NRXN2	1.325119615	3.524788025	4.157404602	0.001192946	0.011209555	-1.071611737
USP6NL	-0.855993229	5.514418845	-4.157072404	0.001193674	0.011210512	-1.072224971
MCOLN3	-0.906113939	3.49398347	-4.155620031	0.001196864	0.011234576	-1.074906142
JMJD1C-AS1	0.785372472	2.458705203	4.154930835	0.001198381	0.011242917	-1.076178501
CRYAB	-1.355040637	9.221895888	-4.152844496	0.001202986	0.011280197	-1.080030432
CYP2R1	-0.533405419	4.208414194	-4.151489984	0.001205985	0.011301566	-1.082531408
MYH9	0.51803687	9.870051691	4.151244966	0.001206528	0.011301566	-1.082983827
TSC22D2	0.404977505	5.174207835	4.150276694	0.001208677	0.011315776	-1.084771759
CALCRL	1.268868133	4.717627275	4.148998672	0.001211521	0.011336462	-1.087131769
DYRK3	0.77290159	2.612943892	4.147212703	0.001215505	0.011367803	-1.09042998
NGEF	-1.187850944	4.040083645	-4.146489732	0.001217122	0.011374225	-1.091765191
SLC15A3	1.056632471	4.943890223	4.146337244	0.001217464	0.011374225	-1.092046816
BAG4	-0.306381361	5.150754015	-4.14497129	0.001220525	0.011396879	-1.094569644
CES2	-0.543927172	7.123145081	-4.143660338	0.001223471	0.011418429	-1.09699103
FMOD	1.251076525	9.014336055	4.139910957	0.001231938	0.011491449	-1.103917067
TRPM7	0.413595903	6.182968735	4.138937277	0.001234146	0.01150605	-1.10571588
PPA2	-0.515676601	5.453252569	-4.13824778	0.001235713	0.011508997	-1.10698973
TPBGL	1.658464277	3.431181085	4.138231845	0.001235749	0.011508997	-1.107019171
CAPRIN1	0.38588358	6.725721865	4.137675125	0.001237015	0.011514796	-1.108047741
GREM1	2.811194057	6.67618936	4.136319448	0.001240104	0.011537548	-1.110552536
RMI2	-1.161830186	4.946955451	-4.135802499	0.001241284	0.011542524	-1.111507708
ZDHHC16	0.269360184	7.192590276	4.135494779	0.001241987	0.011543062	-1.112076296
APOBEC3B	-1.423817369	2.894961761	-4.132823553	0.001248107	0.011593915	-1.117012352
PRKACB	0.751829552	5.738087803	4.131471085	0.001251217	0.011615475	-1.119511743
TMF1	0.396897283	5.650529506	4.131001076	0.0012523	0.011615475	-1.120380365
MRPL2	-0.67756903	7.293780796	-4.130968235	0.001252376	0.011615475	-1.12044106
YKT6	0.571330869	6.945370476	4.129196722	0.001256466	0.011647371	-1.123715147
SMAD1	0.746971629	8.464925223	4.125855948	0.001264216	0.011713148	-1.129890204
FGGY	0.571330631	4.645078895	4.122670433	0.001271652	0.011775946	-1.135779108
L3MBTL1	-0.818408885	2.676159959	-4.121736057	0.001273842	0.011786465	-1.137506595
MECR	-1.27775309	5.488638726	-4.121623622	0.001274106	0.011786465	-1.13771447
RARRES1	-2.059306693	4.167147928	-4.121034904	0.001275488	0.011793151	-1.138802941
SLC25A35	-0.939596852	3.956729578	-4.120274234	0.001277275	0.011803582	-1.140209371
TMEM242	-0.584116056	5.586968433	-4.116148691	0.001287017	0.011887467	-1.14783803
ADIPOR2	-0.397162237	7.850471957	-4.115476756	0.001288611	0.011896047	-1.14908065
KY	-1.137534016	3.035765418	-4.115042574	0.001289642	0.011899425	-1.14988361
SNTB1	-1.086498287	4.559398005	-4.114032328	0.001292044	0.011915445	-1.151751975
TMEM18	-0.619088023	6.420687815	-4.112620728	0.001295408	0.011940316	-1.154362746
C1orf116	-2.43483144	6.812286604	-4.111872819	0.001297195	0.01194503	-1.155746076
FAM171A1	0.751523372	7.337031232	4.111847448	0.001297255	0.01194503	-1.155793003
COL24A1	1.543488548	2.830070537	4.109505036	0.001302866	0.011990524	-1.160125806
PPP1R13L	-1.627536016	8.903709782	-4.10883433	0.001304477	0.011999179	-1.161366503
FAH	-0.898011917	4.27157939	-4.107792908	0.001306983	0.01201605	-1.163293032
IGSF5	-1.992105856	2.215554435	-4.107276131	0.001308228	0.012021321	-1.164249051
FKBP4	-0.728840876	5.249133042	-4.104898765	0.001313973	0.012067908	-1.168647357
MOGAT2	-1.767315124	1.970634117	-4.104319171	0.001315377	0.012074608	-1.169719717
SFRP1	-2.113140688	6.842696882	-4.103890052	0.001316418	0.012077965	-1.170513686
UQCR10	-0.386936919	7.127114214	-4.102247197	0.00132041	0.012108386	-1.173553477
ENG	0.89907782	7.076574176	4.101635791	0.001321899	0.01211583	-1.17468482
ZFAND1	-0.442567888	7.123659949	-4.100650637	0.001324302	0.012121025	-1.176507807
MACROD2	-0.687110993	3.147622826	-4.100626606	0.001324361	0.012121025	-1.176552277
ANGPTL4	-0.850482298	4.351486674	-4.10057018	0.001324499	0.012121025	-1.176656693
MCCC2	-0.659321806	4.95751478	-4.100020544	0.001325841	0.012126229	-1.177673806
MTCH2	-0.361292752	7.691644656	-4.099591318	0.001326891	0.012126229	-1.178468116
PNPLA1	-2.369577029	4.886992459	-4.099505625	0.001327101	0.012126229	-1.178626698
FAM189A1	1.879552038	3.945323065	4.099073601	0.001328158	0.012129696	-1.179426202
PCYT2	-0.548771188	3.631997512	-4.097514158	0.001331982	0.012158416	-1.182312228
TNNT2	-1.586939373	3.77661811	-4.096466211	0.001334559	0.01217572	-1.184251747
XPR1	0.496782054	5.129232244	4.09597688	0.001335763	0.0121805	-1.185157419
FAXDC2	-1.469518132	7.174362524	-4.095118831	0.001337878	0.012187156	-1.186745571
SLC37A3	0.559003945	6.860633668	4.094932188	0.001338339	0.012187156	-1.187091033
PRICKLE3	-0.755207148	5.496836642	-4.094852075	0.001338537	0.012187156	-1.187239319
C19orf57	-0.978515632	2.312560715	-4.093846878	0.00134102	0.012203558	-1.189099918
CLIP4	-1.032760829	7.347516285	-4.091328757	0.001347263	0.012254133	-1.19376125
USP19	-0.701573254	5.200126638	-4.089002205	0.001353057	0.012300581	-1.198068394
CYP26B1	-0.795069242	4.919677762	-4.086710834	0.001358789	0.012344857	-1.202310812
DUSP16	-0.657088798	4.3870572	-4.08629077	0.001359842	0.012344857	-1.203088592
NIT2	-0.601507085	6.988358556	-4.086228895	0.001359997	0.012344857	-1.20320316
NUDT11	0.979580275	5.363714989	4.085200303	0.001362581	0.012357276	-1.205107741
ANKRD50	0.515734768	5.757958162	4.085134211	0.001362747	0.012357276	-1.205230122
COQ9	-0.547131531	5.591794954	-4.084411343	0.001364566	0.012358615	-1.206568663
GCSH	-0.664257531	6.566185185	-4.084395474	0.001364606	0.012358615	-1.206598048
MMRN1	0.959857398	5.127999999	4.084252042	0.001364967	0.012358615	-1.206863648
NDUFA4	-0.470440142	9.38505013	-4.082303761	0.001369883	0.012396851	-1.210471517
JTB	0.546192129	9.459395308	4.081169058	0.001372754	0.012416557	-1.212572917
KIAA1586	0.514302814	5.262022401	4.078444113	0.001379676	0.012472854	-1.217619742
AHSP	-0.656585298	1.399961828	-4.076953905	0.001383476	0.012493244	-1.220379967
C1orf74	-1.177795931	4.731753416	-4.076864202	0.001383705	0.012493244	-1.220546124
CENPM	-1.030055917	4.43103767	-4.07673854	0.001384026	0.012493244	-1.220778887
MST1R	-1.581061292	6.010562438	-4.075086605	0.001388253	0.012525081	-1.223838892
SCARF2	1.632693927	4.293177059	4.07460054	0.001389499	0.012530006	-1.224739306
IFFO2	-1.830553091	8.214764682	-4.073957607	0.00139115	0.012538568	-1.225930337
C18orf54	0.585621774	2.53685341	4.07359511	0.001392081	0.012540644	-1.226601875
RXRA	-0.893442466	8.005354145	-4.073166013	0.001393184	0.012544267	-1.227396805
RNF43	-2.002514871	6.30748687	-4.070440994	0.001400212	0.012601201	-1.232445398
MAPRE1	0.264889984	7.528152928	4.068874752	0.001404267	0.012624212	-1.235347396
DDX60L	0.950644443	4.700439348	4.068829457	0.001404385	0.012624212	-1.235431323
RNF175	0.640070049	4.523878315	4.068473966	0.001405307	0.012624212	-1.236090019
PDK3	-1.04880958	5.999203767	-4.068364562	0.001405591	0.012624212	-1.236292737
NR3C2	-1.51166302	5.778715642	-4.066796823	0.001409667	0.012654464	-1.23919775
ZNF385D	1.107398986	5.384994982	4.066409697	0.001410675	0.012657164	-1.23991512
LOXL3	0.972825941	4.400037538	4.065854699	0.001412122	0.012663794	-1.240943589
EIF3F	-0.473323531	6.674418956	-4.065452685	0.001413171	0.012666852	-1.241688576
C5orf46	-1.798164567	7.917003022	-4.064233016	0.001416358	0.012684036	-1.243948863
CDH6	0.964701545	2.895996149	4.064176546	0.001416506	0.012684036	-1.244053517
[truncated: 15,893 more rows]
