# Supplementary material for: Integrative multiomics analysis identifies RARRES2 as a regulator of keloid pathogenesis through STAT3/HSPG2 signaling axis
Source: iScience. 2026 Apr 20;29(5):115797. doi: 10.1016/j.isci.2026.115797 (PMC13187529; doi:10.1016/j.isci.2026.115797)
Supplement: Table S7. The hub-genes in MEturquoise module [file mmc8.csv]

Table S7 The hub-genes in MEturquoise module
AACS
ABCA3
ABCC3
ABHD6
ABI3BP
ABL2
ABTB2
ACAD9
ACADVL
ACAN
ACKR4
ACSS2
ACTA1
ACTG2
ADAM12
ADAM19
ADAM23
ADAMTS1
ADAMTS12
ADAMTS14
ADAMTS16
ADAMTS18
ADAMTS2
ADAMTS5
ADAMTS6
ADAMTS9
ADAMTSL1
ADIPOR2
ADORA2B
AEN
AFAP1
AGPAT4
AGPAT4-IT1
AGPAT5
AGPS
AGR2
AHR
AIFM2
AIM2
AK1
AK5
AKT3
ALAS1
ALDH1L2
ALPK2
AMPH
ANGPTL2
ANGPTL4
ANKRD10
ANTXR1
ANXA2R
ANXA3
ANXA5
AOC1
AP1M2
APBB2
APOL2
APOO
AQP5
AQP7
ARCN1
ARF4
ARFGAP1
ARFGAP3
ARHGAP28
ARHGEF17
ARHGEF2
ARHGEF25
ARHGEF28
ARHGEF40
ARL4C
ARMC9
ARMCX2
ARMCX3
ARPC1B
ARSB
ASAP1-IT1
ASPN
ATM
ATP13A5
ATP1A1
ATP2A3
ATP6V0A4
ATP6V0E2
ATP6V1E1
ATP8B2
ATP8B3
AXL
B3GALNT1
B3GALT4
B3GALT5
B4GALNT1
BACE2
BAIAP2
BAMBI
BASP1
BCAR3
BCAT1
BCL6B
BEND6
BFAR
BGN
BICC1
BICD1
BIVM
BLOC1S5-TXNDC5
BLVRB
BMP1
BMP2K
BMPR1B
BNC2
BNIP1
BTN3A3
C10orf88
C11orf24
C11orf52
C11orf71
C14orf119
C15orf40
C1QBP
C1QTNF5
C1QTNF6
C1S
C1orf210
C1orf226
C2
C2orf27A
C3orf80
C4orf46
C5AR1
C6orf120
C6orf136
C6orf15
C7orf50
C9orf152
CA6
CACNA1G
CADM2
CADPS
CADPS2
CALCRL
CALD1
CALU
CAPZB
CARD6
CASC15
CBFB
CBLB
CBX3
CCDC102B
CCDC149
CCDC71L
CCDC8
CCDC86
CCDC88A
CCKAR
CCL28
CCM2
CCNB1IP1
CCND2
CCNJ
CD109
CD28
CD47
CD93
CDA
CDC14B
CDC42BPA
CDH11
CDH2
CDK14
CDKN2A
CDR1
CDR2L
CEACAM1
CEACAM6
CEACAM7
CEP170
CERCAM
CES1
CFI
CFTR
CGREF1
CH25H
CHCHD10
CHD3
CHDH
CHMP1B
CHN1
CHPF
CHRM3
CHST1
CHST10
CHST11
CHST6
CHSY1
CHSY3
CIDEA
CIDEC
CILP2
CKLF
CLCA4
CLDN10
CLDN23
CLDN7
CLDN8
CLEC11A
CLTB
CLYBL
CMTM3
CNKSR1
CNN1
CNN2
CNRIP1
CNTLN
CNTN1
CNTN4
CNTNAP1
COASY
COBL
COCH
COL10A1
COL11A1
COL12A1
COL14A1
COL16A1
COL24A1
COL5A3
COL6A1
COL6A2
COL6A6
COL8A1
COL8A2
COMP
COMTD1
COPA
COPB1
COPZ2
CORIN
COTL1
COX11
COX5A
COX6B1
COX7C
CPXM1
CPZ
CRB3
CREB3L1
CREB3L2
CREB3L4
CSGALNACT2
CSMD2
CSRNP3
CSRP1
CSRP2
CTAGE4
CTNNBIP1
CTSL
CTSO
CTSV
CX3CL1
CYB5D1
CYC1
CYP39A1
CYP4F8
CYP4X1
DAB2
DACT1
DACT3
DANCR
DCD
DCHS1
DCTD
DCXR
DDR2
DDX28
DENND5A
DENND5B
DESI2
DGAT2
DHCR7
DHODH
DHTKD1
DIP2C
DLC1
DLEU2
DLG4
DLX2
DLX4
DNAH12
DNAJB12
DNAJC10
DNAJC12
DNASE1L2
DNER
DNM3OS
DOCK10
DOCK4
DOK5
DOK6
DPT
DPY19L3
DPYSL3
DPYSL4
DRAXIN
DSE
DSEL
DTX3L
DYRK2
DZANK1
DZIP1
E2F8
ECHDC2
ECHDC3
ECHS1
ECI1
ECM2
EDAR
EDIL3
EFEMP2
EFNA1
EFNA3
EFNA4
EGF
EGFL6
EHD3
EIF2AK2
EIF4EBP1
ELF3
ELF4
ELFN1
ELN
ELP2
EMILIN1
ENAH
ENPEP
ENTPD7
EPB41L4B
EPB41L5
EPCAM
EPHA3
EPHB2
EPHX2
EPSTI1
ERLEC1
ESRRG
ETFDH
ETS1
EVC
EVI2A
EXT2
EXTL2
EYA4
F5
F7
FA2H
FAAH
FAAH2
FAM110A
FAM114A1
FAM168A
FAM189A2
FAM225A
FAM229B
FAM3D
FAM98A
FAM98C
FANK1
FAP
FAT3
FBLN7
FBN1
FBN2
FBP1
FBXL7
FBXO2
FBXO32
FBXO4
FBXO8
FCGR1A
FERMT2
FGD1
FGF1
FGF14-AS2
FGGY
FHOD1
FHOD3
FIBIN
FKBP10
FKBP11
FKBP14
FKBP7
FLJ32255
FLJ37453
FMNL3
FMO5
FMOD
FNDC1
FNDC3B
FOLR1
FOXC1
FOXI1
FOXP1
FRAT1
FRZB
FSCN1
FTO
FUCA2
FUT11
FUT4
FUT8
FZD2
G0S2
GABRB2
GABRP
GAL
GALNT10
GALNT2
GALNT5
GCDH
GDPD2
GEM
GFPT1
GFPT2
GGT1
GGT5
GJA5
GJC1
GKAP1
GLB1L2
GLG1
GLIPR1
GLIPR2
GLIS1
GLIS3
GLS2
GLT8D2
GMPPA
GNAI2
GNS
GOPC
GOT1
GPR12
GPR161
GPR173
GPR4
GPRC5C
GPX7
GPX8
GRB10
GRB14
GRIA3
GRIN2D
GRPEL1
GSS
GSTK1
GUCY1A2
GXYLT2
HADH
HAPLN3
HCAR3
HDHD3
HECTD2
HELZ
HEY1
HEY2
HIC1
HIGD1B
HINT2
HIVEP3
HLF
HMCN1
HOMER3
HOOK2
HOXC13
HOXD3
HOXD8
HS3ST3A1
HS3ST4
HS3ST6
HSBP1L1
HSD11B1
HSD11B2
HSD17B8
HSPA13
HSPA14
HSPA4L
HSPG2
HTATIP2
HYAL4
ID3
IDH3B
IER5L
IFI16
IFI44L
IFNAR2
IGDCC4
IGF1
IGF2
IGFBP7
IGSF9
IKBIP
IL1R1
IL1R2
IL37
IL4R
IMMP2L
INHBA
INSC
IQSEC1
IRX4
IRX5
ISG15
ITGA10
ITGA4
ITGB1
ITGBL1
ITPR2
JMJD1C-AS1
JPH1
JPH2
KAT2B
KBTBD11
KCNA1
KCNE4
KCNK5
KCNMA1
KCNMB1
KCNN4
KCNQ1OT1
KCNQ4
KCTD10
KDELR2
KDELR3
KDF1
KHDRBS3
KIAA0895
KIAA1522
KIAA1586
KIF26B
KIFAP3
KLF12
KLF7
KLRG2
KRT18
KRT19
KRT75
KRT79
KRTCAP3
KSR2
L3HYPDH
L3MBTL3
LAMA4
LAMB3
LAMC1
LAMP5
LASP1
LCA5
LEP
LGI2
LGR4
LGR5
LIMD2
LIMK1
LIMS1
LINC00597
LINC01116
LINC01305
LIPH
LLGL2
LMCD1
LMO3
LOC100130691
LOC100130872
LOC100506098
LOC100506990
LOC100507507
LOC101926907
LOC101928274
LOC101929243
LOC102724788
LOX
LPAR5
LPCAT1
LRCH2
LRRC17
LRRC32
LRRN1
LRRN3
LTBP2
LTN1
LY6K
LY96
LYPD1
LZTS3
MACC1
MAGED1
MAGED4
MAGEH1
MAGEL2
MAL
MAOA
MAP1B
MAP4K4
MAP6
MAP7D3
MAPK12
MAPKAPK3
MAPRE1
MARCKS
MB
MCOLN3
MCTP1
MDH1
MDH2
MDK
ME1
MEG3
MEG9
MEIS3
METRN
MFAP2
MGAT2
MGST1
MID1
MIOS
MLLT11
MMACHC
MME
MMP14
MMP16
MMP19
MMP7
MN1
MORF4L1
MPZL1
MRC2
MRPL34
MRPS26
MRPS34
MS4A7
MSANTD3
MSANTD3-TMEFF1
MSMB
MSN
MTCL1
MTMR2
MUC15
MUC7
MX2
MXRA8
MYBPC1
MYEOV
MYH10
MYH11
MYL12A
MYO1B
NAGLU
NAP1L2
NAP1L3
NAV1
NBL1
NDNF
NDUFA1
NDUFA4
NDUFA7
NDUFB8
NDUFB9
NEDD4L
NEFL
NEK6
NFASC
NFATC4
NID1
NID2
NIT2
NKPD1
NME4
NMI
NMT2
NNMT
NOL3
NOP16
NOX4
NPTX2
NPY5R
NR2F1
NR2F1-AS1
NRAS
NREP
NRG3
NRP1
NRP2
NRSN2
NT5DC1
NUDT11
NYAP1
OAS2
OBP2A
OBP2B
OGFOD1
OGN
OLFML2B
OMD
OPCML
ORAI2
OSBPL7
OSER1
OSTC
OVOL1
P4HA1
P4HA3
PABPC4L
PACRG
PAFAH1B3
PAIP2B
PALLD
PAMR1
PANK1
PAPPA
PAPSS2
PAQR3
PARD3
PARP14
PARP9
PARVA
PAX1
PAXIP1-AS1
PCDH17
PCED1A
PCOLCE
PCP2
PCP4
PDE10A
PDE1A
PDE3A
PDE4DIP
PDE7B
PDHA1
PDLIM7
PDPN
PDZRN3
PEAK1
PET117
PEX13
PEX7
PFN2
PGBD1
PGM3
PGRMC2
PHACTR2
PHB
PHKA1
PHLDA1
PHLDB2
PHPT1
PHTF2
PIGK
PIP
PIP4K2A
PITPNA-AS1
PITX2
PKD2
PKP2
PLA2G4A
PLA2G6
PLAG1
PLAU
PLAUR
PLEKHA7
PLEKHG4B
PLEKHG6
PLIN1
PLIN4
PLOD1
PLOD2
PLXDC1
PLXND1
PMEPA1
PNLIPRP3
PNMA2
PNMA6A
PNPLA3
POLR2I
PPA1
PPARGC1A
PPFIBP2
PPIB
PPIC
PPP1R14A
PPP1R1A
PPP1R1B
PPP1R3C
PPP1R9B
PPP3CB
PPP4R2
PRAF2
PRDM6
PRICKLE1
PRICKLE2
PRKAA2
PRKACB
PRKD1
PRKD3
PRKG1
PRND
PRPH2
PRPS2
PRR15L
PRR16
PRRX1
PRSS16
PRSS23
PRTFDC1
PSAPL1
PSD
PSMB6
PTGFRN
PTH1R
PTK7
PTN
PTP4A2
PTPDC1
PTPRD
PXDN
PXMP4
PYCARD
PYCR1
PYGO1
RAB11FIP4
RAB22A
RAB23
RAB31
RAB3B
RAB42
RABAC1
RABEPK
RAP1GAP2
RARRES2
RASD1
RASD2
RASSF10
RASSF6
RASSF7
RCN3
REEP6
RERGL
RFTN2
RGS3
RGS4
RHCG
RHOBTB1
RHOD
RHOJ
RHPN2
RIMBP2
RNF128
RNF144A
RNF43
ROPN1
ROPN1B
ROR2
RORC
RPARP-AS1
RPGRIP1L
RPS6KA1
RPS6KC1
RPS6KL1
RPTN
RRAGD
RRBP1
RSPO1
RUNX2
S100A1
SACS
SALL4
SAMD9L
SAPCD2
SAR1A
SATB2
SCGB1D2
SCGB2A1
SCGB2A2
SCN8A
SCNN1B
SDC2
SDHB
SDK1
SEC13
SEC14L5
SEC22B
SEC23A
SEC24D
SEC31A
SEMA3A
SEMA6B
SERHL
SERP1
SERPINH1
SFRP4
SFT2D3
SFXN1
SGCD
SH2B3
SH3BGRL
SH3PXD2A
SH3PXD2B
SH3RF3
SHANK2
SHC1
SHISA4
SHISA5
SHOX2
SHROOM1
SHROOM2
SHROOM3
SIRT5
SIX4
SKIL
SLC12A2
SLC12A7
SLC14A1
SLC16A5
SLC24A2
SLC25A12
SLC25A23
SLC25A4
SLC25A45
SLC26A10
SLC26A9
SLC29A3
SLC2A10
SLC2A12
SLC30A4
SLC31A2
SLC36A1
SLC38A6
SLC39A7
SLC40A1
SLC41A2
SLC46A2
SLC47A1
SLC4A11
SLC6A2
SLC9B2
SLFN11
SLFN5
SMAGP
SMDT1
SMIM13
SMTNL2
SMYD3
SNAI2
SNAP23
SNAP25
SNCA
SNHG18
SOCS5
SORCS2
SORD
SOX8
SOX9-AS1
SP6
SPATS2L
SPIN1
SPON1
SPRYD4
SPTBN5
SPTLC3
SRA1
SRPRB
SRPX2
SSC5D
SSR2
ST3GAL2
ST6GALNAC2
STAC
STC2
STEAP1
STK32A
STX2
SUCLG1
SUGCT
SULF1
SULF2
SURF4
SVIP
SYDE1
SYN2
SYNC
SYNDIG1
SYNGR1
SYNM
SYT11
SYT13
SYT17
SYTL1
SYTL2
TBC1D1
TBC1D8B
TBCEL
TBL2
TCEAL8
TCF3
TDO2
TENM1
TFAP2B
TGFB1
TGFBR1
TGM5
THBS1
THBS3
THBS4
THRSP
THSD7A
THY1
TIMP4
TLCD1
TLL2
TM7SF2
TMC4
TMEM106A
TMEM119
TMEM125
TMEM139
TMEM141
TMEM176A
TMEM176B
TMEM186
TMEM200A
TMEM213
TMEM254
TMEM255A
TMEM263
TMEM39A
TMEM44
TMEM54
TMEM61
TMEM92
TMOD1
TMPRSS3
TNFAIP6
TNFAIP8
TNFRSF10D
TNFRSF12A
TNFRSF9
TNFSF13
TNIK
TNMD
TNNI2
TNNT1
TOLLIP-AS1
TOMM20
TOX3
TP53I3
TP53INP1
TPD52L1
TPM2
TPPP
TPRG1L
TPST1
TRAF5
TRAK2
TRAM2
TRANK1
TRIM27
TRIM6
TRIO
TRMT10C
TRO
TRPC3
TRPM7
TRPV6
TSC22D2
TSHZ3
TSPAN18
TSPAN8
TST
TTC28
TTC3
TTC39C
TTYH3
TUSC8
TWSG1
TXN
UBE2E2
UBE2F
UBE2J1
UBE2Q2
UBTD2
UCHL1
UFM1
UGDH
UGT8
USP2
USP54
VASH1
VCAM1
VCAN
VEZF1
VGLL3
VIPR1
VKORC1
VOPP1
VPS13C
VSTM4
VTCN1
WDR41
WDR47
WDR72
WIPF1
WIPF3
WIPI1
WNT2
WNT4
WWTR1
XPOT
YBX2
ZBTB16
ZBTB7B
ZCCHC24
ZDHHC12
ZDHHC17
ZFHX4
ZFP82
ZIC1
ZNF107
ZNF22
ZNF275
ZNF296
ZNF451
ZNF469
ZNF521
ZNF608
ZNF618
ZNF660
ZNF813
ZWILCH
