# Supplementary material for: Integrative multiomics analysis identifies RARRES2 as a regulator of keloid pathogenesis through STAT3/HSPG2 signaling axis
Source: iScience. 2026 Apr 20;29(5):115797. doi: 10.1016/j.isci.2026.115797 (PMC13187529; doi:10.1016/j.isci.2026.115797)
Supplement: Table S8. 788 key genes in keloid [file mmc9.csv]

Table S8 788 key genes in keloid
TMPRSS3
FOXI1
MYBPC1
TMEM213
PAX1
OBP2B
KCNN4
BAMBI
CLYBL
SLC12A2
S100A1
CSMD2
MAP4K4
GLT8D2
IFNAR2
P4HA3
NRG3
MUC7
SYTL2
MTCL1
COL14A1
KHDRBS3
PYCR1
ADAM12
NREP
ESRRG
DYRK2
ADAMTS14
ALPK2
RASD1
ZNF469
MFAP2
SEC24D
SHANK2
ASPN
GALNT5
SEC23A
GOT1
MYEOV
ENAH
GXYLT2
GPX7
CPXM1
OLFML2B
FNDC3B
FAP
CERCAM
BMP1
AMPH
LRRC17
SULF1
C11orf24
ADAMTS12
PGM3
EPCAM
PRSS23
MAGED4
CALD1
PLIN4
EPB41L5
RAB31
ROR2
FKBP11
BCAT1
EDIL3
NNMT
CFTR
TMEM125
CLDN7
C9orf152
KDELR3
CHCHD10
SH3RF3
RNF128
ARHGEF25
PCDH17
RCN3
NAV1
RHPN2
SERPINH1
THY1
PXDN
RHOBTB1
FKBP10
SYNC
HMCN1
MDK
TPST1
THSD7A
DOK5
HAPLN3
SLC41A2
VCAN
CHSY3
CCL28
PCOLCE
PRR15L
ZNF521
SGCD
C11orf52
IGDCC4
VTCN1
IGF2
PPIC
TMEM263
GLIS3
GRB10
CASC15
FMO5
SLC2A12
ABTB2
CHN1
SHOX2
TMEM92
IL1R1
AQP5
CPZ
GPX8
FMNL3
TP53I3
ARF4
DZIP1
FKBP14
TRO
CLDN10
SAPCD2
IKBIP
KRT79
NID2
EFEMP2
CLDN8
SYNM
FKBP7
FAM229B
ANGPTL2
TMEM61
DNM3OS
SLFN11
SYNGR1
SLC26A10
SYN2
ADAMTS2
PAPSS2
TTYH3
C1QTNF6
FBXO32
MEG9
SLC25A4
CEACAM6
THBS3
ORAI2
GPRC5C
BGN
PPARGC1A
SULF2
GPR12
LIPH
ATP8B2
KCNMB1
PHTF2
CA6
THBS4
DHCR7
NEDD4L
PCP4
MAGED1
COL6A1
KCNQ4
ZFHX4
ATP13A5
LINC00597
SFRP4
SKIL
BNC2
BICC1
RRBP1
PLAUR
COMP
LOX
RAB3B
CDH11
FA2H
CEACAM7
TMOD1
SLC25A23
NDUFA7
MAP6
FAM114A1
IFI16
FBN1
CHST11
PPP1R1A
ARMC9
CHPF
TWSG1
NR2F1
SOX9-AS1
FNDC1
GRIN2D
ATP1A1
LPCAT1
MXRA8
CEP170
STK32A
WIPI1
MB
GABRP
FBXL7
MMP16
CREB3L1
DACT1
ALDH1L2
FOXC1
PEAK1
KRT18
C2orf27A
UCHL1
LAMP5
NME4
CSRP2
GPR4
TTC3
LRRC32
KIAA0895
NOX4
ANXA3
TNNI2
TMEM119
COL12A1
ACTG2
KCNMA1
BICD1
CALU
REEP6
RUNX2
DCHS1
EVI2A
IRX5
CYP39A1
ARMCX2
GLB1L2
SNHG18
SPON1
PDE7B
RNF144A
TIMP4
GEM
GALNT2
TNFAIP6
DLX4
KRT19
TPD52L1
NAP1L2
PPP1R1B
SYNDIG1
COL16A1
SORCS2
PAMR1
KDELR2
CEACAM1
ACSS2
RASD2
KCNK5
PLEKHG6
C1QTNF5
ECI1
ADAMTS6
TST
SH3PXD2B
EPHB2
CHST6
RAB23
OMD
NRP2
PRRX1
PRKD3
MMP19
OSTC
FUCA2
NEK6
MARCKS
RASSF10
KLRG2
F5
ADAM19
PALLD
SEMA3A
RRAGD
HSD11B1
OAS2
CREB3L4
SNAP25
ARPC1B
NID1
DAB2
COL6A2
TRAM2
SATB2
TNIK
DPY19L3
ROPN1B
CYP4X1
CMTM3
CADPS
FANK1
CLEC11A
TMEM139
TBC1D8B
PNMA6A
ADAM23
HOXD3
PDLIM7
LZTS3
MRC2
TOX3
DNAH12
BASP1
ZIC1
AQP7
PLXDC1
MS4A7
GLIPR2
ADAMTS1
L3MBTL3
CSGALNACT2
B3GALT5
SLC14A1
GJA5
ELFN1
NRP1
PNPLA3
FOLR1
FAM189A2
CIDEC
TUSC8
ARMCX3
CYP4F8
BEND6
PIP
GRIA3
YBX2
FAAH
HEY2
CDH2
STEAP1
TMC4
GLS2
PLOD2
LAMC1
SLC12A7
LOC100130872
TDO2
C2
FBLN7
DCXR
PHLDB2
TNFRSF9
OPCML
FIBIN
PRDM6
CNTLN
MN1
MYH11
PABPC4L
MMP14
MEG3
MX2
CDKN2A
G0S2
RPGRIP1L
DIP2C
SHROOM3
SCGB1D2
EDAR
ANTXR1
NR2F1-AS1
HADH
BACE2
RFTN2
ELF3
PXMP4
RHOJ
PRR16
CCDC102B
CILP2
CTSO
PPP1R14A
PRTFDC1
SNAI2
FCGR1A
COL5A3
HS3ST4
MLLT11
LOC101926907
GUCY1A2
COTL1
TFAP2B
DCD
TRANK1
RARRES2
UGT8
KIF26B
KRT75
ENPEP
PHLDA1
DPT
SDK1
HSPG2
GPR173
C1orf226
EPSTI1
COL10A1
SCGB2A2
GRB14
WDR72
FRAT1
FLJ32255
CGREF1
ROPN1
SLC46A2
PRICKLE2
SLC39A7
ECM2
ARSB
COL8A1
FUT8
MSANTD3-TMEFF1
ZCCHC24
PRND
KCNE4
WIPF3
FAM98A
SLC2A10
PDE3A
ZNF275
ACAN
SH3PXD2A
TRIO
ATP6V0A4
TMEM200A
ABCA3
DNER
TNMD
AGR2
VSTM4
THRSP
COPZ2
ITGA10
TSHZ3
NPTX2
PRAF2
RASSF6
PLIN1
ETFDH
SLFN5
ZNF22
AACS
GAL
LINC01116
WIPF1
USP54
CDA
FAM98C
IRX4
LRRN1
MYO1B
AGPAT4
EPB41L4B
MAL
GALNT10
SLC4A11
OBP2A
KLF7
PSD
GNAI2
OGN
PPIB
ADAMTS18
ATP2A3
CCND2
RGS4
HSD17B8
ARL4C
PLAG1
PHACTR2
NOL3
ST3GAL2
FAAH2
TMEM176B
FBP1
ARHGAP28
AEN
AOC1
CDR2L
MAP1B
NBL1
FAT3
ACAD9
PDE1A
FBXO2
MMP7
SCGB2A1
TMEM255A
C1S
HIGD1B
HIC1
HSD11B2
CNN1
FRZB
PTGFRN
TLCD1
CH25H
NFATC4
LAMA4
KRTCAP3
SIX4
NT5DC1
PACRG
MSMB
SSC5D
LMO3
PDHA1
ME1
FERMT2
B4GALNT1
UGDH
SYDE1
DSEL
ADAMTS9
LOC100130691
CHRM3
AK5
ITGB1
EYA4
SPTLC3
LEP
RORC
BCL6B
RHOD
CFI
PAPPA
MGST1
LAMB3
SUGCT
GGT1
SPTBN5
EFNA4
SRPX2
VKORC1
ARHGEF28
P4HA1
ITGBL1
PLOD1
CCDC86
COL11A1
MACC1
TLL2
RAB42
PAXIP1-AS1
LGR5
TSPAN8
CNRIP1
COBL
SHISA4
DPYSL3
SYT13
HOXC13
C1orf210
TRPC3
VIPR1
SVIP
ELN
NYAP1
MAGEL2
RERGL
SYT11
FZD2
CTSV
MAPK12
CORIN
EGF
LRRN3
CNKSR1
USP2
SYT17
PFN2
DNAJC12
MRPS26
VCAM1
KIAA1522
STC2
SALL4
HYAL4
CLDN23
SEMA6B
MAPKAPK3
DLG4
EMILIN1
DACT3
ADAMTS16
PNLIPRP3
GLIS1
CADM2
SACS
GGT5
ACTA1
SPATS2L
ECHDC3
ABCC3
MEIS3
VGLL3
SLC26A9
SOX8
LY96
SDC2
PTPRD
CSRP1
ATP6V0E2
SEC14L5
PTN
MYH10
CX3CL1
EPHA3
CD93
CHST1
FSCN1
ZBTB16
HSBP1L1
ITGA4
DNASE1L2
ANXA5
ZNF813
GABRB2
PLAU
LGI2
DOCK10
CHST10
ARFGAP1
KDF1
DDR2
TMEM254
GKAP1
IL37
CIDEA
DENND5A
RASSF7
PANK1
ISG15
EIF4EBP1
EGFL6
ZBTB7B
LOC100506098
FAM225A
STAC
PPFIBP2
CES1
AKT3
HSPA4L
FAM3D
ENTPD7
PIP4K2A
KCNQ1OT1
COCH
NEFL
TGFB1
INSC
SAMD9L
FGF14-AS2
JPH2
IGSF9
ZNF296
PCP2
ECHDC2
GLIPR1
KBTBD11
COL6A6
PYGO1
ZNF660
TGM5
RAP1GAP2
MAOA
BAIAP2
TNFRSF12A
CNTN1
LOC102724788
CRB3
TMEM176A
SCNN1B
FBN2
IGFBP7
MCTP1
PDPN
IFI44L
RSPO1
GFPT2
LPAR5
LYPD1
SLC6A2
PLEKHG4B
HS3ST3A1
ID3
PKP2
IGF1
EPHX2
ABI3BP
AGPAT4-IT1
CTAGE4
CCKAR
METRN
LLGL2
SLC38A6
CTNNBIP1
BMPR1B
KCNA1
C3orf80
PMEPA1
COL8A2
SNCA
SP6
NAP1L3
EFNA3
SERHL
INHBA
SMTNL2
PLA2G6
MUC15
PRPH2
EHD3
RHCG
WNT2
HOOK2
GJC1
AIM2
FAM110A
AIFM2
TM7SF2
PTK7
HLF
PAIP2B
HEY1
RAB11FIP4
MME
ADAMTSL1
DGAT2
TSPAN18
SLC31A2
C6orf15
HDHD3
ZDHHC12
PNMA2
OVOL1
WNT4
TNNT1
THBS1
PSAPL1
PRICKLE1
LOC101929243
TMEM54
CHMP1B
SLC24A2
IL1R2
RPTN
SORD
ST6GALNAC2
HS3ST6
PARD3
SLC47A1
TRPV6
SLC40A1
CALCRL
FMOD
COL24A1
RNF43
HIVEP3
TPPP
GDPD2
PTH1R
HCAR3
PITX2
NKPD1
SYTL1
AP1M2
AXL
ITPR2
CLCA4
LRCH2
ADAMTS5
NDNF
