# Supplementary material for: Integrative multiomics analysis identifies RARRES2 as a regulator of keloid pathogenesis through STAT3/HSPG2 signaling axis
Source: iScience. 2026 Apr 20;29(5):115797. doi: 10.1016/j.isci.2026.115797 (PMC13187529; doi:10.1016/j.isci.2026.115797)
Supplement: Table S9. 796 genes related to lipid metabolism [file mmc10.csv]

Table S9 796 genes related to lipid metabolism
ADAM10
CDK4
ERBB4
INSR
STAT3
DNMT1
GRIN2B
PPARG
TP53
PLCG2
ALDH2
LDLR
RELA
APOA1
APOE
DNM2
DYRK1A
HNF4A
HSD11B1
ICAM1
KAT5
KCNQ1
LPL
MAP3K1
PCSK9
PSMB8
RPS6KA1
SLC2A2
SLC9A1
STAT5A
ALDH1A2
CACNA1C
CTSF
GCK
MEF2C
PDE4D
PRKN
PTK2B
ABCA1
BMPR1B
CAPN3
CHRNA2
CPT1A
CSNK2B
HSPG2
PLA2G6
PRMT1
RORA
SLC12A5
TAP1
TPM1
VEGFA
ANGPTL3
CAST
CETP
CTSA
EIF4A1
FOXO3
GLI1
HNRNPA2B1
KCNJ6
KLF4
LCAT
MAPKAPK2
MYBPC3
NCOA3
NOTCH4
PCCB
PDE3A
PLCB3
POU5F1
SCARB1
SLC12A3
STX1A
TYRO3
ACP5
CDKN1C
CFL1
DDB2
DHODH
DVL2
EPHX2
FEN1
FTO
GRM4
HDAC7
HLA-B
HLA-DRB1
IL12RB1
ITPR3
LAMB3
LIPC
MAP2K7
NECTIN1
NR1H3
POLR2A
PSMB9
PYCR2
RELB
RXRB
SEMA4D
SH2B3
UBE2L3
ADARB1
APOC3
ARID1A
ARNT
CHRNB1
GDF5
GIPR
HLA-DRA
ITPR2
MAF
SORT1
BAD
BAK1
BCAT2
BRD2
C4A
CSF1
DAXX
DOCK6
DOT1L
EFNA5
FKBP4
GALNT2
HLA-C
HLA-DPB1
HLA-DQB1
KPNB1
LIPG
MADD
MAP3K11
NAT2
NDUFS2
NECTIN2
PLTP
PPOX
REV3L
SFN
SPHK2
TAGLN
TAP2
TNFSF13
TNIK
TRPS1
USP1
ADAMTS4
ANGPTL4
APOA5
ATP6V0A2
ATXN2
BEST1
BHMT
CA5A
CHD3
CHD8
DGAT2
DHX16
EIF2B1
FCGRT
HLA-DQA1
LEFTY2
LRP4
LTBP3
MAPKAPK5
NARS2
NCOR2
NPC1L1
PARN
PCSK7
PGAM2
POLR1C
RPL18
SETDB1
SLC14A1
SLC18A1
SLC22A2
SLC22A3
SLC39A8
SPI1
TRAF3IP2
UBC
UBE2C
VEGFB
APOA4
AQP9
CITED2
DOCK7
E2F3
ETV4
FADS1
FERMT3
GRB14
HAGH
HGFAC
ITIH4
MDC1
MLX
MLXIPL
NFATC3
NR4A3
PDE4C
POU3F2
PRIM1
PRMT7
RETN
RPL10A
RPS10
ABCF1
ACAA2
ACD
AHCYL1
AP3D1
CCNK
CEP164
COLGALT1
CYTH1
ELAVL1
FADS2
FLT3LG
GPAM
HSD17B1
IGHMBP2
KHSRP
MACF1
MEIS1
METTL3
MFSD2A
MSH5
NUDC
OPRL1
PER1
POLR2C
PRPF3
RAB11B
RAD52
RAMP1
RPGRIP1L
RPL13A
SKIC2
SLC44A1
SNAP23
STAG1
TAPBP
TRIT1
TSEN2
UPF1
ZMIZ1
AEBP1
AGAP1
APH1B
APOC1
BCAM
CELSR2
CTRL
DDX39B
DEF6
DMGDH
EIF6
FREM1
GTPBP3
HLA-DPA1
HLA-DRB5
HNRNPM
JMJD1C
KMT5A
MT3
NCOA6
NFAT5
NRXN2
NUP93
OS9
OTOF
PABPC4
PACS1
POLD2
POLM
RGS19
SH3BP2
SIK3
SLCO1C1
SPRED2
ST8SIA2
SYN2
TOMM40
UNC5C
WRAP53
XPO5
ACP2
B3GALT4
BBS1
CAP1
CBY1
CD180
CDKAL1
CELF1
CSGALNACT1
EHBP1
FKTN
GBX2
HLA-DMB
HPR
LEFTY1
MAP3K6
MICB
MT1E
MYCL
NCAPG
NDUFS5
OTX1
PAFAH1B2
PIAS4
PIGV
PRPF6
RASA2
RNASEH2C
RPS11
RPS28
SF3B2
SIPA1
SLC39A13
SLC7A6
SNRNP70
SRSF6
TCTN2
TELO2
TIMP4
TRIM29
TRIM38
UBR2
USP24
WASHC5
ZPR1
ARHGAP9
ARHGEF18
CPNE1
DENR
DNAJC7
HLA-DMA
IKZF2
INCENP
LACTB
MICA
NFKBIE
NSMCE2
OPA3
PPIE
RBM14
RHOT2
RIN1
RSPO3
SELENON
SNRPD2
STAB1
SULF2
TNFSF12
ZBTB7A
AFF1
AGPAT1
B4GALT3
BHLHE41
BMP8A
BRAP
CHD9
DBP
EIF3G
ELK4
FKBP2
FLRT1
GADD45G
HCAR2
HLA-DQA2
HLX
HSD17B13
KCNN1
KDELR1
KIFC1
L3MBTL1
LEMD2
LSM2
MAPKBP1
MYL7
PACSIN3
PBX2
PPP1R10
RFXANK
RGS12
SENP3
SF1
SLCO3A1
SP2
SUPT16H
TBL2
TEAD3
TNNC2
VPS51
ZCCHC8
ABO
ANKFY1
ARFGAP2
ATF6B
BAZ2A
BNC2
BTN2A1
CCHCR1
CER1
CHST8
DCAF7
DNAH10
EDC4
HCAR1
HEYL
HMGN2
IFI30
ILF3
KANK2
LUC7L
NAALADL1
NCOA7
NLRC5
NRBF2
PARD6A
PDXDC1
PHLPP2
PPFIA3
PSPN
RBM39
RGL2
RHOD
RNF146
RRN3
SF3A2
SLC45A3
TIMD4
TPPP3
UBE2F
USP21
XAB2
ZFPM1
ACOT8
BANK1
BANP
CENPT
DHX37
EHD2
FADS3
HOXB5
LSM14A
MAFF
NOP58
PGS1
PSRC1
QTRT1
RCE1
SEC16B
SEMA4G
TENM4
TMEM63B
TRIB1
VAT1
AHDC1
BTN3A2
CDK2AP1
CEP89
CMIP
CNTROB
DDX56
DNAJC30
DPEP2
DUS2
FITM2
FNDC5
GPN1
GRWD1
GXYLT1
HECTD4
HLA-DOA
HLA-DQB2
IFT52
INHBE
IRX3
IZUMO1
KCNG1
KIAA0753
KLHL8
LCORL
MAU2
MBD6
MEF2B
MRPL11
NFE2L3
NIP7
NIPSNAP3B
NOP53
PLA2G4F
PLSCR3
PSD3
RAB29
RASIP1
RBM12
REEP3
RSPRY1
SEC61B
SNX17
SNX19
TAF11
TAF8
TBKBP1
TMEM222
USP36
VPS52
WHRN
ZNF224
ANKS1A
ATG4C
BLOC1S2
BUD13
BUD23
CAMK1G
CTDSP2
CTSW
DCP1B
DDX28
DNAH17
DUSP12
GTF2F1
HERPUD1
IL20RB
LCMT2
MLN
MOGAT2
MPHOSPH9
MSL2
NFKBIL1
NTAN1
NUCKS1
PIH1D1
POLR2G
POM121
RPS27L
SUGP2
SYNC
TCEA2
VPS13C
ZBTB38
ZGPAT
ZNF513
ABT1
ALDH16A1
CACFD1
CCDC34
CEP85
CLASRP
COBLL1
DDX55
EHBP1L1
EXOC3L2
HCAR3
KANK4
KCNK7
KLF3
KLHDC4
KRI1
MYCBP
NEURL4
NPVF
NRBP1
NUDCD3
NUDT21
PITPNM2
PPAN
PSKH1
RER1
SETD3
SIDT2
SNX32
STMN4
STRIP1
SYMPK
TCF19
TCP11
TRMT112
WDR24
ZDHHC21
ZNF318
CA11
GPATCH1
HLA-DOB
KDF1
LRATD2
MMS22L
NEURL2
R3HDM2
RBMS2
SCRN2
TJAP1
TRMT12
WFDC3
ZDHHC18
ZFPL1
ZNF317
ZNF45
ZNF699
AP5B1
BAIAP2L2
BLTP3A
BTN2A2
DDX31
DNTTIP1
FNBP4
FNDC4
GEMIN7
GMEB2
GPR108
GPSM3
HSD17B14
ILRUN
INTS10
IQCN
KNTC1
LRRC25
NBPF3
NRM
PPP1R14B
PRR12
RNF214
SAT2
SIVA1
TECTB
TMEM184B
TRPT1
TXNL4B
WDR46
ZNF180
ZNF558
ZNF664
ZNF79
ANKRD54
ANKRD55
C18orf32
CCDC61
CNTD1
CPSF7
EIF1AD
GIMAP8
GPR137
HACD2
KCTD11
KRTCAP3
LDLRAD2
LIME1
MACROD1
MAD2L1BP
MTARC1
PAN3
PCMTD2
PHETA1
RBM4B
RNF217
RPAP1
RSRC2
SH2D4A
SLC4A1AP
SPACA4
TMEM161A
TOX4
TRIM35
TTC38
TTC39B
VPS37D
WDR90
ZBTB39
ZNF469
ZNF76
AARSD1
CENPW
CYB561A3
DPEP3
FAM117B
GPATCH3
MVB12A
PCIF1
PNMA8A
PSORS1C1
QPCTL
RFLNA
RMC1
SPC24
TMEM176B
YDJC
ZNRD2
ARRDC2
BICRAL
BRINP2
C1QTNF4
CAMSAP3
CCDC92
MAPDA
MINDY2
NR2C2AP
OGFOD2
PCNX3
PGBD5
PLEKHJ1
PRPF38B
PSME3IP1
PSORS1C2
RAB2B
S100PBP
SURF6
TOMM40L
ZDHHC4
ZNF512
CCDC121
CPNE2
CRAMP1
CSTPP1
CYB5D1
DCAF16
GHDC
GPN2
JPT2
LRRC57
MAMSTR
METTL17
NEMP1
NTN5
RRP36
SNX21
SPC25
TIGD3
TIMM29
TNRC6C
TRNP1
TTPAL
ZNF155
ZNF266
ZNF593
ZNF627
ANKRD29
CCDC88B
FBXO46
OBP2B
PCP4L1
TMED6
ZNF230
ZNF234
ZNF557
ZSWIM3
ZSWIM9
ZZEF1
CCDC116
ENKD1
KANK3
LY6G5B
MARCHF2
SFTA2
SPATA25
ZNF414
CMTR2
EEF1AKMT3
FAM89B
MSANTD1
NHSL3
SLC38A11
SMIM29
ZNF225
ZNF227
ZNF441
ZNF559
ZNF823
C6orf47
CCDC159
OR13C3
RIMBP3C
TMEM116
TMEM61
ZNF284
ZNF322
AGAP5
FAM110D
ZNF844
C19orf38
C4orf36
CIMIP2C
ZNF285
C16orf86
FAM227A
ZNF491
MUC22
C20orf204
CRYZL2P-SEC16B
IGLV5-52
OSTCP2
ZNF664-RFLNA
