# Supplementary material for: Integrative multiomics analysis identifies RARRES2 as a regulator of keloid pathogenesis through STAT3/HSPG2 signaling axis
Source: iScience. 2026 Apr 20;29(5):115797. doi: 10.1016/j.isci.2026.115797 (PMC13187529; doi:10.1016/j.isci.2026.115797)
Supplement: Table S10. 27 lipid metabolism-related genes that play an important role in keloid [file mmc11.csv]

Table S10 27 lipid metabolism related genes that play the important role in keloid
TNIK
SYNC
HCAR3
LAMB3
PLA2G6
GALNT2
SULF2
PDE3A
ITPR2
GRB14
EPHX2
SYN2
RHOD
KRTCAP3
RPGRIP1L
KDF1
DGAT2
ZNF469
BMPR1B
HSD11B1
TMEM61
TIMP4
BNC2
SLC14A1
OBP2B
HSPG2
TMEM176B
