# Supplementary material for: Integrative multiomics analysis identifies RARRES2 as a regulator of keloid pathogenesis through STAT3/HSPG2 signaling axis
Source: iScience. 2026 Apr 20;29(5):115797. doi: 10.1016/j.isci.2026.115797 (PMC13187529; doi:10.1016/j.isci.2026.115797)
Supplement: Table S11. CytoHubba plugin scores each gene [file mmc12.csv]

Table S11 CytoHubba plugin scores each gene
node_name	MCC	MNC	Degree	Closeness	Radiality
TGFB1	7930659	77	80	301.42619	9.35856
EGF	7696156	61	67	294.45	9.33208
ITGB1	2828755	59	64	287.18333	9.26198
LOX	1.30E+08	60	62	281.34286	9.18721
PXDN	2642691	44	45	279.50952	9.24796
BGN	2.09E+09	69	70	277.95	9.11712
FBN1	1.57E+09	62	62	275.66667	9.12802
CDH2	2254969	42	43	275.57619	9.21836
THBS1	8860185	52	53	274.2	9.15294
IGF1	1933183	48	49	273.15952	9.15917
RUNX2	190266	36	42	267.95	9.12802
MMP14	6503384	37	39	263.76667	9.08596
THY1	724670	35	37	263.72619	9.09531
ACAN	5822267	44	45	262.27619	9.03612
COL6A2	2.22E+13	55	55	260.50476	8.96446
VCAM1	522029	35	36	260.35952	9.06104
COL6A1	2.22E+13	50	50	259.98333	8.99094
SNCA	379	25	28	257.35	9.07194
SNAI2	966312	25	31	257.27619	9.04079
ELN	5533208	39	39	255.42619	8.97381
CDKN2A	37564	24	30	253.72619	9.00496
KRT19	822345	24	25	252.86667	9.0221
COL11A1	2.22E+13	47	49	252.81667	8.89281
HSPG2	5703290	33	33	252.45	8.98004
EPCAM	823973	29	30	251.34286	8.9816
LEP	5817	28	31	251.29286	8.9925
SERPINH1	2.22E+13	37	38	249.97619	8.91306
BMP1	511187	33	34	249.85	8.93487
DLG4	265	25	30	248.53333	8.95979
PLAU	957927	28	29	248.15	8.94577
LAMA4	4.55E+07	31	34	248.02619	8.91773
COL12A1	2.22E+13	44	45	247.8881	8.83985
COL10A1	2.22E+13	38	38	247.42619	8.87567
LAMC1	2121477	29	30	246.98333	8.92396
ANXA5	179536	18	22	246.60952	8.95512
MMP7	54122	23	25	244.83333	8.91773
COL16A1	2.22E+13	32	32	244.53333	8.88502
OGN	308877	30	31	244.39286	8.87412
COMP	32010	31	33	244.37619	8.871
ITGA4	127184	26	26	243.83333	8.90839
GPX8	4826	23	23	243.74286	8.92396
VCAN	147114	29	29	243.44286	8.86789
PPARGC1A	1854	21	27	243.14286	8.89904
FMOD	2395523	34	35	242.90952	8.82894
CLDN7	368030	22	24	242.70952	8.90839
NID1	5243732	26	26	241.58333	8.871
KRT18	726511	14	17	241.43333	8.93019
NRP1	435	17	18	240.10952	8.89437
GPX7	4784	20	20	239.94286	8.89281
IGF2	6107	19	20	239.55952	8.88035
COL14A1	2.22E+13	37	37	239.02619	8.76196
LGR5	45715	18	19	238.20952	8.87256
ASPN	520397	28	29	236.94286	8.77287
MYH11	262	17	19	236.79286	8.85698
CFTR	46	15	23	235.98333	8.84608
CDH11	1612	18	18	235.58333	8.83517
PLOD2	2.22E+13	27	27	235.5	8.78221
FBN2	610651	21	22	234.6881	8.78377
CX3CL1	1483	13	14	234.02619	8.84141
AXL	18136	15	17	233.85952	8.81804
EFEMP2	1110368	24	24	233.4119	8.76819
PLOD1	2.22E+13	32	33	232.76429	8.68096
ADAMTS2	1.08E+09	31	31	232.55	8.68875
COL8A1	2.22E+13	32	32	232.41429	8.69031
PLAUR	16751	17	20	232.27619	8.78066
WNT2	259	17	18	231.84286	8.80246
THBS4	48596	20	22	231.59524	8.74639
LAMB3	73049	20	21	231.11905	8.76196
ADAMTS5	11443	16	17	231.05952	8.76975
TNMD	2336	12	12	229.24286	8.78066
NOX4	2221	12	13	229.10952	8.78066
ITGBL1	477	14	15	228.97619	8.76352
COL6A6	2.22E+13	24	24	228.95476	8.70589
PTN	55	13	14	228.93571	8.77287
ACTA1	65	14	21	228.74286	8.75729
COL8A2	2.22E+13	26	27	228.61667	8.6576
SNAP25	224	20	24	228.50952	8.74327
ADAM12	214	12	14	228.41905	8.76041
PCOLCE	1.16E+09	26	26	228.29524	8.67941
PPIB	2.09E+13	25	28	227.97381	8.64046
AKT3	62	9	13	227.6619	8.75106
SFRP4	266	18	18	227.6119	8.71991
SULF1	1108	16	18	226.19286	8.69966
CNN1	78	11	13	225.47619	8.7386
DDR2	132	11	11	225.21905	8.73237
MME	771	12	15	225.03571	8.72925
FKBP10	1107655	22	23	225.00714	8.628
ITGA10	136227	16	17	224.7881	8.69498
CCND2	771	8	11	224.62619	8.73704
TNFAIP6	405	11	12	224.12619	8.71056
PRRX1	1485	10	13	223.96905	8.69654
WNT4	99	14	15	223.79286	8.71212
CREB3L1	755	8	15	223.19762	8.66539
UCHL1	34	8	12	221.8381	8.69966
COL5A3	2.22E+13	25	25	221.28333	8.56102
FAP	32	10	10	221.00476	8.67162
THBS3	90721	11	12	220.42143	8.66383
SDC2	257	11	12	220.10952	8.65916
EPHB2	29	9	12	219.85238	8.66071
P4HA1	2.09E+13	21	21	218.90714	8.56102
OMD	1464	15	15	218.81429	8.59062
FRZB	36	10	10	218.3119	8.64046
INHBA	179	9	10	218.25952	8.63112
TIMP4	103	8	9	217.77619	8.65448
NEDD4L	11	4	9	217.7	8.67318
RSPO1	54	7	9	217.32619	8.65448
GRIA3	61	7	8	216.97619	8.66539
BMPR1B	15	7	8	216.94286	8.65293
MAPK12	11	5	8	216.59286	8.67941
IGFBP7	51	6	7	216.30952	8.63423
NEFL	200	12	16	216.22381	8.60308
ANTXR1	1442	7	9	216.09762	8.59685
ADAMTS1	846	11	11	216.06667	8.57816
FCGR1A	21	5	13	215.75238	8.59996
PLIN1	1011	13	14	215.66429	8.60775
C1S	28	7	9	215.59762	8.59529
PDPN	36	6	10	215.59286	8.62177
TSPAN8	29	8	11	215.5119	8.60308
AQP5	22	8	10	215.22857	8.62645
PARD3	43	10	13	215.10119	8.59996
HSD11B1	16	5	12	214.72857	8.57193
MB	51	4	11	214.6869	8.60931
MAP1B	158	9	11	214.54048	8.60931
TNFRSF9	11	5	8	214.4619	8.6171
COPZ2	5796	10	14	214.41429	8.53922
EMILIN1	162	12	12	214.39762	8.54077
DAB2	6	2	6	213.77619	8.63268
PIP	30	11	11	213.5119	8.58906
ZIC1	11	2	11	213.27857	8.59062
SEMA3A	27	10	11	213.11905	8.55635
GRB10	13	5	8	212.62619	8.6062
SYN2	155	13	16	212.11667	8.53454
MDK	11	4	7	211.86905	8.58127
COL24A1	2.22E+13	23	23	211.58571	8.40681
ZBTB16	18	7	11	211.58095	8.54856
ANGPTL2	14	4	6	211.22857	8.55635
ADAMTS12	16	6	6	210.79762	8.54077
IFNAR2	30	4	9	210.6619	8.55791
MFAP2	2400	10	10	210.63333	8.50339
CD93	20	7	9	210.57857	8.53298
DPT	1272	10	10	210.4	8.49716
GNAI2	14	4	12	209.39048	8.51585
PRKD3	8	3	5	209.25476	8.55012
NFATC4	8	3	5	209.13452	8.53766
PPIC	31	5	6	209.05714	8.50806
NID2	816600	13	13	208.8	8.44887
LRRC32	13	4	5	208.44286	8.53922
MAOA	55	6	11	208.35714	8.5252
MMP16	9	4	7	208.17381	8.50962
FBXO32	16	4	8	207.7619	8.52675
IL1R1	16	7	9	207.73452	8.50339
RORC	8	4	6	207.57619	8.52208
P4HA3	1.31E+12	18	19	206.68571	8.34918
ADAMTS9	11	4	7	206.47381	8.46756
SEC24D	736	11	13	206.25238	8.43641
DNER	7	3	6	206.20476	8.51429
CNTN1	7	2	7	206.0131	8.49248
MRC2	19	5	6	205.85	8.45354
STEAP1	4	1	4	205.73095	8.48937
NRG3	3	2	3	205.04762	8.52052
CEACAM6	18	7	7	205.00238	8.48002
ARF4	31	5	10	204.75595	8.44108
BAMBI	4	2	4	204.75119	8.50183
TLL2	276	8	8	204.55714	8.43485
FBXO2	5	1	5	203.89524	8.48781
HEY1	8	4	4	203.84524	8.48158
KCNMA1	23	10	13	203.72143	8.42239
SLC6A2	6	3	5	203.64048	8.4847
SH3PXD2A	10	4	6	203.45476	8.46133
PFN2	6	1	6	203.2381	8.47068
EDIL3	4	1	4	203.16429	8.45043
AGR2	61	8	11	202.94762	8.40525
EPHX2	8	2	8	202.70714	8.42083
MGST1	25	4	5	202.67143	8.47691
CALU	125	5	10	202.49762	8.40837
FUT8	4	2	4	202.36786	8.44731
PLA2G6	9	3	8	202.24762	8.45199
PTH1R	8	3	5	202.19762	8.42239
ADAMTS6	8	3	5	201.93333	8.40837
ZNF469	124	8	10	201.84286	8.36475
MMP19	27	7	8	201.63333	8.38033
PYCR1	12	5	7	201.51667	8.39902
EIF4EBP1	15	5	6	201.27857	8.44264
PALLD	6	2	6	200.96429	8.42862
SEC23A	8	3	5	200.87143	8.42706
ENPEP	6	2	6	200.25	8.38656
LY96	6	2	6	199.93571	8.35541
SLC2A10	62	7	7	199.88333	8.35852
ACTG2	35	8	9	199.87143	8.40214
TNNT1	33	6	7	199.73452	8.43018
ARPC1B	15	5	10	199.7119	8.39435
PKP2	10	4	8	199.68571	8.41772
FZD2	27	9	10	199.67143	8.38812
SALL4	14	3	10	199.15476	8.36008
IL37	4	3	3	199.13452	8.41616
ECM2	52	6	8	198.93333	8.32581
FAT3	3	2	3	198.64762	8.40681
PITX2	11	3	10	198.325	8.31335
SULF2	17	5	8	198.29762	8.35074
MYH10	18	4	10	198.05595	8.33516
FAAH	11	4	7	197.975	8.33516
SKIL	3	1	3	197.95119	8.39279
FSCN1	8	4	6	197.91071	8.38968
CIDEC	1004	12	12	197.78095	8.33516
AQP7	28	4	8	197.63571	8.37722
ST3GAL2	30	4	10	197.55833	8.30245
ME1	14	7	9	197.32143	8.33983
EPHA3	12	5	7	197.26429	8.35697
CSGALNACT2	132	8	10	197.03571	8.28687
CHST11	130	8	8	196.73571	8.28531
MAP4K4	4	2	4	196.2881	8.3632
DGAT2	974	12	12	195.93929	8.29466
SLC12A2	19	6	9	195.9119	8.32893
SYNC	3	2	3	195.88571	8.3336
CHPF	124	7	7	195.86905	8.28687
FERMT2	4	1	4	195.72143	8.36164
CEACAM1	5	3	4	195.58095	8.33983
SRPX2	7	3	6	195.54286	8.28999
LLGL2	9	4	5	195.1381	8.34762
HIVEP3	5	2	5	195.06429	8.33827
PAPPA	5	2	5	195.02143	8.3445
RGS4	29	9	10	195.00238	8.28376
ACSS2	51	14	15	194.73095	8.23235
CALD1	17	4	9	194.47143	8.30712
CIDEA	843	8	9	194.23929	8.2931
PNPLA3	130	7	9	194.01429	8.31491
ZCCHC24	3	2	3	193.97143	8.31647
CHST6	30	7	7	193.95833	8.24949
GRB14	4	2	4	193.7869	8.31491
MSANTD3-TMEFF1	1	1	1	193.71429	8.35385
GXYLT2	1	1	1	193.71429	8.35385
ITPR2	10	3	8	193.65238	8.2822
AMPH	15	4	12	193.62619	8.24793
OPCML	4	2	4	193.43333	8.31958
CES1	5	1	5	193.08929	8.30245
PCP2	7	2	7	193.00952	8.30089
SYT11	11	4	7	192.84286	8.29466
STC2	6	3	5	192.75476	8.31335
CHSY3	120	5	5	192.20238	8.24014
CA6	6	3	5	191.92381	8.2822
FNDC1	145	6	7	191.88333	8.21366
BAIAP2	19	7	12	191.57619	8.21366
KCNA1	42	9	9	191.42619	8.23235
SGCD	7	2	7	191.40476	8.24949
TWSG1	4	2	4	191.40238	8.26195
SHOX2	7	3	6	191.31429	8.26662
SHROOM3	3	1	3	191.30119	8.31179
CREB3L4	7	4	5	191.02024	8.27597
THRSP	847	10	11	190.85595	8.20899
SHANK2	5	3	4	190.6881	8.27597
LOC102724788	11	3	8	190.68095	8.19185
SPON1	2	1	2	190.56548	8.30712
DCHS1	2	2	2	190.48571	8.30868
DSEL	6	3	3	190.41905	8.22301
BNC2	6	3	5	190.20238	8.22456
ADAMTSL1	4	2	4	190.13571	8.23547
EFNA3	13	4	5	189.83214	8.24793
SCNN1B	10	5	7	189.82857	8.25416
UGT8	5	2	5	189.65714	8.25727
GRIN2D	7	3	4	189.45238	8.25883
TMOD1	7	3	4	189.35714	8.27597
RNF43	8	4	6	189.125	8.23235
HSD11B2	5	3	4	189.1119	8.24793
FOLR1	16	5	8	189.08929	8.2012
RHOJ	7	1	7	188.89286	8.2012
KCNMB1	13	5	8	188.86429	8.2121
SORD	20	10	12	188.49881	8.14201
CCL28	8	5	5	188.4369	8.24637
PAX1	5	2	5	188.42738	8.17783
FOXC1	5	2	5	188.29643	8.22456
ELF3	25	4	5	187.74762	8.21989
SOX8	4	2	4	187.69643	8.21833
CHST1	24	4	4	187.675	8.18406
VGLL3	6	3	3	187.3619	8.18095
GAL	4	1	4	187.23929	8.22924
NR2F1	4	1	4	187.10357	8.21833
GABRB2	22	7	9	186.75119	8.1607
STK32A	3	1	3	186.46429	8.19653
FKBP14	76	8	8	186.19524	8.08749
ADAMTS18	3	1	3	186.13452	8.17004
CCKAR	6	3	5	186.12738	8.18874
S100A1	3	1	3	186.05833	8.20899
NRP2	9	4	5	186.00476	8.17316
HEY2	4	2	4	185.98095	8.18874
WIPF1	12	5	7	185.80952	8.15603
PLIN4	750	8	8	185.78095	8.16693
HS3ST4	7	3	4	185.60238	8.17628
SH3PXD2B	4	2	4	185.56667	8.17783
IL1R2	8	3	6	185.325	8.12487
KCNN4	19	9	10	185.30714	8.11241
KDF1	10	4	8	185.20476	8.13733
HADH	55	11	12	184.95595	8.07035
SATB2	3	1	3	184.79762	8.17628
F5	12	3	6	184.7619	8.12954
TMEM119	2	1	2	184.26786	8.17004
DOK5	1	1	1	184.2631	8.18095
TPPP	3	2	3	184.24286	8.18251
GGT5	37	6	7	184.175	8.14201
SYNM	5	2	5	183.93452	8.13889
PTPRD	6	2	6	183.91071	8.14201
DPYSL3	7	2	7	183.82738	8.12331
CRB3	11	5	6	183.55714	8.13578
GOT1	23	8	9	183.45714	8.10462
ADAMTS16	2	2	2	183.41905	8.12799
LPAR5	8	4	6	183.41905	8.12176
MXRA8	8	4	4	183.40357	8.08281
COBL	4	2	4	183.39643	8.14824
TRIO	9	1	9	183.38333	8.09216
GUCY1A2	5	1	5	183.24286	8.12799
NDUFA7	3	1	3	182.84286	8.15603
PTK7	16	7	9	182.39643	8.08593
ADAMTS14	24	4	4	182.39524	8.07035
PRICKLE2	6	3	5	182.36667	8.11708
PRSS23	3	2	3	182.275	8.08437
ZNF521	1	1	1	182.19762	8.14979
CLDN10	26	5	5	182.04643	8.10618
ADAM19	3	1	3	182.025	8.12331
RRBP1	3	2	3	181.47857	8.07191
SCGB2A2	10	5	5	181.35238	8.11085
ISG15	328	11	13	181.01786	8.00805
NPTX2	2	2	2	180.75952	8.12799
KDELR3	32	7	7	180.625	8.05633
HS3ST6	8	4	4	180.56905	8.07658
CFI	9	3	6	180.42857	8.04699
WDR72	5	2	5	180.40119	8.06256
NNMT	1	1	1	180.24286	8.10774
TST	6	3	5	179.74881	8.07347
ZFHX4	3	1	3	179.65833	8.08126
CILP2	3	2	3	179.1869	8.02518
OLFML2B	4	2	4	179.05357	8.0096
HS3ST3A1	4	2	4	178.89524	8.04076
ROR2	14	5	5	178.45119	8.04699
PPP1R1B	3	1	3	178.30238	8.06256
AOC1	3	1	3	178.26548	8.06101
GGT1	36	6	6	178.09167	8.0283
TDO2	3	1	3	177.73333	8.07347
MYBPC1	25	4	5	177.65	8.0392
FNDC3B	3	1	3	177.21667	8.03764
TSPAN18	2	1	2	177.10833	8.03764
SLC26A9	14	5	5	176.81667	8.01583
FMNL3	5	1	5	176.75238	8.00805
PRDM6	3	2	3	176.51905	7.99091
VTCN1	4	1	4	176.16786	8.00026
CORIN	3	2	3	176.13214	8.01116
DHCR7	14	6	8	175.9	7.93172
HIC1	1	1	1	175.86071	8.02674
PSD	1	1	1	175.86071	8.02674
KDELR2	31	6	7	175.76071	7.94262
TNNI2	30	5	5	175.58452	8.00181
MUC7	16	6	10	175.57262	7.91458
ADAM23	3	2	3	175.46905	8.00337
SYNGR1	5	3	4	175.30952	7.98935
USP2	4	2	4	175.07143	7.97533
RARRES2	1	1	1	174.63929	8.01428
AP1M2	4	2	4	174.43333	7.97222
PTGFRN	6	1	6	174.41667	7.9286
DCD	5	2	5	174.19286	7.94262
CLDN8	24	4	4	173.94881	7.96443
CLDN23	24	4	4	173.94881	7.96443
FOXI1	3	2	3	173.87381	7.98001
FMO5	3	1	3	173.64881	7.97066
SEMA6B	3	2	3	173.60357	7.97533
GJA5	17	8	9	173.55595	7.89901
WIPF3	7	3	4	173.20238	7.95197
PSAPL1	1	1	1	173.02857	7.96755
ENAH	3	1	3	172.96071	7.94574
MX2	271	8	9	172.92738	7.87564
ANXA3	1	1	1	172.8869	7.97689
PDE3A	4	1	4	172.73333	7.93328
FBP1	12	6	6	172.55833	7.86474
CLCA4	7	3	4	172.4	7.93951
VIPR1	3	1	3	172.35833	7.95976
CTSV	1	1	1	171.62143	7.93951
PLAG1	2	1	2	171.55833	7.93483
TRPV6	6	3	5	171.32857	7.88343
ABCA3	3	2	3	171.31429	7.93328
GPR4	5	1	5	171.25357	7.89745
LPCAT1	11	4	7	171.20833	7.87097
PDE1A	4	2	4	170.86786	7.90835
COTL1	3	2	3	170.72738	7.89122
STAC	1	1	1	170.63214	7.92082
ESRRG	1	1	1	170.63214	7.92082
PABPC4L	1	1	1	170.55357	7.89278
BCL6B	2	1	2	170.47024	7.91614
PACRG	3	1	3	170.16786	7.90368
EFNA4	14	5	5	170.12857	7.86162
AACS	15	5	9	169.91548	7.76505
EPB41L5	4	2	4	169.86071	7.87564
B4GALNT1	7	3	6	169.83929	7.81178
SLC4A11	5	3	4	169.80714	7.8071
HYAL4	2	1	2	169.71667	7.90212
SCGB1D2	7	3	4	169.70357	7.87876
HSD17B8	5	2	5	169.66071	7.81957
ACAD9	44	7	9	169.49881	7.78374
KRT79	2	1	2	169.46071	7.89745
OAS2	319	9	10	169.43571	7.79309
ARSB	3	1	3	169.17857	7.8663
SAMD9L	241	6	7	168.91429	7.8071
ARFGAP1	26	5	5	168.20119	7.80087
RASSF6	3	2	3	167.92024	7.81489
AIM2	9	3	6	167.90595	7.78374
EHD3	2	1	2	167.76071	7.83359
GLIS1	2	1	2	167.49524	7.83203
ECHDC2	26	4	6	167.45119	7.76037
HOXC13	4	1	4	167.37857	7.80399
ALDH1L2	6	3	5	167.275	7.77128
FKBP7	2	1	2	167.23095	7.77439
CSRP1	2	2	2	166.85833	7.85539
EGFL6	2	1	2	166.72738	7.8367
RHOD	6	1	6	166.72738	7.73857
TMEM176B	3	2	3	166.52976	7.78374
TRPC3	9	5	6	166.4119	7.76349
SCGB2A1	10	5	5	166.31548	7.77907
MARCKS	3	1	3	166.15119	7.81489
FKBP11	3	2	3	166.15	7.71832
SLC40A1	3	1	3	165.90119	7.81334
IFI16	180	9	9	165.79405	7.72611
GLS2	14	3	8	165.79405	7.7043
LYPD1	1	1	1	165.40357	7.80243
TNFRSF12A	1	1	1	165.40357	7.80243
KLF7	1	1	1	165.40357	7.80243
PPP1R1A	3	2	3	165.39405	7.79153
ZBTB7B	2	1	2	165.2869	7.76816
PRICKLE1	7	3	6	164.95833	7.73701
SPTLC3	4	2	4	164.8131	7.73389
RAB3B	2	2	2	164.72024	7.77907
TGM5	1	1	1	164.7119	7.78374
CADPS	2	2	2	164.57024	7.78062
KIF26B	4	2	4	164.45357	7.74324
TTC3	2	1	2	164.31071	7.77595
ARHGEF25	10	4	8	163.63571	7.6638
GJC1	6	4	4	163.53452	7.73078
PNMA2	6	4	4	163.44643	7.72611
PDLIM7	4	2	4	163.42857	7.70586
ARHGEF28	3	1	3	163.34643	7.71832
MAP6	1	1	1	163.30357	7.76505
GALNT2	6	2	6	163.23929	7.65445
FAAH2	8	4	4	163.21429	7.7043
KRTCAP3	3	1	3	162.98333	7.74324
JPH2	5	3	4	162.79405	7.71209
PCDH17	2	1	2	162.39643	7.72143
THSD7A	1	1	1	162.23571	7.75103
BICD1	3	1	3	162.10476	7.69339
FA2H	5	2	5	162.04881	7.66536
OSTC	1	1	1	161.96667	7.66224
RASSF7	4	2	4	161.93135	7.69495
GLT8D2	4	1	4	161.69881	7.63576
G0S2	12	4	4	161.51548	7.69495
CHN1	2	1	2	161.3119	7.68716
DIP2C	8	4	6	161.15	7.62018
RCN3	1	1	1	160.88095	7.64978
C2	3	2	3	160.47262	7.65289
PLXDC1	3	1	3	160.44643	7.66068
FAM189A2	2	1	2	159.66429	7.69807
TMEM92	2	1	2	159.66429	7.69807
KCNK5	3	2	3	159.24524	7.62797
HCAR3	2	2	2	159.07857	7.64666
MAPKAPK3	1	1	1	158.64405	7.70118
KCNQ4	6	2	6	158.3119	7.55943
GABRP	3	1	3	158.19881	7.5937
MYO1B	3	2	3	157.87738	7.60305
B3GALT5	2	2	2	157.79563	7.60772
MSMB	2	1	2	157.73135	7.6342
IRX4	6	4	4	157.6131	7.56411
CYP4F8	3	1	3	157.43214	7.59838
AK5	6	2	6	157.1869	7.53918
ECHDC3	2	1	2	157.16429	7.59059
WIPI1	1	1	1	157.03571	7.63109
INSC	1	1	1	157.03373	7.62174
KHDRBS3	1	1	1	157.03373	7.62174
MAGEL2	1	1	1	156.3131	7.62797
TFAP2B	1	1	1	156.29405	7.61239
NAV1	4	1	4	156.17976	7.52984
ATP1A1	3	1	3	155.94048	7.54697
CHRM3	3	2	3	155.91905	7.53607
CH25H	11	3	8	155.7873	7.42547
ETFDH	7	3	4	155.73135	7.49245
TSHZ3	1	1	1	155.23929	7.57034
CYP4X1	2	1	2	155.09286	7.51738
MUC15	10	6	6	155.0369	7.45195
RASD1	2	1	2	154.87857	7.54386
PRPH2	2	1	2	154.79881	7.56411
CDR2L	3	2	3	154.73333	7.55164
PNLIPRP3	3	2	3	154.58214	7.52049
GFPT2	8	3	5	154.41786	7.46286
IKBIP	2	1	2	153.91548	7.50491
SLC12A7	2	1	2	153.77143	7.52361
CEACAM7	2	1	2	153.3881	7.53607
RAB23	2	1	2	152.60278	7.47532
EYA4	4	2	4	152.38214	7.44261
PGM3	4	2	4	152.26667	7.42391
HAPLN3	2	1	2	151.89405	7.47532
RRAGD	2	1	2	151.87262	7.49089
PPFIBP2	2	1	2	151.82143	7.46441
FBXL7	1	1	1	151.80119	7.50959
ECI1	36	6	6	151.44405	7.34136
HOXD3	1	1	1	151.22738	7.4722
PDHA1	7	3	4	151.18214	7.36784
ORAI2	6	4	4	151.14286	7.40678
C1orf210	2	1	2	150.78452	7.4317
PANK1	1	1	1	150.64167	7.47376
GEM	1	1	1	150.6381	7.44416
RNF128	1	1	1	150.21786	7.43015
VKORC1	1	1	1	150.21786	7.43015
EVI2A	2	1	2	149.99643	7.38653
ATP6V0A4	5	2	5	149.64286	7.37407
SH3RF3	2	1	2	149.61429	7.41768
OVOL1	3	1	3	149.58929	7.37563
TNIK	2	1	2	149.42619	7.41301
RPTN	1	1	1	149.20476	7.43949
AGPAT4	2	2	2	149.06944	7.37251
CLEC11A	2	2	2	149.04405	7.39743
IRX5	3	1	3	148.59167	7.35849
PMEPA1	1	1	1	148.57183	7.41457
IFI44L	288	7	7	147.80992	7.25568
CDA	2	1	2	147.7873	7.36005
CHCHD10	2	1	2	147.39286	7.33824
EPSTI1	144	6	6	147.30992	7.25413
ATP2A3	3	2	3	147.03452	7.31488
TMC4	2	1	2	147.02976	7.34603
SIX4	3	1	3	146.79881	7.2993
SLC39A7	2	1	2	146.53452	7.29774
HLF	1	1	1	146.50952	7.31176
CHST10	2	1	2	146.37857	7.32578
DPY19L3	2	1	2	146.04405	7.30242
PPP1R14A	1	1	1	145.98571	7.3289
ZNF296	1	1	1	145.64563	7.32422
SLFN11	8	4	4	145.60278	7.21051
TPD52L1	3	2	3	144.92738	7.24322
TM7SF2	8	4	4	144.56468	7.16378
EDAR	3	1	3	144.45595	7.23232
ELFN1	1	1	1	144.22262	7.23544
TMEM176A	3	2	3	144.03968	7.24322
GPR12	2	1	2	144.0381	7.25568
BASP1	2	1	2	143.82659	7.24167
KIAA1522	1	1	1	143.77381	7.23544
SLC25A4	3	1	3	143.51865	7.19182
SMTNL2	2	2	2	143.14802	7.20895
SUGCT	3	2	3	143.11786	7.16378
DACT1	4	2	4	143.04683	7.17313
DOCK10	1	1	1	142.85	7.22297
SYDE1	1	1	1	142.85	7.22297
NME4	3	1	3	142.82738	7.18715
RASD2	2	1	2	142.72262	7.22765
DCXR	2	1	2	142.57302	7.1669
BCAT1	2	1	2	142.50833	7.18559
PHACTR2	2	1	2	142.11071	7.20272
PAPSS2	4	1	4	141.5373	7.13574
SPATS2L	48	5	5	140.98016	7.07811
PRTFDC1	2	1	2	140.88968	7.17313
TMEM254	2	1	2	140.8119	7.18092
TMEM125	1	1	1	140.6619	7.15911
HMCN1	2	1	2	140.56468	7.14197
LRRN1	1	1	1	140.33373	7.16378
TOX3	1	1	1	140.33373	7.16378
SORCS2	1	1	1	140.33373	7.16378
DYRK2	1	1	1	140.09087	7.14509
C6orf15	1	1	1	139.875	7.14353
CYP39A1	6	3	3	139.83294	7.05163
AIFM2	2	1	2	138.77183	7.06565
HOOK2	2	1	2	137.85397	7.05942
C1orf226	1	1	1	137.28016	7.03138
PDE7B	2	2	2	137.26667	7.04072
CTSO	1	1	1	137.23929	7.09524
RHPN2	2	1	2	137.05119	7.03605
RASSF10	2	2	2	136.90754	7.02515
HIGD1B	2	1	2	136.7996	7.03761
TBC1D8B	2	2	2	136.57262	7.02203
CCDC102B	3	1	3	136.53849	6.97374
LGI2	1	1	1	135.69167	7.02515
GALNT10	2	2	2	135.1254	6.93792
GALNT5	2	2	2	135.1254	6.93792
ST6GALNAC2	2	2	2	135.1254	6.93792
CPXM1	2	2	2	132.85794	6.88807
KRT75	1	1	1	132.34325	6.91923
ARHGAP28	2	1	2	131.81706	6.86782
KCNE4	2	1	2	131.52619	6.80551
NAP1L3	4	3	3	131.03611	6.82109
NAP1L2	4	3	3	131.03611	6.82109
MAGED4	1	1	1	130.55635	6.80551
TMPRSS3	2	2	2	130.47381	6.77748
UGDH	3	2	3	130.11825	6.72607
PCP4	1	1	1	129.19405	6.79773
PHLDB2	1	1	1	128.83214	6.75878
RAB11FIP4	2	1	2	128.42579	6.71984
ATP6V0E2	2	1	2	128.06508	6.71984
SLC26A10	1	1	1	127.58056	6.68557
FIBIN	1	1	1	126.93373	6.65753
TMEM200A	1	1	1	126.47619	6.71984
TMEM54	1	1	1	126.47619	6.71984
SYTL1	1	1	1	126.28056	6.64196
PRND	1	1	1	125.17381	6.65598
COCH	1	1	1	124.60397	6.58121
CEP170	3	2	3	124.38373	6.53915
FAM98A	2	1	2	123.9381	6.56875
BACE2	1	1	1	123.60198	6.55161
REEP6	1	1	1	123.38611	6.58588
RPGRIP1L	4	2	4	123.24603	6.45192
PNMA6A	1	1	1	123.19683	6.57342
ZNF660	1	1	1	121.50794	6.49709
TMEM213	2	1	2	120.43373	6.40207
BICC1	3	1	3	119.65675	6.37404
RHCG	1	1	1	119.51706	6.39584
TRAM2	1	1	1	118.12262	6.33665
LRRC17	1	1	1	117.89246	6.32108
CNTLN	4	2	4	117.09167	6.16375
CLYBL	2	1	2	116.00794	6.18867
MRPS26	1	1	1	115.35635	6.20892
CMTM3	1	1	1	115.26587	6.1949
DACT3	1	1	1	115.26587	6.1949
AEN	1	1	1	115.22143	6.18867
GPRC5C	1	1	1	115.22063	6.2245
SLC25A23	1	1	1	114.45437	6.20269
MYEOV	1	1	1	114.43849	6.1949
TPST1	1	1	1	114.35952	6.15752
ROPN1	2	1	2	112.47976	6.06094
SLC38A6	3	1	3	109.72381	5.89583
SHISA4	3	2	3	108.8381	5.84754
FAM98C	1	1	1	103.05397	5.59052
GKAP1	1	1	1	101.95595	5.4737
TMEM61	2	1	2	101.15595	5.42697
GLIS3	1	1	1	99.88413	5.39581
CADM2	1	1	1	99.88413	5.39581
CHMP1B	1	1	1	97.59766	5.18552
HSPA4L	1	1	1	97.37897	5.21045
ROPN1B	1	1	1	95.02024	5.08272
SLC31A2	1	1	1	92.83932	4.9176
SLC41A2	1	1	1	92.83932	4.9176
PAMR1	1	1	1	92.19131	4.86932
RAB42	1	1	1	86.77832	4.44874
OBP2A	2	1	2	2	0.01633
OBP2B	1	1	1	1.5	0.014
LIPH	1	1	1	1.5	0.014
NDNF	1	1	1	1	0.00933
LAMP5	1	1	1	1	0.00933
PRR15L	1	1	1	1	0.00933
C9orf152	1	1	1	1	0.00933
NBL1	1	1	1	1	0.00933
ID3	1	1	1	1	0.00933
SLC47A1	1	1	1	1	0.00933
ABCC3	1	1	1	1	0.00933
GLIPR2	1	1	1	1	0.00933
GLIPR1	1	1	1	1	0.00933
