# Supplementary material for: Integrative multiomics analysis identifies RARRES2 as a regulator of keloid pathogenesis through STAT3/HSPG2 signaling axis
Source: iScience. 2026 Apr 20;29(5):115797. doi: 10.1016/j.isci.2026.115797 (PMC13187529; doi:10.1016/j.isci.2026.115797)
Supplement: Table S12. 11 hub-genes of the PPI network [file mmc13.csv]

Table S12 11 hub-genes of the PPI network
MMP14
BGN
LOX
ACAN
HSPG2
TGFB1
EGF
THBS1
FBN1
COL6A1
COL6A2
